# Supplementary material for: Retention time prediction for chromatographic enantioseparation by quantile geometry-enhanced graph neural network
Source: Nat Commun. 2023 May 29;14:3095. doi: 10.1038/s41467-023-38853-3 (PMC10227049; doi:10.1038/s41467-023-38853-3)
Supplement: Supplementary file 4 — Source Data [file 41467_2023_38853_MOESM4_ESM.zip]

Archive with 17 entries (16 files):
- Source data/
- Source data/ADH_charity.csv
- Source data/All_column_charity.csv
- Source data/IA_charity.csv
- Source data/IC_charity.csv
- Source data/ODH_charity.csv
- Source data/source_data_ADH.csv
- Source data/source_data_All_column.csv
- Source data/source_data_GNN.csv
- Source data/source_data_IA.csv
- Source data/source_data_IC.csv
- Source data/source_data_NN.csv
- Source data/source_data_ODH.csv
- Source data/source_data_Sp.csv
- Source data/source_data_lgb.csv
- Source data/source_data_xgb.csv
- Source data/source_separation.xlsx
