# Supplementary material for: Retention time prediction for chromatographic enantioseparation by quantile geometry-enhanced graph neural network
Source: Nat Commun. 2023 May 29;14:3095. doi: 10.1038/s41467-023-38853-3 (PMC10227049; doi:10.1038/s41467-023-38853-3)
Supplement: Supplementary file 4 — Source Data [file 41467_2023_38853_MOESM4_ESM.zip › Source data/ADH_charity.csv]

	SMILES	RT	Speed	i-PrOH_proportion	Literature
0	Cc1ccc(cc1)[C@]2(C)CC(C)(C)CN2C(=S)Nc3cc(cc(c3)C(F)(F)F)C(F)(F)F	4.32	1.0	0.1	10.1002/anie.201501762
1	Cc1ccc(cc1)[C@@]2(C)CC(C)(C)CN2C(=S)Nc3cc(cc(c3)C(F)(F)F)C(F)(F)F	3.46	1.0	0.1	10.1002/anie.201501762
2	C[C@]1(CC2(CCCCC2)CN1C(=S)Nc3cc(cc(c3)C(F)(F)F)C(F)(F)F)c4ccc(CC=C)cc4	6.4	1.0	0.1	10.1002/anie.201501762
3	C[C@@]1(CC2(CCCCC2)CN1C(=S)Nc3cc(cc(c3)C(F)(F)F)C(F)(F)F)c4ccc(CC=C)cc4	3.63	1.0	0.1	10.1002/anie.201501762
4	CC1(C)CN(C(=S)Nc2cc(cc(c2)C(F)(F)F)C(F)(F)F)[C@@](C)(C1)c3ccccc3	4.62	1.0	0.1	10.1002/anie.201501762
5	CC1(C)CN(C(=S)Nc2cc(cc(c2)C(F)(F)F)C(F)(F)F)[C@](C)(C1)c3ccccc3	3.67	1.0	0.1	10.1002/anie.201501762
6	CC(=O)c1ccc(cc1)[C@@H](CCCO[Si](C)(C)C(C)(C)C)CC(=O)NC(C)(C)c2ccccn2	4.2	1.0	0.3	10.1039/D1CC01690C
7	CC(=O)c1ccc(cc1)[C@H](CCCO[Si](C)(C)C(C)(C)C)CC(=O)NC(C)(C)c2ccccn2	3.9	1.0	0.3	10.1039/D1CC01690C
8	CO[C@H](NC(=O)c1sccc1)c2ccccc2CCCC(F)(F)F	4.46	1.0	0.1	10.1002/anie.201405401
9	CO[C@@H](NC(=O)c1sccc1)c2ccccc2CCCC(F)(F)F	4.02	1.0	0.1	10.1002/anie.201405401
10	CC1(C)CN(C(=S)Nc2cc(cc(c2)C(F)(F)F)C(F)(F)F)[C@@](C)(C1)c3ccc(F)cc3	4.86	1.0	0.1	10.1002/anie.201501762
11	CC1(C)CN(C(=S)Nc2cc(cc(c2)C(F)(F)F)C(F)(F)F)[C@](C)(C1)c3ccc(F)cc3	4.13	1.0	0.1	10.1002/anie.201501762
12	C[C@@H](CC(=O)NC(C)(C)c1ccccn1)c2ccc(OC(F)(F)F)cc2	4.8	1.0	0.2	10.1039/D1CC01690C
13	C[C@H](CC(=O)NC(C)(C)c1ccccn1)c2ccc(OC(F)(F)F)cc2	4.6	1.0	0.2	10.1039/D1CC01690C
14	C[C@]1(CC2(CCCCC2)CN1)c3ccc(cc3)c4ccccc4	5.51	1.0	0.3	10.1002/anie.201501762
15	C[C@@]1(CC2(CCCCC2)CN1)c3ccc(cc3)c4ccccc4	4.64	1.0	0.3	10.1002/anie.201501762
16	C[C@]1(CC2(CCCCC2)CN1C(=S)Nc3cc(cc(c3)C(F)(F)F)C(F)(F)F)c4ccc(cc4)C#C	8.06	1.0	0.1	10.1002/anie.201501762
17	C[C@@]1(CC2(CCCCC2)CN1C(=S)Nc3cc(cc(c3)C(F)(F)F)C(F)(F)F)c4ccc(cc4)C#C	4.68	1.0	0.1	10.1002/anie.201501762
18	CC(C)O[C@H](NC(=O)c1ccccc1)c2ccccc2CCCC(F)(F)F	6.05	1.0	0.1	10.1002/anie.201405401
19	CC(C)O[C@@H](NC(=O)c1ccccc1)c2ccccc2CCCC(F)(F)F	5.03	1.0	0.1	10.1002/anie.201405401
20	CC(C)[Si](C#Cc1cc(C)ccc1[S@@](=O)c2ccc(cn2)C(F)(F)F)(C(C)C)C(C)C	4.7	0.8	0.15	10.1021/acs.orglett.1c02918
21	CC(C)[Si](C#Cc1cc(C)ccc1[S@](=O)c2ccc(cn2)C(F)(F)F)(C(C)C)C(C)C	5.2	0.8	0.15	10.1021/acs.orglett.1c02918
22	CCC(C)(C)C(=O)O[C@@H](C(=O)NC(C)(C)C)c1cccc(c1)[N+]([O-])=O	4.5	1.0	0.2	10.1021/jacs.5b09117
23	CCC(C)(C)C(=O)O[C@H](C(=O)NC(C)(C)C)c1cccc(c1)[N+]([O-])=O	5.3	1.0	0.2	10.1021/jacs.5b09117
24	CC(C)[Si](C#Cc1cc(ccc1[S@@](=O)c2ccccn2)C(F)(F)F)(C(C)C)C(C)C	4.7	0.8	0.15	10.1021/acs.orglett.1c02918
25	CC(C)[Si](C#Cc1cc(ccc1[S@](=O)c2ccccn2)C(F)(F)F)(C(C)C)C(C)C	5.3	0.8	0.15	10.1021/acs.orglett.1c02918
26	Cc1ccc(cc1)\C=C2/[C@@H](CCCO[Si](C)(C)C(C)(C)C)CC(=O)N2C(C)(C)c3ccccn3	6.3	0.8	0.05	10.1002/anie.202004504
27	Cc1ccc(cc1)\C=C2/[C@H](CCCO[Si](C)(C)C(C)(C)C)CC(=O)N2C(C)(C)c3ccccn3	5.3	0.8	0.05	10.1002/anie.202004504
28	CCC/C=C/C[C@]1(C(=O)N(C(=O)OC(C)(C)C)c2ccccc12)c3ccccc3	5.0	1.0	0.1	10.1002/adsc.201501155
29	CCC/C=C/C[C@@]1(C(=O)N(C(=O)OC(C)(C)C)c2ccccc12)c3ccccc3	5.3	1.0	0.1	10.1002/adsc.201501155
30	C[C@@H](C#Cc1ccc(cc1)B2OC(C)(C)C(C)(C)O2)c3ccccc3C(=O)NC(C)(C)C	14.91	0.8	0.1	10.1038/s41467/019/13705/1
31	C[C@H](C#Cc1ccc(cc1)B2OC(C)(C)C(C)(C)O2)c3ccccc3C(=O)NC(C)(C)C	5.35	0.8	0.1	10.1038/s41467/019/13705/1
32	C[C@H]\1CC(=O)N(C1=C/c2cc(C)cc(C)c2)C(C)(C)c3ccccn3	6.1	0.8	0.08	10.1002/anie.202004504
33	C[C@@H]\1CC(=O)N(C1=C/c2cc(C)cc(C)c2)C(C)(C)c3ccccn3	5.4	0.8	0.08	10.1002/anie.202004504
34	CC(C)(C)OC(=O)N1C(=O)[C@@](CC=C)(c2ccccc2)c3ccccc13	5.9	1.0	0.1	10.1002/adsc.201501155
35	CC(C)(C)OC(=O)N1C(=O)[C@](CC=C)(c2ccccc2)c3ccccc13	5.5	1.0	0.1	10.1002/adsc.201501155
36	CCC[C@@H](C#Cc1ccccc1)c2ccccc2C(=O)NC(C)(C)C	7.57	0.8	0.1	10.1038/s41467/019/13705/1
37	CCC[C@H](C#Cc1ccccc1)c2ccccc2C(=O)NC(C)(C)C	5.51	0.8	0.1	10.1038/s41467/019/13705/1
38	C[C@@H](C#CCCO)c1ccccc1C(=O)NC(C)(C)C	7.97	0.8	0.2	10.1038/s41467/019/13705/1
39	C[C@H](C#CCCO)c1ccccc1C(=O)NC(C)(C)C	5.55	0.8	0.2	10.1038/s41467/019/13705/1
40	CC(C)(C)NC(=O)c1ccccc1[C@@H](CC=C)C#Cc2ccccc2	9.17	0.8	0.1	10.1038/s41467/019/13705/1
41	CC(C)(C)NC(=O)c1ccccc1[C@H](CC=C)C#Cc2ccccc2	5.6	0.8	0.1	10.1038/s41467/019/13705/1
42	C1Cc2ccccc2CN1[C@H](\C=C\c3ccccc3)c4ccccc4	6.67	1.0	0.03	10.1039/C4CC03920C
43	C1Cc2ccccc2CN1[C@@H](\C=C\c3ccccc3)c4ccccc4	5.647	1.0	0.03	10.1039/C4CC03920C
44	C[C@@H](C#Cc1ccc(C)cc1)c2ccccc2C(=O)NC(C)(C)C	10.25	0.8	0.1	10.1038/s41467/019/13705/1
45	C[C@H](C#Cc1ccc(C)cc1)c2ccccc2C(=O)NC(C)(C)C	5.69	0.8	0.1	10.1038/s41467/019/13705/1
46	C[C@@H](C#Cc1ccccc1)c2ccc(Cl)cc2C(=O)NC(C)(C)C	10.13	0.8	0.1	10.1038/s41467/019/13705/1
47	C[C@H](C#Cc1ccccc1)c2ccc(Cl)cc2C(=O)NC(C)(C)C	5.79	0.8	0.1	10.1038/s41467/019/13705/1
48	CCO[C@H](NC(=O)c1ccccc1)c2ccccc2CCCC(F)(F)F	6.4	1.0	0.1	10.1002/anie.201405401
49	CCO[C@@H](NC(=O)c1ccccc1)c2ccccc2CCCC(F)(F)F	5.8	1.0	0.1	10.1002/anie.201405401
50	C[C@@H](C#Cc1cccc(Br)c1)c2ccccc2C(=O)NC(C)(C)C	6.8	0.8	0.1	10.1038/s41467/019/13705/1
51	C[C@H](C#Cc1cccc(Br)c1)c2ccccc2C(=O)NC(C)(C)C	5.81	0.8	0.1	10.1038/s41467/019/13705/1
52	C[C@@H](C#Cc1ccccc1)c2cc(C)ccc2C(=O)NC(C)(C)C	11.1	0.8	0.1	10.1038/s41467/019/13705/1
53	C[C@H](C#Cc1ccccc1)c2cc(C)ccc2C(=O)NC(C)(C)C	5.82	0.8	0.1	10.1038/s41467/019/13705/1
54	CC(C)[Si](C#Cc1cc(F)ccc1[S@@](=O)c2ccccn2)(C(C)C)C(C)C	5.3	0.8	0.1	10.1021/acs.orglett.1c02918
55	CC(C)[Si](C#Cc1cc(F)ccc1[S@](=O)c2ccccn2)(C(C)C)C(C)C	5.9	0.8	0.1	10.1021/acs.orglett.1c02918
56	C[C@@H](C#Cc1cccnc1)c2ccccc2C(=O)NC(C)(C)C	15.28	0.8	0.2	10.1038/s41467/019/13705/1
57	C[C@H](C#Cc1cccnc1)c2ccccc2C(=O)NC(C)(C)C	5.91	0.8	0.2	10.1038/s41467/019/13705/1
58	C[C@@H](C#Cc1ccc(cc1)C(F)(F)F)c2ccccc2C(=O)NC(C)(C)C	15.01	0.8	0.1	10.1038/s41467/019/13705/1
59	C[C@H](C#Cc1ccc(cc1)C(F)(F)F)c2ccccc2C(=O)NC(C)(C)C	5.92	0.8	0.1	10.1038/s41467/019/13705/1
60	C[C@@H](C#Cc1ccccc1)c2ccccc2C(=O)NC(C)(C)C	8.93	0.8	0.1	10.1038/s41467/019/13705/1
61	C[C@H](C#Cc1ccccc1)c2ccccc2C(=O)NC(C)(C)C	5.96	0.8	0.1	10.1038/s41467/019/13705/1
62	C[C@H]1COCCc2c3ccccc3n(c4ccc(cc4)c5cc(cc(c5)C(F)(F)F)C(F)(F)F)c12	7.39	0.6	0.3	10.1021/jacs.1c08562
63	C[C@@H]1COCCc2c3ccccc3n(c4ccc(cc4)c5cc(cc(c5)C(F)(F)F)C(F)(F)F)c12	5.99	0.6	0.3	10.1021/jacs.1c08562
64	CC(C)(NC(=O)C[C@H](CC(c1ccccc1)c2ccccc2)c3ccc(Cl)cc3)c4ccccn4	7.2	1.0	0.15	10.1039/D1CC01690C
65	CC(C)(NC(=O)C[C@@H](CC(c1ccccc1)c2ccccc2)c3ccc(Cl)cc3)c4ccccn4	6.0	1.0	0.15	10.1039/D1CC01690C
66	CC(C)[Si](C#Cc1cc(ccc1[S@@](=O)c2ccccn2)C(C)(C)C)(C(C)C)C(C)C	5.1	0.8	0.15	10.1021/acs.orglett.1c02918
67	CC(C)[Si](C#Cc1cc(ccc1[S@](=O)c2ccccn2)C(C)(C)C)(C(C)C)C(C)C	6.1	0.8	0.15	10.1021/acs.orglett.1c02918
68	C[C@@H](CC(=O)NC(C)(C)c1ccccn1)c2ccc(cc2)C(C)=O	6.8	1.0	0.3	10.1039/D1CC01690C
69	C[C@H](CC(=O)NC(C)(C)c1ccccn1)c2ccc(cc2)C(C)=O	6.1	1.0	0.3	10.1039/D1CC01690C
70	C[C@H]\1CC(=O)N(C1=C/c2cccc(C)c2)C(C)(C)c3ccccn3	6.9	0.8	0.1	10.1002/anie.202004504
71	C[C@@H]\1CC(=O)N(C1=C/c2cccc(C)c2)C(C)(C)c3ccccn3	6.1	0.8	0.1	10.1002/anie.202004504
72	C[C@H]\1CC(=O)N(C1=C/c2ccccc2C)C(C)(C)c3ccccn3	7.3	0.8	0.1	10.1002/anie.202004504
73	C[C@@H]\1CC(=O)N(C1=C/c2ccccc2C)C(C)(C)c3ccccn3	6.1	0.8	0.1	10.1002/anie.202004504
74	C[C@H](C#N)c1ccc(Cl)cc1	7.1	1.0	0.05	10.1002/anie.201906111
75	C[C@@H](C#N)c1ccc(Cl)cc1	6.1	1.0	0.05	10.1002/anie.201906111
76	C[C@@H](CC(=O)NC(C)(C)c1ccccn1)c2ccc(cc2)C(C)=O	7.0	0.7	0.4	10.1002/anie.201804197
77	C[C@H](CC(=O)NC(C)(C)c1ccccn1)c2ccc(cc2)C(C)=O	6.2	0.7	0.4	10.1002/anie.201804197
78	C[C@@H](C#Cc1sccc1)c2ccccc2C(=O)NC(C)(C)C	8.4	0.8	0.1	10.1038/s41467/019/13705/1
79	C[C@H](C#Cc1sccc1)c2ccccc2C(=O)NC(C)(C)C	6.24	0.8	0.1	10.1038/s41467/019/13705/1
80	C[C@@H](C#Cc1ccccc1)c2ccc(C)cc2C(=O)NC(C)(C)C	14.59	0.8	0.1	10.1038/s41467/019/13705/1
81	C[C@H](C#Cc1ccccc1)c2ccc(C)cc2C(=O)NC(C)(C)C	6.26	0.8	0.1	10.1038/s41467/019/13705/1
82	CC(C)(C)NC(=O)[C@H](OC(=O)c1ccccc1)c2cccc(c2)[N+]([O-])=O	7.6	1.0	0.2	10.1021/jacs.5b09117
83	CC(C)(C)NC(=O)[C@@H](OC(=O)c1ccccc1)c2cccc(c2)[N+]([O-])=O	6.3	1.0	0.2	10.1021/jacs.5b09117
84	Cn1c2ccccc2c3CCC[C@H](CC=O)c13	9.2	1.0	0.25	10.1002/cctc.201000379
85	Cn1c2ccccc2c3CCC[C@@H](CC=O)c13	6.4	1.0	0.25	10.1002/cctc.201000379
86	C[C@@H](C#Cc1ccc(F)cc1)c2ccccc2C(=O)NC(C)(C)C	12.19	0.8	0.1	10.1038/s41467/019/13705/1
87	C[C@H](C#Cc1ccc(F)cc1)c2ccccc2C(=O)NC(C)(C)C	6.45	0.8	0.1	10.1038/s41467/019/13705/1
88	C[C@@H](C#Cc1ccc(Cl)cc1)c2ccccc2C(=O)NC(C)(C)C	14.36	0.8	0.1	10.1038/s41467/019/13705/1
89	C[C@H](C#Cc1ccc(Cl)cc1)c2ccccc2C(=O)NC(C)(C)C	6.46	0.8	0.1	10.1038/s41467/019/13705/1
90	COc1cccc(c1)[C@]2(CC=C)C(=O)N(C(=O)OC(C)(C)C)c3ccccc23	5.9	1.0	0.1	10.1002/adsc.201501155
91	COc1cccc(c1)[C@@]2(CC=C)C(=O)N(C(=O)OC(C)(C)C)c3ccccc23	6.5	1.0	0.1	10.1002/adsc.201501155
92	CC(C)(C)NC(=O)c1ccccc1[C@@H](Cc2ccccc2)C#Cc3ccccc3	9.66	0.8	0.1	10.1038/s41467/019/13705/1
93	CC(C)(C)NC(=O)c1ccccc1[C@H](Cc2ccccc2)C#Cc3ccccc3	6.52	0.8	0.1	10.1038/s41467/019/13705/1
94	C[C@@H](C#Cc1ccc(cc1)C#C)c2ccccc2C(=O)NC(C)(C)C	12.38	0.8	0.1	10.1038/s41467/019/13705/1
95	C[C@H](C#Cc1ccc(cc1)C#C)c2ccccc2C(=O)NC(C)(C)C	6.53	0.8	0.1	10.1038/s41467/019/13705/1
96	C[C@@H](C#Cc1ccc(Br)cc1)c2ccccc2C(=O)NC(C)(C)C	15.87	0.8	0.1	10.1038/s41467/019/13705/1
97	C[C@H](C#Cc1ccc(Br)cc1)c2ccccc2C(=O)NC(C)(C)C	6.6	0.8	0.1	10.1038/s41467/019/13705/1
98	COc1ccc(C#C[Si](C(C)C)(C(C)C)C(C)C)c(c1)[S@@](=O)c2ccccn2	5.8	0.8	0.15	10.1021/acs.orglett.1c02918
99	COc1ccc(C#C[Si](C(C)C)(C(C)C)C(C)C)c(c1)[S@](=O)c2ccccn2	6.6	0.8	0.15	10.1021/acs.orglett.1c02918
100	CCCCCCCC/C=C/CCCCC[C@@H](CC(=O)NC(C)(C)c1ccccn1)C#C[Si](C(C)C)(C(C)C)C(C)C	4.3	0.8	0.04	10.1021/jacs.9b01124
101	CCCCCCCC/C=C/CCCCC[C@H](CC(=O)NC(C)(C)c1ccccn1)C#C[Si](C(C)C)(C(C)C)C(C)C	6.7	0.8	0.04	10.1021/jacs.9b01124
102	CCC[C@@H](CC(=O)NC(C)(C)c1ccccn1)C#C[Si](C(C)C)(C(C)C)C(C)C	4.3	0.9	0.05	10.1021/jacs.9b01124
103	CCC[C@H](CC(=O)NC(C)(C)c1ccccn1)C#C[Si](C(C)C)(C(C)C)C(C)C	6.7	0.9	0.05	10.1021/jacs.9b01124
104	CC(C)c1ccc(cc1)\C=C2/[C@@H](C)CC(=O)N2C(C)(C)c3ccccn3	7.6	0.8	0.1	10.1002/anie.202004504
105	CC(C)c1ccc(cc1)\C=C2/[C@H](C)CC(=O)N2C(C)(C)c3ccccn3	6.8	0.8	0.1	10.1002/anie.202004504
106	COC(=O)C[C@@H]1CCN(c2ccccc12)[S](=O)(=O)c3ccc(C)cc3	7.6	1.0	0.2	10.1039/D1QO00302J
107	COC(=O)C[C@H]1CCN(c2ccccc12)[S](=O)(=O)c3ccc(C)cc3	6.8	1.0	0.2	10.1039/D1QO00302J
108	C[C@H]\1CC(=O)N(C1=C/c2ccccc2F)C(C)(C)c3ccccn3	7.9	0.8	0.1	10.1002/anie.202004504
109	C[C@@H]\1CC(=O)N(C1=C/c2ccccc2F)C(C)(C)c3ccccn3	6.8	0.8	0.1	10.1002/anie.202004504
110	CO[C@H](NC(=O)c1ccccc1)c2ccc(Cl)cc2CCCC(F)(F)F	8.26	1.0	0.1	10.1002/anie.201405401
111	CO[C@@H](NC(=O)c1ccccc1)c2ccc(Cl)cc2CCCC(F)(F)F	6.89	1.0	0.1	10.1002/anie.201405401
112	C[C@@H](CC(=O)NC(C)(C)c1ccccn1)c2cn(c3ccccc23)[S](=O)(=O)c4ccc(C)cc4	5.5	1.0	0.3	10.1039/D1CC01690C
113	C[C@H](CC(=O)NC(C)(C)c1ccccn1)c2cn(c3ccccc23)[S](=O)(=O)c4ccc(C)cc4	6.9	1.0	0.3	10.1039/D1CC01690C
114	C[C@H]\1CC(=O)N(C1=C/c2ccc(C)cc2)C(C)(C)c3ccccn3	8.1	0.8	0.1	10.1002/anie.202004504
115	C[C@@H]\1CC(=O)N(C1=C/c2ccc(C)cc2)C(C)(C)c3ccccn3	6.9	0.8	0.1	10.1002/anie.202004504
116	C[C@@H](C#CC1CC1)c2ccccc2C(=O)NC(C)(C)C	10.08	0.8	0.05	10.1038/s41467/019/13705/1
117	C[C@H](C#CC1CC1)c2ccccc2C(=O)NC(C)(C)C	6.98	0.8	0.05	10.1038/s41467/019/13705/1
118	Cc1ccc(cc1)\C=C2/[C@@H](CCC3CCCCC3)CC(=O)N2C(C)(C)c4ccccn4	10.3	0.8	0.05	10.1002/anie.202004504
119	Cc1ccc(cc1)\C=C2/[C@H](CCC3CCCCC3)CC(=O)N2C(C)(C)c4ccccn4	7.0	0.8	0.05	10.1002/anie.202004504
120	COc1ccc2N(C(=O)OC(C)(C)C)C(=O)[C@@](CC=C)(c3ccccc3)c2c1	8.1	1.0	0.1	10.1002/adsc.201501155
121	COc1ccc2N(C(=O)OC(C)(C)C)C(=O)[C@](CC=C)(c3ccccc3)c2c1	7.0	1.0	0.1	10.1002/adsc.201501155
122	CO[C@H](NC(=O)c1ccccc1)c2ccc(F)cc2CCCC(F)(F)F	8.29	1.0	0.1	10.1002/anie.201405401
123	CO[C@@H](NC(=O)c1ccccc1)c2ccc(F)cc2CCCC(F)(F)F	7.05	1.0	0.1	10.1002/anie.201405401
124	CO[C@H](NC(=O)c1ccccc1)c2ccccc2CCCC(F)(F)F	7.94	1.0	0.1	10.1002/anie.201405401
125	CO[C@@H](NC(=O)c1ccccc1)c2ccccc2CCCC(F)(F)F	7.07	1.0	0.1	10.1002/anie.201405401
126	C[C@@H](C#Cc1ccccc1Cl)c2ccccc2C(=O)NC(C)(C)C	8.73	0.8	0.05	10.1038/s41467/019/13705/1
127	C[C@H](C#Cc1ccccc1Cl)c2ccccc2C(=O)NC(C)(C)C	7.07	0.8	0.05	10.1038/s41467/019/13705/1
128	C[C@@H](C#Cc1sccc1)c2ccccc2C(=O)NC(C)(C)C	14.33	0.8	0.1	10.1038/s41467/019/13705/1
129	C[C@H](C#Cc1sccc1)c2ccccc2C(=O)NC(C)(C)C	7.09	0.8	0.1	10.1038/s41467/019/13705/1
130	CC(C)c1cccc2CC[C@@H](CNc3c(C)cc(C)cc3C)Nc12	8.5	1.0	0.1	10.1002/anie.201909919
131	CC(C)c1cccc2CC[C@H](CNc3c(C)cc(C)cc3C)Nc12	7.2	1.0	0.1	10.1002/anie.201909919
132	CCC[C@@H](CC(=O)NC(C)(C)c1ccccn1)c2ccc(Cl)cc2	6.0	1.0	0.15	10.1039/D1CC01690C
133	CCC[C@H](CC(=O)NC(C)(C)c1ccccn1)c2ccc(Cl)cc2	7.2	1.0	0.15	10.1039/D1CC01690C
134	CCCCC[C@H]\1CC(=O)N(C1=C/c2ccc(C)cc2)C(C)(C)c3ccccn3	9.9	0.8	0.05	10.1002/anie.202004504
135	CCCCC[C@@H]\1CC(=O)N(C1=C/c2ccc(C)cc2)C(C)(C)c3ccccn3	7.2	0.8	0.05	10.1002/anie.202004504
136	CC(C)(C)OC(=O)N1C(=O)[C@@](CC=C)(c2ccccc2)c3cccc(F)c13	8.2	1.0	0.1	10.1002/adsc.201501155
137	CC(C)(C)OC(=O)N1C(=O)[C@](CC=C)(c2ccccc2)c3cccc(F)c13	7.2	1.0	0.1	10.1002/adsc.201501155
138	C[C@@H](C#Cc1ccccc1)c2ccccc2C=O	8.22	0.8	0.1	10.1038/s41467/019/13705/1
139	C[C@H](C#Cc1ccccc1)c2ccccc2C=O	7.25	0.8	0.1	10.1038/s41467/019/13705/1
140	CCCCCC#C[C@H](C)c1ccccc1C(=O)NC(C)(C)C	10.1	0.8	0.02	10.1038/s41467/019/13705/1
141	CCCCCC#C[C@@H](C)c1ccccc1C(=O)NC(C)(C)C	7.25	0.8	0.02	10.1038/s41467/019/13705/1
142	COc1ccc(cc1)C#C[C@H](C)c2ccccc2C(=O)NC(C)(C)C	15.69	0.8	0.1	10.1038/s41467/019/13705/1
143	COc1ccc(cc1)C#C[C@@H](C)c2ccccc2C(=O)NC(C)(C)C	7.3	0.8	0.1	10.1038/s41467/019/13705/1
144	C[C@@H](CC(=O)NC(C)(C)c1ccccn1)C#CC2(CCCCC2)O[Si](C)(C)C(C)(C)C	6.3	0.7	0.03	10.1021/jacs.9b01124
145	C[C@H](CC(=O)NC(C)(C)c1ccccn1)C#CC2(CCCCC2)O[Si](C)(C)C(C)(C)C	7.3	0.7	0.03	10.1021/jacs.9b01124
146	C[C@@H](C#Cc1ccccc1)c2ccsc2C(=O)NC(C)(C)C	7.95	0.8	0.02	10.1038/s41467/019/13705/1
147	C[C@H](C#Cc1ccccc1)c2ccsc2C(=O)NC(C)(C)C	7.37	0.8	0.02	10.1038/s41467/019/13705/1
148	Cc1ccccc1CO[C@H](\C=C\c2ccccc2)c3ccccc3	6.191	1.0	0.02	10.1039/C4CC03920C
149	Cc1ccccc1CO[C@@H](\C=C\c2ccccc2)c3ccccc3	7.381	1.0	0.02	10.1039/C4CC03920C
150	COc1cccc(OC)c1NC[C@@H]2CCc3cccc(C(C)C)c3N2	11.9	1.0	0.1	10.1002/anie.201909919
151	COc1cccc(OC)c1NC[C@H]2CCc3cccc(C(C)C)c3N2	7.4	1.0	0.1	10.1002/anie.201909919
152	CC(C)(C)NC(=O)[C@H](OC(=O)C(C)(C)C)c1cccc(c1)[N+]([O-])=O	6.5	0.8	0.15	10.1021/jacs.5b09117
153	CC(C)(C)NC(=O)[C@@H](OC(=O)C(C)(C)C)c1cccc(c1)[N+]([O-])=O	7.4	0.8	0.15	10.1021/jacs.5b09117
154	C[C@H]\1CC(=O)N(C1=C/c2ccc(F)cc2)C(C)(C)c3ccccn3	8.6	0.8	0.1	10.1002/anie.202004504
155	C[C@@H]\1CC(=O)N(C1=C/c2ccc(F)cc2)C(C)(C)c3ccccn3	7.4	0.8	0.1	10.1002/anie.202004504
156	CC(C)(C)OC(=O)CNC(=O)[C@@H]1N=C(C[C@H]1c2ccccc2)c3ccccc3	8.7	1.0	0.1	10.1002/anie.201906700
157	C[C@@H](CCc1ccccc1)c2ccccc2C(=O)NC(C)(C)C	13.52	0.8	0.1	10.1038/s41467/019/13705/1
158	C[C@H](CCc1ccccc1)c2ccccc2C(=O)NC(C)(C)C	7.5	0.8	0.1	10.1038/s41467/019/13705/1
159	CC(=O)c1ccc(cc1)[C@@H](CC(c2ccccc2)c3ccccc3)CC(=O)NC(C)(C)c4ccccn4	8.5	0.7	0.3	10.1002/anie.201804197
160	CC(=O)c1ccc(cc1)[C@H](CC(c2ccccc2)c3ccccc3)CC(=O)NC(C)(C)c4ccccn4	7.5	0.7	0.3	10.1002/anie.201804197
161	C[C@H]\1CC(=O)N(C1=C/c2ccc(Cl)cc2)C(C)(C)c3ccccn3	8.7	0.8	0.1	10.1002/anie.202004504
162	C[C@@H]\1CC(=O)N(C1=C/c2ccc(Cl)cc2)C(C)(C)c3ccccn3	7.5	0.8	0.1	10.1002/anie.202004504
163	Clc1ccc2[nH]c3[C@H](CCCc3c2c1)CC=O	6.0	1.0	0.2	10.1002/cctc.201000379
164	Clc1ccc2[nH]c3[C@@H](CCCc3c2c1)CC=O	7.5	1.0	0.2	10.1002/cctc.201000379
165	Fc1ccc2[nH]c3[C@H](CCCc3c2c1)CC=O	6.0	1.0	0.2	10.1002/cctc.201000379
166	Fc1ccc2[nH]c3[C@@H](CCCc3c2c1)CC=O	7.5	1.0	0.2	10.1002/cctc.201000379
167	CCOC(=O)[C@]1(CC(=C(NC(=O)c2ccccc2)C(=O)O1)c3ccccc3)\C=C\c4ccccc4	8.2	1.0	0.3	10.1039/C6QO00018E
168	CCOC(=O)[C@@]1(CC(=C(NC(=O)c2ccccc2)C(=O)O1)c3ccccc3)\C=C\c4ccccc4	7.5	1.0	0.3	10.1039/C6QO00018E
169	C[C@@H](C#CC(C)=C)c1ccccc1C(=O)NC(C)(C)C	10.03	0.8	0.02	10.1038/s41467/019/13705/1
170	C[C@H](C#CC(C)=C)c1ccccc1C(=O)NC(C)(C)C	7.51	0.8	0.02	10.1038/s41467/019/13705/1
171	CC(=O)N[C@H](C[S](C)(=O)=O)C1CCCCC1	10.3	1.0	0.15	10.1021/acs.orglett.8b02579
172	CC(=O)N[C@@H](C[S](C)(=O)=O)C1CCCCC1	7.6	1.0	0.15	10.1021/acs.orglett.8b02579
173	COC(=O)[C@@]1(N[C@@H]([C@H]([C@@H]1[N+]([O-])=O)c2ccccc2)c3ccccc3C)c4ccccc4	11.209	1.0	0.05	10.1002/anie.201802492
174	CC(C)[C@H]1NC(=O)Nc2cc(C)ccc12	30.2	1.0	0.2	10.1039/D1QO01598B
175	CC(C)[C@@H]1NC(=O)Nc2cc(C)ccc12	7.7	1.0	0.2	10.1039/D1QO01598B
176	CC(C)C[C@H]\1CC(=O)N(C1=C/c2ccc(C)cc2)C(C)(C)c3ccccn3	8.3	0.8	0.05	10.1002/anie.202004504
177	CC(C)C[C@@H]\1CC(=O)N(C1=C/c2ccc(C)cc2)C(C)(C)c3ccccn3	7.7	0.8	0.05	10.1002/anie.202004504
178	CCCC[C@H]\1CC(=O)N(C1=C/c2ccc(C)cc2)C(C)(C)c3ccccn3	9.6	0.8	0.05	10.1002/anie.202004504
179	CCCC[C@@H]\1CC(=O)N(C1=C/c2ccc(C)cc2)C(C)(C)c3ccccn3	7.7	0.8	0.05	10.1002/anie.202004504
180	O=C1N[C@@H](c2ccccc2)c3ccccc13	11.66	0.8	0.2	10.1002/anie.201915459
181	O=C1N[C@H](c2ccccc2)c3ccccc13	7.79	0.8	0.2	10.1002/anie.201915459
182	C[C@@H](CC(=O)NC(C)(C)c1ccc(cn1)c2ccccc2)c3ccc(cc3)C(C)=O	15.1	1.0	0.4	10.1002/anie.201804197
183	C[C@H](CC(=O)NC(C)(C)c1ccc(cn1)c2ccccc2)c3ccc(cc3)C(C)=O	7.8	1.0	0.4	10.1002/anie.201804197
184	COC(=O)[C@@]1(N[C@@H]([C@@H](C(C)C)[C@@H]1[N+]([O-])=O)c2ccccc2)c3ccccc3	8.772	1.0	0.05	10.1002/anie.201802492
185	C[C@@H](OCc1ccccc1)\C=C\c2ccccc2	7.427	1.0	0.1	10.1039/C4CC03920C
186	C[C@H](OCc1ccccc1)\C=C\c2ccccc2	7.877	1.0	0.1	10.1039/C4CC03920C
187	CC(C)[C@H]1NC(=O)Nc2cc(F)ccc12	20.7	1.0	0.2	10.1039/D1QO01598B
188	CC(C)[C@@H]1NC(=O)Nc2cc(F)ccc12	7.9	1.0	0.2	10.1039/D1QO01598B
189	Brc1ccc2[nH]c3[C@H](CCCc3c2c1)CC=O	6.3	1.0	0.2	10.1002/cctc.201000379
190	Brc1ccc2[nH]c3[C@@H](CCCc3c2c1)CC=O	7.9	1.0	0.2	10.1002/cctc.201000379
191	COC(=O)[C@@H](NC(=O)[C@@H]1N=C(C[C@H]1c2ccccc2)c3ccccc3)C(C)(C)C	10.8	1.0	0.15	10.1002/anie.201906700
192	COc1ccc(C(=O)NC(C)(C)C)c(c1)[C@@H](C)C#Cc2ccccc2	14.57	0.8	0.1	10.1038/s41467/019/13705/1
193	COc1ccc(C(=O)NC(C)(C)C)c(c1)[C@H](C)C#Cc2ccccc2	8.04	0.8	0.1	10.1038/s41467/019/13705/1
194	FC(F)(F)CCCc1ccccc1[C@@H](NC(=O)c2ccccc2)OCc3ccccc3	8.77	1.0	0.1	10.1002/anie.201405401
195	FC(F)(F)CCCc1ccccc1[C@H](NC(=O)c2ccccc2)OCc3ccccc3	8.08	1.0	0.1	10.1002/anie.201405401
196	Fc1ccc2c([nH]c3[C@H](CCCc23)CC=O)c1	6.3	1.0	0.2	10.1002/cctc.201000379
197	Fc1ccc2c([nH]c3[C@@H](CCCc23)CC=O)c1	8.1	1.0	0.2	10.1002/cctc.201000379
198	CC(C)[Si](C#C[C@H](CC(=O)NC(C)(C)c1ccccn1)c2ccccc2C)(C(C)C)C(C)C	6.9	0.7	0.03	10.1021/jacs.9b01124
199	CC(C)[Si](C#C[C@@H](CC(=O)NC(C)(C)c1ccccn1)c2ccccc2C)(C(C)C)C(C)C	8.2	0.7	0.03	10.1021/jacs.9b01124
200	COC(=O)c1ccc(cc1)C#C[C@H](C)c2ccccc2C(=O)NC(C)(C)C	19.26	0.8	0.1	10.1038/s41467/019/13705/1
201	COC(=O)c1ccc(cc1)C#C[C@@H](C)c2ccccc2C(=O)NC(C)(C)C	8.27	0.8	0.1	10.1038/s41467/019/13705/1
202	Cc1ccc2OC[C@H](CC=O)c3cccn3c2c1	9.32	1.0	0.1	10.1002/cctc.201000379
203	Cc1ccc2OC[C@@H](CC=O)c3cccn3c2c1	8.3	1.0	0.1	10.1002/cctc.201000379
204	C[C@@H](C#CCc1ccccc1)c2ccccc2C(=O)NC(C)(C)C	10.33	0.8	0.05	10.1038/s41467/019/13705/1
205	C[C@H](C#CCc1ccccc1)c2ccccc2C(=O)NC(C)(C)C	8.32	0.8	0.05	10.1038/s41467/019/13705/1
206	CO[C@H](NC(=O)c1ccc(cc1)[N+]([O-])=O)c2ccccc2CCCC(F)(F)F	10.94	1.0	0.15	10.1002/anie.201405401
207	CO[C@@H](NC(=O)c1ccc(cc1)[N+]([O-])=O)c2ccccc2CCCC(F)(F)F	8.38	1.0	0.15	10.1002/anie.201405401
208	C[C@@H](C#CC1=CCCCC1)c2ccccc2C(=O)NC(C)(C)C	12.18	0.8	0.02	10.1038/s41467/019/13705/1
209	C[C@H](C#CC1=CCCCC1)c2ccccc2C(=O)NC(C)(C)C	8.38	0.8	0.02	10.1038/s41467/019/13705/1
210	C[C@@H](C#Cc1ccccc1C=O)c2ccccc2C(=O)NC(C)(C)C	11.8	0.8	0.1	10.1038/s41467/019/13705/1
211	C[C@H](C#Cc1ccccc1C=O)c2ccccc2C(=O)NC(C)(C)C	8.4	0.8	0.1	10.1038/s41467/019/13705/1
212	C[C@H]\1CC(=O)N(C1=C/c2ccc3ccccc3c2)C(C)(C)c4ccccn4	10.1	0.8	0.1	10.1002/anie.202004504
213	C[C@@H]\1CC(=O)N(C1=C/c2ccc3ccccc3c2)C(C)(C)c4ccccn4	8.4	0.8	0.1	10.1002/anie.202004504
214	O=CC[C@H]1CCCc2c1[nH]c3ccccc23	6.3	1.0	0.2	10.1002/cctc.201000379
215	O=CC[C@@H]1CCCc2c1[nH]c3ccccc23	8.4	1.0	0.2	10.1002/cctc.201000379
216	OC[C@@H]1[C@H](C[C@H]1c2cc3ccccc3n2CC=C)c4ccccc4	9.6	1.0	0.15	10.1039/C3CC41785A
217	C[C@]1(CC2(CCCCC2)CN1C(=S)Nc3ccc(Br)cc3)c4ccc(cc4)c5ccccc5	15.34	1.0	0.2	10.1002/anie.201501762
218	C[C@@]1(CC2(CCCCC2)CN1C(=S)Nc3ccc(Br)cc3)c4ccc(cc4)c5ccccc5	8.5	1.0	0.2	10.1002/anie.201501762
219	CCC[C@H]\1CC(=O)N(C1=C/c2ccc(C)cc2)C(C)(C)c3ccccn3	9.6	0.8	0.05	10.1002/anie.202004504
220	CCC[C@@H]\1CC(=O)N(C1=C/c2ccc(C)cc2)C(C)(C)c3ccccn3	8.6	0.8	0.05	10.1002/anie.202004504
221	C(N[C@@H](\C=C\c1ccccc1)c2ccccc2)c3ccccc3	9.228	1.0	0.1	10.1039/C6QO00227G
222	C(N[C@H](\C=C\c1ccccc1)c2ccccc2)c3ccccc3	8.627	1.0	0.1	10.1039/C6QO00227G
223	C[C@@H](C#CCCCCCl)c1ccccc1C(=O)NC(C)(C)C	11.37	0.8	0.05	10.1038/s41467/019/13705/1
224	C[C@H](C#CCCCCCl)c1ccccc1C(=O)NC(C)(C)C	8.7	0.8	0.05	10.1038/s41467/019/13705/1
225	Cc1ccc2c([nH]c3[C@H](CCCc23)CC=O)c1	5.8	1.0	0.2	10.1002/cctc.201000379
226	Cc1ccc2c([nH]c3[C@@H](CCCc23)CC=O)c1	8.7	1.0	0.2	10.1002/cctc.201000379
227	Cc1ccc2[nH]c3[C@H](CCCc3c2c1)CC=O	6.5	1.0	0.2	10.1002/cctc.201000379
228	Cc1ccc2[nH]c3[C@@H](CCCc3c2c1)CC=O	8.7	1.0	0.2	10.1002/cctc.201000379
229	Cc1cccc2c(cn(Cc3ccccc3)c12)[C@@H](NC(=O)c4ccc(Cl)cc4)c5ccccc5CCCC(F)(F)F	10.84	1.0	0.15	10.1016/j.jfluchem.2017.03.008
230	Cc1cccc2c(cn(Cc3ccccc3)c12)[C@H](NC(=O)c4ccc(Cl)cc4)c5ccccc5CCCC(F)(F)F	8.72	1.0	0.15	10.1016/j.jfluchem.2017.03.008
231	CC(C)[Si](C#Cc1cc(ccc1[S@@](=O)c2ccccn2)[N+]([O-])=O)(C(C)C)C(C)C	7.2	0.8	0.1	10.1021/acs.orglett.1c02918
232	CC(C)[Si](C#Cc1cc(ccc1[S@](=O)c2ccccn2)[N+]([O-])=O)(C(C)C)C(C)C	8.8	0.8	0.1	10.1021/acs.orglett.1c02918
233	CC(=O)c1ccc(cc1)[C@H](CC(=O)NC(C)(C)c2ccccn2)c3ccccc3	7.6	1.0	0.3	10.1039/D1CC01690C
234	CC(=O)c1ccc(cc1)[C@@H](CC(=O)NC(C)(C)c2ccccn2)c3ccccc3	8.8	1.0	0.3	10.1039/D1CC01690C
235	C[C@H]\1CC(=O)N(C1=C/c2ccc(cc2)C(C)(C)C)C(C)(C)c3ccccn3	9.8	0.8	0.05	10.1002/anie.202004504
236	C[C@@H]\1CC(=O)N(C1=C/c2ccc(cc2)C(C)(C)C)C(C)(C)c3ccccn3	8.8	0.8	0.05	10.1002/anie.202004504
237	COC(=O)[C@@]1(N[C@@H]([C@H]([C@@H]1[N+]([O-])=O)c2ccccc2)c3occc3)c4ccccc4	10.412	1.0	0.05	10.1002/anie.201802492
238	Cc1ccc(cc1)[S](=O)(=O)N2CC[C@@H](CC(=O)NC(C)(C)c3ccccn3)c4cc(Cl)ccc24	8.19	1.0	0.2	10.1021/acs.orglett.0c03775
239	Cc1ccc(cc1)[S](=O)(=O)N2CC[C@H](CC(=O)NC(C)(C)c3ccccn3)c4cc(Cl)ccc24	8.86	1.0	0.2	10.1021/acs.orglett.0c03775
240	CC(C)(C)NC(=O)[C@H](OC(=O)C(c1ccccc1)(c2ccccc2)c3ccccc3)c4cccc(c4)[N+]([O-])=O	7.1	1.0	0.2	10.1021/jacs.5b09117
241	CC(C)(C)NC(=O)[C@@H](OC(=O)C(c1ccccc1)(c2ccccc2)c3ccccc3)c4cccc(c4)[N+]([O-])=O	8.9	1.0	0.2	10.1021/jacs.5b09117
242	CC(C)[Si](C#Cc1cc(C)ccc1[S@@](=O)c2cccc(C)n2)(C(C)C)C(C)C	8.0	0.8	0.05	10.1021/acs.orglett.1c02918
243	CC(C)[Si](C#Cc1cc(C)ccc1[S@](=O)c2cccc(C)n2)(C(C)C)C(C)C	8.9	0.8	0.05	10.1021/acs.orglett.1c02918
244	CO[C@H](NC(=O)c1ccc(Cl)cc1)c2ccccc2CCCC(F)(F)F	10.1	1.0	0.1	10.1002/anie.201405401
245	CO[C@@H](NC(=O)c1ccc(Cl)cc1)c2ccccc2CCCC(F)(F)F	8.92	1.0	0.1	10.1002/anie.201405401
246	O=C(C[C@@H](\C=C\c1ccccc1)C#N)C2CCCCC2	10.84	1.0	0.1	10.1021/jacs.1c01260
247	O=C(C[C@H](\C=C\c1ccccc1)C#N)C2CCCCC2	8.95	1.0	0.1	10.1021/jacs.1c01260
248	Cc1ccc(cc1)[S](=O)(=O)N[C@H](\C=C\c2ccccc2)c3ccccc3	7.893	1.0	0.3	10.1039/C4CC03920C
249	Cc1ccc(cc1)[S](=O)(=O)N[C@@H](\C=C\c2ccccc2)c3ccccc3	8.979	1.0	0.3	10.1039/C4CC03920C
250	CC(C)(C)NC(=O)[C@H](OC(=O)C1C(C)(C)C1(C)C)c2cccc(c2)[N+]([O-])=O	4.7	1.0	0.2	10.1021/jacs.5b09117
251	CC(C)(C)NC(=O)[C@@H](OC(=O)C1C(C)(C)C1(C)C)c2cccc(c2)[N+]([O-])=O	9.0	1.0	0.2	10.1021/jacs.5b09117
252	CC(C)(NC(=O)C[C@H](CCC1CCCCC1)c2ccc(Cl)cc2)c3ccccn3	10.1	1.0	0.3	10.1039/D1CC01690C
253	CC(C)(NC(=O)C[C@@H](CCC1CCCCC1)c2ccc(Cl)cc2)c3ccccn3	9.0	1.0	0.3	10.1039/D1CC01690C
254	Cc1ccc(cc1)[S](=O)(=O)N2CC[C@@H](CC(=O)NC(C)(C)c3ccccn3)c4ccc(Cl)cc24	10.0	1.0	0.2	10.1039/D1QO00302J
255	Cc1ccc(cc1)[S](=O)(=O)N2CC[C@H](CC(=O)NC(C)(C)c3ccccn3)c4ccc(Cl)cc24	9.1	1.0	0.2	10.1039/D1QO00302J
256	CC[C@H]\1CC(=O)N(C1=C/c2ccc(C)cc2)C(C)(C)c3ccccn3	10.3	0.8	0.05	10.1002/anie.202004504
257	CC[C@@H]\1CC(=O)N(C1=C/c2ccc(C)cc2)C(C)(C)c3ccccn3	9.1	0.8	0.05	10.1002/anie.202004504
258	CC(C)[C@@H]\1CC(=O)N(C1=C/c2ccc(C)cc2)C(C)(C)c3ccccn3	10.4	0.8	0.05	10.1002/anie.202004504
259	CC(C)[C@H]\1CC(=O)N(C1=C/c2ccc(C)cc2)C(C)(C)c3ccccn3	9.1	0.8	0.05	10.1002/anie.202004504
260	CC[Si](CC)(CC)C#C[C@@H](C)CC(=O)NC(C)(C)c1ccccn1	6.7	0.7	0.03	10.1021/jacs.9b01124
261	CC[Si](CC)(CC)C#C[C@H](C)CC(=O)NC(C)(C)c1ccccn1	9.2	0.7	0.03	10.1021/jacs.9b01124
262	CC(C)[Si](C#Cc1cccc(C)c1[S@@](=O)c2ccccn2)(C(C)C)C(C)C	8.4	0.8	0.05	10.1021/acs.orglett.1c02918
263	CC(C)[Si](C#Cc1cccc(C)c1[S@](=O)c2ccccn2)(C(C)C)C(C)C	9.2	0.8	0.05	10.1021/acs.orglett.1c02918
264	C[C@@H](CC(=O)NC(C)(C)c1ccccn1)C#CC(Cc2ccccc2)(Cc3ccccc3)O[Si](C)(C)C(C)(C)C	7.1	0.7	0.03	10.1021/jacs.9b01124
265	C[C@H](CC(=O)NC(C)(C)c1ccccn1)C#CC(Cc2ccccc2)(Cc3ccccc3)O[Si](C)(C)C(C)(C)C	9.4	0.7	0.03	10.1021/jacs.9b01124
266	CC(C)[Si](C#C[C@@H](C)CC(=O)NC(C)(C)c1ccccn1)(C(C)C)C(C)C	7.2	0.7	0.03	10.1021/jacs.9b01124
267	CC(C)[Si](C#C[C@H](C)CC(=O)NC(C)(C)c1ccccn1)(C(C)C)C(C)C	9.4	0.7	0.03	10.1021/jacs.9b01124
268	C[C@@H](CC(=O)NC(C)(C)c1ccccn1)C#CC(O[Si](C)(C)C(C)(C)C)(c2ccccc2)c3ccccc3	7.5	0.7	0.03	10.1021/jacs.9b01124
269	C[C@H](CC(=O)NC(C)(C)c1ccccn1)C#CC(O[Si](C)(C)C(C)(C)C)(c2ccccc2)c3ccccc3	9.4	0.7	0.03	10.1021/jacs.9b01124
270	CCOC(=O)C([C@@H](CC=O)c1ccccc1C)C(=O)OCC	6.43	1.0	0.1	10.1039/C3CC44214D
271	CCOC(=O)C([C@H](CC=O)c1ccccc1C)C(=O)OCC	9.42	1.0	0.1	10.1039/C3CC44214D
272	COc1ccc(cc1F)\C=C2/[C@@H](C)CC(=O)N2C(C)(C)c3ccccn3	10.9	0.8	0.1	10.1002/anie.202004504
273	COc1ccc(cc1F)\C=C2/[C@H](C)CC(=O)N2C(C)(C)c3ccccn3	9.5	0.8	0.1	10.1002/anie.202004504
274	FC(F)(F)c1ccc(cc1)[C@@H]2CNC(=O)C2	7.5	1.0	0.1	10.1021/acscatal.8b00827
275	FC(F)(F)c1ccc(cc1)[C@H]2CNC(=O)C2	9.5	1.0	0.1	10.1021/acscatal.8b00827
276	O[C@@H](C[N+]([O-])=O)c1ccc(Cl)cc1Cl	11.137	0.8	0.15	10.1039/C2CC31907A
277	O[C@H](C[N+]([O-])=O)c1ccc(Cl)cc1Cl	9.51	0.8	0.15	10.1039/C2CC31907A
278	CC(C)(CC[C@@H](C#Cc1ccccc1)c2ccccc2)NC(=O)c3ccccc3	13.82	0.8	0.1	10.1038/s41467/019/13705/1
279	CC(C)(CC[C@H](C#Cc1ccccc1)c2ccccc2)NC(=O)c3ccccc3	9.59	0.8	0.1	10.1038/s41467/019/13705/1
280	CC(=O)c1ccc(cc1)[C@@H](CCc2cccc3ccccc23)CC(=O)NC(C)(C)c4ccccn4	10.8	0.7	0.3	10.1002/anie.201804197
281	CC(=O)c1ccc(cc1)[C@H](CCc2cccc3ccccc23)CC(=O)NC(C)(C)c4ccccn4	9.6	0.7	0.3	10.1002/anie.201804197
282	Fc1ccc2n(Cc3ccccc3)cc([C@@H](NC(=O)c4ccccc4)c5ccccc5CCCC(F)(F)F)c2c1	16.81	1.0	0.15	10.1016/j.jfluchem.2017.03.008
283	Fc1ccc2n(Cc3ccccc3)cc([C@H](NC(=O)c4ccccc4)c5ccccc5CCCC(F)(F)F)c2c1	9.62	1.0	0.15	10.1016/j.jfluchem.2017.03.008
284	O=C(C[C@H](C#N)C#Cc1ccccc1)C2CCCCC2	8.89	1.0	0.1	10.1021/jacs.1c01260
285	O=C(C[C@@H](C#N)C#Cc1ccccc1)C2CCCCC2	9.62	1.0	0.1	10.1021/jacs.1c01260
286	CC(C)[Si](C#Cc1cc(OCc2ccccc2)ccc1[S@@](=O)c3ccccn3)(C(C)C)C(C)C	7.2	0.8	0.15	10.1021/acs.orglett.1c02918
287	CC(C)[Si](C#Cc1cc(OCc2ccccc2)ccc1[S@](=O)c3ccccn3)(C(C)C)C(C)C	9.7	0.8	0.15	10.1021/acs.orglett.1c02918
288	CC(C)[Si](C#Cc1cc(C)ccc1[S@@](=O)c2cc(C)ccn2)(C(C)C)C(C)C	7.7	0.8	0.05	10.1021/acs.orglett.1c02918
289	CC(C)[Si](C#Cc1cc(C)ccc1[S@](=O)c2cc(C)ccn2)(C(C)C)C(C)C	9.7	0.8	0.05	10.1021/acs.orglett.1c02918
290	O=C([C@@H]1N=C(C[C@H]1c2ccccc2)c3ccccc3)N4CCCCC4	10.8	1.0	0.2	10.1002/anie.201906700
291	Cc1ccc(C[C@H]\2CC(=O)N(C2=C/c3ccc(C)cc3)C(C)(C)c4ccccn4)cc1	11.3	0.8	0.05	10.1002/anie.202004504
292	Cc1ccc(C[C@@H]\2CC(=O)N(C2=C/c3ccc(C)cc3)C(C)(C)c4ccccn4)cc1	9.8	0.8	0.05	10.1002/anie.202004504
293	COc1ccc2N(CC[C@@H](CC(=O)NC(C)(C)c3ccccn3)c2c1)[S](=O)(=O)c4ccc(C)cc4	11.6	1.0	0.2	10.1039/D1QO00302J
294	COc1ccc2N(CC[C@H](CC(=O)NC(C)(C)c3ccccn3)c2c1)[S](=O)(=O)c4ccc(C)cc4	9.8	1.0	0.2	10.1039/D1QO00302J
295	CC(=O)N[C@H](C[S](C)(=O)=O)c1ccc(cc1)C(C)(C)C	11.9	1.0	0.15	10.1021/acs.orglett.8b02579
296	CC(=O)N[C@@H](C[S](C)(=O)=O)c1ccc(cc1)C(C)(C)C	9.8	1.0	0.15	10.1021/acs.orglett.8b02579
297	CCCCO[C@H](NC(=O)c1ccccc1)c2ccccc2CCCC(F)(F)F	10.98	1.0	0.05	10.1002/anie.201405401
298	CCCCO[C@@H](NC(=O)c1ccccc1)c2ccccc2CCCC(F)(F)F	9.86	1.0	0.05	10.1002/anie.201405401
299	CC(C)C[C@@H](CC(=O)NC(C)(C)c1ccccn1)C#C[Si](C(C)C)(C(C)C)C(C)C	7.6	0.6	0.02	10.1021/jacs.9b01124
300	CC(C)C[C@H](CC(=O)NC(C)(C)c1ccccn1)C#C[Si](C(C)C)(C(C)C)C(C)C	9.9	0.6	0.02	10.1021/jacs.9b01124
301	COc1ccc(C[C@@H](CC(=O)NC(C)(C)c2ccccn2)c3ccc(cc3)C(C)=O)cc1	10.7	1.0	0.2	10.1039/D1CC01690C
302	COc1ccc(C[C@H](CC(=O)NC(C)(C)c2ccccn2)c3ccc(cc3)C(C)=O)cc1	9.9	1.0	0.2	10.1039/D1CC01690C
303	COc1ccc(NC(=S)N2CC(C)(C)C[C@@]2(C)c3ccccc3)cc1	11.99	1.0	0.1	10.1002/anie.201501762
304	COc1ccc(NC(=S)N2CC(C)(C)C[C@]2(C)c3ccccc3)cc1	9.98	1.0	0.1	10.1002/anie.201501762
305	CC(C)(C)N1C(=O)C[C@@]2(N(C(=O)c3ccc(cc23)C(F)(F)F)c4cccc5cccnc45)C1=O	8.4	1.0	0.15	10.1002/anie.202108853
306	CC(C)(C)N1C(=O)C[C@]2(N(C(=O)c3ccc(cc23)C(F)(F)F)c4cccc5cccnc45)C1=O	10.0	1.0	0.15	10.1002/anie.202108853
307	Cc1ccc(cc1)\C=C2/[C@@H](CCc3ccccc3)CC(=O)N2C(C)(C)c4ccccn4	15.2	0.8	0.05	10.1002/anie.202004504
308	Cc1ccc(cc1)\C=C2/[C@H](CCc3ccccc3)CC(=O)N2C(C)(C)c4ccccn4	10.0	0.8	0.05	10.1002/anie.202004504
309	CC(C)(N1[C@H](CC1=O)c2ccccc2)c3ccccn3	11.2	0.7	0.1	10.1002/cjoc.201900533
310	CC(C)(N1[C@@H](CC1=O)c2ccccc2)c3ccccn3	10.1	0.7	0.1	10.1002/cjoc.201900533
311	O=C1C[C@@H](CN1)c2ccccc2	8.5	1.0	0.1	10.1021/acscatal.8b00827
312	O=C1C[C@H](CN1)c2ccccc2	10.1	1.0	0.1	10.1021/acscatal.8b00827
313	CC(=O)N[C@H](C[S](C)(=O)=O)c1cccc(C)c1	14.3	1.0	0.15	10.1021/acs.orglett.8b02579
314	CC(=O)N[C@@H](C[S](C)(=O)=O)c1cccc(C)c1	10.1	1.0	0.15	10.1021/acs.orglett.8b02579
315	CC(C)OC(=O)C([C@@H](CC=O)c1ccccc1)C(=O)OC(C)C	6.9	1.0	0.1	10.1039/C3CC44214D
316	CC(C)OC(=O)C([C@H](CC=O)c1ccccc1)C(=O)OC(C)C	10.18	1.0	0.1	10.1039/C3CC44214D
317	CC(C)(C)NC(=O)[C@H](OC(=O)c1c(Cl)cccc1Cl)c2cccc(c2)[N+]([O-])=O	7.8	1.0	0.2	10.1021/jacs.5b09117
318	CC(C)(C)NC(=O)[C@@H](OC(=O)c1c(Cl)cccc1Cl)c2cccc(c2)[N+]([O-])=O	10.2	1.0	0.2	10.1021/jacs.5b09117
319	C[C@@H](CC(=O)NC(C)(C)c1ccccn1)C#CC(O[Si](C)(C)C(C)(C)C)(c2ccc(C)cc2)c3ccc(C)cc3	7.3	0.7	0.03	10.1021/jacs.9b01124
320	C[C@H](CC(=O)NC(C)(C)c1ccccn1)C#CC(O[Si](C)(C)C(C)(C)C)(c2ccc(C)cc2)c3ccc(C)cc3	10.2	0.7	0.03	10.1021/jacs.9b01124
321	CC(C)[Si](C#Cc1ccccc1[S@@](=O)c2ccccn2)(C(C)C)C(C)C	11.6	0.8	0.1	10.1021/acs.orglett.1c02918
322	CC(C)[Si](C#Cc1ccccc1[S@](=O)c2ccccn2)(C(C)C)C(C)C	10.2	0.8	0.1	10.1021/acs.orglett.1c02918
323	Cc1ccc(cc1)\C=C2/[C@@H](CCCc3ccccc3)CC(=O)N2C(C)(C)c4ccccn4	12.6	0.8	0.05	10.1002/anie.202004504
324	Cc1ccc(cc1)\C=C2/[C@H](CCCc3ccccc3)CC(=O)N2C(C)(C)c4ccccn4	10.2	0.8	0.05	10.1002/anie.202004504
325	Fc1ccc(cc1)[C@@H]2CNC(=O)C2	8.6	1.0	0.1	10.1021/acscatal.8b00827
326	Fc1ccc(cc1)[C@H]2CNC(=O)C2	10.3	1.0	0.1	10.1021/acscatal.8b00827
327	C[C@@H](C#CCOC(C)=O)c1ccccc1C(=O)NC(C)(C)C	17.83	0.8	0.1	10.1038/s41467/019/13705/1
328	C[C@H](C#CCOC(C)=O)c1ccccc1C(=O)NC(C)(C)C	10.38	0.8	0.1	10.1038/s41467/019/13705/1
329	CC(C)(C)OC(=O)N[C@@H](c1ccccc1Br)C(=[N+]=[N-])[P](=O)(OC(C)(C)C)OC(C)(C)C	13.6	0.5	0.1	10.1021/ol300664d
330	CC(C)(C)OC(=O)N[C@H](c1ccccc1Br)C(=[N+]=[N-])[P](=O)(OC(C)(C)C)OC(C)(C)C	10.5	0.5	0.1	10.1021/ol300664d
331	CC(C)[Si](C#Cc1cc(C)ccc1[S@@](=O)c2ccccn2)(C(C)C)C(C)C	8.9	0.8	0.05	10.1021/acs.orglett.1c02918
332	CC(C)[Si](C#Cc1cc(C)ccc1[S@](=O)c2ccccn2)(C(C)C)C(C)C	10.5	0.8	0.05	10.1021/acs.orglett.1c02918
333	Cc1ccc(cc1)\C=C2/[C@@H](Cc3ccccc3)CC(=O)N2C(C)(C)c4ccccn4	11.6	0.8	0.05	10.1002/anie.202004504
334	Cc1ccc(cc1)\C=C2/[C@H](Cc3ccccc3)CC(=O)N2C(C)(C)c4ccccn4	10.5	0.8	0.05	10.1002/anie.202004504
335	COC(=O)[C@@]1(N[C@@H]([C@H]([C@@H]1[N+]([O-])=O)c2ccccc2Br)c3ccccc3)c4ccccc4	11.536	1.0	0.05	10.1002/anie.201802492
336	CCOC(=O)[C@]1(CC(=C(NC(=O)c2ccccc2)C(=O)O1)c3ccc(cc3)C(F)(F)F)c4ccccc4	7.05	1.0	0.5	10.1039/C6QO00018E
337	CCOC(=O)[C@@]1(CC(=C(NC(=O)c2ccccc2)C(=O)O1)c3ccc(cc3)C(F)(F)F)c4ccccc4	10.6	1.0	0.5	10.1039/C6QO00018E
338	C[C@@H](C#Cc1cccc(Cl)c1)c2ccccc2C(=O)NC(C)(C)C	15.99	0.8	0.02	10.1038/s41467/019/13705/1
339	C[C@H](C#Cc1cccc(Cl)c1)c2ccccc2C(=O)NC(C)(C)C	10.69	0.8	0.02	10.1038/s41467/019/13705/1
340	COC(=O)[C@@]1(N[C@@H]([C@H]([C@@H]1[N+]([O-])=O)c2ccccc2)c3ccccc3)c4ccccc4Cl	12.206	1.0	0.05	10.1002/anie.201802492
341	O=C1C[C@@H](CN1)c2ccc3ccccc3c2	10.0	1.0	0.1	10.1021/acscatal.8b00827
342	O=C1C[C@H](CN1)c2ccc3ccccc3c2	10.7	1.0	0.1	10.1021/acscatal.8b00827
343	Cc1cccc(c1)[C@H](O)CCCC(=O)Nc2ccccc2	13.8	1.0	0.15	10.1039/C8QO00307F
344	Cc1cccc(c1)[C@@H](O)CCCC(=O)Nc2ccccc2	10.7	1.0	0.15	10.1039/C8QO00307F
345	CC(=O)N[C@H](C[S](C)(=O)=O)c1cccc(F)c1	17.0	1.0	0.15	10.1021/acs.orglett.8b02579
346	CC(=O)N[C@@H](C[S](C)(=O)=O)c1cccc(F)c1	10.7	1.0	0.15	10.1021/acs.orglett.8b02579
347	CC(C)(C)OC(=O)N1C(=O)[C@@](C\C=C\c2ccc(Br)cc2)(c3ccccc3)c4ccccc14	6.8	1.0	0.1	10.1002/adsc.201501155
348	CC(C)(C)OC(=O)N1C(=O)[C@](C\C=C\c2ccc(Br)cc2)(c3ccccc3)c4ccccc14	10.8	1.0	0.1	10.1002/adsc.201501155
349	CC(=O)N[C@H](C[S](C)(=O)=O)c1cccc(Cl)c1	15.5	1.0	0.15	10.1021/acs.orglett.8b02579
350	CC(=O)N[C@@H](C[S](C)(=O)=O)c1cccc(Cl)c1	10.8	1.0	0.15	10.1021/acs.orglett.8b02579
351	Cc1ccc2n(Cc3ccccc3)c4COC[C@H](CC=O)c4c2c1	12.3	1.0	0.15	10.1021/ol0703130
352	Cc1ccc2n(Cc3ccccc3)c4COC[C@@H](CC=O)c4c2c1	11.0	1.0	0.15	10.1021/ol0703130
353	CC(C)c1cccc(C#C[Si](C(C)C)(C(C)C)C(C)C)c1N(CC(=O)NCC(=O)O[C@H]2CCC3(C)C4CCC5(C)C(CCC5=O)C4CC=C3C2)C(=O)c6ccc(cn6)[N+]([O-])=O	15.6	0.8	0.2	10.1039/D1SC01130H
354	CC(C)c1cccc(C#C[Si](C(C)C)(C(C)C)C(C)C)c1N(CC(=O)NCC(=O)O[C@@H]2CCC3(C)C4CCC5(C)C(CCC5=O)C4CC=C3C2)C(=O)c6ccc(cn6)[N+]([O-])=O	11.1	0.8	0.2	10.1039/D1SC01130H
355	Cc1cccc2[nH]c3[C@H](CCCc3c12)CC=O	6.5	1.0	0.2	10.1002/cctc.201000379
356	Cc1cccc2[nH]c3[C@@H](CCCc3c12)CC=O	11.1	1.0	0.2	10.1002/cctc.201000379
357	O=C1C[C@H](CN1)c2sccc2	9.8	1.0	0.1	10.1021/acscatal.8b00827
358	O=C1C[C@@H](CN1)c2sccc2	11.1	1.0	0.1	10.1021/acscatal.8b00827
359	CC(C)(C)C#C[C@@H](CCC(C)(C)NC(=O)c1ccccc1)C#CCn2c3ccccc3c4ccccc24	17.91	0.8	0.1	10.1038/s41467/019/13705/1
360	CC(C)(C)C#C[C@H](CCC(C)(C)NC(=O)c1ccccc1)C#CCn2c3ccccc3c4ccccc24	11.2	0.8	0.1	10.1038/s41467/019/13705/1
361	COc1ccc2n(Cc3ccccc3)c4COC[C@H](CC=O)c4c2c1	13.7	1.0	0.1	10.1021/ol0703130
362	COc1ccc2n(Cc3ccccc3)c4COC[C@@H](CC=O)c4c2c1	11.2	1.0	0.1	10.1021/ol0703130
363	CC(C)(N1[C@@H](Cc2ccccc2)CC1=O)c3ccccn3	9.8	0.8	0.1	10.1002/cjoc.201900533
364	CC(C)(N1[C@H](Cc2ccccc2)CC1=O)c3ccccn3	11.3	0.8	0.1	10.1002/cjoc.201900533
365	Clc1ccc(cc1)[C@@H]2CNC(=O)C2	9.5	1.0	0.1	10.1021/acscatal.8b00827
366	Clc1ccc(cc1)[C@H]2CNC(=O)C2	11.3	1.0	0.1	10.1021/acscatal.8b00827
367	O=C1C[C@@H](CCCN1)c2ccccc2	12.6	1.0	0.1	10.1039/C8OB02231C
368	O=C1C[C@H](CCCN1)c2ccccc2	11.3	1.0	0.1	10.1039/C8OB02231C
369	Cc1ccc(C[C@@H](CC(=O)NC(C)(C)c2ccccn2)c3ccc(Cl)cc3)cc1	9.6	1.0	0.1	10.1039/D1CC01690C
370	Cc1ccc(C[C@H](CC(=O)NC(C)(C)c2ccccn2)c3ccc(Cl)cc3)cc1	11.4	1.0	0.1	10.1039/D1CC01690C
371	CC(=O)c1ccc(cc1)[C@@H](CCc2ccc(F)cc2)CC(=O)NC(C)(C)c3ccccn3	14.8	0.7	0.3	10.1002/anie.201804197
372	CC(=O)c1ccc(cc1)[C@H](CCc2ccc(F)cc2)CC(=O)NC(C)(C)c3ccccn3	11.4	0.7	0.3	10.1002/anie.201804197
373	Cn1c2ccc(Br)cc2c3CCC[C@@H](CC=O)c13	1.9	1.0	0.1	10.1002/cctc.201000379
374	Cn1c2ccc(Br)cc2c3CCC[C@H](CC=O)c13	11.4	1.0	0.1	10.1002/cctc.201000379
375	COC(=O)[C@@]1(N[C@@H]([C@H]([C@@H]1[N+]([O-])=O)c2ccccc2)c3ccccc3)c4ccccc4	10.356	1.0	0.05	10.1002/anie.201802492
376	Cc1ccc(cc1)\C=C2/[C@H](CC(=O)N2C(C)(C)c3ccccn3)Cc4ccc(F)cc4	13.5	0.8	0.05	10.1002/anie.202004504
377	Cc1ccc(cc1)\C=C2/[C@@H](CC(=O)N2C(C)(C)c3ccccn3)Cc4ccc(F)cc4	11.5	0.8	0.05	10.1002/anie.202004504
378	COc1ccccc1[C@@H]2CNC(=O)C2	10.5	1.0	0.1	10.1021/acscatal.8b00827
379	COc1ccccc1[C@H]2CNC(=O)C2	11.5	1.0	0.1	10.1021/acscatal.8b00827
380	COc1ccc(NC(=S)N2CC3(CCCCC3)C[C@@]2(C)c4ccc(cc4)c5ccccc5)cc1	28.71	1.0	0.2	10.1002/anie.201501762
381	COc1ccc(NC(=S)N2CC3(CCCCC3)C[C@]2(C)c4ccc(cc4)c5ccccc5)cc1	11.56	1.0	0.2	10.1002/anie.201501762
382	O=C1C[C@@H](CN1)c2ccccc2	9.8	1.0	0.1	10.1039/C7SC04639A
383	O=C1C[C@H](CN1)c2ccccc2	11.6	1.0	0.1	10.1039/C7SC04639A
384	COC(=O)C[C@@H](C#N)c1ccccc1F	10.9	1.0	0.05	10.1039/C7SC04639A
385	COC(=O)C[C@H](C#N)c1ccccc1F	11.6	1.0	0.05	10.1039/C7SC04639A
386	CC(C)c1cccc2CC[C@@H](CNc3ccccc3)Nc12	12.6	1.0	0.05	10.1002/anie.201909919
387	CC(C)c1cccc2CC[C@H](CNc3ccccc3)Nc12	11.7	1.0	0.05	10.1002/anie.201909919
388	C[C@@H](C#Cc1ccc(C=O)cc1)c2ccccc2C(=O)NC(C)(C)C	21.85	0.8	0.1	10.1038/s41467/019/13705/1
389	C[C@H](C#Cc1ccc(C=O)cc1)c2ccccc2C(=O)NC(C)(C)C	11.7	0.8	0.1	10.1038/s41467/019/13705/1
390	CCOC(=O)C[C@@H]1N(c2ccccc2)C(=Cc3ccccc13)c4ccccc4	22.1	0.5	0.1	10.1021/acs.orglett.1c02433
391	CCOC(=O)C[C@H]1N(c2ccccc2)C(=Cc3ccccc13)c4ccccc4	11.7	0.5	0.1	10.1021/acs.orglett.1c02433
392	CC(C)[Si](C#C[C@@H](CC(c1ccc(F)cc1)c2ccc(F)cc2)CC(=O)NC(C)(C)c3ccccn3)(C(C)C)C(C)C	10.2	0.5	0.03	10.1021/jacs.9b01124
393	CC(C)[Si](C#C[C@H](CC(c1ccc(F)cc1)c2ccc(F)cc2)CC(=O)NC(C)(C)c3ccccn3)(C(C)C)C(C)C	11.7	0.5	0.03	10.1021/jacs.9b01124
394	COC(=O)C([C@H](\C=C\c1ccc(C)cc1)c2ccc(C)cc2)C(=O)OC	9.162	1.0	0.2	10.1039/C3CC49488H
395	COC(=O)C([C@@H](\C=C\c1ccc(C)cc1)c2ccc(C)cc2)C(=O)OC	11.769	1.0	0.2	10.1039/C3CC49488H
396	CC(C)c1cc(C(C)C)c(NC[C@@H]2CCc3cccc(C(C)C)c3N2)c(c1)C(C)C	12.9	1.0	0.0	10.1002/anie.201909919
397	CC(C)c1cc(C(C)C)c(NC[C@H]2CCc3cccc(C(C)C)c3N2)c(c1)C(C)C	11.8	1.0	0.0	10.1002/anie.201909919
398	COc1cccc(OC)c1NC[C@@H]2CCc3cccc(C)c3N2	14.2	1.0	0.1	10.1002/anie.201909919
399	COc1cccc(OC)c1NC[C@H]2CCc3cccc(C)c3N2	11.8	1.0	0.1	10.1002/anie.201909919
400	O=C([C@@H]1N=C(C[C@H]1c2ccccc2)c3ccccc3)N4CCCC4	14.8	1.0	0.2	10.1002/anie.201906700
401	CC1(C)CN(C(=S)Nc2ccccc2)[C@@](C)(C1)c3ccc(Cl)cc3	18.22	1.0	0.1	10.1002/anie.201501762
402	CC1(C)CN(C(=S)Nc2ccccc2)[C@](C)(C1)c3ccc(Cl)cc3	11.81	1.0	0.1	10.1002/anie.201501762
403	CC(=O)C([C@H](\C=C\c1ccccc1)c2ccccc2)C(C)=O	10.929	1.0	0.05	10.1039/C3CC49488H
404	CC(=O)C([C@@H](\C=C\c1ccccc1)c2ccccc2)C(C)=O	11.811	1.0	0.05	10.1039/C3CC49488H
405	CO[C@H](NC(=O)c1ccc2ccccc2c1)c3ccccc3CCCC(F)(F)F	12.94	1.0	0.1	10.1002/anie.201405401
406	CO[C@@H](NC(=O)c1ccc2ccccc2c1)c3ccccc3CCCC(F)(F)F	11.97	1.0	0.1	10.1002/anie.201405401
407	N#C[C@@H](CC1CCCCC1)C#Cc2ccccc2	11.49	0.5	0.01	10.1021/jacs.1c01260
408	N#C[C@H](CC1CCCCC1)C#Cc2ccccc2	11.98	0.5	0.01	10.1021/jacs.1c01260
409	COc1cccc(c1)[C@H]2CC(=O)N2C(C)(C)c3ccccn3	12.8	0.6	0.08	10.1002/cjoc.201900533
410	COc1cccc(c1)[C@@H]2CC(=O)N2C(C)(C)c3ccccn3	12.0	0.6	0.08	10.1002/cjoc.201900533
411	Cc1ccc(cc1)[S](=O)(=O)N2CC[C@@H](CC(=O)NC(C)(C)c3ccccn3)c4cc(Cl)ccc24	13.2	1.0	0.2	10.1039/D1QO00302J
412	Cc1ccc(cc1)[S](=O)(=O)N2CC[C@H](CC(=O)NC(C)(C)c3ccccn3)c4cc(Cl)ccc24	12.0	1.0	0.2	10.1039/D1QO00302J
413	O=C1C[C@H]2Cc3ccccc3[C@H]2O1	10.9	0.8	0.15	10.1039/C9QO01047E
414	O=C1C[C@@H]2Cc3ccccc3[C@H]2O1	12.0	0.8	0.15	10.1039/C9QO01047E
415	CCCCCC[C@H](C)C(O)=O	9.02	1.0	0.1	10.1021/acs.orglett.2c00852
416	CCCCCC[C@@H](C)C(O)=O	12.03	1.0	0.1	10.1021/acs.orglett.2c00852
417	O=C1C[C@H]2CCCc3ccccc3[C@H]2O1	13.2	1.0	0.05	10.1039/C9QO01047E
418	O=C1C[C@@H]2CCCc3ccccc3[C@H]2O1	12.1	1.0	0.05	10.1039/C9QO01047E
419	Cc1cccc(c1)[C@H](NC(=O)OC(C)(C)C)C(=[N+]=[N-])[P](=O)(OC(C)(C)C)OC(C)(C)C	10.6	0.5	0.1	10.1021/ol300664d
420	Cc1cccc(c1)[C@@H](NC(=O)OC(C)(C)C)C(=[N+]=[N-])[P](=O)(OC(C)(C)C)OC(C)(C)C	12.2	0.5	0.1	10.1021/ol300664d
421	Cc1ccc(cc1)\C=C2/[C@@H](CC(c3ccccc3)c4ccccc4)CC(=O)N2C(C)(C)c5ccccn5	10.7	0.8	0.05	10.1002/anie.202004504
422	Cc1ccc(cc1)\C=C2/[C@H](CC(c3ccccc3)c4ccccc4)CC(=O)N2C(C)(C)c5ccccn5	12.2	0.8	0.05	10.1002/anie.202004504
423	CC(C)(N1[C@H](CC1=O)c2ccc(OC(F)(F)F)cc2)c3ccccn3	13.6	0.5	0.05	10.1002/cjoc.201900533
424	CC(C)(N1[C@@H](CC1=O)c2ccc(OC(F)(F)F)cc2)c3ccccn3	12.2	0.5	0.05	10.1002/cjoc.201900533
425	CC(=O)N[C@H](C[S](=O)(=O)c1ccccc1)c2ccccc2	13.3	1.0	0.2	10.1021/acs.orglett.8b02579
426	CC(=O)N[C@@H](C[S](=O)(=O)c1ccccc1)c2ccccc2	12.3	1.0	0.2	10.1021/acs.orglett.8b02579
427	O[C@H](CCCC(=O)Nc1ccccc1)c2ccccc2	13.9	1.0	0.15	10.1039/C8QO00307F
428	O[C@@H](CCCC(=O)Nc1ccccc1)c2ccccc2	12.3	1.0	0.15	10.1039/C8QO00307F
429	CC1(C)CN(C(=S)Nc2cccc(F)c2)[C@@](C)(C1)c3ccccc3	22.52	1.0	0.1	10.1002/anie.201501762
430	CC1(C)CN(C(=S)Nc2cccc(F)c2)[C@](C)(C1)c3ccccc3	12.39	1.0	0.1	10.1002/anie.201501762
431	Cc1ccc(cc1)[S](=O)(=O)N2CC[C@@H](CC(=O)NC(C)(C)c3ccccn3)c4cc(Cl)cc(F)c24	15.9	1.0	0.2	10.1039/D1QO00302J
432	Cc1ccc(cc1)[S](=O)(=O)N2CC[C@H](CC(=O)NC(C)(C)c3ccccn3)c4cc(Cl)cc(F)c24	12.4	1.0	0.2	10.1039/D1QO00302J
433	Cc1cccc2c3CCC[C@H](CC=O)c3[nH]c12	9.6	1.0	0.1	10.1002/cctc.201000379
434	Cc1cccc2c3CCC[C@@H](CC=O)c3[nH]c12	12.5	1.0	0.1	10.1002/cctc.201000379
435	CCOC(=O)[C@](C[N+]([O-])=O)(O/N=C/c1ccc(OC)cc1)c2ccc(cc2)C3(C)OCCO3	11.0	1.0	0.2	10.1021/ol102580n
436	CCOC(=O)[C@@](C[N+]([O-])=O)(O/N=C/c1ccc(OC)cc1)c2ccc(cc2)C3(C)OCCO3	12.53	1.0	0.2	10.1021/ol102580n
437	CO[C@H](NC(=O)c1ccccc1)c2ccc(C)cc2CCCC(F)(F)F	13.85	1.0	0.05	10.1002/anie.201405401
438	CO[C@@H](NC(=O)c1ccccc1)c2ccc(C)cc2CCCC(F)(F)F	12.6	1.0	0.05	10.1002/anie.201405401
439	CC(C)(C)OC(=O)N[C@@H](c1ccc(F)cc1)C(=[N+]=[N-])[P](=O)(OC(C)(C)C)OC(C)(C)C	11.5	0.5	0.1	10.1021/ol300664d
440	CC(C)(C)OC(=O)N[C@H](c1ccc(F)cc1)C(=[N+]=[N-])[P](=O)(OC(C)(C)C)OC(C)(C)C	12.6	0.5	0.1	10.1021/ol300664d
441	Cc1ccc(cc1)\C=C2/[C@H](CC(=O)N2C(C)(C)c3ccccn3)Cc4cccc5ccccc45	9.9	0.8	0.05	10.1002/anie.202004504
442	Cc1ccc(cc1)\C=C2/[C@@H](CC(=O)N2C(C)(C)c3ccccn3)Cc4cccc5ccccc45	12.6	0.8	0.05	10.1002/anie.202004504
443	CC(C)[C@H](C=C(C)C)[S](=O)(=O)c1ccc(C)cc1	11.7	1.0	0.02	10.1002/anie.201804891
444	CC(C)[C@@H](C=C(C)C)[S](=O)(=O)c1ccc(C)cc1	12.6	1.0	0.02	10.1002/anie.201804891
445	CCC[C@H](C=C(C)C)[S](=O)(=O)c1ccc(C)cc1	11.9	1.0	0.02	10.1002/anie.201804891
446	CCC[C@@H](C=C(C)C)[S](=O)(=O)c1ccc(C)cc1	12.6	1.0	0.02	10.1002/anie.201804891
447	Cc1ccc(cc1)[S](=O)(=O)N2CC[C@@H](CC(=O)NC(C)(C)c3ccccn3)c4ccc(C)cc24	14.1	1.0	0.2	10.1039/D1QO00302J
448	Cc1ccc(cc1)[S](=O)(=O)N2CC[C@H](CC(=O)NC(C)(C)c3ccccn3)c4ccc(C)cc24	12.7	1.0	0.2	10.1039/D1QO00302J
449	CC(C)(N1[C@H](CC1=O)c2ccc3ccccc3c2)c4ccccn4	17.2	0.5	0.06	10.1002/cjoc.201900533
450	CC(C)(N1[C@@H](CC1=O)c2ccc3ccccc3c2)c4ccccn4	12.7	0.5	0.06	10.1002/cjoc.201900533
451	CC(=O)N[C@H](C[S](C)(=O)=O)c1ccc(cc1)C(F)(F)F	14.5	1.0	0.15	10.1021/acs.orglett.8b02579
452	CC(=O)N[C@@H](C[S](C)(=O)=O)c1ccc(cc1)C(F)(F)F	12.7	1.0	0.15	10.1021/acs.orglett.8b02579
453	C[C@@H](C#Cc1ccccc1)c2ccccc2C(=O)NC(C)(C)CC(C)(C)C	20.06	0.8	0.02	10.1038/s41467/019/13705/1
454	C[C@H](C#Cc1ccccc1)c2ccccc2C(=O)NC(C)(C)CC(C)(C)C	12.87	0.8	0.02	10.1038/s41467/019/13705/1
455	Cc1cccc(c1)[S@](=O)c2ccccn2	11.7	1.0	0.05	10.1021/acs.orglett.1c02918
456	Cc1cccc(c1)[S@@](=O)c2ccccn2	12.9	1.0	0.05	10.1021/acs.orglett.1c02918
457	Cc1ccc(cc1)\C=C2/[C@H](CC(=O)N2C(C)(C)c3ccccn3)Cc4ccc(Cl)cc4	15.0	0.8	0.05	10.1002/anie.202004504
458	Cc1ccc(cc1)\C=C2/[C@@H](CC(=O)N2C(C)(C)c3ccccn3)Cc4ccc(Cl)cc4	12.9	0.8	0.05	10.1002/anie.202004504
459	C[C@@H](C#Cc1ccc(cc1)C#N)c2ccccc2C(=O)NC(C)(C)C	23.37	0.8	0.1	10.1038/s41467/019/13705/1
460	C[C@H](C#Cc1ccc(cc1)C#N)c2ccccc2C(=O)NC(C)(C)C	13.07	0.8	0.1	10.1038/s41467/019/13705/1
461	CC(=O)N[C@H](C[S](C)(=O)=O)c1sccc1	19.7	1.0	0.15	10.1021/acs.orglett.8b02579
462	CC(=O)N[C@@H](C[S](C)(=O)=O)c1sccc1	13.1	1.0	0.15	10.1021/acs.orglett.8b02579
463	COC(=O)[C@@]1(N[C@@H]([C@H]([C@@H]1[N+]([O-])=O)c2ccccc2)c3ccc(C)cc3)c4ccccc4	14.609	1.0	0.1	10.1002/anie.201802492
464	CO[C@H](NC(=O)c1ccc(OC)cc1)c2ccccc2CCCC(F)(F)F	15.46	1.0	0.1	10.1002/anie.201405401
465	CO[C@@H](NC(=O)c1ccc(OC)cc1)c2ccccc2CCCC(F)(F)F	13.17	1.0	0.1	10.1002/anie.201405401
466	CC(=O)c1ccc(cc1)[C@H](CC(=O)NC(C)(C)c2ccccn2)Cc3ccc(Cl)cc3	10.6	0.7	0.3	10.1002/anie.201804197
467	CC(=O)c1ccc(cc1)[C@@H](CC(=O)NC(C)(C)c2ccccn2)Cc3ccc(Cl)cc3	13.2	0.7	0.3	10.1002/anie.201804197
468	COc1cccc(c1)[C@@H]2CNC(=O)C2	11.1	1.0	0.1	10.1021/acscatal.8b00827
469	COc1cccc(c1)[C@H]2CNC(=O)C2	13.2	1.0	0.1	10.1021/acscatal.8b00827
470	CCCCC[C@H](C)C(O)=O	9.74	1.0	0.1	10.1021/acs.orglett.2c00852
471	CCCCC[C@@H](C)C(O)=O	13.24	1.0	0.1	10.1021/acs.orglett.2c00852
472	CC(C)[Si](C#C[C@@H](CC(c1ccccc1)c2ccccc2)CC(=O)NC(C)(C)c3ccccn3)(C(C)C)C(C)C	12.3	0.5	0.02	10.1021/jacs.9b01124
473	CC(C)[Si](C#C[C@H](CC(c1ccccc1)c2ccccc2)CC(=O)NC(C)(C)c3ccccn3)(C(C)C)C(C)C	13.3	0.5	0.02	10.1021/jacs.9b01124
474	Fc1ccc(cc1)[C@@H]2CCCNC(=O)C2	14.4	1.0	0.1	10.1039/C8OB02231C
475	Fc1ccc(cc1)[C@H]2CCCNC(=O)C2	13.3	1.0	0.1	10.1039/C8OB02231C
476	CC(=O)N[C@H](C[S](C)(=O)=O)c1ccc(C)cc1	19.1	1.0	0.15	10.1021/acs.orglett.8b02579
477	CC(=O)N[C@@H](C[S](C)(=O)=O)c1ccc(C)cc1	13.3	1.0	0.15	10.1021/acs.orglett.8b02579
478	C[C@H](CCCCN1C(=O)c2ccccc2C1=O)c3cc4ccccc4n3c5cc(ccn5)c6cc(cc(c6)C(F)(F)F)C(F)(F)F	21.26	0.7	0.05	10.1021/jacs.1c08562
479	C[C@@H](CCCCN1C(=O)c2ccccc2C1=O)c3cc4ccccc4n3c5cc(ccn5)c6cc(cc(c6)C(F)(F)F)C(F)(F)F	13.4	0.7	0.05	10.1021/jacs.1c08562
480	CC(C)n1ccnc1C(=O)[C@@H](F)c2ccccc2	17.6	1.0	0.02	10.1002/asia.201601306
481	CC(C)n1ccnc1C(=O)[C@H](F)c2ccccc2	13.4	1.0	0.02	10.1002/asia.201601306
482	CC(C)(C)OC(=O)N[C@@H](c1occc1)C(=[N+]=[N-])[P](=O)(OC(C)(C)C)OC(C)(C)C	11.6	0.5	0.1	10.1021/ol300664d
483	CC(C)(C)OC(=O)N[C@H](c1occc1)C(=[N+]=[N-])[P](=O)(OC(C)(C)C)OC(C)(C)C	13.5	0.5	0.1	10.1021/ol300664d
484	CC(C)(C)OC(=O)N[C@@H](c1ccccc1)C(=[N+]=[N-])[P](=O)(OC(C)(C)C)OC(C)(C)C	11.7	0.5	0.1	10.1021/ol300664d
485	CC(C)(C)OC(=O)N[C@H](c1ccccc1)C(=[N+]=[N-])[P](=O)(OC(C)(C)C)OC(C)(C)C	13.5	0.5	0.1	10.1021/ol300664d
486	CC(=O)C[C@@H](c1cccc2ccccc12)c3cn(c4ccccc34)[S](=O)(=O)C(F)(F)F	17.7	0.2	0.02	10.1021/acs.orglett.8b00169
487	CC(=O)C[C@H](c1cccc2ccccc12)c3cn(c4ccccc34)[S](=O)(=O)C(F)(F)F	13.5	0.2	0.02	10.1021/acs.orglett.8b00169
488	CC(=O)N1C[C@@H](CC1=O)c2ccc(C)cc2	14.6	1.0	0.05	10.1021/acscatal.9b02667
489	CC(=O)N1C[C@H](CC1=O)c2ccc(C)cc2	13.5	1.0	0.05	10.1021/acscatal.9b02667
490	CO[C@H](NC(=O)c1ccc(cc1)c2ccccc2)c3ccccc3CCCC(F)(F)F	15.49	1.0	0.1	10.1002/anie.201405401
491	CO[C@@H](NC(=O)c1ccc(cc1)c2ccccc2)c3ccccc3CCCC(F)(F)F	13.59	1.0	0.1	10.1002/anie.201405401
492	CC(C)c1cccc2CC[C@@H](CNc3c(cccc3C(C)C)C(C)C)Nc12	16.2	1.0	0.0	10.1002/anie.201909919
493	CC(C)c1cccc2CC[C@H](CNc3c(cccc3C(C)C)C(C)C)Nc12	13.6	1.0	0.0	10.1002/anie.201909919
494	CC(C)(C)OC(=O)N1C[C@H](CC1=O)c2ccccc2	14.7	1.0	0.05	10.1021/acscatal.8b00827
495	CC(C)(C)OC(=O)N1C[C@@H](CC1=O)c2ccccc2	13.6	1.0	0.05	10.1021/acscatal.8b00827
496	CC(=O)N[C@H](C[S](C)(=O)=O)c1ccc(F)cc1	17.5	1.0	0.15	10.1021/acs.orglett.8b02579
497	CC(=O)N[C@@H](C[S](C)(=O)=O)c1ccc(F)cc1	13.6	1.0	0.15	10.1021/acs.orglett.8b02579
498	C[C@@H](C#CCn1c2ccccc2c3ccccc13)c4ccccc4C(=O)NC(C)(C)C	10.66	0.8	0.1	10.1038/s41467/019/13705/1
499	C[C@H](C#CCn1c2ccccc2c3ccccc13)c4ccccc4C(=O)NC(C)(C)C	13.63	0.8	0.1	10.1038/s41467/019/13705/1
500	CC(C)(C)OC(=O)N1CCC[C@H](Cc2ccccc2)C1=O	12.5	1.0	0.03	10.1039/C9OB02536G
501	CC(C)(C)OC(=O)N1CCC[C@@H](Cc2ccccc2)C1=O	13.7	1.0	0.03	10.1039/C9OB02536G
502	CC(=O)N[C@H](C[S](C)(=O)=O)c1ccccc1	17.1	1.0	0.15	10.1021/acs.orglett.8b02579
503	CC(=O)N[C@@H](C[S](C)(=O)=O)c1ccccc1	13.7	1.0	0.15	10.1021/acs.orglett.8b02579
504	Cc1ccc(cc1)\C=C2/[C@H](CC(=O)N2C(C)(C)c3ccccn3)Cc4ccc(Br)cc4	15.0	0.8	0.05	10.1002/anie.202004504
505	Cc1ccc(cc1)\C=C2/[C@@H](CC(=O)N2C(C)(C)c3ccccn3)Cc4ccc(Br)cc4	13.8	0.8	0.05	10.1002/anie.202004504
506	Cc1ccc(cc1)[S](=O)(=O)N2CC[C@@H](CC(=O)NC(C)(C)c3ccccn3)c4ccc(F)cc24	16.4	1.0	0.2	10.1039/D1QO00302J
507	Cc1ccc(cc1)[S](=O)(=O)N2CC[C@H](CC(=O)NC(C)(C)c3ccccn3)c4ccc(F)cc24	13.8	1.0	0.2	10.1039/D1QO00302J
508	COC(=O)C([C@@H](CC=O)c1ccccc1)C(=O)OC	11.38	1.0	0.1	10.1039/C3CC44214D
509	COC(=O)C([C@H](CC=O)c1ccccc1)C(=O)OC	13.8	1.0	0.1	10.1039/C3CC44214D
510	COC(=O)C[C@@H](C#N)c1cc(F)cc(F)c1	10.9	1.0	0.05	10.1039/C7SC04639A
511	COC(=O)C[C@H](C#N)c1cc(F)cc(F)c1	13.8	1.0	0.05	10.1039/C7SC04639A
512	FC(F)(F)c1ccc(cc1)[C@@H]2CCCNC(=O)C2	12.1	1.0	0.1	10.1039/C8OB02231C
513	FC(F)(F)c1ccc(cc1)[C@H]2CCCNC(=O)C2	13.8	1.0	0.1	10.1039/C8OB02231C
514	C[C@@H](C#Cc1ccccc1)c2ccc(cc2C(=O)NC(C)(C)C)c3ccccc3	38.41	0.8	0.05	10.1038/s41467/019/13705/1
515	C[C@H](C#Cc1ccccc1)c2ccc(cc2C(=O)NC(C)(C)C)c3ccccc3	13.86	0.8	0.05	10.1038/s41467/019/13705/1
516	COC(=O)C[C@@H](C#N)c1cc(F)c(F)c(F)c1	10.1	1.0	0.05	10.1039/C7SC04639A
517	COC(=O)C[C@H](C#N)c1cc(F)c(F)c(F)c1	13.9	1.0	0.05	10.1039/C7SC04639A
518	O=[S]1(=O)N[C@H](CO1)c2ccc3ccccc3c2	11.0	0.8	0.2	10.1002/adsc.201801566
519	O=[S]1(=O)N[C@@H](CO1)c2ccc3ccccc3c2	13.9	0.8	0.2	10.1002/adsc.201801566
520	Cn1cc(C[C@@H](CC(=O)NC(C)(C)c2ccccn2)c3ccc(cc3)C(C)=O)c4ccccc14	15.7	0.6	0.3	10.1002/anie.201804197
521	Cn1cc(C[C@H](CC(=O)NC(C)(C)c2ccccn2)c3ccc(cc3)C(C)=O)c4ccccc14	14.0	0.6	0.3	10.1002/anie.201804197
522	CCOC(=O)C([C@@H](CC=O)c1ccccc1)C(=O)OCC	9.03	1.0	0.1	10.1039/C3CC44214D
523	CCOC(=O)C([C@H](CC=O)c1ccccc1)C(=O)OCC	14.03	1.0	0.1	10.1039/C3CC44214D
524	CCCC[C@H](C)C(O)=O	9.76	1.0	0.1	10.1021/acs.orglett.2c00852
525	CCCC[C@@H](C)C(O)=O	14.03	1.0	0.1	10.1021/acs.orglett.2c00852
526	CCOC(=O)C([C@@H](CC=O)c1ccccc1F)C(=O)OCC	9.75	1.0	0.1	10.1039/C3CC44214D
527	CCOC(=O)C([C@H](CC=O)c1ccccc1F)C(=O)OCC	14.08	1.0	0.1	10.1039/C3CC44214D
528	Cc1ccccc1[C@H]2COC(=O)C2	12.6	1.0	0.05	10.1021/acscatal.9b02667
529	Cc1ccccc1[C@@H]2COC(=O)C2	14.1	1.0	0.05	10.1021/acscatal.9b02667
530	COC(=O)C[C@@H](C#N)c1ccc(cc1)C(F)(F)F	12.8	1.0	0.05	10.1039/C7SC04639A
531	COC(=O)C[C@H](C#N)c1ccc(cc1)C(F)(F)F	14.1	1.0	0.05	10.1039/C7SC04639A
532	CCOC(=O)[C@H]1[C@@H]([C@H](N[C@]1(C(=O)OC)c2ccccc2)c3ccccc3)C(F)(F)F	13.722	1.0	0.02	10.1002/anie.201802492
533	CC[C@@H](CC(=O)NC(C)(C)c1ccccn1)C#C[Si](C(C)C)(C(C)C)C(C)C	10.0	0.6	0.02	10.1021/jacs.9b01124
534	CC[C@H](CC(=O)NC(C)(C)c1ccccn1)C#C[Si](C(C)C)(C(C)C)C(C)C	14.2	0.6	0.02	10.1021/jacs.9b01124
535	CC(=O)c1ccc(cc1)[C@H](CC(=O)NC(C)(C)c2ccccn2)Cc3ccc(Br)cc3	11.2	0.7	0.3	10.1002/anie.201804197
536	CC(=O)c1ccc(cc1)[C@@H](CC(=O)NC(C)(C)c2ccccn2)Cc3ccc(Br)cc3	14.2	0.7	0.3	10.1002/anie.201804197
537	CC(C)(N1[C@H](CC1=O)Cc2cccc3ccccc23)c4ccccn4	11.9	0.7	0.1	10.1002/cjoc.201900533
538	CC(C)(N1[C@@H](CC1=O)Cc2cccc3ccccc23)c4ccccn4	14.2	0.7	0.1	10.1002/cjoc.201900533
539	O=C([C@@H]1N=C(C[C@H]1c2ccccc2)c3ccccc3)N4CCOCC4	17.9	1.0	0.2	10.1002/anie.201906700
540	COC(=O)C[C@@H](C#N)c1cccc(F)c1	11.8	13.0	0.05	10.1039/C7SC04639A
541	COC(=O)C[C@H](C#N)c1cccc(F)c1	14.3	13.0	0.05	10.1039/C7SC04639A
542	COC(=O)[C@@]1(N[C@@H]([C@H]([C@@H]1[N+]([O-])=O)c2sccc2)c3ccccc3)c4ccccc4	11.619	1.0	0.05	10.1002/anie.201802492
543	Cc1ccc(cc1)[C@@H]2CNC(=O)C2	13.4	1.0	0.05	10.1021/acscatal.8b00827
544	Cc1ccc(cc1)[C@H]2CNC(=O)C2	14.5	1.0	0.05	10.1021/acscatal.8b00827
545	CCOC(=O)C([C@@H](CC=O)c1ccc(C)cc1)C(=O)OCC	9.5	1.0	0.1	10.1039/C3CC44214D
546	CCOC(=O)C([C@H](CC=O)c1ccc(C)cc1)C(=O)OCC	14.68	1.0	0.1	10.1039/C3CC44214D
547	O=[S]1(=O)N[C@H](CO1)c2ccc3ccccc3c2	11.6	0.8	0.2	10.1016/j.isci.2019.07.004
548	O=[S]1(=O)N[C@@H](CO1)c2ccc3ccccc3c2	14.7	0.8	0.2	10.1016/j.isci.2019.07.004
549	CCC[C@H](C)C(O)=O	10.11	1.0	0.1	10.1021/acs.orglett.2c00852
550	CCC[C@@H](C)C(O)=O	14.73	1.0	0.1	10.1021/acs.orglett.2c00852
551	CC(C)(C)OC(=O)N[C@@H](c1ccccc1[N+]([O-])=O)C(=[N+]=[N-])[P](=O)(OC(C)(C)C)OC(C)(C)C	18.7	0.5	0.1	10.1021/ol300664d
552	CC(C)(C)OC(=O)N[C@H](c1ccccc1[N+]([O-])=O)C(=[N+]=[N-])[P](=O)(OC(C)(C)C)OC(C)(C)C	14.8	0.5	0.1	10.1021/ol300664d
553	CCCC[C@@H](/C=C/c1cocc1)C#N	15.25	0.5	0.01	10.1021/jacs.1c01260
554	CCCC[C@H](/C=C/c1cocc1)C#N	14.85	0.5	0.01	10.1021/jacs.1c01260
555	C[C@@H](CC(=O)NC(C)(C)c1ccccn1)C#CC(O[Si](C)(C)C(C)(C)C)(c2ccc(Cl)cc2)c3ccc(Cl)cc3	7.8	0.7	0.03	10.1021/jacs.9b01124
556	C[C@H](CC(=O)NC(C)(C)c1ccccn1)C#CC(O[Si](C)(C)C(C)(C)C)(c2ccc(Cl)cc2)c3ccc(Cl)cc3	14.9	0.7	0.03	10.1021/jacs.9b01124
557	CN1C(=O)[C@@H](Nc2ccccc12)c3ccccc3	11.5	1.0	0.2	10.1039/C8SC05797D
558	CN1C(=O)[C@H](Nc2ccccc12)c3ccccc3	14.9	1.0	0.2	10.1039/C8SC05797D
559	CC(=O)N[C@H](C[S](C)(=O)=O)c1ccc(Cl)cc1	21.3	1.0	0.15	10.1021/acs.orglett.8b02579
560	CC(=O)N[C@@H](C[S](C)(=O)=O)c1ccc(Cl)cc1	14.9	1.0	0.15	10.1021/acs.orglett.8b02579
561	CCOC(=O)C(=[N+]=[N-])[C@@H]1N(c2ccccc2)C(=Cc3ccccc13)c4ccccc4	12.1	0.5	0.1	10.1021/acs.orglett.1c02433
562	CCOC(=O)C(=[N+]=[N-])[C@H]1N(c2ccccc2)C(=Cc3ccccc13)c4ccccc4	15.0	0.5	0.1	10.1021/acs.orglett.1c02433
563	COC(=O)C[C@@H](C#N)c1ccc(F)cc1	23.2	1.0	0.05	10.1039/C7SC04639A
564	COC(=O)C[C@H](C#N)c1ccc(F)cc1	15.0	1.0	0.05	10.1039/C7SC04639A
565	O[C@@H](C[N+]([O-])=O)c1ccccc1F	13.866	0.8	0.1	10.1039/C2CC31907A
566	O[C@H](C[N+]([O-])=O)c1ccccc1F	15.054	0.8	0.1	10.1039/C2CC31907A
567	COC(=O)C[C@@H](C#N)c1ccc(Cl)c(Cl)c1	13.5	1.0	0.05	10.1039/C7SC04639A
568	COC(=O)C[C@H](C#N)c1ccc(Cl)c(Cl)c1	15.2	1.0	0.05	10.1039/C7SC04639A
569	COC(=O)C([C@H](\C=C\c1ccc(F)cc1)c2ccc(F)cc2)C(=O)OC	10.133	1.0	0.2	10.1039/C3CC49488H
570	COC(=O)C([C@@H](\C=C\c1ccc(F)cc1)c2ccc(F)cc2)C(=O)OC	15.251	1.0	0.2	10.1039/C3CC49488H
571	COc1ccc(nc1)[S@](=O)c2ccc(C)cc2C#C[Si](C(C)C)(C(C)C)C(C)C	13.5	0.8	0.05	10.1021/acs.orglett.1c02918
572	COc1ccc(nc1)[S@@](=O)c2ccc(C)cc2C#C[Si](C(C)C)(C(C)C)C(C)C	15.3	0.8	0.05	10.1021/acs.orglett.1c02918
573	C[C@]12CC[C@H]3[C@@H](CCc4cc(ccc34)c5ccc(cc5)[C@H](O)C(F)(F)F)[C@@H]1CCC2=O	25.7	1.0	0.1	10.1039/D1QO00368B
574	COc1ccc(cc1)[C@]2(C)CC(C)(C)CN2C(=S)Nc3ccccc3	25.76	1.0	0.1	10.1002/anie.201501762
575	COc1ccc(cc1)[C@@]2(C)CC(C)(C)CN2C(=S)Nc3ccccc3	15.33	1.0	0.1	10.1002/anie.201501762
576	COC(=O)[C@@]1(N[C@@H]([C@H]([C@@H]1[N+]([O-])=O)c2occc2)c3ccccc3)c4ccccc4	11.621	1.0	0.05	10.1002/anie.201802492
577	CC(C)O[P](=O)(OC(C)C)[C@@]1(CC(=NN1)C(=O)N2CCOC2=O)c3cc(C)cc(C)c3	16.574	0.5	0.3	10.1002/adsc.201900679
578	CC(C)O[P](=O)(OC(C)C)[C@]1(CC(=NN1)C(=O)N2CCOC2=O)c3cc(C)cc(C)c3	15.56	0.5	0.3	10.1002/adsc.201900679
579	CCOC(=O)[C@@H]1N[S](=O)(=O)Oc2cc(Cl)ccc12	19.3	1.0	0.1	10.1039/D0CC01220C
580	CCOC(=O)[C@H]1N[S](=O)(=O)Oc2cc(Cl)ccc12	15.6	1.0	0.1	10.1039/D0CC01220C
581	CCOC(=O)[C@](C[N+]([O-])=O)(O\N=C\c1ccc(OC)cc1)c2ccc(cc2)n3c(C)ccc3C	14.03	1.0	0.1	10.1021/ol102580n
582	CCOC(=O)[C@@](C[N+]([O-])=O)(O\N=C\c1ccc(OC)cc1)c2ccc(cc2)n3c(C)ccc3C	15.76	1.0	0.1	10.1021/ol102580n
583	COC(=O)C[C@@H](C#N)c1ccc(Cl)cc1	14.4	1.0	0.05	10.1039/C7SC04639A
584	COC(=O)C[C@H](C#N)c1ccc(Cl)cc1	15.8	1.0	0.05	10.1039/C7SC04639A
585	COc1ccc2[C@@H](N[S](=O)(=O)Oc2c1)c3ccccc3	18.8	0.8	0.2	10.1039/D0CC01220C
586	COc1ccc2[C@H](N[S](=O)(=O)Oc2c1)c3ccccc3	15.8	0.8	0.2	10.1039/D0CC01220C
587	CO[C@H](NC(=O)c1cccc(OC)c1)c2ccccc2CCCC(F)(F)F	17.25	1.0	0.05	10.1002/anie.201405401
588	CO[C@@H](NC(=O)c1cccc(OC)c1)c2ccccc2CCCC(F)(F)F	16.05	1.0	0.05	10.1002/anie.201405401
589	COc1ccc(CO[C@@H](\C=C\c2ccccc2)c3ccccc3)cc1	14.322	1.0	0.09901	10.1039/C6QO00227G
590	COc1ccc(CO[C@H](\C=C\c2ccccc2)c3ccccc3)cc1	16.066	1.0	0.09901	10.1039/C6QO00227G
591	Cc1ccc2[nH]cc([C@@H](\C=C\c3ccccc3)c4ccccc4)c2c1	17.578	1.0	0.03	10.1039/C6QO00227G
592	Cc1ccc2[nH]cc([C@H](\C=C\c3ccccc3)c4ccccc4)c2c1	16.069	1.0	0.03	10.1039/C6QO00227G
593	O[C@@H](C[N+]([O-])=O)c1ccccc1F	17.5	1.0	0.05	10.1002/chem.201404605
594	O[C@H](C[N+]([O-])=O)c1ccccc1F	16.1	1.0	0.05	10.1002/chem.201404605
595	O=C1C[C@H](CO1)c2ccc3sccc3c2	15.1	1.0	0.1	10.1021/acscatal.9b02667
596	O=C1C[C@@H](CO1)c2ccc3sccc3c2	16.1	1.0	0.1	10.1021/acscatal.9b02667
597	CCOC(=O)[C@@H]1N[S](=O)(=O)Oc2ccccc12	18.0	1.0	0.1	10.1039/D0CC01220C
598	CCOC(=O)[C@H]1N[S](=O)(=O)Oc2ccccc12	16.1	1.0	0.1	10.1039/D0CC01220C
599	CCOC(=O)C([C@@H](CC=O)c1ccc(cc1)C(F)(F)F)C(=O)OCC	9.77	1.0	0.1	10.1039/C3CC44214D
600	CCOC(=O)C([C@H](CC=O)c1ccc(cc1)C(F)(F)F)C(=O)OCC	16.3	1.0	0.1	10.1039/C3CC44214D
601	C[C@@H](C=C(C)C)[S](=O)(=O)c1ccc(C)cc1	15.2	1.0	0.02	10.1002/anie.201804891
602	C[C@H](C=C(C)C)[S](=O)(=O)c1ccc(C)cc1	16.3	1.0	0.02	10.1002/anie.201804891
603	CC(C)(C)OC(=O)N[C@@H](c1cccc(c1)[N+]([O-])=O)C(=[N+]=[N-])[P](=O)(OC(C)(C)C)OC(C)(C)C	12.9	0.5	0.1	10.1021/ol300664d
604	CC(C)(C)OC(=O)N[C@H](c1cccc(c1)[N+]([O-])=O)C(=[N+]=[N-])[P](=O)(OC(C)(C)C)OC(C)(C)C	16.4	0.5	0.1	10.1021/ol300664d
605	CC(=O)c1ccc(cc1)[C@@H](CCc2ccccc2)CC(=O)NC(C)(C)c3ccccn3	19.8	0.7	0.2	10.1002/anie.201804197
606	CC(=O)c1ccc(cc1)[C@H](CCc2ccccc2)CC(=O)NC(C)(C)c3ccccn3	16.4	0.7	0.2	10.1002/anie.201804197
607	COC(=O)C[C@@H](C#N)c1ccc(Br)cc1	15.0	1.0	0.05	10.1039/C7SC04639A
608	COC(=O)C[C@H](C#N)c1ccc(Br)cc1	16.4	1.0	0.05	10.1039/C7SC04639A
609	COC(=O)[C@@]1(N[C@@H]([C@H]([C@@H]1[N+]([O-])=O)c2ccccc2)c3ccccc3)c4sccc4	13.735	1.0	0.1	10.1002/anie.201802492
610	CC(C)[Si](C#C[C@@H](CCCc1ccccc1)CC(=O)NC(C)(C)c2ccccn2)(C(C)C)C(C)C	8.3	0.7	0.03	10.1021/jacs.9b01124
611	CC(C)[Si](C#C[C@H](CCCc1ccccc1)CC(=O)NC(C)(C)c2ccccn2)(C(C)C)C(C)C	16.5	0.7	0.03	10.1021/jacs.9b01124
612	CCCCC(CCCC)(NC(=O)C[C@H](C)c1ccc(cc1)C(C)=O)c2ccccn2	23.9	0.8	0.1	10.1002/anie.201804197
613	CCCCC(CCCC)(NC(=O)C[C@@H](C)c1ccc(cc1)C(C)=O)c2ccccn2	16.5	0.8	0.1	10.1002/anie.201804197
614	Cc1cccc(c1)[C@H]2COC(=O)N2	21.4	1.0	0.05	10.1021/acscatal.0c02569
615	Cc1cccc(c1)[C@@H]2COC(=O)N2	16.5	1.0	0.05	10.1021/acscatal.0c02569
616	CC(=O)N[C@H](C[S](C)(=O)=O)c1ccc(Br)cc1	22.4	1.0	0.15	10.1021/acs.orglett.8b02579
617	CC(=O)N[C@@H](C[S](C)(=O)=O)c1ccc(Br)cc1	16.5	1.0	0.15	10.1021/acs.orglett.8b02579
618	CC(C)=C[C@@H]1CC(CN1C(=S)Nc2cc(cc(c2)C(F)(F)F)C(F)(F)F)(c3ccccc3)c4ccccc4	13.43	0.4	0.05	10.1002/anie.201900955
619	CC(C)=C[C@H]1CC(CN1C(=S)Nc2cc(cc(c2)C(F)(F)F)C(F)(F)F)(c3ccccc3)c4ccccc4	16.56	0.4	0.05	10.1002/anie.201900955
620	CC(C)[Si](C#C[C@H](CC(=O)NC(C)(C)c1ccccn1)Cc2ccc(C)cc2)(C(C)C)C(C)C	11.9	0.6	0.03	10.1021/jacs.9b01124
621	CC(C)[Si](C#C[C@@H](CC(=O)NC(C)(C)c1ccccn1)Cc2ccc(C)cc2)(C(C)C)C(C)C	16.6	0.6	0.03	10.1021/jacs.9b01124
622	CC(=O)c1ccc(cc1)[C@H](CC(=O)NC(C)(C)c2ccccn2)Cc3ccc(cc3)[N+]([O-])=O	12.7	0.7	0.4	10.1002/anie.201804197
623	CC(=O)c1ccc(cc1)[C@@H](CC(=O)NC(C)(C)c2ccccn2)Cc3ccc(cc3)[N+]([O-])=O	16.6	0.7	0.4	10.1002/anie.201804197
624	COc1ccc(C[C@H]2CC(=O)N2C(C)(C)c3ccccn3)cc1	13.9	0.7	0.12	10.1002/cjoc.201900533
625	COc1ccc(C[C@@H]2CC(=O)N2C(C)(C)c3ccccn3)cc1	16.6	0.7	0.12	10.1002/cjoc.201900533
626	CC([C@H](O)c1ccc(Cl)cc1)[N+]([O-])=O	18.243	1.0	0.05	10.1039/C2CC31907A
627	CC([C@@H](O)c1ccc(Cl)cc1)[N+]([O-])=O	16.66	1.0	0.05	10.1039/C2CC31907A
628	CC(C)=C[C@@H]1CC(CN1C(=S)Nc2cc(cc(c2)C(F)(F)F)C(F)(F)F)(c3ccccc3)c4ccccc4	13.62	0.4	0.05	10.1002/anie.201900955
629	CC(C)=C[C@H]1CC(CN1C(=S)Nc2cc(cc(c2)C(F)(F)F)C(F)(F)F)(c3ccccc3)c4ccccc4	16.8	0.4	0.05	10.1002/anie.201900955
630	Brc1ccc2[nH]cc([C@@H](\C=C\c3ccccc3)c4ccccc4)c2c1	19.425	1.0	0.1	10.1039/C6QO00227G
631	Brc1ccc2[nH]cc([C@H](\C=C\c3ccccc3)c4ccccc4)c2c1	16.862	1.0	0.1	10.1039/C6QO00227G
632	CC(C)(C)OC(=O)N[C@@H](c1ccc2ccccc2c1)C(=[N+]=[N-])[P](=O)(OC(C)(C)C)OC(C)(C)C	15.1	0.5	0.1	10.1021/ol300664d
633	CC(C)(C)OC(=O)N[C@H](c1ccc2ccccc2c1)C(=[N+]=[N-])[P](=O)(OC(C)(C)C)OC(C)(C)C	16.9	0.5	0.1	10.1021/ol300664d
634	COc1ccccc1[C@H](NC(=O)OC(C)(C)C)C(=[N+]=[N-])[P](=O)(OC(C)(C)C)OC(C)(C)C	18.1	0.5	0.06	10.1021/ol300664d
635	COc1ccccc1[C@@H](NC(=O)OC(C)(C)C)C(=[N+]=[N-])[P](=O)(OC(C)(C)C)OC(C)(C)C	17.0	0.5	0.06	10.1021/ol300664d
636	COc1cccc(c1)[C@H](NC(=O)OC(C)(C)C)C(=[N+]=[N-])[P](=O)(OC(C)(C)C)OC(C)(C)C	14.5	0.5	0.1	10.1021/ol300664d
637	COc1cccc(c1)[C@@H](NC(=O)OC(C)(C)C)C(=[N+]=[N-])[P](=O)(OC(C)(C)C)OC(C)(C)C	17.1	0.5	0.1	10.1021/ol300664d
638	COC(=O)[C@@]1(N[C@@H]([C@H]([C@@H]1[N+]([O-])=O)c2ccccc2C)c3ccccc3)c4ccccc4	15.174	1.0	0.1	10.1002/anie.201802492
639	CC(=O)c1ccc(cc1)[C@@H](CCCc2ccccc2)CC(=O)NC(C)(C)c3ccccn3	20.0	1.0	0.3	10.1039/D1CC01690C
640	CC(=O)c1ccc(cc1)[C@H](CCCc2ccccc2)CC(=O)NC(C)(C)c3ccccn3	17.2	1.0	0.3	10.1039/D1CC01690C
641	Cn1c2COC[C@H](CC=O)c2c3ccccc13	18.6	1.0	0.1	10.1021/ol0703130
642	Cn1c2COC[C@@H](CC=O)c2c3ccccc13	17.3	1.0	0.1	10.1021/ol0703130
643	CC(C)(C)c1ccc(cc1)[C@H]2COC(=O)N2	15.2	1.0	0.05	10.1021/acscatal.0c02569
644	CC(C)(C)c1ccc(cc1)[C@@H]2COC(=O)N2	17.3	1.0	0.05	10.1021/acscatal.0c02569
645	CO[C@H](NC(=O)c1ccc(C)cc1)c2ccccc2CCCC(F)(F)F	19.2	1.0	0.05	10.1002/anie.201405401
646	CO[C@@H](NC(=O)c1ccc(C)cc1)c2ccccc2CCCC(F)(F)F	17.59	1.0	0.05	10.1002/anie.201405401
647	CC(C)(C)O[P](=O)(OC(C)(C)C)C(=[N+]=[N-])[C@@H](NC(=O)OCc1ccccc1)c2ccc(F)cc2	10.9	0.5	0.2	10.1021/ol300664d
648	CC(C)(C)O[P](=O)(OC(C)(C)C)C(=[N+]=[N-])[C@H](NC(=O)OCc1ccccc1)c2ccc(F)cc2	17.6	0.5	0.2	10.1021/ol300664d
649	CC(C)[Si](C#C[C@H](CC(=O)NC(C)(C)c1ccccn1)Cc2ccccc2)(C(C)C)C(C)C	9.4	0.7	0.03	10.1021/jacs.9b01124
650	CC(C)[Si](C#C[C@@H](CC(=O)NC(C)(C)c1ccccn1)Cc2ccccc2)(C(C)C)C(C)C	17.7	0.7	0.03	10.1021/jacs.9b01124
651	CCOC(=O)C([C@@H](CC=O)c1ccc(OC)cc1OC)C(=O)OCC	13.92	1.0	0.1	10.1039/C3CC44214D
652	CCOC(=O)C([C@H](CC=O)c1ccc(OC)cc1OC)C(=O)OCC	17.7	1.0	0.1	10.1039/C3CC44214D
653	CC(C)(C)NC(=O)c1ccccc1[C@H](CCc2ccccc2)C#Cc3ccccc3	20.22	0.8	0.04	10.1038/s41467/019/13705/1
654	CC(C)(C)NC(=O)c1ccccc1[C@@H](CCc2ccccc2)C#Cc3ccccc3	17.78	0.8	0.04	10.1038/s41467/019/13705/1
655	COc1ccc(cc1)[C@H](NC(=O)OC(C)(C)C)C(=[N+]=[N-])[P](=O)(OC(C)(C)C)OC(C)(C)C	15.9	0.5	0.1	10.1021/ol300664d
656	COc1ccc(cc1)[C@@H](NC(=O)OC(C)(C)C)C(=[N+]=[N-])[P](=O)(OC(C)(C)C)OC(C)(C)C	17.8	0.5	0.1	10.1021/ol300664d
657	COc1ccc(Cn2c3COC[C@H](CC=O)c3c4ccccc24)cc1OC	22.6	1.0	0.2	10.1021/ol0703130
658	COc1ccc(Cn2c3COC[C@@H](CC=O)c3c4ccccc24)cc1OC	17.8	1.0	0.2	10.1021/ol0703130
659	O=C1C[C@H](CO1)c2ccc3OCCOc3c2	16.4	1.0	0.15	10.1021/acscatal.9b02667
660	O=C1C[C@@H](CO1)c2ccc3OCCOc3c2	17.9	1.0	0.15	10.1021/acscatal.9b02667
661	CO[C@H](NC(=O)c1ccccc1OC)c2ccccc2CCCC(F)(F)F	19.49	1.0	0.05	10.1002/anie.201405401
662	CO[C@@H](NC(=O)c1ccccc1OC)c2ccccc2CCCC(F)(F)F	18.07	1.0	0.05	10.1002/anie.201405401
663	CCOC(=O)C[C@@H]1N(C(Cc2ccccc12)c3ccccc3)c4ccccc4	12.5	0.5	0.1	10.1021/acs.orglett.1c02433
664	CCOC(=O)C[C@H]1N(C(Cc2ccccc12)c3ccccc3)c4ccccc4	18.1	0.5	0.1	10.1021/acs.orglett.1c02433
665	Cc1cccc(c1)[C@@H](CCc2ccccc2)CC(=O)NC(C)(C)c3ccccn3	15.0	0.7	0.07	10.1002/anie.201804197
666	Cc1cccc(c1)[C@H](CCc2ccccc2)CC(=O)NC(C)(C)c3ccccn3	18.1	0.7	0.07	10.1002/anie.201804197
667	COC(=O)[C@@]1(N[C@@H]([C@H]([C@@H]1[N+]([O-])=O)c2ccc(OC)cc2)c3ccccc3)c4ccccc4	15.068	1.0	0.05	10.1002/anie.201802492
668	Brc1cccc2[nH]cc([C@@H](\C=C\c3ccccc3)c4ccccc4)c12	16.107	1.0	0.1	10.1039/C6QO00227G
669	Brc1cccc2[nH]cc([C@H](\C=C\c3ccccc3)c4ccccc4)c12	18.383	1.0	0.1	10.1039/C6QO00227G
670	CCCCC[C@@H](CC(=O)NC(C)(C)c1ccccn1)C#C[Si](C(C)C)(C(C)C)C(C)C	6.3	0.7	0.02	10.1021/jacs.9b01124
671	CCCCC[C@H](CC(=O)NC(C)(C)c1ccccn1)C#C[Si](C(C)C)(C(C)C)C(C)C	18.4	0.7	0.02	10.1021/jacs.9b01124
672	CC(C)(NC(=O)C[C@H](Cc1ccc(Cl)cc1)c2ccc(Cl)cc2)c3ccccn3	13.9	1.0	0.1	10.1039/D1CC01690C
673	CC(C)(NC(=O)C[C@@H](Cc1ccc(Cl)cc1)c2ccc(Cl)cc2)c3ccccn3	18.4	1.0	0.1	10.1039/D1CC01690C
674	Cn1c2COC[C@H](CC=O)c2c3cc(F)ccc13	21.5	1.0	0.15	10.1021/ol0703130
675	Cn1c2COC[C@@H](CC=O)c2c3cc(F)ccc13	18.4	1.0	0.15	10.1021/ol0703130
676	F[C@@H](c1cccc(Cl)c1)C(=O)c2nccn2c3ccccc3	30.4	1.0	0.02	10.1002/asia.201601306
677	F[C@H](c1cccc(Cl)c1)C(=O)c2nccn2c3ccccc3	18.4	1.0	0.02	10.1002/asia.201601306
678	Cc1ccc(cc1)[C@H]2COC(=O)C2	17.4	1.0	0.03	10.1021/acscatal.9b02667
679	Cc1ccc(cc1)[C@@H]2COC(=O)C2	18.4	1.0	0.03	10.1021/acscatal.9b02667
680	COc1ccc(cc1)[C@@H](C[S](C)(=O)=O)NC(C)=O	26.4	1.0	0.15	10.1021/acs.orglett.8b02579
681	COc1ccc(cc1)[C@H](C[S](C)(=O)=O)NC(C)=O	18.4	1.0	0.15	10.1021/acs.orglett.8b02579
682	C[C@H](/C=C/c1ccncc1)c2c[nH]c3ccccc23	23.694	1.0	0.2	10.1039/C6QO00227G
683	C[C@@H](/C=C/c1ccncc1)c2c[nH]c3ccccc23	18.511	1.0	0.2	10.1039/C6QO00227G
684	CC(C)(C)O[P](=O)(OC(C)(C)C)C(=[N+]=[N-])[C@@H](NC(=O)OCc1ccccc1)c2ccccc2	11.8	0.5	0.2	10.1021/ol300664d
685	CC(C)(C)O[P](=O)(OC(C)(C)C)C(=[N+]=[N-])[C@H](NC(=O)OCc1ccccc1)c2ccccc2	18.6	0.5	0.2	10.1021/ol300664d
686	C[C@@H](CC(=O)NC(C)(C)c1cc2ccccc2cn1)c3ccc(cc3)C(C)=O	21.9	0.7	0.3	10.1002/anie.201804197
687	C[C@H](CC(=O)NC(C)(C)c1cc2ccccc2cn1)c3ccc(cc3)C(C)=O	18.6	0.7	0.3	10.1002/anie.201804197
688	CCc1ccc(cc1)[C@H]2COC(=O)N2	22.6	1.0	0.05	10.1021/acscatal.0c02569
689	CCc1ccc(cc1)[C@@H]2COC(=O)N2	18.6	1.0	0.05	10.1021/acscatal.0c02569
690	O[C@H](C[S](=O)(=O)c1ccccc1)C2CCCCC2	22.1	0.7	0.2	10.1039/c8ob02923g
691	O[C@@H](C[S](=O)(=O)c1ccccc1)C2CCCCC2	18.9	0.7	0.2	10.1039/c8ob02923g
692	CCOC(=O)[C@]1(CC(=C(NC(=O)c2ccccc2)C(=O)O1)c3ccccc3)c4ccccc4C	9.9	1.0	0.5	10.1039/C6QO00018E
693	CCOC(=O)[C@@]1(CC(=C(NC(=O)c2ccccc2)C(=O)O1)c3ccccc3)c4ccccc4C	19.1	1.0	0.5	10.1039/C6QO00018E
694	Cc1ccc(cc1)\C=C2/[C@@H](CC(c3ccc(F)cc3)c4ccc(F)cc4)CC(=O)N2C(C)(C)c5ccccn5	14.2	0.8	0.05	10.1002/anie.202004504
695	Cc1ccc(cc1)\C=C2/[C@H](CC(c3ccc(F)cc3)c4ccc(F)cc4)CC(=O)N2C(C)(C)c5ccccn5	19.2	0.8	0.05	10.1002/anie.202004504
696	Fc1ccc2[C@H]3OC(=O)C[C@H]3Cc2c1	17.8	1.0	0.05	10.1039/C9QO01047E
697	Fc1ccc2[C@@H]3OC(=O)C[C@H]3Cc2c1	19.2	1.0	0.05	10.1039/C9QO01047E
698	C[C@@H](C#Cc1ccccc1)c2ccccc2CC(C)(C)NC(=O)c3ccccc3	16.54	0.8	0.04	10.1038/s41467/019/13705/1
699	C[C@H](C#Cc1ccccc1)c2ccccc2CC(C)(C)NC(=O)c3ccccc3	19.3	0.8	0.04	10.1038/s41467/019/13705/1
700	COC(=O)C[C@@H](C#N)c1ccc2ccccc2c1	17.6	1.0	0.05	10.1039/C7SC04639A
701	COC(=O)C[C@H](C#N)c1ccc2ccccc2c1	19.3	1.0	0.05	10.1039/C7SC04639A
702	COC(=O)C([C@H](\C=C\c1ccc(Cl)cc1)c2ccc(Cl)cc2)C(=O)OC	13.072	1.0	0.2	10.1039/C3CC49488H
703	COC(=O)C([C@@H](\C=C\c1ccc(Cl)cc1)c2ccc(Cl)cc2)C(=O)OC	19.317	1.0	0.2	10.1039/C3CC49488H
704	O=CC[C@H]1COCc2n(Cc3ccccc3)c4ccccc4c12	21.2	1.0	0.1	10.1021/ol0703130
705	O=CC[C@@H]1COCc2n(Cc3ccccc3)c4ccccc4c12	19.4	1.0	0.1	10.1021/ol0703130
706	Cc1ccccc1[C@H]2COC(=O)N2	26.3	1.0	0.05	10.1021/acscatal.0c02569
707	Cc1ccccc1[C@@H]2COC(=O)N2	19.4	1.0	0.05	10.1021/acscatal.0c02569
708	CCOC(=O)C([C@@H](CC=O)c1ccc(F)cc1)C(=O)OCC	10.26	1.0	0.1	10.1039/C3CC44214D
709	CCOC(=O)C([C@H](CC=O)c1ccc(F)cc1)C(=O)OCC	19.45	1.0	0.1	10.1039/C3CC44214D
710	CCOC(=O)C([C@@H](CC=O)c1ccc(Cl)cc1)C(=O)OCC	11.02	1.0	0.1	10.1039/C3CC44214D
711	CCOC(=O)C([C@H](CC=O)c1ccc(Cl)cc1)C(=O)OCC	19.59	1.0	0.1	10.1039/C3CC44214D
712	CC(C)(C)OC(=O)N[C@@H](c1ccc2OCOc2c1)C(=[N+]=[N-])[P](=O)(OC(C)(C)C)OC(C)(C)C	16.4	0.5	0.1	10.1021/ol300664d
713	CC(C)(C)OC(=O)N[C@H](c1ccc2OCOc2c1)C(=[N+]=[N-])[P](=O)(OC(C)(C)C)OC(C)(C)C	19.6	0.5	0.1	10.1021/ol300664d
714	CC[C@]1(CC(=NN1)C(=O)N2CCOC2=O)[P](=O)(OC(C)C)OC(C)C	14.729	0.5	0.3	10.1002/adsc.201900679
715	CC[C@@]1(CC(=NN1)C(=O)N2CCOC2=O)[P](=O)(OC(C)C)OC(C)C	19.61	0.5	0.3	10.1002/adsc.201900679
716	CC(C)(C)OC(=O)N[C@@H](c1ccccc1)C(=[N+]=[N-])[P](=O)(OCc2ccccc2)OCc3ccccc3	15.5	0.5	0.1	10.1021/ol300664d
717	CC(C)(C)OC(=O)N[C@H](c1ccccc1)C(=[N+]=[N-])[P](=O)(OCc2ccccc2)OCc3ccccc3	19.7	0.5	0.1	10.1021/ol300664d
718	Fc1ccccc1[C@H]2COC(=O)N2	24.2	1.0	0.05	10.1021/acscatal.0c02569
719	Fc1ccccc1[C@@H]2COC(=O)N2	19.7	1.0	0.05	10.1021/acscatal.0c02569
720	CCOC(=O)C(CC=C)([C@H](\C=C\c1ccccc1)c2ccccc2)C(=O)OCC	22.715	0.5	0.02	10.1039/C3CC49488H
721	CCOC(=O)C(CC=C)([C@@H](\C=C\c1ccccc1)c2ccccc2)C(=O)OCC	19.78	0.5	0.02	10.1039/C3CC49488H
722	CC(C)(C)c1ccc(cc1)[C@H](F)C(=O)c2nccn2c3ccccc3	23.8	1.0	0.02	10.1002/asia.201601306
723	CC(C)(C)c1ccc(cc1)[C@@H](F)C(=O)c2nccn2c3ccccc3	19.8	1.0	0.02	10.1002/asia.201601306
724	Cc1ccc(cc1C)[C@H]2CC(=O)N2C(C)(C)c3ccccn3	20.9	0.7	0.1	10.1002/cjoc.201900533
725	Cc1ccc(cc1C)[C@@H]2CC(=O)N2C(C)(C)c3ccccn3	20.0	0.7	0.1	10.1002/cjoc.201900533
726	O=CC[C@H](Cc1ccccc1)C(=O)N2CCCCC2	17.3	1.0	0.05	10.1021/acs.orglett.9b04624
727	O=CC[C@@H](Cc1ccccc1)C(=O)N2CCCCC2	20.0	1.0	0.05	10.1021/acs.orglett.9b04624
728	COC(=O)c1ccc(cc1)[C@@]23C[C@@]2(CC(C3)(C(=O)OC)C(=O)OC)/C=N/Nc4ccc(cc4[N+]([O-])=O)[N+]([O-])=O	26.41	1.0	0.2	10.1038/s41467/017/02231/7
729	CC(C)(NC(=O)C[C@H](CCc1ccccc1)c2ccc(cc2)[N+]([O-])=O)c3ccccn3	25.5	0.7	0.2	10.1002/anie.201804197
730	CC(C)(NC(=O)C[C@@H](CCc1ccccc1)c2ccc(cc2)[N+]([O-])=O)c3ccccn3	20.1	0.7	0.2	10.1002/anie.201804197
731	F[C@@H](c1ccc2ccccc2c1)C(=O)c3nccn3c4ccccc4	25.2	1.0	0.01	10.1002/asia.201601306
732	F[C@H](c1ccc2ccccc2c1)C(=O)c3nccn3c4ccccc4	20.1	1.0	0.01	10.1002/asia.201601306
733	O=C1C[C@H](CO1)c2ccc(cc2)c3ccccc3	17.2	1.0	0.1	10.1021/acscatal.9b02667
734	O=C1C[C@@H](CO1)c2ccc(cc2)c3ccccc3	20.2	1.0	0.1	10.1021/acscatal.9b02667
735	Cc1ccc2C[C@@H]3CC(=O)O[C@@H]3c2c1	14.9	1.0	0.05	10.1039/C9QO01047E
736	CCOC(=O)[C@H](CC=O)Cc1ccc(cc1)C#N	17.1	1.0	0.1	10.1021/acs.orglett.9b04624
737	CCOC(=O)[C@@H](CC=O)Cc1ccc(cc1)C#N	20.3	1.0	0.1	10.1021/acs.orglett.9b04624
738	O[C@H](CCCC(=O)Nc1ccccc1)c2ccc(F)cc2	21.8	0.5	0.15	10.1039/C8QO00307F
739	O[C@@H](CCCC(=O)Nc1ccccc1)c2ccc(F)cc2	20.3	0.5	0.15	10.1039/C8QO00307F
740	CC(C)OC(=O)C([C@H](\C=C\c1ccccc1)c2ccccc2)C(=O)OC(C)C	14.915	1.0	0.05	10.1039/C3CC49488H
741	CC(C)OC(=O)C([C@@H](\C=C\c1ccccc1)c2ccccc2)C(=O)OC(C)C	20.365	1.0	0.05	10.1039/C3CC49488H
742	CCOC(=O)C([C@H](\C=C\c1ccccc1)c2ccccc2)C(=O)OCC	14.915	1.0	0.05	10.1039/C3CC49488H
743	CCOC(=O)C([C@@H](\C=C\c1ccccc1)c2ccccc2)C(=O)OCC	20.365	1.0	0.05	10.1039/C3CC49488H
744	CCOC(=O)[C@]1(CC(=C(NC(=O)c2ccccc2)C(=O)O1)c3ccc(Cl)cc3Cl)c4ccccc4	12.6	1.0	0.5	10.1039/C6QO00018E
745	CCOC(=O)[C@@]1(CC(=C(NC(=O)c2ccccc2)C(=O)O1)c3ccc(Cl)cc3Cl)c4ccccc4	20.6	1.0	0.5	10.1039/C6QO00018E
746	CCOC(=O)C(C)([C@H](\C=C\c1ccccc1)c2ccccc2)C(=O)OCC	21.91	0.5	0.02	10.1039/C3CC49488H
747	CCOC(=O)C(C)([C@@H](\C=C\c1ccccc1)c2ccccc2)C(=O)OCC	20.658	0.5	0.02	10.1039/C3CC49488H
748	CC(=O)C[C@H](\C=C\c1ccccc1)c2ccccc2	19.787	0.5	0.05	10.1039/C3CC49488H
749	CC(=O)C[C@@H](\C=C\c1ccccc1)c2ccccc2	20.758	0.5	0.05	10.1039/C3CC49488H
750	Cc1ccc(cc1)[C@H](NC(=O)OC(C)(C)C)C(=[N+]=[N-])[P](=O)(OC(C)(C)C)OC(C)(C)C	19.1	0.5	0.06	10.1021/ol300664d
751	Cc1ccc(cc1)[C@@H](NC(=O)OC(C)(C)C)C(=[N+]=[N-])[P](=O)(OC(C)(C)C)OC(C)(C)C	20.8	0.5	0.06	10.1021/ol300664d
752	Cc1ccccc1[C@H](F)C(=O)c2nccn2c3ccccc3	23.5	1.0	0.02	10.1002/asia.201601306
753	Cc1ccccc1[C@@H](F)C(=O)c2nccn2c3ccccc3	20.8	1.0	0.02	10.1002/asia.201601306
754	C[S](=O)(=O)c1ccc(cc1)c2ccc(cc2)[C@@H](O)C(F)(F)F	17.9	0.8	0.2	10.1039/D1QO00368B
755	C[S](=O)(=O)c1ccc(cc1)c2ccc(cc2)[C@H](O)C(F)(F)F	20.8	0.8	0.2	10.1039/D1QO00368B
756	COC(=O)[C@@]1(N[C@@H]([C@H]([C@@H]1[N+]([O-])=O)c2ccccc2)c3ccccc3)c4ccc(C)cc4	16.631	1.0	0.05	10.1002/anie.201802492
757	F[C@@H](c1ccc(F)cc1)C(=O)c2nccn2c3ccccc3	29.9	1.0	0.02	10.1002/asia.201601306
758	F[C@H](c1ccc(F)cc1)C(=O)c2nccn2c3ccccc3	20.9	1.0	0.02	10.1002/asia.201601306
759	[nH]1cc([C@@H](\C=C\c2ccccc2)c3ccccc3)c4ccccc14	23.581	1.0	0.1	10.1039/C6QO00227G
760	[nH]1cc([C@H](\C=C\c2ccccc2)c3ccccc3)c4ccccc14	20.995	1.0	0.1	10.1039/C6QO00227G
761	CC(C)[Si](C#C[C@H](CC(=O)NC(C)(C)c1ccccn1)Cc2ccc(F)cc2)(C(C)C)C(C)C	12.9	0.6	0.03	10.1021/jacs.9b01124
762	CC(C)[Si](C#C[C@@H](CC(=O)NC(C)(C)c1ccccn1)Cc2ccc(F)cc2)(C(C)C)C(C)C	21.1	0.6	0.03	10.1021/jacs.9b01124
763	Clc1cccc(c1)[C@H]2COC(=O)N2	26.8	1.0	0.05	10.1021/acscatal.0c02569
764	Clc1cccc(c1)[C@@H]2COC(=O)N2	21.1	1.0	0.05	10.1021/acscatal.0c02569
765	COC(=O)[C@@]1(N[C@H](C2CCCCC2)[C@H]([C@@H]1[N+]([O-])=O)c3ccccc3)c4ccccc4	8.216	1.0	0.05	10.1002/anie.201802492
766	CC(C)[Si](C#C[C@H](CC(=O)NC(C)(C)c1ccccn1)Cc2ccc(Cl)cc2)(C(C)C)C(C)C	14.6	0.6	0.03	10.1021/jacs.9b01124
767	CC(C)[Si](C#C[C@@H](CC(=O)NC(C)(C)c1ccccn1)Cc2ccc(Cl)cc2)(C(C)C)C(C)C	21.2	0.6	0.03	10.1021/jacs.9b01124
768	CC(C[C@H]1CC(=O)N1C(C)(C)c2ccccn2)c3ccccc3	20.1	0.7	0.08	10.1002/cjoc.201900533
769	CC(C[C@@H]1CC(=O)N1C(C)(C)c2ccccn2)c3ccccc3	21.2	0.7	0.08	10.1002/cjoc.201900533
770	Clc1ccc(cc1)[C@H]2COC(=O)N2	26.9	1.0	0.05	10.1021/acscatal.0c02569
771	Clc1ccc(cc1)[C@@H]2COC(=O)N2	21.2	1.0	0.05	10.1021/acscatal.0c02569
772	F[C@@H](c1ccc(Cl)cc1)C(=O)c2nccn2c3ccccc3	30.9	1.0	0.02	10.1002/asia.201601306
773	F[C@H](c1ccc(Cl)cc1)C(=O)c2nccn2c3ccccc3	21.3	1.0	0.02	10.1002/asia.201601306
774	O=C1OCCC[C@@H]1Cc2ccccc2	20.0	1.0	0.03	10.1039/C9OB02536G
775	O=C1OCCC[C@H]1Cc2ccccc2	21.3	1.0	0.03	10.1039/C9OB02536G
776	CCOC(=O)[C@@H]1N[S](=O)(=O)Oc2c(C)cccc12	23.6	1.0	0.05	10.1039/D0CC01220C
777	CCOC(=O)[C@H]1N[S](=O)(=O)Oc2c(C)cccc12	21.6	1.0	0.05	10.1039/D0CC01220C
778	CC(C)OC(=O)[C@@H]1N[S](=O)(=O)Oc2ccccc12	23.4	1.0	0.05	10.1039/D0CC01220C
779	CC(C)OC(=O)[C@H]1N[S](=O)(=O)Oc2ccccc12	21.8	1.0	0.05	10.1039/D0CC01220C
780	Cc1ccc(cc1)[C@H]2COC(=O)N2	25.4	1.0	0.05	10.1021/acscatal.0c02569
781	Cc1ccc(cc1)[C@@H]2COC(=O)N2	21.8	1.0	0.05	10.1021/acscatal.0c02569
782	CC(=O)N1C[C@H](CC=O)c2cccn2c3cc(F)ccc13	25.41	1.0	0.1	10.1002/cctc.201000379
783	CC(=O)N1C[C@@H](CC=O)c2cccn2c3cc(F)ccc13	21.89	1.0	0.1	10.1002/cctc.201000379
784	CC(C)=C[C@H](c1cccc(C)c1)[S](=O)(=O)c2ccc(C)cc2	25.6	1.0	0.05	10.1002/anie.201804891
785	CC(C)=C[C@@H](c1cccc(C)c1)[S](=O)(=O)c2ccc(C)cc2	21.9	1.0	0.05	10.1002/anie.201804891
786	O=C1N[C@H](CO1)c2ccccc2	27.9	1.0	0.05	10.1021/acscatal.0c02569
787	O=C1N[C@@H](CO1)c2ccccc2	22.0	1.0	0.05	10.1021/acscatal.0c02569
788	Cc1ccc2c([nH]cc2[C@@H](\C=C\c3ccccc3)c4ccccc4)c1	26.249	1.0	0.1	10.1039/C6QO00227G
789	Cc1ccc2c([nH]cc2[C@H](\C=C\c3ccccc3)c4ccccc4)c1	22.039	1.0	0.1	10.1039/C6QO00227G
790	COC(=O)[C@@H]1N[S](=O)(=O)Oc2ccccc12	24.4	0.8	0.1	10.1039/D0CC01220C
791	COC(=O)[C@H]1N[S](=O)(=O)Oc2ccccc12	22.1	0.8	0.1	10.1039/D0CC01220C
792	CCOC(=O)[C@]1(CC(=C(NC(=O)c2ccccc2)C(=O)O1)c3cccc(C)c3)c4ccccc4	55.3	1.0	0.3	10.1039/C6QO00018E
793	CCOC(=O)[C@@]1(CC(=C(NC(=O)c2ccccc2)C(=O)O1)c3cccc(C)c3)c4ccccc4	22.3	1.0	0.3	10.1039/C6QO00018E
794	COc1ccc(cc1)[C@@H]2CNC(=O)C2	20.6	1.0	0.05	10.1021/acscatal.8b00827
795	COc1ccc(cc1)[C@H]2CNC(=O)C2	22.3	1.0	0.05	10.1021/acscatal.8b00827
796	CO[P](=O)(OC)C(=[N+]=[N-])[C@@H]1N(c2ccccc2)C(=Cc3ccccc13)c4ccc(cc4)C#N	12.7	0.5	0.5	10.1021/acs.orglett.1c02433
797	CO[P](=O)(OC)C(=[N+]=[N-])[C@H]1N(c2ccccc2)C(=Cc3ccccc13)c4ccc(cc4)C#N	22.4	0.5	0.5	10.1021/acs.orglett.1c02433
798	Clc1ccc2OC(=O)[C@@H](Nc2c1)c3ccccc3	20.4	1.0	0.1	10.1039/C8SC05797D
799	Clc1ccc2OC(=O)[C@H](Nc2c1)c3ccccc3	22.4	1.0	0.1	10.1039/C8SC05797D
800	CC(=O)N1C[C@H](CC=O)c2cccn2c3ccccc13	26.24	1.0	0.1	10.1002/cctc.201000379
801	CC(=O)N1C[C@@H](CC=O)c2cccn2c3ccccc13	22.41	1.0	0.1	10.1002/cctc.201000379
802	Cc1ccccc1[C@H](O)CCCC(=O)Nc2ccccc2	21.2	1.0	0.1	10.1039/C8QO00307F
803	Cc1ccccc1[C@@H](O)CCCC(=O)Nc2ccccc2	22.5	1.0	0.1	10.1039/C8QO00307F
804	COc1ccc2N[C@@H](CCc2c1)CNc3ccccc3	25.2	0.8	0.1	10.1002/anie.201909919
805	COc1ccc2N[C@H](CCc2c1)CNc3ccccc3	22.6	0.8	0.1	10.1002/anie.201909919
806	F[C@@H](c1ccc(Br)cc1)C(=O)c2nccn2c3ccccc3	34.0	1.0	0.02	10.1002/asia.201601306
807	F[C@H](c1ccc(Br)cc1)C(=O)c2nccn2c3ccccc3	22.6	1.0	0.02	10.1002/asia.201601306
808	C[C@@H](C1CCCCC1)C(O)=O	11.59	1.0	0.1	10.1021/acs.orglett.2c00852
809	C[C@H](C1CCCCC1)C(O)=O	22.61	1.0	0.1	10.1021/acs.orglett.2c00852
810	CC(C)(NC(=O)C[C@H](CCc1ccccc1)c2ccc(SC(F)(F)F)cc2)c3ccccn3	27.8	0.5	0.1	10.1002/anie.201804197
811	CC(C)(NC(=O)C[C@@H](CCc1ccccc1)c2ccc(SC(F)(F)F)cc2)c3ccccn3	22.7	0.5	0.1	10.1002/anie.201804197
812	CC(C)(C)OC(=O)N[C@@H](c1ccc(cc1)[N+]([O-])=O)C(=[N+]=[N-])[P](=O)(OC(C)(C)C)OC(C)(C)C	17.3	0.5	0.1	10.1021/ol300664d
813	CC(C)(C)OC(=O)N[C@H](c1ccc(cc1)[N+]([O-])=O)C(=[N+]=[N-])[P](=O)(OC(C)(C)C)OC(C)(C)C	22.9	0.5	0.1	10.1021/ol300664d
814	O=C1C[C@H]2CCc3ccccc3[C@H]2O1	19.6	1.0	0.05	10.1039/C9QO01047E
815	O=C1C[C@@H]2CCc3ccccc3[C@H]2O1	23.0	1.0	0.05	10.1039/C9QO01047E
816	COC(=O)C([C@H](\C=C\c1ccccc1)c2ccccc2)C(=O)OC	16.642	1.0	0.05	10.1039/C3CC49488H
817	COC(=O)C([C@@H](\C=C\c1ccccc1)c2ccccc2)C(=O)OC	23.046	1.0	0.05	10.1039/C3CC49488H
818	CC(C)(NC(=O)C[C@H](CCc1ccccc1)c2ccc(cc2)C(F)(F)F)c3ccccn3	25.8	0.5	0.1	10.1002/anie.201804197
819	CC(C)(NC(=O)C[C@@H](CCc1ccccc1)c2ccc(cc2)C(F)(F)F)c3ccccn3	23.1	0.5	0.1	10.1002/anie.201804197
820	O=C1C[C@H](CO1)c2ccc3occc3c2	21.6	1.0	0.05	10.1021/acscatal.9b02667
821	O=C1C[C@@H](CO1)c2ccc3occc3c2	23.1	1.0	0.05	10.1021/acscatal.9b02667
822	COC(=O)c1ccc(C[C@H]2CCCOC2=O)cc1	28.3	1.0	0.1	10.1039/C9OB02536G
823	COC(=O)c1ccc(C[C@@H]2CCCOC2=O)cc1	23.1	1.0	0.1	10.1039/C9OB02536G
824	COc1ccc2[nH]cc([C@@H](\C=C\c3ccccc3)c4ccccc4)c2c1	28.418	1.0	0.1	10.1039/C6QO00227G
825	COc1ccc2[nH]cc([C@H](\C=C\c3ccccc3)c4ccccc4)c2c1	23.104	1.0	0.1	10.1039/C6QO00227G
826	CCOC(=O)C([C@H](\C=C\c1ccccc1)c2ccccc2)(C(=O)OCC)c3ccccc3	21.814	0.5	0.02	10.1039/C3CC49488H
827	CCOC(=O)C([C@@H](\C=C\c1ccccc1)c2ccccc2)(C(=O)OCC)c3ccccc3	23.506	0.5	0.02	10.1039/C3CC49488H
828	COC(=O)C([C@H](\C=C\c1ccc(Br)cc1)c2ccc(Br)cc2)C(=O)OC	16.412	1.0	0.2	10.1039/C3CC49488H
829	COC(=O)C([C@@H](\C=C\c1ccc(Br)cc1)c2ccc(Br)cc2)C(=O)OC	23.773	1.0	0.2	10.1039/C3CC49488H
830	CC(C)[Si](C#C[C@H](CC(=O)NC(C)(C)c1ccccn1)Cc2ccc(Br)cc2)(C(C)C)C(C)C	16.4	0.6	0.03	10.1021/jacs.9b01124
831	CC(C)[Si](C#C[C@@H](CC(=O)NC(C)(C)c1ccccn1)Cc2ccc(Br)cc2)(C(C)C)C(C)C	23.9	0.6	0.03	10.1021/jacs.9b01124
832	CC(C)=C[C@H](c1ccccc1)[S](=O)(=O)c2ccc(C)cc2	26.2	1.0	0.05	10.1002/anie.201804891
833	CC(C)=C[C@@H](c1ccccc1)[S](=O)(=O)c2ccc(C)cc2	23.9	1.0	0.05	10.1002/anie.201804891
834	Cc1ccc(cc1C)[C@H]2COC(=O)C2	21.8	1.0	0.01	10.1021/acscatal.9b02667
835	Cc1ccc(cc1C)[C@@H]2COC(=O)C2	24.0	1.0	0.01	10.1021/acscatal.9b02667
836	CCOC(=O)[C@]1(CC(=C(NC(=O)c2ccccc2)C(=O)O1)c3occc3)c4ccccc4	8.0	1.0	0.5	10.1039/C6QO00018E
837	CCOC(=O)[C@@]1(CC(=C(NC(=O)c2ccccc2)C(=O)O1)c3occc3)c4ccccc4	24.1	1.0	0.5	10.1039/C6QO00018E
838	CCOC(=O)C([C@@H](CC=O)c1ccccc1OC)C(=O)OCC	21.1	1.0	0.03	10.1039/C3CC44214D
839	CCOC(=O)C([C@H](CC=O)c1ccccc1OC)C(=O)OCC	24.34	1.0	0.03	10.1039/C3CC44214D
840	Fc1ccc(C[C@H]2CCCOC2=O)cc1	22.1	1.0	0.03	10.1039/C9OB02536G
841	Fc1ccc(C[C@@H]2CCCOC2=O)cc1	24.4	1.0	0.03	10.1039/C9OB02536G
842	CSc1ccccc1c2c(/C=C/c3ccc4[C@H]5CC[C@@]6(C)[C@@H](CCC6=O)[C@@H]5CCc4c3)ccc7ccccc27	32.6	0.8	0.05	10.1002/anie.202115221
843	CCOC(=O)C([C@@H](CC=O)c1ccc2ccccc2c1)C(=O)OCC	14.72	1.0	0.1	10.1039/C3CC44214D
844	CCOC(=O)C([C@H](CC=O)c1ccc2ccccc2c1)C(=O)OCC	24.56	1.0	0.1	10.1039/C3CC44214D
845	CCOC(=O)C[C@H](C(C(=O)OCC)C(=O)OCC)c1ccc2ccccc2c1	14.72	1.0	0.1	10.1039/C3CC44214D
846	CCOC(=O)C[C@@H](C(C(=O)OCC)C(=O)OCC)c1ccc2ccccc2c1	24.56	1.0	0.1	10.1039/C3CC44214D
847	O=C([C@@H]1N=C(C[C@H]1c2ccccc2)c3ccccc3)N4CCC5(CC4)OCCO5	27.8	1.0	0.2	10.1002/anie.201906700
848	CCOC(=O)c1ccc(cc1)[C@H]2COC(=O)C2	22.1	1.0	0.1	10.1021/acscatal.9b02667
849	CCOC(=O)c1ccc(cc1)[C@@H]2COC(=O)C2	25.0	1.0	0.1	10.1021/acscatal.9b02667
850	CC(C)=C[C@H](c1ccc(F)cc1)[S](=O)(=O)c2ccc(C)cc2	22.6	1.0	0.05	10.1002/anie.201804891
851	CC(C)=C[C@@H](c1ccc(F)cc1)[S](=O)(=O)c2ccc(C)cc2	25.2	1.0	0.05	10.1002/anie.201804891
852	CC(C)O[P](=O)(OC(C)C)[C@@]1(CC(=NN1)C(=O)N2CCOC2=O)c3ccc(cc3)C(F)(F)F	28.361	0.5	0.3	10.1002/adsc.201900679
853	CC(C)O[P](=O)(OC(C)C)[C@]1(CC(=NN1)C(=O)N2CCOC2=O)c3ccc(cc3)C(F)(F)F	25.236	0.5	0.3	10.1002/adsc.201900679
854	COc1ccc(cc1)[C@H](NC(=O)OCc2ccccc2)C(=[N+]=[N-])[P](=O)(OC(C)(C)C)OC(C)(C)C	13.8	0.5	0.2	10.1021/ol300664d
855	COc1ccc(cc1)[C@@H](NC(=O)OCc2ccccc2)C(=[N+]=[N-])[P](=O)(OC(C)(C)C)OC(C)(C)C	25.3	0.5	0.2	10.1021/ol300664d
856	COC(=O)[C@@]1(N[C@@H]([C@H]([C@@H]1[N+]([O-])=O)c2ccccc2)c3ccc(Br)cc3)c4ccccc4	22.122	1.0	0.02	10.1002/anie.201802492
857	CC(=O)c1ccc(cc1)[C@@H](CC2c3ccccc3c4ccccc24)CC(=O)NC(C)(C)c5ccccn5	31.5	0.7	0.4	10.1002/anie.201804197
858	CC(=O)c1ccc(cc1)[C@H](CC2c3ccccc3c4ccccc24)CC(=O)NC(C)(C)c5ccccn5	25.9	0.7	0.4	10.1002/anie.201804197
859	C[C@@H](CC(=O)NC(C)(C)c1cc(C)ccn1)c2ccc(cc2)C(C)=O	32.3	0.75	0.08	10.1002/anie.201804197
860	C[C@H](CC(=O)NC(C)(C)c1cc(C)ccn1)c2ccc(cc2)C(C)=O	26.1	0.75	0.08	10.1002/anie.201804197
861	CCOC(=O)C([C@@H](CC=O)c1ccc(OC)cc1)C(=O)OCC	13.57	1.0	0.1	10.1039/C3CC44214D
862	CCOC(=O)C([C@H](CC=O)c1ccc(OC)cc1)C(=O)OCC	26.15	1.0	0.1	10.1039/C3CC44214D
863	COc1cccc2NC(=O)N[C@H](C(C)C)c12	33.1	1.0	0.2	10.1039/D1QO01598B
864	COc1cccc2NC(=O)N[C@@H](C(C)C)c12	26.2	1.0	0.2	10.1039/D1QO01598B
865	COC(=O)[C@@]1(N[C@@H]([C@H]([C@@H]1[N+]([O-])=O)c2ccc3ccccc3c2)c4ccccc4)c5ccccc5	23.275	1.0	0.02	10.1002/anie.201802492
866	CCOC(=O)[C@]1(CC(=C(NC(=O)c2ccccc2)C(=O)O1)c3ccccc3)c4ccccc4	14.1	1.0	0.35	10.1039/C6QO00018E
867	CCOC(=O)[C@@]1(CC(=C(NC(=O)c2ccccc2)C(=O)O1)c3ccccc3)c4ccccc4	26.3	1.0	0.35	10.1039/C6QO00018E
868	Cc1ccccc1[C@H]2CC(=O)N2C(C)(C)c3ccccn3	28.4	0.8	0.1	10.1002/cjoc.201900533
869	Cc1ccccc1[C@@H]2CC(=O)N2C(C)(C)c3ccccn3	26.4	0.8	0.1	10.1002/cjoc.201900533
870	Fc1ccc(cc1)[C@H]2COC(=O)N2	29.0	1.0	0.05	10.1021/acscatal.0c02569
871	Fc1ccc(cc1)[C@@H]2COC(=O)N2	26.5	1.0	0.05	10.1021/acscatal.0c02569
872	CC(C)c1ccc(cc1)[C@H]2COC(=O)C2	22.5	1.0	0.01	10.1021/acscatal.9b02667
873	CC(C)c1ccc(cc1)[C@@H]2COC(=O)C2	26.6	1.0	0.01	10.1021/acscatal.9b02667
874	Fc1ccc2CC[C@@H](CNc3ccccc3)Nc2c1	28.4	1.0	0.1	10.1002/anie.201909919
875	Fc1ccc2CC[C@H](CNc3ccccc3)Nc2c1	26.7	1.0	0.1	10.1002/anie.201909919
876	Clc1ccc(C[C@H]2CCCOC2=O)cc1	23.3	1.0	0.03	10.1039/C9OB02536G
877	Clc1ccc(C[C@@H]2CCCOC2=O)cc1	26.7	1.0	0.03	10.1039/C9OB02536G
878	CC[C@H](C)C(O)=O	24.4	0.8	0.03	10.31635/ccschem.020.202000176
879	CC[C@@H](C)C(O)=O	26.8	0.8	0.03	10.31635/ccschem.020.202000176
880	C[C@@H](Cc1ccccc1)C(O)=O	29.7	1.0	0.03	10.31635/ccschem.020.202000176
881	C[C@H](Cc1ccccc1)C(O)=O	26.9	1.0	0.03	10.31635/ccschem.020.202000176
882	CC(C)O[P](=O)(OC(C)C)[C@@]1(CC(=NN1)C(=O)N2CCOC2=O)c3ccc(C)c(C)c3	29.238	0.5	0.3	10.1002/adsc.201900679
883	CC(C)O[P](=O)(OC(C)C)[C@]1(CC(=NN1)C(=O)N2CCOC2=O)c3ccc(C)c(C)c3	27.492	0.5	0.3	10.1002/adsc.201900679
884	F[C@H](C(=O)c1nccn1c2ccccc2)c3ccccc3Cl	45.0	1.0	0.02	10.1002/asia.201601306
885	F[C@@H](C(=O)c1nccn1c2ccccc2)c3ccccc3Cl	27.5	1.0	0.02	10.1002/asia.201601306
886	O=C1C[C@H](CO1)c2ccccc2	25.3	1.0	0.01	10.1021/acscatal.9b02667
887	O=C1C[C@@H](CO1)c2ccccc2	27.5	1.0	0.01	10.1021/acscatal.9b02667
888	C[C@H]1C[S](=O)(=O)c2ccccc12	26.1	1.0	0.05	10.1039/C8SC05397A
889	C[C@@H]1C[S](=O)(=O)c2ccccc12	27.7	1.0	0.05	10.1039/C8SC05397A
890	CCOC(=O)[C@]1(CC(=C(NC(=O)c2ccccc2)C(=O)O1)c3ccc(F)cc3)c4ccccc4	15.5	1.0	0.5	10.1039/C6QO00018E
891	CCOC(=O)[C@@]1(CC(=C(NC(=O)c2ccccc2)C(=O)O1)c3ccc(F)cc3)c4ccccc4	27.8	1.0	0.5	10.1039/C6QO00018E
892	Cc1ccc(cc1)[S](=O)(=O)[C@H]([CH]=[C]2CC[CH2]CC2)c3ccccc3	26.1	1.0	0.05	10.1002/anie.201804891
893	Cc1ccc(cc1)[S](=O)(=O)[C@@H]([CH]=[C]2CC[CH2]CC2)c3ccccc3	28.1	1.0	0.05	10.1002/anie.201804891
894	C[C@@H](CC(=O)NC(C)(C)c1cc(ccn1)c2ccccc2)c3ccc(cc3)C(C)=O	25.7	0.8	0.1	10.1002/anie.201804197
895	C[C@H](CC(=O)NC(C)(C)c1cc(ccn1)c2ccccc2)c3ccc(cc3)C(C)=O	28.2	0.8	0.1	10.1002/anie.201804197
896	Cc1cc(C)cc(c1)[C@H]2COC(=O)C2	25.4	1.0	0.01	10.1021/acscatal.9b02667
897	Cc1cc(C)cc(c1)[C@@H]2COC(=O)C2	28.2	1.0	0.01	10.1021/acscatal.9b02667
898	O[C@H](CCc1ccccc1)C[N+]([O-])=O	35.971	0.8	0.1	10.1039/C2CC31907A
899	O[C@@H](CCc1ccccc1)C[N+]([O-])=O	28.317	0.8	0.1	10.1039/C2CC31907A
900	O[C@H](C[S](=O)(=O)c1ccccc1)c2cccc(Br)c2	34.9	1.0	0.1	10.1039/c8ob02923g
901	O[C@@H](C[S](=O)(=O)c1ccccc1)c2cccc(Br)c2	28.4	1.0	0.1	10.1039/c8ob02923g
902	CCOC(=O)[C@]1(CC(=C(NC(=O)c2ccccc2)C(=O)O1)c3ccc(C)cc3)c4ccccc4	12.9	1.0	0.5	10.1039/C6QO00018E
903	CCOC(=O)[C@@]1(CC(=C(NC(=O)c2ccccc2)C(=O)O1)c3ccc(C)cc3)c4ccccc4	28.5	1.0	0.5	10.1039/C6QO00018E
904	C[C@H](COC(c1ccccc1)(c2ccccc2)c3ccccc3)CC=O	26.0	1.0	0.01	10.1021/jacs.8b00275
905	C[C@@H](COC(c1ccccc1)(c2ccccc2)c3ccccc3)CC=O	28.6	1.0	0.01	10.1021/jacs.8b00275
906	FC(F)(F)c1ccc(C[C@H]2CCCOC2=O)cc1	26.0	0.5	0.05	10.1039/C9OB02536G
907	FC(F)(F)c1ccc(C[C@@H]2CCCOC2=O)cc1	28.6	0.5	0.05	10.1039/C9OB02536G
908	CC(C)=C[C@H](c1ccc(Cl)cc1)[S](=O)(=O)c2ccc(C)cc2	23.9	1.0	0.05	10.1002/anie.201804891
909	CC(C)=C[C@@H](c1ccc(Cl)cc1)[S](=O)(=O)c2ccc(C)cc2	28.7	1.0	0.05	10.1002/anie.201804891
910	CCCCC[C@@H](O)C[N+]([O-])=O	40.104	0.8	0.05	10.1039/C2CC31907A
911	CCCCC[C@H](O)C[N+]([O-])=O	28.794	0.8	0.05	10.1039/C2CC31907A
912	CC(C)(C)c1ccc(cc1)[C@H]2Cc3ccccc3[S]2(=O)=O	31.1	1.0	0.1	10.1039/C8SC05397A
913	CC(C)(C)c1ccc(cc1)[C@@H]2Cc3ccccc3[S]2(=O)=O	29.1	1.0	0.1	10.1039/C8SC05397A
914	CC(C)(C)c1ccc(cc1)[C@H]2COC(=O)C2	21.2	1.0	0.01	10.1021/acscatal.9b02667
915	CC(C)(C)c1ccc(cc1)[C@@H]2COC(=O)C2	29.6	1.0	0.01	10.1021/acscatal.9b02667
916	COc1ccc2CC[C@@H]3CC(=O)O[C@@H]3c2c1	28.4	1.0	0.05	10.1039/C9QO01047E
917	FC(F)(F)[S](=O)(=O)n1cc([C@@H](CC(=O)c2ccccc2)c3ccccc3)c4ccccc14	25.2	0.5	0.01	10.1021/acs.orglett.8b00169
918	FC(F)(F)[S](=O)(=O)n1cc([C@H](CC(=O)c2ccccc2)c3ccccc3)c4ccccc14	30.0	0.5	0.01	10.1021/acs.orglett.8b00169
919	O[C@H](CCC(=O)Nc1ccccc1)c2ccccc2	33.7	0.5	0.1	10.1039/C8QO00307F
920	O[C@@H](CCC(=O)Nc1ccccc1)c2ccccc2	30.0	0.5	0.1	10.1039/C8QO00307F
921	Cc1ccccc1[C@H]2Cc3ccccc3[S]2(=O)=O	35.0	1.0	0.1	10.1039/C8SC05397A
922	Cc1ccccc1[C@@H]2Cc3ccccc3[S]2(=O)=O	30.0	1.0	0.1	10.1039/C8SC05397A
923	CCOC(=O)C([C@@H](CC=O)c1ccc(cc1)c2ccccc2)C(=O)OCC	13.72	1.0	0.1	10.1039/C3CC44214D
924	CCOC(=O)C([C@H](CC=O)c1ccc(cc1)c2ccccc2)C(=O)OCC	30.09	1.0	0.1	10.1039/C3CC44214D
925	CCOC(=O)C[C@H](C(C(=O)OCC)C(=O)OCC)c1ccc(cc1)c2ccccc2	13.72	1.0	0.1	10.1039/C3CC44214D
926	CCOC(=O)C[C@@H](C(C(=O)OCC)C(=O)OCC)c1ccc(cc1)c2ccccc2	30.09	1.0	0.1	10.1039/C3CC44214D
927	Cn1c2COC[C@H](CC=O)c2c3cc(Br)ccc13	34.9	1.0	0.15	10.1021/ol0703130
928	Cn1c2COC[C@@H](CC=O)c2c3cc(Br)ccc13	30.1	1.0	0.15	10.1021/ol0703130
929	F[C@@H](c1cscc1)C(=O)c2nccn2c3ccccc3	44.4	1.0	0.02	10.1002/asia.201601306
930	F[C@H](c1cscc1)C(=O)c2nccn2c3ccccc3	30.2	1.0	0.02	10.1002/asia.201601306
931	O=C1N[C@H](CO1)c2ccc3ccccc3c2	34.6	1.0	0.05	10.1021/acscatal.0c02569
932	O=C1N[C@@H](CO1)c2ccc3ccccc3c2	30.6	1.0	0.05	10.1021/acscatal.0c02569
933	COC(=O)[C@@]1(N[C@@H]([C@H]([C@@H]1[N+]([O-])=O)c2ccccc2)c3ccc(cc3)[N+]([O-])=O)c4ccccc4	26.399	1.0	0.1	10.1002/anie.201802492
934	CC(=O)N1C[C@@H](CC1=O)c2ccccc2	35.6	0.5	0.05	10.1021/acscatal.9b02667
935	CC(=O)N1C[C@H](CC1=O)c2ccccc2	31.3	0.5	0.05	10.1021/acscatal.9b02667
936	N[C@H]1[C@@H]([C@H](N[C@]1(CO)c2ccccc2)c3ccccc3)c4ccccc4	30.0	1.0	0.05	10.1002/anie.201802492
937	CCOC(=O)C[C@H]1Nc2cc(Cl)ccc2OC1=O	36.2	1.0	0.03	10.1039/c9ra02694k
938	CCOC(=O)C[C@@H]1Nc2cc(Cl)ccc2OC1=O	31.5	1.0	0.03	10.1039/c9ra02694k
939	CC(=O)C[C@@H](c1ccccc1)c2cn(c3ccc(C)cc23)[S](=O)(=O)C(F)(F)F	24.4	0.5	0.02	10.1021/acs.orglett.8b00169
940	CC(=O)C[C@H](c1ccccc1)c2cn(c3ccc(C)cc23)[S](=O)(=O)C(F)(F)F	31.8	0.5	0.02	10.1021/acs.orglett.8b00169
941	COc1ccc(cc1OC2CCCC2)[C@@H]3CNC(=O)C3	29.2	0.7	0.05	10.1021/acscatal.8b00827
942	COc1ccc(cc1OC2CCCC2)[C@H]3CNC(=O)C3	31.9	0.7	0.05	10.1021/acscatal.8b00827
943	CCCCC[C@@H](CC(=O)NC(C)(C)c1ccccn1)c2ccc(cc2)C(C)=O	28.7	0.6	0.1	10.1002/anie.201804197
944	CCCCC[C@H](CC(=O)NC(C)(C)c1ccccn1)c2ccc(cc2)C(C)=O	32.0	0.6	0.1	10.1002/anie.201804197
945	CCOC(=O)[C@@H]1N[S](=O)(=O)Oc2c1ccc3ccccc23	29.0	1.0	0.1	10.1039/D0CC01220C
946	CCOC(=O)[C@H]1N[S](=O)(=O)Oc2c1ccc3ccccc23	32.1	1.0	0.1	10.1039/D0CC01220C
947	CC(C)(CC[C@@H](C#CCn1c2ccccc2c3ccccc13)C#Cc4ccccc4)NC(=O)c5ccccc5	26.3	0.8	0.1	10.1038/s41467/019/13705/1
948	CC(C)(CC[C@H](C#CCn1c2ccccc2c3ccccc13)C#Cc4ccccc4)NC(=O)c5ccccc5	32.3	0.8	0.1	10.1038/s41467/019/13705/1
949	O=C1C[C@H](CO1)c2occc2	28.2	1.0	0.01	10.1021/acscatal.9b02667
950	O=C1C[C@@H](CO1)c2occc2	32.3	1.0	0.01	10.1021/acscatal.9b02667
951	C[C@@H](CC(=O)NC(C)(C)c1cc(Cl)ccn1)c2ccc(cc2)C(C)=O	34.8	0.5	0.1	10.1002/anie.201804197
952	C[C@H](CC(=O)NC(C)(C)c1cc(Cl)ccn1)c2ccc(cc2)C(C)=O	32.4	0.5	0.1	10.1002/anie.201804197
953	COc1ccc2n(C)c3COC[C@H](CC=O)c3c2c1	37.3	1.0	0.1	10.1021/ol0703130
954	COc1ccc2n(C)c3COC[C@@H](CC=O)c3c2c1	32.4	1.0	0.1	10.1021/ol0703130
955	COC(=O)C[C@H]1Nc2ccccc2OC1=O	41.0	1.0	0.05	10.1039/c9ra02694k
956	COC(=O)C[C@@H]1Nc2ccccc2OC1=O	32.7	1.0	0.05	10.1039/c9ra02694k
957	FC(F)(F)[S](=O)(=O)n1cc([C@@H](OC(=O)OC(=C)c2ccccc2)c3ccccc3)c4ccccc14	26.0	0.5	0.02	10.1021/acs.orglett.8b00169
958	FC(F)(F)[S](=O)(=O)n1cc([C@H](OC(=O)OC(=C)c2ccccc2)c3ccccc3)c4ccccc14	33.4	0.5	0.02	10.1021/acs.orglett.8b00169
959	CC[C@@H](C[S](=O)(=O)c1ccccc1)NC(C)=O	35.0	0.5	0.1	10.1021/acs.orglett.8b02579
960	CC[C@H](C[S](=O)(=O)c1ccccc1)NC(C)=O	33.4	0.5	0.1	10.1021/acs.orglett.8b02579
961	COc1cccc(c1)[C@@H](CCc2ccccc2)CC(=O)NC(C)(C)c3ccccn3	22.4	0.7	0.07	10.1002/anie.201804197
962	COc1cccc(c1)[C@H](CCc2ccccc2)CC(=O)NC(C)(C)c3ccccn3	33.6	0.7	0.07	10.1002/anie.201804197
963	CCOC(=O)[C@@H]1N[S](=O)(=O)Oc2cc(C)ccc12	38.1	1.0	0.05	10.1039/D0CC01220C
964	CCOC(=O)[C@H]1N[S](=O)(=O)Oc2cc(C)ccc12	33.6	1.0	0.05	10.1039/D0CC01220C
965	COc1ccc(C[C@H]2CCCOC2=O)cc1	31.0	1.0	0.03	10.1039/C9OB02536G
966	COc1ccc(C[C@@H]2CCCOC2=O)cc1	33.7	1.0	0.03	10.1039/C9OB02536G
967	COc1ccc(cc1)[C@H]2COC(=O)N2	39.7	1.0	0.05	10.1021/acscatal.0c02569
968	COc1ccc(cc1)[C@@H]2COC(=O)N2	34.0	1.0	0.05	10.1021/acscatal.0c02569
969	Clc1ccc(CO[C@@H](\C=C\c2ccccc2)c3ccccc3)cc1	39.353	1.0	0.1	10.1039/C6QO00227G
970	Clc1ccc(CO[C@H](\C=C\c2ccccc2)c3ccccc3)cc1	34.259	1.0	0.1	10.1039/C6QO00227G
971	COc1ccccc1[C@H](O)C[S](=O)(=O)c2ccccc2	41.0	1.0	0.1	10.1039/c8ob02923g
972	COc1ccccc1[C@@H](O)C[S](=O)(=O)c2ccccc2	34.6	1.0	0.1	10.1039/c8ob02923g
973	COc1cccc(c1)[C@H](O)CCCC(=O)Nc2ccccc2	43.4	1.0	0.1	10.1039/C8QO00307F
974	COc1cccc(c1)[C@@H](O)CCCC(=O)Nc2ccccc2	35.1	1.0	0.1	10.1039/C8QO00307F
975	O=CC[C@H](C(C(=O)OCc1ccccc1)C(=O)OCc2ccccc2)c3ccccc3	25.59	1.0	0.1	10.1039/C3CC44214D
976	O=CC[C@@H](C(C(=O)OCc1ccccc1)C(=O)OCc2ccccc2)c3ccccc3	35.21	1.0	0.1	10.1039/C3CC44214D
977	F[C@H](C(=O)c1nccn1c2ccccc2)c3ccc4CCOc4c3	48.6	1.0	0.05	10.1002/asia.201601306
978	F[C@@H](C(=O)c1nccn1c2ccccc2)c3ccc4CCOc4c3	35.9	1.0	0.05	10.1002/asia.201601306
979	CC(C)[Si](C#C[C@H](CC(=O)NC(C)(C)c1ccccn1)Cc2ccc(cc2)[N+]([O-])=O)(C(C)C)C(C)C	30.2	0.7	0.04	10.1021/jacs.9b01124
980	CC(C)[Si](C#C[C@@H](CC(=O)NC(C)(C)c1ccccn1)Cc2ccc(cc2)[N+]([O-])=O)(C(C)C)C(C)C	36.2	0.7	0.04	10.1021/jacs.9b01124
981	COC(=O)[C@H](Cc1ccc(OC(=O)/C=C/c2ccc3ccccc3c2c4ccccc4SC)cc1)NC(=O)OC(C)(C)C	29.3	1.0	0.05	10.1002/anie.202115221
982	COC(=O)[C@@H](Cc1ccc(OC(=O)/C=C/c2ccc3ccccc3c2c4ccccc4SC)cc1)NC(=O)OC(C)(C)C	36.6	1.0	0.05	10.1002/anie.202115221
983	COc1ccc(cc1)[C@H]2Cc3ccccc3[S]2(=O)=O	54.5	1.0	0.2	10.1039/C8SC05397A
984	COc1ccc(cc1)[C@@H]2Cc3ccccc3[S]2(=O)=O	36.6	1.0	0.2	10.1039/C8SC05397A
985	O=C1N[C@H](CO1)c2cccnc2	28.9	1.0	0.1	10.1021/acscatal.0c02569
986	O=C1N[C@@H](CO1)c2cccnc2	37.7	1.0	0.1	10.1021/acscatal.0c02569
987	COc1cccc2[C@H]3OC(=O)C[C@H]3CCc12	25.3	1.0	0.05	10.1039/C9QO01047E
988	COc1cccc2[C@@H]3OC(=O)C[C@H]3CCc12	37.8	1.0	0.05	10.1039/C9QO01047E
989	O=C1C[C@H]2COc3ccccc3[C@H]2O1	27.5	1.0	0.05	10.1039/C9QO01047E
990	O=C1C[C@@H]2COc3ccccc3[C@H]2O1	38.3	1.0	0.05	10.1039/C9QO01047E
991	Oc1ccc(cc1)[C@H]2COC(=O)N2	42.3	1.0	0.05	10.1021/acscatal.0c02569
992	Oc1ccc(cc1)[C@@H]2COC(=O)N2	38.3	1.0	0.05	10.1021/acscatal.0c02569
993	CCOC(=O)[C@]1(CC(=C(NC(=O)c2ccccc2)C(=O)O1)c3ccc4ccccc4c3)c5ccccc5	16.1	1.0	0.5	10.1039/C6QO00018E
994	CCOC(=O)[C@@]1(CC(=C(NC(=O)c2ccccc2)C(=O)O1)c3ccc4ccccc4c3)c5ccccc5	38.4	1.0	0.5	10.1039/C6QO00018E
995	CC(C)(N1[C@H](CC1=O)c2ccc3OCOc3c2)c4ccccn4	40.7	0.8	0.1	10.1002/cjoc.201900533
996	CC(C)(N1[C@@H](CC1=O)c2ccc3OCOc3c2)c4ccccn4	38.5	0.8	0.1	10.1002/cjoc.201900533
997	CCOC(=O)C[C@H]1Nc2cc(C)ccc2OC1=O	35.7	1.0	0.02	10.1039/c9ra02694k
998	CCOC(=O)C[C@@H]1Nc2cc(C)ccc2OC1=O	39.6	1.0	0.02	10.1039/c9ra02694k
999	CCOC(=O)[C@]1(CC(=C(NC(=O)c2ccccc2)C(=O)O1)c3ccc(OC)cc3)c4ccccc4	13.9	1.0	0.5	10.1039/C6QO00018E
1000	CCOC(=O)[C@@]1(CC(=C(NC(=O)c2ccccc2)C(=O)O1)c3ccc(OC)cc3)c4ccccc4	40.2	1.0	0.5	10.1039/C6QO00018E
1001	F[C@@H](c1ccc(cc1)c2ccccc2)C(=O)c3nccn3c4ccccc4	43.5	1.0	0.02	10.1002/asia.201601306
1002	F[C@H](c1ccc(cc1)c2ccccc2)C(=O)c3nccn3c4ccccc4	40.2	1.0	0.02	10.1002/asia.201601306
1003	COc1ccc2C(=O)N(c3cccc4cccnc34)[C@@]5(CC(=O)N(C5=O)C(C)(C)C)c2c1	26.2	1.0	0.2	10.1002/anie.202108853
1004	COc1ccc2C(=O)N(c3cccc4cccnc34)[C@]5(CC(=O)N(C5=O)C(C)(C)C)c2c1	40.7	1.0	0.2	10.1002/anie.202108853
1005	CCOC(=O)C([C@@H](CC=O)c1ccc(cc1)C(=O)OCC)C(=O)OCC	22.04	1.0	0.1	10.1039/C3CC44214D
1006	CCOC(=O)C([C@H](CC=O)c1ccc(cc1)C(=O)OCC)C(=O)OCC	40.82	1.0	0.1	10.1039/C3CC44214D
1007	CCOC(=O)C[C@H](C(C(=O)OCC)C(=O)OCC)c1ccc(cc1)C(=O)OCC	22.04	1.0	0.1	10.1039/C3CC44214D
1008	CCOC(=O)C[C@@H](C(C(=O)OCC)C(=O)OCC)c1ccc(cc1)C(=O)OCC	40.82	1.0	0.1	10.1039/C3CC44214D
1009	Clc1ccc2c([nH]cc2[C@@H](\C=C\c3ccccc3)c4ccccc4)c1	43.818	1.0	0.05	10.1039/C6QO00227G
1010	Clc1ccc2c([nH]cc2[C@H](\C=C\c3ccccc3)c4ccccc4)c1	41.833	1.0	0.05	10.1039/C6QO00227G
1011	CC(=C)OC(=O)O[C@@H](c1ccccc1)c2cn(c3ccc(C)cc23)[S](=O)(=O)C(F)(F)F	37.9	0.2	0.004	10.1021/acs.orglett.8b00169
1012	CC(=C)OC(=O)O[C@H](c1ccccc1)c2cn(c3ccc(C)cc23)[S](=O)(=O)C(F)(F)F	43.4	0.2	0.004	10.1021/acs.orglett.8b00169
1013	COC(=O)C[C@@H](CC=O)C(=O)OC	42.4	0.5	0.01	10.1021/acs.orglett.9b04624
1014	COC(=O)C[C@H](CC=O)C(=O)OC	43.9	0.5	0.01	10.1021/acs.orglett.9b04624
1015	Cn1c2COC[C@H](CC=O)c2c3cc(Cl)ccc13	47.3	1.0	0.1	10.1021/ol0703130
1016	Cn1c2COC[C@@H](CC=O)c2c3cc(Cl)ccc13	44.1	1.0	0.1	10.1021/ol0703130
1017	CC(=C)OC(=O)O[C@@H](c1cccc2ccccc12)c3cn(c4ccccc34)[S](=O)(=O)C(F)(F)F	34.3	0.2	0.004	10.1021/acs.orglett.8b00169
1018	CC(=C)OC(=O)O[C@H](c1cccc2ccccc12)c3cn(c4ccccc34)[S](=O)(=O)C(F)(F)F	44.2	0.2	0.004	10.1021/acs.orglett.8b00169
1019	COc1ccccc1[C@H](O)CCCC(=O)Nc2ccccc2	56.1	1.0	0.1	10.1039/C8QO00307F
1020	COc1ccccc1[C@@H](O)CCCC(=O)Nc2ccccc2	44.2	1.0	0.1	10.1039/C8QO00307F
1021	Clc1ccc(cc1)[C@H]2COC(=O)C2	41.7	1.0	0.01	10.1021/acscatal.9b02667
1022	Clc1ccc(cc1)[C@@H]2COC(=O)C2	44.6	1.0	0.01	10.1021/acscatal.9b02667
1023	CC(=O)N1C[C@@H](CC1=O)c2ccc(Cl)cc2	52.7	1.0	0.05	10.1021/acscatal.9b02667
1024	CC(=O)N1C[C@H](CC1=O)c2ccc(Cl)cc2	44.9	1.0	0.05	10.1021/acscatal.9b02667
1025	O=C1C[C@H](CO1)c2ccc3ccccc3c2	42.0	1.0	0.01	10.1021/acscatal.9b02667
1026	O=C1C[C@@H](CO1)c2ccc3ccccc3c2	45.7	1.0	0.01	10.1021/acscatal.9b02667
1027	CC(=C)OC(=O)O[C@@H](c1ccc(F)cc1)c2cn(c3ccccc23)[S](=O)(=O)C(F)(F)F	43.5	0.2	0.004	10.1021/acs.orglett.8b00169
1028	CC(=C)OC(=O)O[C@H](c1ccc(F)cc1)c2cn(c3ccccc23)[S](=O)(=O)C(F)(F)F	47.3	0.2	0.004	10.1021/acs.orglett.8b00169
1029	CCOC(=O)[C@]1(CC(=C(NC(=O)c2ccccc2)C(=O)O1)c3ccccc3)c4ccc(cc4)C(F)(F)F	8.5	1.0	0.5	10.1039/C6QO00018E
1030	CCOC(=O)[C@@]1(CC(=C(NC(=O)c2ccccc2)C(=O)O1)c3ccccc3)c4ccc(cc4)C(F)(F)F	47.6	1.0	0.5	10.1039/C6QO00018E
1031	Fc1cccc(c1)[C@H]2COC(=O)C2	41.4	1.0	0.01	10.1021/acscatal.9b02667
1032	Fc1cccc(c1)[C@@H]2COC(=O)C2	47.8	1.0	0.01	10.1021/acscatal.9b02667
1033	Fc1ccc(cc1)[C@H]2Cc3ccccc3[S]2(=O)=O	55.2	1.0	0.1	10.1039/C8SC05397A
1034	Fc1ccc(cc1)[C@@H]2Cc3ccccc3[S]2(=O)=O	47.9	1.0	0.1	10.1039/C8SC05397A
1035	Clc1cccc(c1)[C@H]2Cc3ccccc3[S]2(=O)=O	42.3	1.0	0.1	10.1039/C8SC05397A
1036	Clc1cccc(c1)[C@@H]2Cc3ccccc3[S]2(=O)=O	48.3	1.0	0.1	10.1039/C8SC05397A
1037	COc1ccc(cc1)[C@H]2COC(=O)C2	44.7	1.0	0.01	10.1021/acscatal.9b02667
1038	COc1ccc(cc1)[C@@H]2COC(=O)C2	48.3	1.0	0.01	10.1021/acscatal.9b02667
1039	C[C@@H](C#CCC(C#N)(c1ccccc1)c2ccccc2)c3ccccc3C(=O)NC(C)(C)C	52.79	0.8	0.01	10.1038/s41467/019/13705/1
1040	C[C@H](C#CCC(C#N)(c1ccccc1)c2ccccc2)c3ccccc3C(=O)NC(C)(C)C	48.66	0.8	0.01	10.1038/s41467/019/13705/1
1041	FC(F)(F)c1ccc(cc1)[C@H]2COC(=O)C2	46.3	1.0	0.01	10.1021/acscatal.9b02667
1042	FC(F)(F)c1ccc(cc1)[C@@H]2COC(=O)C2	49.0	1.0	0.01	10.1021/acscatal.9b02667
1043	CCOC(=O)[C@]1(CC(=C(NC(=O)c2ccccc2)C(=O)O1)c3ccccc3)c4ccccc4Br	9.3	1.0	0.5	10.1039/C6QO00018E
1044	CCOC(=O)[C@@]1(CC(=C(NC(=O)c2ccccc2)C(=O)O1)c3ccccc3)c4ccccc4Br	49.2	1.0	0.5	10.1039/C6QO00018E
1045	Fc1ccc(cc1)[C@H]2COC(=O)C2	46.7	1.0	0.01	10.1021/acscatal.9b02667
1046	Fc1ccc(cc1)[C@@H]2COC(=O)C2	49.8	1.0	0.01	10.1021/acscatal.9b02667
1047	COc1ccc(cc1OC)[C@H](F)C(=O)c2nccn2c3ccccc3	58.0	1.0	0.1	10.1002/asia.201601306
1048	COc1ccc(cc1OC)[C@@H](F)C(=O)c2nccn2c3ccccc3	50.4	1.0	0.1	10.1002/asia.201601306
1049	CC(=C)OC(=O)O[C@@H](c1ccccc1)c2cn(c3cc(Cl)ccc23)[S](=O)(=O)C(F)(F)F	44.1	0.2	0.004	10.1021/acs.orglett.8b00169
1050	CC(=C)OC(=O)O[C@H](c1ccccc1)c2cn(c3cc(Cl)ccc23)[S](=O)(=O)C(F)(F)F	51.6	0.2	0.004	10.1021/acs.orglett.8b00169
1051	COc1ccc(cc1)[C@H](F)C(=O)c2nccn2c3ccccc3	59.7	1.0	0.02	10.1002/asia.201601306
1052	COc1ccc(cc1)[C@@H](F)C(=O)c2nccn2c3ccccc3	51.9	1.0	0.02	10.1002/asia.201601306
1053	O[C@@H](C[N+]([O-])=O)c1occc1	55.511	0.5	0.05	10.1039/C2CC31907A
1054	O[C@H](C[N+]([O-])=O)c1occc1	52.803	0.5	0.05	10.1039/C2CC31907A
1055	Fc1ccc2n(Cc3ccccc3)c4COC[C@H](CC=O)c4c2c1	58.9	1.0	0.15	10.1021/ol0703130
1056	Fc1ccc2n(Cc3ccccc3)c4COC[C@@H](CC=O)c4c2c1	54.6	1.0	0.15	10.1021/ol0703130
1057	Cc1cccc(c1)[C@H]2Cc3ccccc3[S]2(=O)=O	40.4	1.0	0.1	10.1039/C8SC05397A
1058	Cc1cccc(c1)[C@@H]2Cc3ccccc3[S]2(=O)=O	56.9	1.0	0.1	10.1039/C8SC05397A
1059	CCOC(=O)[C@]1(CC(=C(NC(=O)c2ccccc2)C(=O)O1)c3ccccc3)c4ccc(C)cc4	13.2	1.0	0.5	10.1039/C6QO00018E
1060	CCOC(=O)[C@@]1(CC(=C(NC(=O)c2ccccc2)C(=O)O1)c3ccccc3)c4ccc(C)cc4	57.4	1.0	0.5	10.1039/C6QO00018E
1061	CC(C)=C[C@H](c1ccc(C)cc1)[S](=O)(=O)c2ccc(C)cc2	54.5	0.8	0.02	10.1002/anie.201804891
1062	CC(C)=C[C@@H](c1ccc(C)cc1)[S](=O)(=O)c2ccc(C)cc2	58.4	0.8	0.02	10.1002/anie.201804891
1063	CC(C)=C[C@H](c1ccc(cc1)[N+]([O-])=O)[S](=O)(=O)c2ccc(C)cc2	29.0	1.0	0.1	10.1002/anie.201804891
1064	CC(C)=C[C@@H](c1ccc(cc1)[N+]([O-])=O)[S](=O)(=O)c2ccc(C)cc2	59.3	1.0	0.1	10.1002/anie.201804891
1065	CC(=O)C[C@@H](c1ccccc1)c2c[nH]c3ccccc23	73.2	0.5	0.05	10.1021/acs.orglett.8b00169
1066	CC(=O)C[C@H](c1ccccc1)c2c[nH]c3ccccc23	67.0	0.5	0.05	10.1021/acs.orglett.8b00169
1067	COC(=O)[C@]1(CC(=C(NC(=O)c2ccccc2)C(=O)O1)c3ccccc3)\C=C\c4ccccc4	9.5	1.0	0.3	10.1039/C6QO00018E
1068	COC(=O)[C@@]1(CC(=C(NC(=O)c2ccccc2)C(=O)O1)c3ccccc3)\C=C\c4ccccc4	69.0	1.0	0.3	10.1039/C6QO00018E
1069	Cc1ccc(cc1)[S](=O)(=O)N2CCC[C@H](CC2=O)c3ccccc3	84.6	1.0	0.05	10.1039/C8OB02231C
1070	Cc1ccc(cc1)[S](=O)(=O)N2CCC[C@@H](CC2=O)c3ccccc3	70.5	1.0	0.05	10.1039/C8OB02231C
1071	COc1ccc(C[C@@H](CC(=O)NC(C)(C)c2ccccn2)c3ccc(cc3)C(C)=O)cc1	62.0	0.5	0.2	10.1002/anie.201804197
1072	COc1ccc(C[C@H](CC(=O)NC(C)(C)c2ccccn2)c3ccc(cc3)C(C)=O)cc1	71.3	0.5	0.2	10.1002/anie.201804197
1073	CCC[C@H]1C[S](=O)(=O)c2ccccc12	69.1	0.3	0.05	10.1039/C8SC05397A
1074	CCC[C@@H]1C[S](=O)(=O)c2ccccc12	73.2	0.3	0.05	10.1039/C8SC05397A
1075	CCOC(=O)[C@]1(CC(=C(NC(=O)c2ccccc2)C(=O)O1)c3ccccc3)c4ccc(Br)cc4	13.5	1.0	0.5	10.1039/C6QO00018E
1076	CCOC(=O)[C@@]1(CC(=C(NC(=O)c2ccccc2)C(=O)O1)c3ccccc3)c4ccc(Br)cc4	73.7	1.0	0.5	10.1039/C6QO00018E
1077	Cn1c2COC[C@H](CC=O)c2c3cccc(Cl)c13	84.2	1.0	0.1	10.1021/ol0703130
1078	Cn1c2COC[C@@H](CC=O)c2c3cccc(Cl)c13	77.8	1.0	0.1	10.1021/ol0703130
1079	CC[C@H]1C[S](=O)(=O)c2ccccc12	83.0	0.3	0.05	10.1039/C8SC05397A
1080	CC[C@@H]1C[S](=O)(=O)c2ccccc12	87.2	0.3	0.05	10.1039/C8SC05397A
1081	COc1ccc(cc1)[C@H](O)C[S](=O)(=O)c2ccccc2	132.5	0.5	0.1	10.1039/c8ob02923g
1082	COc1ccc(cc1)[C@@H](O)C[S](=O)(=O)c2ccccc2	141.1	0.5	0.1	10.1039/c8ob02923g
1083	Cc1ccc(cc1)[S](=O)(=O)n2c3C[C@@]4(C[C@@H](C=C4)c3c5cccc(F)c25)C(=O)OCc6ccccc6	25.9	0.8	0.1	10.1021/acs.orglett.0c04030
1084	Fc1ccc2[C@H]3CCC(=C[C@H]3N(c2c1)[S](=O)(=O)C(F)(F)F)c4ccccc4	11.4	0.5	0.05	10.1021/jacs.1c07212
1085	Fc1ccc2[C@@H]3CCC(=C[C@H]3N(c2c1)[S](=O)(=O)C(F)(F)F)c4ccccc4	10.0	0.5	0.05	10.1021/jacs.1c07212
1086	OC[C@@](O)(CSc1sc2ccccc2n1)CC=C	11.9	1.0	0.2	10.1002/anie.201300188
1087	OC[C@](O)(CSc1sc2ccccc2n1)CC=C	10.0	1.0	0.2	10.1002/anie.201300188
1088	CCC(=O)C(=C)[C@H](c1cc(OC)cc(OC)c1)c2cc(c(O)c(c2)C(C)(C)C)C(C)(C)C	12.2	0.5	0.03	10.1021/acscatal.7b00030
1089	CCC(=O)C(=C)[C@@H](c1cc(OC)cc(OC)c1)c2cc(c(O)c(c2)C(C)(C)C)C(C)(C)C	10.0	0.5	0.03	10.1021/acscatal.7b00030
1090	CCc1ccc(cc1)[C@@H]2NCC(=O)N[C@@H]2c3ccc(CC)cc3	14.2	0.7	0.3	10.1039/D1QO01144H
1091	COc1ccc2c(c1)C(=O)N(C)[C@]23C=CC(=O)c4ccccc34	14.7	0.7	0.2	10.1021/acscatal.1c05008
1092	COc1ccc2c(c1)C(=O)N(C)[C@@]23C=CC(=O)c4ccccc34	10.0	0.7	0.2	10.1021/acscatal.1c05008
1093	O[C@]1(Cc2ccccc2C1=O)[C@H](C=C)c3ccc(Br)cc3	19.2	1.0	0.2	10.1021/acs.orglett.7b02577
1094	O[C@@]1(Cc2ccccc2C1=O)[C@H](C=C)c3ccc(Br)cc3	10.0	1.0	0.2	10.1021/acs.orglett.7b02577
1095	Oc1ccc(cc1)[C@@]2(CCCCC2=O)c3cccc(c3)C(F)(F)F	8.2	1.0	0.1	10.1021/jacs.9b07514
1096	Oc1ccc(cc1)[C@]2(CCCCC2=O)c3cccc(c3)C(F)(F)F	10.0	1.0	0.1	10.1021/jacs.9b07514
1097	Oc1ccccc1[C@H](SCc2ccccc2)c3ccccc3	9.0	1.0	0.1	10.1055/s/0035/1560546
1098	Oc1ccccc1[C@@H](SCc2ccccc2)c3ccccc3	10.0	1.0	0.1	10.1055/s/0035/1560546
1099	COc1ccc2O[C@H](CO)COC(C)(C)c2c1	9.4	1.0	0.1	10.1021/acs.orglett.9b04244
1100	COc1ccc2O[C@@H](CO)COC(C)(C)c2c1	10.0	1.0	0.1	10.1021/acs.orglett.9b04244
1101	CN1C(=O)[C@@]2(C=Cc3ccccc3C2=O)c4cc(C)ccc14	9.66	1.0	0.3	10.1002/chem.201501583
1102	CN1C(=O)[C@]2(C=Cc3ccccc3C2=O)c4cc(C)ccc14	10.0	1.0	0.3	10.1002/chem.201501583
1103	CC(C)Oc1ccccc1[C@H](c2ccc(C)cc2)C(F)(F)F	9.2	0.4	0.01	10.1002/anie.202008262
1104	CC(C)Oc1ccccc1[C@@H](c2ccc(C)cc2)C(F)(F)F	10.01	0.4	0.01	10.1002/anie.202008262
1105	CCOC(=O)n1c2C[C@H](C=O)[C@H](Cc2c3ccccc13)c4ccccc4	13.04	0.8	0.3	10.1039/C5SC01827G
1106	CCOC(=O)n1c2C[C@@H](C=O)[C@H](Cc2c3ccccc13)c4ccccc4	10.03	0.8	0.3	10.1039/C5SC01827G
1107	CC(C)(C)N1[C@@H](C(=O)N(C1=O)C(C)(C)C)c2ccccc2Br	5.04	1.0	0.01	10.1021/jacs.7b12628
1108	CC(C)(C)N1[C@H](C(=O)N(C1=O)C(C)(C)C)c2ccccc2Br	10.04	1.0	0.01	10.1021/jacs.7b12628
1109	CC(C)[C@@H](C)CC(O)=O	8.76	1.0	0.1	10.1039/C6SC03764J
1110	CC(C)[C@H](C)CC(O)=O	10.04	1.0	0.1	10.1039/C6SC03764J
1111	CC(=O)c1cccc(C[C@H]2CCON2C(=O)OC(C)(C)C)c1	11.522	0.8	0.1	10.1039/D1SC01337H
1112	CC(=O)c1cccc(C[C@@H]2CCON2C(=O)OC(C)(C)C)c1	10.045	0.8	0.1	10.1039/D1SC01337H
1113	CCOC(=O)N1[C@H]2CC(=C/N(c3ccccc3)[S](=O)(=O)c4ccc(C)cc4)/[C@H](C=C2c5cc(Br)ccc15)c6ccccc6	13.55	0.8	0.3	10.1039/C5SC01827G
1114	CCOC(=O)N1[C@@H]2CC(=C/N(c3ccccc3)[S](=O)(=O)c4ccc(C)cc4)/[C@H](C=C2c5cc(Br)ccc15)c6ccccc6	10.05	0.8	0.3	10.1039/C5SC01827G
1115	COC(=O)[C@@H]1CCc2cc(F)ccc2O1	8.63	1.0	0.15	10.1002/anie.201209455
1116	COC(=O)[C@H]1CCc2cc(F)ccc2O1	10.06	1.0	0.15	10.1002/anie.201209455
1117	Cc1ccc(cc1)[S](=O)(=O)N(\C=C/2C[C@@H]([C@H]2c3c[nH]c4ccccc34)c5ccccc5)c6ccccc6	15.71	0.8	0.3	10.1039/C5SC01827G
1118	Cc1ccc(cc1)[C@H](C#Cc2ccccc2)c3cccc4ccccc34	8.69	0.8	0.005	10.1021/jacs.1c09742
1119	Cc1ccc(cc1)[C@@H](C#Cc2ccccc2)c3cccc4ccccc34	10.07	0.8	0.005	10.1021/jacs.1c09742
1120	FC(F)(F)[C@H](Nc1ccc(cc1)C(F)(F)F)C#Cc2ccccc2	11.1	0.8	0.05	10.1021/acs.orglett.6b02283
1121	FC(F)(F)[C@@H](Nc1ccc(cc1)C(F)(F)F)C#Cc2ccccc2	10.1	0.8	0.05	10.1021/acs.orglett.6b02283
1122	FC(F)(F)[C@H](Nc1ccc(Cl)cc1)C#Cc2ccccc2	11.6	0.8	0.05	10.1021/acs.orglett.6b02283
1123	FC(F)(F)[C@@H](Nc1ccc(Cl)cc1)C#Cc2ccccc2	10.1	0.8	0.05	10.1021/acs.orglett.6b02283
1124	Oc1ccccc1[C@H](SC(c2ccccc2)(c3ccccc3)c4ccccc4)c5ccc(cc5)c6ccccc6	12.6	1.0	0.1	10.1055/s/0035/1560546
1125	Oc1ccccc1[C@@H](SC(c2ccccc2)(c3ccccc3)c4ccccc4)c5ccc(cc5)c6ccccc6	10.1	1.0	0.1	10.1055/s/0035/1560546
1126	CCOC(=O)C1=C(NC(=O)N[C@@H]1c2cccc(C)c2)c3cccc(C)c3	12.9	0.8	0.2	10.1021/acs.joc.8b03128
1127	CCOC(=O)C1=C(NC(=O)N[C@H]1c2cccc(C)c2)c3cccc(C)c3	10.1	0.8	0.2	10.1021/acs.joc.8b03128
1128	COc1ccc(cc1)[C@H]2c3cc4OCOc4cc3OC(=C2C(=O)OC(C)(C)C)N	15.6	0.7	0.2	10.1021/acs.orglett.5b03148
1129	COc1ccc(cc1)[C@@H]2c3cc4OCOc4cc3OC(=C2C(=O)OC(C)(C)C)N	10.1	0.7	0.2	10.1021/acs.orglett.5b03148
1130	Cc1ccc(SC[C@@H]2COC3(CCC3)c4ccccc4O2)cc1	17.0	1.0	0.02	10.1021/acs.orglett.9b04244
1131	Cc1ccc(SC[C@H]2COC3(CCC3)c4ccccc4O2)cc1	10.1	1.0	0.02	10.1021/acs.orglett.9b04244
1132	Fc1ccc(cc1)[C@H]2[C@H](Nc3cc(cc(c3)C(F)(F)F)C(F)(F)F)C=CC2=O	7.0	1.0	0.05	10.1002/anie.201607714
1133	Fc1ccc(cc1)[C@@H]2[C@H](Nc3cc(cc(c3)C(F)(F)F)C(F)(F)F)C=CC2=O	10.1	1.0	0.05	10.1002/anie.201607714
1134	CC(=O)C(=C)[C@H](CC(=O)c1ccc(Cl)cc1Cl)C(F)(F)F	7.8	1.0	0.05	10.1002/adsc.201700666
1135	CC(=O)C(=C)[C@@H](CC(=O)c1ccc(Cl)cc1Cl)C(F)(F)F	10.1	1.0	0.05	10.1002/adsc.201700666
1136	CC(C)(C)C(=O)OC[C@]1(CCSC1)CC2CC2	9.2	1.0	0.01	10.1002/anie.201910917
1137	CC(C)(C)C(=O)OC[C@@]1(CCSC1)CC2CC2	10.1	1.0	0.01	10.1002/anie.201910917
1138	C[C@H](CCC=C(C)C)C/C=C/C(C)CC(=O)c1ccc2ccccc2c1	9.63	0.5	0.02	10.1021/jacs.8b09346
1139	C[C@@H](CCC=C(C)C)C/C=C/C(C)CC(=O)c1ccc2ccccc2c1	10.12	0.5	0.02	10.1021/jacs.8b09346
1140	CC(C)(C)OC(=O)N1CC[C@H](C1)C(O)=O	8.45	1.0	0.15	10.1002/anie.201301341
1141	CC(C)(C)OC(=O)N1CC[C@@H](C1)C(O)=O	10.13	1.0	0.15	10.1002/anie.201301341
1142	N#C[C@]1(CCc2ccc(nc12)c3ccccc3)Cc4occc4	8.507	1.0	0.05	10.1002/anie.202105452
1143	N#C[C@@]1(CCc2ccc(nc12)c3ccccc3)Cc4occc4	10.139	1.0	0.05	10.1002/anie.202105452
1144	Cc1ccc(cc1)[S](=O)(=O)N2C[C@@H](C=C)N(c3cc(Cl)c(F)cc3C2=O)[S](C)(=O)=O	7.19	1.0	0.3	10.1021/acscatal.1c04541
1145	Cc1ccc(cc1)[S](=O)(=O)N2C[C@H](C=C)N(c3cc(Cl)c(F)cc3C2=O)[S](C)(=O)=O	10.14	1.0	0.3	10.1021/acscatal.1c04541
1146	Cc1ccccc1[C@@H]2CCC3(C[C@@H]2O)OCCO3	7.56	1.0	0.1	10.1002/adsc.201300165
1147	CCCCCCCCCCCC[S@@](=O)c1ccc(cc1)C(F)(F)F	9.46	0.5	0.1	10.1021/jacs.8b00178
1148	CCCCCCCCCCCC[S@](=O)c1ccc(cc1)C(F)(F)F	10.15	0.5	0.1	10.1021/jacs.8b00178
1149	Cc1[nH]c(cc1)[C@@](C)(c2ccccc2)c3ccc(O)c(c3)C(C)(C)C	11.2	1.0	0.05	10.1002/anie.201506701
1150	Cc1[nH]c(cc1)[C@](C)(c2ccccc2)c3ccc(O)c(c3)C(C)(C)C	10.2	1.0	0.05	10.1002/anie.201506701
1151	COc1cccc(c1)[C@@H](C(=O)OCc2ccccc2)c3cc(C)n(Cc4ccccc4)c3C	11.5	0.7	0.2	10.1039/C7QO00815E
1152	COc1cccc(c1)[C@H](C(=O)OCc2ccccc2)c3cc(C)n(Cc4ccccc4)c3C	10.2	0.7	0.2	10.1039/C7QO00815E
1153	COc1cc(cc(OC)c1OC)[C@@H](C(=C)C(C)=O)c2cc(c(O)c(c2)C(C)(C)C)C(C)(C)C	13.9	0.5	0.15	10.1021/acscatal.7b00030
1154	COc1cc(cc(OC)c1OC)[C@H](C(=C)C(C)=O)c2cc(c(O)c(c2)C(C)(C)C)C(C)(C)C	10.2	0.5	0.15	10.1021/acscatal.7b00030
1155	CCC(COC(=O)[C@H](NC(=O)c1ccc(cc1)C(C)(C)C)c2ccc(Cl)cc2)(c3ccccc3)c4ccccc4	14.89	1.0	0.3	10.1055/s/0030/1259711
1156	CCC(COC(=O)[C@@H](NC(=O)c1ccc(cc1)C(C)(C)C)c2ccc(Cl)cc2)(c3ccccc3)c4ccccc4	10.2	1.0	0.3	10.1055/s/0030/1259711
1157	C[C@@H]1CCC(=O)O[C@H]1CCc2ccc(F)cc2	8.4	1.0	0.1	10.1002/chem.201801197
1158	Cc1cccc(S[C@@](O)(C(=O)OC(C)(C)C)[Si](C)(c2ccccc2)c3ccccc3)c1	13.84	1.0	0.01	10.1039/D1SC01096D
1159	Cc1cccc(S[C@](O)(C(=O)OC(C)(C)C)[Si](C)(c2ccccc2)c3ccccc3)c1	10.22	1.0	0.01	10.1039/D1SC01096D
1160	COC(=O)c1ccc(cc1)[C@@H](c2ccccc2OC)C(F)(F)F	8.92	0.8	0.03	10.1002/anie.202008262
1161	COC(=O)c1ccc(cc1)[C@H](c2ccccc2OC)C(F)(F)F	10.23	0.8	0.03	10.1002/anie.202008262
1162	COc1ccccc1[P@@](=O)(CC(C)C)c2ccccc2	6.63	1.0	0.2	10.1021/jacs.9b11938
1163	COc1ccccc1[P@](=O)(CC(C)C)c2ccccc2	10.27	1.0	0.2	10.1021/jacs.9b11938
1164	O[C@]1(C#CC2=CCCCC2)C(=O)Nc3ccccc13	7.13	1.0	0.2	10.1021/acs.orglett.0c01486
1165	O[C@@]1(C#CC2=CCCCC2)C(=O)Nc3ccccc13	10.28	1.0	0.2	10.1021/acs.orglett.0c01486
1166	CC[C@H](O)[C@@H](C)N1CCOCC1	8.76	1.0	0.1	10.1021/ja901058u
1167	CCCCC[C@H](C=C)n1ccc2cc(C)ccc12	10.8	0.5	0.0	10.1002/chem.202004613
1168	CCCCC[C@@H](C=C)n1ccc2cc(C)ccc12	10.3	0.5	0.0	10.1002/chem.202004613
1169	Cc1ccc(cc1)[S](=O)(=O)N([C@@H]2N(c3cc(C)ccc3C2=C)[S](=O)(=O)C(F)(F)F)c4ccccc4	11.2	0.5	0.1	10.1002/anie.201904805
1170	Cc1ccc(cc1)[S](=O)(=O)N([C@H]2N(c3cc(C)ccc3C2=C)[S](=O)(=O)C(F)(F)F)c4ccccc4	10.3	0.5	0.1	10.1002/anie.201904805
1171	c1ccc(cc1)C2=C(c3ccccc3)[C@]4(C=Nc5ccccc45)c6ccccc26	11.2	0.6	0.05	10.1002/anie.202010164
1172	c1ccc(cc1)C2=C(c3ccccc3)[C@@]4(C=Nc5ccccc45)c6ccccc26	10.3	0.6	0.05	10.1002/anie.202010164
1173	C1Cc2ccccc2N[C@H]1c3ccccc3	11.8	0.5	0.1	10.1002/anie.201909479
1174	C1Cc2ccccc2N[C@@H]1c3ccccc3	10.3	0.5	0.1	10.1002/anie.201909479
1175	Cc1ccc(cc1)[S](=O)(=O)N([C@@H]2N(c3ccc(C)cc3C2=C)[S](=O)(=O)C(F)(F)F)c4ccccc4	11.9	0.5	0.1	10.1002/anie.201904805
1176	Cc1ccc(cc1)[S](=O)(=O)N([C@H]2N(c3ccc(C)cc3C2=C)[S](=O)(=O)C(F)(F)F)c4ccccc4	10.3	0.5	0.1	10.1002/anie.201904805
1177	CCOc1ccc2nc(SC[C@](C)(CNC(=O)c3cc(OC)c(OC)c(OC)c3)COCc4ccccc4)sc2c1	12.2	1.0	0.3	10.1021/jacs.5b03083
1178	CCOc1ccc2nc(SC[C@@](C)(CNC(=O)c3cc(OC)c(OC)c(OC)c3)COCc4ccccc4)sc2c1	10.3	1.0	0.3	10.1021/jacs.5b03083
1179	CCCC[C@@]1(N[S](=O)(=O)c2ccccc12)c3cccc(c3)C(=O)OC	14.9	0.7	0.4	10.1002/anie.201302861
1180	CCCC[C@]1(N[S](=O)(=O)c2ccccc12)c3cccc(c3)C(=O)OC	10.3	0.7	0.4	10.1002/anie.201302861
1181	C=CCN1C(=O)[C@H](Nc2ccccc12)c3ccccc3	15.9	1.0	0.2	10.1039/D0CC03091K
1182	C=CCN1C(=O)[C@@H](Nc2ccccc12)c3ccccc3	10.3	1.0	0.2	10.1039/D0CC03091K
1183	COC(=O)[C@H]1CCc2ccccc2N1	8.65	1.0	0.1	10.1002/adsc.201600390
1184	COC(=O)[C@@H]1CCc2ccccc2N1	10.3	1.0	0.1	10.1002/adsc.201600390
1185	OC(=O)[C@@H]1CCc2cc(F)ccc2O1	8.96	1.0	0.15	10.1002/anie.201301341
1186	OC(=O)[C@H]1CCc2cc(F)ccc2O1	10.3	1.0	0.15	10.1002/anie.201301341
1187	Clc1ccc(cc1)[C@]2(CCCCC2=O)c3ccccc3	9.3	1.0	0.01	10.1021/jacs.9b07514
1188	Clc1ccc(cc1)[C@@]2(CCCCC2=O)c3ccccc3	10.3	1.0	0.01	10.1021/jacs.9b07514
1189	C[C@@H]1Nc2ccccc2Oc3c(C)cccc13	9.7	0.5	0.2	10.1039/C1CC12263K
1190	C[C@H]1Nc2ccccc2Oc3c(C)cccc13	10.3	0.5	0.2	10.1039/C1CC12263K
1191	CON1[C@@H](Cc2n(Cc3ccccc3)c4ccccc4c2C1=O)\C=C\c5ccccc5	15.892	1.0	0.3	10.1021/acs.orglett.9b00216
1192	CON1[C@H](Cc2n(Cc3ccccc3)c4ccccc4c2C1=O)\C=C\c5ccccc5	10.311	1.0	0.3	10.1021/acs.orglett.9b00216
1193	CCC[P@](=O)(Cc1ccccc1)c2ccccc2C	13.11	1.0	0.1	10.1002/anie.202111957
1194	CCC[P@@](=O)(Cc1ccccc1)c2ccccc2C	10.35	1.0	0.1	10.1002/anie.202111957
1195	COc1ccc2n(C)cc([C@@H]3[C@H]([C@H](c4ccccc4)c5c(C)oc(c6ccccc6)c35)c7ccccc7)c2c1	22.86	0.6	0.02	10.1021/acs.orglett.8b02701
1196	CC(C)(C)N1[C@H](c2cccc(Cl)c2)C(=O)N(C1=O)C(C)(C)C	5.63	1.0	0.02	10.1021/jacs.7b12628
1197	CC(C)(C)N1[C@@H](c2cccc(Cl)c2)C(=O)N(C1=O)C(C)(C)C	10.35	1.0	0.02	10.1021/jacs.7b12628
1198	CC(=C/CO)/C#C[C@@]1(O)C(=O)Nc2ccccc12	9.02	1.0	0.25	10.1021/acs.orglett.0c01486
1199	CC(=C/CO)/C#C[C@]1(O)C(=O)Nc2ccccc12	10.35	1.0	0.25	10.1021/acs.orglett.0c01486
1200	CC(C)c1cc(C(C)C)c(C(=S)N2CCCC[C@@H]2c3ccc4ccccc4c3)c(c1)C(C)C	5.86	1.0	0.05	10.1002/anie.201812426
1201	CC(C)c1cc(C(C)C)c(C(=S)N2CCCC[C@H]2c3ccc4ccccc4c3)c(c1)C(C)C	10.38	1.0	0.05	10.1002/anie.201812426
1202	COc1cc(cc(OC)c1OC)C2=N[C@@](C(=O)O2)(c3ccccc3)[C@@]4(C)CC(C)(C)CO4	9.31	1.0	0.03	10.1016/j.tetlet.2011.08.123
1203	CCOc1ccccc1[C@H](c2ccc(cc2)C(=O)OC)C(F)(F)F	8.45	0.8	0.03	10.1002/anie.202008262
1204	CCOc1ccccc1[C@@H](c2ccc(cc2)C(=O)OC)C(F)(F)F	10.39	0.8	0.03	10.1002/anie.202008262
1205	C[C@@](C(O)=O)(c1ccccc1)c2ccc(cc2)c3ccccc3	9.46	1.0	0.1	10.1002/anie.202106109
1206	C[C@](C(O)=O)(c1ccccc1)c2ccc(cc2)c3ccccc3	10.39	1.0	0.1	10.1002/anie.202106109
1207	O=C(CNC(=O)[C@H](C\C=C\c1ccccc1)N=C(c2ccccc2)c3ccccc3)OCc4ccccc4	11.6	1.0	0.1	10.1021/jacs.7b05460
1208	O=C(CNC(=O)[C@@H](C\C=C\c1ccccc1)N=C(c2ccccc2)c3ccccc3)OCc4ccccc4	10.4	1.0	0.1	10.1021/jacs.7b05460
1209	O=C(CNC(=O)[C@H](C\C=C\c1ccccc1)N=C(c2ccccc2)c3ccccc3)OCc4ccccc4	11.6	1.0	0.1	10.1021/jacs.7b05460
1210	O=C(CNC(=O)[C@@H](C\C=C\c1ccccc1)N=C(c2ccccc2)c3ccccc3)OCc4ccccc4	10.4	1.0	0.1	10.1021/jacs.7b05460
1211	COC(=O)N1C(=O)[C@@](C)([C@H](C=C)c2ccccc2)c3cc(F)ccc13	11.7	1.0	0.05	10.1002/chem.202101267.
1212	Clc1ccc(cc1)C2=C(c3ccc(Cl)cc3)[C@]4(C=Nc5ccccc45)c6ccccc26	12.3	0.6	0.05	10.1002/anie.202010164
1213	Clc1ccc(cc1)C2=C(c3ccc(Cl)cc3)[C@@]4(C=Nc5ccccc45)c6ccccc26	10.4	0.6	0.05	10.1002/anie.202010164
1214	O[C@]1(Cc2ccccc2C1=O)[C@H](C=C)c3ccccc3	14.1	1.0	0.2	10.1021/acs.orglett.7b02577
1215	O[C@@]1(Cc2ccccc2C1=O)[C@H](C=C)c3ccccc3	10.4	1.0	0.2	10.1021/acs.orglett.7b02577
1216	CC[C@](C(Br)=C)(C(=O)c1ccccc1)c2ccccc2	15.43	0.5	0.03	10.1021/acscatal.9b02080
1217	CC[C@@](C(Br)=C)(C(=O)c1ccccc1)c2ccccc2	10.4	0.5	0.03	10.1021/acscatal.9b02080
1218	Cc1ccc(cc1)[S](=O)(=O)N[C@H]2Cc3ccccc3N[C@H]2c4ccc(cc4)C(C)(C)C	19.5	0.7	0.3	10.1021/ol500954j
1219	Cc1ccc(cc1)[S](=O)(=O)N[C@@H]2Cc3ccccc3N[C@H]2c4ccc(cc4)C(C)(C)C	10.4	0.7	0.3	10.1021/ol500954j
1220	C[C@@H]1CC[C@]2(C(=O)N(C)c3ccccc23)c4ccccc14	7.9	0.6	0.1	10.1021/acscatal.1c05008
1221	CC(=O)C(=C)[C@H](CC(=O)c1ccccc1)C(F)(F)F	8.2	1.0	0.05	10.1002/adsc.201700666
1222	CC(=O)C(=C)[C@@H](CC(=O)c1ccccc1)C(F)(F)F	10.4	1.0	0.05	10.1002/adsc.201700666
1223	COC(=O)C1(C[C@@H]2N(N([C@H](CCc3ccccc3)C=C2C1)C(=O)OC(C)(C)C)C(=O)Nc4ccc(Cl)cc4)C(=O)OC	8.5	1.0	0.2	10.1021/ja3110472
1224	C([C@@H]1Nc2ccccc2Oc3ccccc13)c4ccccc4	8.9	0.7	0.2	10.1039/C1CC12263K
1225	C([C@H]1Nc2ccccc2Oc3ccccc13)c4ccccc4	10.4	0.7	0.2	10.1039/C1CC12263K
1226	COc1cccc(c1)[C@@H]2CCC3(C[C@@H]2O)OCCO3	7.66	1.0	0.2	10.1002/adsc.201300165
1227	O[C@]1(C#CCCCCl)C(=O)Nc2ccccc12	8.5	1.0	0.2	10.1021/acs.orglett.0c01486
1228	O[C@@]1(C#CCCCCl)C(=O)Nc2ccccc12	10.46	1.0	0.2	10.1021/acs.orglett.0c01486
1229	COC(=O)c1ccc2O[C@H](CN(c2c1)[S](=O)(=O)c3ccc(C)cc3)C(C)=C	8.68	1.0	0.1	10.1002/anie.201712350
1230	COC(=O)c1ccc2O[C@@H](CN(c2c1)[S](=O)(=O)c3ccc(C)cc3)C(C)=C	10.47	1.0	0.1	10.1002/anie.201712350
1231	O[C@]1(C#Cc2ccc(cc2)C(F)(F)F)C(=O)Nc3ccccc13	8.38	1.0	0.2	10.1021/acs.orglett.0c01486
1232	O[C@@]1(C#Cc2ccc(cc2)C(F)(F)F)C(=O)Nc3ccccc13	10.49	1.0	0.2	10.1021/acs.orglett.0c01486
1233	COc1ccc(cc1)[C@](c2[nH]c3ccccc3c2)(c4ccccc4)c5ccccc5OC	11.3	1.0	0.03	10.1039/D1SC03324G
1234	COc1ccc(cc1)[C@@](c2[nH]c3ccccc3c2)(c4ccccc4)c5ccccc5OC	10.5	1.0	0.03	10.1039/D1SC03324G
1235	Cl[C@H]1CCCC[C@H]1c2cccc3ccccc23	11.9	0.5	0.005	10.1039/D0CC00480D
1236	Cl[C@@H]1CCCC[C@H]1c2cccc3ccccc23	10.5	0.5	0.005	10.1039/D0CC00480D
1237	CCCC[C@@H]1Nc2ccccc2C[C@H]1N[S](=O)(=O)c3ccc(C)cc3	12.3	0.8	0.25	10.1039/C4CC04386C
1238	C[C@@H](C(=O)OCc1ccccc1)c2c(C)n(Cc3ccccc3)c4ccccc24	12.9	0.7	0.1	10.1039/C6OB01516F
1239	C[C@H](C(=O)OCc1ccccc1)c2c(C)n(Cc3ccccc3)c4ccccc24	10.5	0.7	0.1	10.1039/C6OB01516F
1240	COc1cccc(c1)[C@H]2N[C@H](Cc3ccccc23)c4ccccc4	14.6	0.8	0.05	10.1021/acs.orglett.7b02502
1241	COc1cccc(c1)[C@@H]2N[C@H](Cc3ccccc23)c4ccccc4	10.5	0.8	0.05	10.1021/acs.orglett.7b02502
1242	FC(F)(F)[C@@]1(OC(=Nc2nccn12)c3ccccc3)c4ccccc4	16.9	1.0	0.3	10.1002/anie.202016506
1243	FC(F)(F)[C@]1(OC(=Nc2nccn12)c3ccccc3)c4ccccc4	10.5	1.0	0.3	10.1002/anie.202016506
1244	CCO[P](=O)(OCC)[C@@]12CC(=CC(=O)N1[S](=O)(=O)Oc3ccccc23)c4ccccc4	17.0	0.8	0.3	10.1039/C8QO00877A
1245	CCO[P](=O)(OCC)[C@]12CC(=CC(=O)N1[S](=O)(=O)Oc3ccccc23)c4ccccc4	10.5	0.8	0.3	10.1039/C8QO00877A
1246	O1[C@@H](c2ccccc2)c3c(oc(c4ccccc4)c3[C@H](N1c5ccccc5)c6ccccc6)c7ccccc7	28.8	0.8	0.3	10.1002/anie.201003136
1247	CCCCC\1=C2CCC[C@H]2[C@@H]3[C@@H](C(=O)OC3=O)C1=C/c4ccccc4	7.1	1.0	0.06	10.1021/jacs.0c02876
1248	COc1ccc2c(c1)N(C)C(=O)[C@]23C=CC(=C)c4ccccc34	8.4	0.7	0.2	10.1021/acscatal.1c05008
1249	COc1ccc2c(c1)N(C)C(=O)[C@@]23C=CC(=C)c4ccccc34	10.5	0.7	0.2	10.1021/acscatal.1c05008
1250	CC(C)c1cc(C(C)C)c(C(=S)N2CCCC[C@@H]2c3ccc(C)cc3)c(c1)C(C)C	5.51	1.0	0.05	10.1002/anie.201812426
1251	CC(C)c1cc(C(C)C)c(C(=S)N2CCCC[C@H]2c3ccc(C)cc3)c(c1)C(C)C	10.57	1.0	0.05	10.1002/anie.201812426
1252	CC(=O)C1=C(Cc2ccccc2)OC(=C([C@@H]1c3ccc(cc3)C(F)(F)F)C(=O)OCc4ccccc4)C	7.69	0.8	0.05	10.1002/adsc.201600591
1253	CC(=O)C1=C(Cc2ccccc2)OC(=C([C@H]1c3ccc(cc3)C(F)(F)F)C(=O)OCc4ccccc4)C	10.57	0.8	0.05	10.1002/adsc.201600591
1254	CON1[C@@H](Cc2n(C)c3ccccc3c2C1=O)\C=C\c4ccc(OC)cc4	15.295	1.0	0.3	10.1021/acs.orglett.9b00216
1255	CON1[C@H](Cc2n(C)c3ccccc3c2C1=O)\C=C\c4ccc(OC)cc4	10.594	1.0	0.3	10.1021/acs.orglett.9b00216
1256	Cc1cc2[C@H]3CCC(=C[C@H]3N(c2cc1C)[S](=O)(=O)C(F)(F)F)O[Si](C)(C)C(C)(C)C	10.0	0.5	0.0	10.1021/jacs.1c07212
1257	Cc1cc2[C@@H]3CCC(=C[C@H]3N(c2cc1C)[S](=O)(=O)C(F)(F)F)O[Si](C)(C)C(C)(C)C	10.6	0.5	0.0	10.1021/jacs.1c07212
1258	C[C@]1(CCCc2ccccc2)COc3ccccc13	11.1	0.5	0.005	10.1002/anie.201913367
1259	C[C@@]1(CCCc2ccccc2)COc3ccccc13	10.6	0.5	0.005	10.1002/anie.201913367
1260	O=C1CCC[C@H](C1)c2ccccc2	12.4	0.7	0.03	10.1016/j.tetlet.2016.03.072
1261	O=C1CCC[C@@H](C1)c2ccccc2	10.6	0.7	0.03	10.1016/j.tetlet.2016.03.072
1262	CCCC[C@@H]1Nc2ccccc2C[C@H]1N[S](=O)(=O)c3ccc(C)cc3	12.4	0.8	0.25	10.1021/ol500954j
1263	CN1C(=O)[C@H](Nc2ccccc12)c3ccccc3	13.5	1.0	0.2	10.1039/D0CC03091K
1264	CN1C(=O)[C@@H](Nc2ccccc12)c3ccccc3	10.6	1.0	0.2	10.1039/D0CC03091K
1265	CCOc1ccc2nc(SC[C@H](CN(C)C(c3ccccc3)c4ccccc4)n5ccc6ccc(Br)cc56)sc2c1	13.9	1.0	0.02	10.1002/anie.201712395
1266	CCOc1ccc2nc(SC[C@@H](CN(C)C(c3ccccc3)c4ccccc4)n5ccc6ccc(Br)cc56)sc2c1	10.6	1.0	0.02	10.1002/anie.201712395
1267	CCO[P](=O)(OCC)[C@]1(CC(=CC(=O)O1)c2ccccc2C)c3ccccc3	14.1	0.8	0.2	10.1039/C8CC03017K
1268	CCO[P](=O)(OCC)[C@@]1(CC(=CC(=O)O1)c2ccccc2C)c3ccccc3	10.6	0.8	0.2	10.1039/C8CC03017K
1269	OC[C@@H](CSc1sc2ccccc2n1)OCCCC=O	14.7	1.0	0.2	10.1002/anie.201300188
1270	OC[C@H](CSc1sc2ccccc2n1)OCCCC=O	10.6	1.0	0.2	10.1002/anie.201300188
1271	CC(C)OC(=O)[C@H](CC(=O)c1ccccc1)N2N=CC=CC2=O	9.25	1.0	0.3	10.1016/j.isci.2020.101138
1272	CC(C)OC(=O)[C@@H](CC(=O)c1ccccc1)N2N=CC=CC2=O	10.6	1.0	0.3	10.1016/j.isci.2020.101138
1273	N#C[C@]1(CCc2cc(cnc12)C3=CCCCC3)Cc4ccccc4	11.64	1.0	0.05	10.1002/anie.202105452
1274	N#C[C@@]1(CCc2cc(cnc12)C3=CCCCC3)Cc4ccccc4	10.622	1.0	0.05	10.1002/anie.202105452
1275	CCOC(=O)N1[C@H]2CC(=C/N(c3ccccc3)[S](=O)(=O)c4ccc(C)cc4)/[C@H](C=C2c5cc(C)ccc15)c6ccccc6	14.91	0.8	0.3	10.1039/C5SC01827G
1276	CCOC(=O)N1[C@@H]2CC(=C/N(c3ccccc3)[S](=O)(=O)c4ccc(C)cc4)/[C@H](C=C2c5cc(C)ccc15)c6ccccc6	10.64	0.8	0.3	10.1039/C5SC01827G
1277	COc1ccc2c(ccc3N(C)C(=O)[C@@]4(C=Cc5ccccc5C4=O)c23)c1	23.33	1.0	0.3	10.1002/chem.201501583
1278	COc1ccc2c(ccc3N(C)C(=O)[C@]4(C=Cc5ccccc5C4=O)c23)c1	10.68	1.0	0.3	10.1002/chem.201501583
1279	CCC(CC)(CC[C@@]1(C)COc2cc(C)c(cc12)C(C)C)CC(=O)c3ccccc3	10.0	0.7	0.01	10.1021/acs.orglett.1c03739
1280	CCC(CC)(CC[C@]1(C)COc2cc(C)c(cc12)C(C)C)CC(=O)c3ccccc3	10.7	0.7	0.01	10.1021/acs.orglett.1c03739
1281	C[C@@]1(COc2ccccc12)CC#Cc3cccc(F)c3	11.5	0.5	0.01	10.1002/anie.201913367
1282	C[C@]1(COc2ccccc12)CC#Cc3cccc(F)c3	10.7	0.5	0.01	10.1002/anie.201913367
1283	F[C@H](CCc1ccccc1)C(=O)NNc2ccccc2	12.1	1.0	0.3	10.1002/anie.201409961
1284	F[C@@H](CCc1ccccc1)C(=O)NNc2ccccc2	10.7	1.0	0.3	10.1002/anie.201409961
1285	Cc1ccc2CCN[C@@H](c3ccccc3)c2c1	12.5	0.7	0.3	10.1002/cjoc.201700634
1286	Cc1ccc2CCN[C@H](c3ccccc3)c2c1	10.7	0.7	0.3	10.1002/cjoc.201700634
1287	Cc1ccc2CCN[C@H](c3ccccc3)c2c1	12.5	0.7	0.3	10.1002/cjoc.201700634
1288	Cc1ccc2CCN[C@@H](c3ccccc3)c2c1	10.7	0.7	0.3	10.1002/cjoc.201700634
1289	Cc1ccc2CCN[C@H](c3ccccc3)c2c1	12.5	0.7	0.3	10.1021/jacs.5b06659
1290	Cc1ccc2CCN[C@@H](c3ccccc3)c2c1	10.7	0.7	0.3	10.1021/jacs.5b06659
1291	CN1C(=O)[C@H](Nc2ccccc12)c3ccc(C)cc3	14.3	1.0	0.2	10.1039/D0CC03091K
1292	CN1C(=O)[C@@H](Nc2ccccc12)c3ccc(C)cc3	10.7	1.0	0.2	10.1039/D0CC03091K
1293	CCCc1ccc(cc1)/C=C/[P@](=O)(c2ccccc2C)C(C)(C)C	8.3	1.0	0.2	10.1039/D1QO01819A
1294	CCCc1ccc(cc1)/C=C/[P@@](=O)(c2ccccc2C)C(C)(C)C	10.7	1.0	0.2	10.1039/D1QO01819A
1295	O[C@]1(C#Cc2ccccc2)C(=O)Nc3ccc(Cl)cc13	9.43	1.0	0.1	10.1021/acs.orglett.0c01486
1296	O[C@@]1(C#Cc2ccccc2)C(=O)Nc3ccc(Cl)cc13	10.7	1.0	0.1	10.1021/acs.orglett.0c01486
1297	CC(C)(C)N1[C@H](c2ccc(Cl)cc2)C(=O)N(C1=O)C(C)(C)C	5.2	1.0	0.05	10.1021/jacs.7b12628
1298	CC(C)(C)N1[C@@H](c2ccc(Cl)cc2)C(=O)N(C1=O)C(C)(C)C	10.71	1.0	0.05	10.1021/jacs.7b12628
1299	F[C@H](\C=C\c1ccccc1)C(=O)OCC#C	10.0	1.0	0.03	10.1002/anie.201204521
1300	F[C@@H](\C=C\c1ccccc1)C(=O)OCC#C	10.8	1.0	0.03	10.1002/anie.201204521
1301	C[C@@]1(COc2ccccc12)CC#Cc3ccc(cc3)C(F)(F)F	11.2	0.5	0.01	10.1002/anie.201913367
1302	C[C@]1(COc2ccccc12)CC#Cc3ccc(cc3)C(F)(F)F	10.8	0.5	0.01	10.1002/anie.201913367
1303	CC[C@](O)(CC(=O)c1ccc(Cl)cc1)C(F)(F)F	11.7	0.8	0.05	10.1021/acscatal.8b02543
1304	CC[C@@](O)(CC(=O)c1ccc(Cl)cc1)C(F)(F)F	10.8	0.8	0.05	10.1021/acscatal.8b02543
1305	CC[C@@]1(N(c2ccc(C)cc2C1=C)[S](=O)(=O)C(F)(F)F)c3ccc(cc3)C(=O)OC	12.5	0.5	0.05	10.1002/anie.201904805
1306	CC[C@]1(N(c2ccc(C)cc2C1=C)[S](=O)(=O)C(F)(F)F)c3ccc(cc3)C(=O)OC	10.8	0.5	0.05	10.1002/anie.201904805
1307	CCO[P](=O)(OCC)[C@]1(CC(=CC(=O)O1)C2CCCCC2)c3ccccc3	14.0	0.6	0.2	10.1039/C8CC03017K
1308	CCO[P](=O)(OCC)[C@@]1(CC(=CC(=O)O1)C2CCCCC2)c3ccccc3	10.8	0.6	0.2	10.1039/C8CC03017K
1309	CC(=O)C(Br)(CBr)[C@H](CC(=O)c1ccc(Br)cc1)C(F)(F)F	9.4	1.0	0.03	10.1002/adsc.201700666
1310	CC(=O)C(Br)(CBr)[C@@H](CC(=O)c1ccc(Br)cc1)C(F)(F)F	10.8	1.0	0.03	10.1002/adsc.201700666
1311	CC(=C)[C@@H]1CN([C@@H](N(c2ccc(Br)cc2)[S](=O)(=O)c3ccc(C)cc3)C1=C)[S](=O)(=O)c4ccc(C)cc4	8.79	0.8	0.3	10.1002/anie.201605530
1312	CCOC(=O)[C@@]1(O[C@H]([C@@H]([C@H]1c2ccccc2)C(=O)C(=O)OC)c3ccccc3)c4cccc(C)c4	6.99	1.0	0.1	10.1039/D1SC01019K
1313	CCCCCCCCCCCC[S@@](=O)c1ccc(C=O)cc1	9.95	1.0	0.1	10.1021/jacs.8b00178
1314	CCCCCCCCCCCC[S@](=O)c1ccc(C=O)cc1	10.82	1.0	0.1	10.1021/jacs.8b00178
1315	COC(=O)c1ccc(cc1)[C@@H](c2cccc(C)c2)C(F)(F)F	8.92	0.8	0.03	10.1002/anie.202008262
1316	COC(=O)c1ccc(cc1)[C@H](c2cccc(C)c2)C(F)(F)F	10.84	0.8	0.03	10.1002/anie.202008262
1317	CC(C)OC(=O)C1=C[C@@]2(Oc3ccccc3[C@@H]2C1)[N+]([O-])=O	10.27	0.5	0.1	10.1002/anie.201900036
1318	FC(F)(F)[C@H](CC(=O)C1=CCCCC1)N2N=CC=CC2=O	8.09	1.0	0.2	10.1016/j.isci.2020.101138
1319	FC(F)(F)[C@@H](CC(=O)C1=CCCCC1)N2N=CC=CC2=O	10.87	1.0	0.2	10.1016/j.isci.2020.101138
1320	FC(F)(F)[C@@H](CC(=O)c1cccc2ccccc12)N3N=CC=CC3=O	8.34	1.0	0.2	10.1016/j.isci.2020.101138
1321	FC(F)(F)[C@H](CC(=O)c1cccc2ccccc12)N3N=CC=CC3=O	10.875	1.0	0.2	10.1016/j.isci.2020.101138
1322	Cc1ccc(cc1)[S](=O)(=O)N2C[C@@H](C=C)N(c3ccc(Cl)cc3C2=O)[S](C)(=O)=O	9.39	1.0	0.3	10.1021/acscatal.1c04541
1323	Cc1ccc(cc1)[S](=O)(=O)N2C[C@H](C=C)N(c3ccc(Cl)cc3C2=O)[S](C)(=O)=O	10.89	1.0	0.3	10.1021/acscatal.1c04541
1324	C[C@@H]1CN(C[C@@H](N1)c2ccccc2)Cc3ccccc3	14.4	0.8	0.2	10.1021/acs.orglett.6b01190
1325	COCOc1ccc2c(c1)N(C)C(=O)[C@]23C=CC(=C)c4ccccc34	8.3	0.7	0.2	10.1021/acscatal.1c05008
1326	COCOc1ccc2c(c1)N(C)C(=O)[C@@]23C=CC(=C)c4ccccc34	10.9	0.7	0.2	10.1021/acscatal.1c05008
1327	CCCCCCC#CC[C@@]1(C)CN(Cc2ccc(OC)cc2)C(=O)c3ccccc13	9.0	1.0	0.1	10.1002/anie.201913367
1328	CCCCCCC#CC[C@]1(C)CN(Cc2ccc(OC)cc2)C(=O)c3ccccc13	10.9	1.0	0.1	10.1002/anie.201913367
1329	Brc1ccc2NC(=O)[C@H](Cc3ccccc3)Oc2c1	9.4	1.0	0.1	10.1021/acs.orglett.1c01701
1330	Brc1ccc2NC(=O)[C@@H](Cc3ccccc3)Oc2c1	10.9	1.0	0.1	10.1021/acs.orglett.1c01701
1331	OC[C@]1(COCCO1)c2ccccc2	9.4	1.0	0.1	10.1002/anie.201509888
1332	OC[C@@]1(COCCO1)c2ccccc2	10.9	1.0	0.1	10.1002/anie.201509888
1333	CC(C)Oc1ccccc1[C@H](c2ccc(Cl)cc2)C(F)(F)F	9.48	0.4	0.01	10.1002/anie.202008262
1334	CC(C)Oc1ccccc1[C@@H](c2ccc(Cl)cc2)C(F)(F)F	10.9	0.4	0.01	10.1002/anie.202008262
1335	COc1ccccc1[C@](c2[nH]c(C)cc2)(c3ccc(cc3)c4ccccc4)c5ccc6ccccc6c5	9.9	0.6	0.007	10.1039/D1SC03324G
1336	COc1ccccc1[C@@](c2[nH]c(C)cc2)(c3ccc(cc3)c4ccccc4)c5ccc6ccccc6c5	10.9	0.6	0.007	10.1039/D1SC03324G
1337	OC(=O)[C@H](Cc1ccccc1)OCc2ccccc2	10.19	1.0	0.2	10.1039/C6SC03764J
1338	OC(=O)[C@@H](Cc1ccccc1)OCc2ccccc2	10.91	1.0	0.2	10.1039/C6SC03764J
1339	[O-][N+](=O)[C@@]12Oc3ccccc3[C@@H]1CC(=C2)C(=O)OCc4ccccc4	7.168	1.0	0.1	10.1002/anie.201900036
1340	COC(=O)c1ccc2N(C[C@@H](Oc2c1)C(C)=C)[S](=O)(=O)c3ccc(C)cc3	9.496	1.0	0.1	10.1002/anie.201712350
1341	COC(=O)c1ccc2N(C[C@H](Oc2c1)C(C)=C)[S](=O)(=O)c3ccc(C)cc3	10.954	1.0	0.1	10.1002/anie.201712350
1342	O[C@]1(C#CCc2ccccc2)C(=O)Nc3ccccc13	9.02	1.0	0.2	10.1021/acs.orglett.0c01486
1343	O[C@@]1(C#CCc2ccccc2)C(=O)Nc3ccccc13	10.96	1.0	0.2	10.1021/acs.orglett.0c01486
1344	COc1ccc(cc1)N([C@H]2C(=C)[C@H](c3ccccc3)c4c(C)oc(c5ccccc5)c24)[S](=O)(=O)c6ccc(C)cc6	9.41	0.8	0.1	10.1002/anie.201507165
1345	COc1ccc(cc1)N([C@@H]2C(=C)[C@H](c3ccccc3)c4c(C)oc(c5ccccc5)c24)[S](=O)(=O)c6ccc(C)cc6	10.98	0.8	0.1	10.1002/anie.201507165
1346	Cc1ccc(cc1)[S](=O)(=O)N2C(=O)[C@@H]([C@H](C=C2c3ccccc3)c4ccccc4)c5ccc(Br)cc5	68.1	0.75	0.2	10.1021/ol300676w
1347	CCOC(=O)[C@@]1(N[S](=O)(=O)c2ccc(cc12)C(C)(C)C)[C@H](N=C(c3ccccc3)c4ccccc4)C(=O)OC(C)(C)C	411.9	0.8	0.15	10.1002/adsc.201800850
1348	CCCCC(=O)O\C(c1ccccc1)=C\2[C@H]([C@H](CC)C=C2c3ccccc3)c4ccccc4	10.2	0.7	0.005	10.1002/anie.201408604
1349	CCCCC(=O)O\C(c1ccccc1)=C\2[C@@H]([C@H](CC)C=C2c3ccccc3)c4ccccc4	11.0	0.7	0.005	10.1002/anie.201408604
1350	Cc1ccc(cc1)[S](=O)(=O)N([C@@H]2N(c3cc(F)ccc3C2=C)[S](=O)(=O)C(F)(F)F)c4ccccc4	12.2	0.5	0.1	10.1002/anie.201904805
1351	Cc1ccc(cc1)[S](=O)(=O)N([C@H]2N(c3cc(F)ccc3C2=C)[S](=O)(=O)C(F)(F)F)c4ccccc4	11.0	0.5	0.1	10.1002/anie.201904805
1352	CCOc1ccc2nc(SC[C@H](CN(C)C(c3ccccc3)c4ccccc4)c5ccc6OCOc6c5)sc2c1	13.1	1.0	0.05	10.1002/anie.201712395
1353	CCOc1ccc2nc(SC[C@@H](CN(C)C(c3ccccc3)c4ccccc4)c5ccc6OCOc6c5)sc2c1	11.0	1.0	0.05	10.1002/anie.201712395
1354	Cc1cccc(c1)[C@@H]2NCC(=O)N[C@@H]2c3cccc(C)c3	13.5	0.8	0.2	10.1039/D1QO01144H
1355	Fc1ccc(cc1)[C@H]2Nc3ccccc3OC2=O	13.7	0.8	0.2	10.1002/anie.201813400
1356	Fc1ccc(cc1)[C@@H]2Nc3ccccc3OC2=O	11.0	0.8	0.2	10.1002/anie.201813400
1357	OC[C@@](O)(CSc1sc2ccccc2n1)c3ccccc3Br	16.0	1.0	0.2	10.1002/anie.201300188
1358	OC[C@](O)(CSc1sc2ccccc2n1)c3ccccc3Br	11.0	1.0	0.2	10.1002/anie.201300188
1359	Cn1cc([C@@H]2[C@H]([C@H](c3ccccc3)c4c(C)oc(c5ccccc5)c24)c6ccc(Cl)cc6)c7ccccc17	19.41	0.6	0.02	10.1021/acs.orglett.8b02701
1360	CC(C)(C)N1[C@H](c2ccc(cc2)C(F)(F)F)C(=O)N(C1=O)C(C)(C)C	4.73	1.0	0.05	10.1021/jacs.7b12628
1361	CC(C)(C)N1[C@@H](c2ccc(cc2)C(F)(F)F)C(=O)N(C1=O)C(C)(C)C	11.0	1.0	0.05	10.1021/jacs.7b12628
1362	CN1C(=O)[C@@](COC(=O)OC(C)(C)C)(CC=C)c2cc(Cl)cc(C)c12	8.0	0.8	0.1	10.1039/D0QO00072H
1363	CN1C(=O)[C@](COC(=O)OC(C)(C)C)(CC=C)c2cc(Cl)cc(C)c12	11.0	0.8	0.1	10.1039/D0QO00072H
1364	CN1C(=O)[C@@](COC(=O)OC(C)(C)C)(CC=C)c2ccccc12	8.1	0.8	0.1	10.1039/D0QO00072H
1365	CN1C(=O)[C@](COC(=O)OC(C)(C)C)(CC=C)c2ccccc12	11.0	0.8	0.1	10.1039/D0QO00072H
1366	CCCC(=O)C(=C)[C@H](CC(=O)c1ccccc1)C(F)(F)F	9.2	0.8	0.03	10.1002/adsc.201700666
1367	CCCC(=O)C(=C)[C@@H](CC(=O)c1ccccc1)C(F)(F)F	11.0	0.8	0.03	10.1002/adsc.201700666
1368	O=[S](=O)(N1C[C@@H](CCc2ccccc2)N(Cc3[nH]cnc3)c4ccccc4C1)c5ccccc5	7.08	1.0	0.3	10.1021/acscatal.1c04541
1369	O=[S](=O)(N1C[C@H](CCc2ccccc2)N(Cc3[nH]cnc3)c4ccccc4C1)c5ccccc5	11.02	1.0	0.3	10.1021/acscatal.1c04541
1370	Cn1c2C[C@H](NCc2c3ccccc13)\C=C\c4ccccc4	13.246	1.0	0.3	10.1021/acs.orglett.9b00216
1371	Cn1c2C[C@@H](NCc2c3ccccc13)\C=C\c4ccccc4	11.023	1.0	0.3	10.1021/acs.orglett.9b00216
1372	COC(=O)c1cccc(c1)[S@](=O)Cc2ccccc2	9.75	1.0	0.2	10.1021/jacs.8b00178
1373	COC(=O)c1cccc(c1)[S@@](=O)Cc2ccccc2	11.04	1.0	0.2	10.1021/jacs.8b00178
1374	COc1ccc2cc(ccc2c1)[C@](C)(C=O)c3ccccc3	11.55	0.6	0.08	10.1002/anie.202106109
1375	COc1ccc2cc(ccc2c1)[C@@](C)(C=O)c3ccccc3	11.07	0.6	0.08	10.1002/anie.202106109
1376	COC(=O)c1ccc(cc1)[C@]2(CCCc3ccccc23)C=O	13.81	0.6	0.08	10.1002/anie.202106109
1377	COC(=O)c1ccc(cc1)[C@@]2(CCCc3ccccc23)C=O	11.08	0.6	0.08	10.1002/anie.202106109
1378	COc1ccccc1[P@](C)(=O)c2ccccc2	8.63	1.0	0.2	10.1021/jacs.9b11938
1379	COc1ccccc1[P@@](C)(=O)c2ccccc2	11.08	1.0	0.2	10.1021/jacs.9b11938
1380	CCOC(=O)[C@@H](CC(=O)c1ccccc1)C2(CCC(=C(C)C2)C)C=O	9.82	1.0	0.05	10.1039/C6CC02742C
1381	CCOC(=O)[C@H](CC(=O)c1ccccc1)C2(CCC(=C(C)C2)C)C=O	11.09	1.0	0.05	10.1039/C6CC02742C
1382	CCCCC[C@H](C=C)n1ccc2cc(F)ccc12	11.6	0.5	0.0	10.1002/chem.202004613
1383	CCCCC[C@@H](C=C)n1ccc2cc(F)ccc12	11.1	0.5	0.0	10.1002/chem.202004613
1384	Cc1ccc(cc1)[S](=O)(=O)N2[C@@H]3Cc4ccccc4[C@H]23	11.8	1.0	0.2	10.1021/acs.orglett.0c04074
1385	Fc1cccc(c1)C2=C(c3cccc(F)c3)[C@]4(C=Nc5ccccc45)c6ccccc26	12.0	0.6	0.05	10.1002/anie.202010164
1386	Fc1cccc(c1)C2=C(c3cccc(F)c3)[C@@]4(C=Nc5ccccc45)c6ccccc26	11.1	0.6	0.05	10.1002/anie.202010164
1387	CCCCCC(C#CC1=CC=C(C#N)C=C1)=[C@@]=C(C2=CC=CC=C2)CC(C)(C)C(OCC)=O	12.52	1.0	0.02	10.1002/anie.202013022
1388	CCCCCC(C#CC1=CC=C(C#N)C=C1)=[C@]=C(C2=CC=CC=C2)CC(C)(C)C(OCC)=O	11.1	1.0	0.02	10.1002/anie.202013022
1389	FC(F)(F)c1ccc2NC(=O)[C@]3(CCOC3)c2c1	12.6	1.0	0.05	10.1002/anie.202015175
1390	FC(F)(F)c1ccc2NC(=O)[C@@]3(CCOC3)c2c1	11.1	1.0	0.05	10.1002/anie.202015175
1391	Clc1ccc(cc1)[C@H]2Nc3ccccc3OC2=O	12.9	0.8	0.2	10.1039/D0CC03091K
1392	Clc1ccc(cc1)[C@@H]2Nc3ccccc3OC2=O	11.1	0.8	0.2	10.1039/D0CC03091K
1393	CC[C@@H]1C=C[C@H](COC(C)=O)N(N1C(=O)OC(C)(C)C)C(=O)Nc2ccc(Cl)cc2	5.9	1.0	0.3	10.1021/ja3110472
1394	CC(C)[C@@]1(CCSC1)COC(=O)C(C)(C)C	8.4	1.0	0.01	10.1002/anie.201910917
1395	CC(C)[C@]1(CCSC1)COC(=O)C(C)(C)C	11.1	1.0	0.01	10.1002/anie.201910917
1396	O[C@H]([C@@H](C=C)c1ccccc1c2ccccc2)c3ccc(cc3)[N+]([O-])=O	8.6	1.0	0.1	10.1021/acs.orglett.6b03378
1397	CN1C(=O)[C@@](COC(=O)OC(C)(C)C)(CC=C)c2cc(Cl)ccc12	8.9	0.8	0.1	10.1039/D0QO00072H
1398	CN1C(=O)[C@](COC(=O)OC(C)(C)C)(CC=C)c2cc(Cl)ccc12	11.1	0.8	0.1	10.1039/D0QO00072H
1399	Cc1ccc(cc1)[S](=O)(=O)N([C@H]2C(=C)[C@H](c3ccccc3)c4c(C)oc(c5ccc(Cl)cc5)c24)c6ccccc6	8.37	0.8	0.1	10.1002/anie.201507165
1400	Cc1ccc(cc1)[S](=O)(=O)N([C@@H]2C(=C)[C@H](c3ccccc3)c4c(C)oc(c5ccc(Cl)cc5)c24)c6ccccc6	11.11	0.8	0.1	10.1002/anie.201507165
1401	CC(C)(O)C#C[C@@]1(O)C(=O)Nc2ccccc12	9.02	1.0	0.15	10.1021/acs.orglett.0c01486
1402	CC(C)(O)C#C[C@]1(O)C(=O)Nc2ccccc12	11.12	1.0	0.15	10.1021/acs.orglett.0c01486
1403	C[C@@H](CC(C)=O)C1OC1c2ccccc2	14.184	0.8	0.05	10.1002/adsc.201600375
1404	C[C@H](CC(C)=O)C1OC1c2ccccc2	11.13	0.8	0.05	10.1002/adsc.201600375
1405	CC1(C)CO[C@](C)(C1)[C@]2(N=C(OC2=O)c3ccc(cc3)C(C)(C)C)c4ccccc4	7.38	1.0	0.03	10.1016/j.tetlet.2011.08.123
1406	CC1(C)CO[C@@](C)(C1)[C@]2(N=C(OC2=O)c3ccc(cc3)C(C)(C)C)c4ccccc4	11.16	1.0	0.03	10.1016/j.tetlet.2011.08.123
1407	C[C@@]1(COc2ccccc12)CC#Cc3ccccc3F	11.7	0.5	0.01	10.1002/anie.201913367
1408	C[C@]1(COc2ccccc12)CC#Cc3ccccc3F	11.2	0.5	0.01	10.1002/anie.201913367
1409	COc1ccc(N[C@H](C#Cc2ccccc2)C(F)(F)F)cc1	11.9	0.8	0.05	10.1021/acs.orglett.6b02283
1410	COc1ccc(N[C@@H](C#Cc2ccccc2)C(F)(F)F)cc1	11.2	0.8	0.05	10.1021/acs.orglett.6b02283
1411	C[C@]1(CO)COC(CO1)(CC=C)CC=C	12.3	1.0	0.05	10.1002/anie.201509888
1412	C[C@@]1(CO)COC(CO1)(CC=C)CC=C	11.2	1.0	0.05	10.1002/anie.201509888
1413	Cc1ccc(cc1)[S](=O)(=O)N([C@@H]2N(c3ccccc3C2=C)[S](=O)(=O)C(F)(F)F)c4ccccc4	12.7	0.5	0.1	10.1002/anie.201904805
1414	Cc1ccc(cc1)[S](=O)(=O)N([C@H]2N(c3ccccc3C2=C)[S](=O)(=O)C(F)(F)F)c4ccccc4	11.2	0.5	0.1	10.1002/anie.201904805
1415	Fc1ccc(cc1)[C@H]2Nc3ccccc3OC2=O	13.9	0.8	0.2	10.1039/D0CC03091K
1416	Fc1ccc(cc1)[C@@H]2Nc3ccccc3OC2=O	11.2	0.8	0.2	10.1039/D0CC03091K
1417	FC(F)(F)c1cc(N[C@@H]2C=CC(=O)[C@H]2c3ccc(Cl)cc3)cc(c1)C(F)(F)F	7.4	1.0	0.05	10.1002/anie.201607714
1418	Cc1ccccc1[P@@](C)(=O)c2ccccc2	7.66	1.0	0.2	10.1021/jacs.9b11938
1419	Cc1ccccc1[P@](C)(=O)c2ccccc2	11.2	1.0	0.2	10.1021/jacs.9b11938
1420	CC(=O)C(=C)[C@H](CC(=O)c1ccccc1Br)C(F)(F)F	8.6	1.0	0.05	10.1002/adsc.201700666
1421	CC(=O)C(=C)[C@@H](CC(=O)c1ccccc1Br)C(F)(F)F	11.2	1.0	0.05	10.1002/adsc.201700666
1422	Cc1ccccc1[P@@](=O)(\C=C\c2ccc(cc2)C(F)(F)F)C(C)(C)C	9.0	1.0	0.15	10.1039/D1QO01819A
1423	Cc1ccccc1[P@](=O)(\C=C\c2ccc(cc2)C(F)(F)F)C(C)(C)C	11.2	1.0	0.15	10.1039/D1QO01819A
1424	CCCCCC(=O)C(=C)[C@H](c1cc(OC)c(OC)c(OC)c1)c2cc(c(O)c(c2)C(C)(C)C)C(C)(C)C	9.1	0.5	0.2	10.1021/acscatal.7b00030
1425	CCCCCC(=O)C(=C)[C@@H](c1cc(OC)c(OC)c(OC)c1)c2cc(c(O)c(c2)C(C)(C)C)C(C)(C)C	11.2	0.5	0.2	10.1021/acscatal.7b00030
1426	Cc1ccc(\C=C\[C@H]2COC(=O)[C@]23CCC(=N3)c4ccccc4)cc1	9.8	1.0	0.05	10.1002/anie.202111842
1427	Cc1ccc(\C=C\[C@@H]2COC(=O)[C@]23CCC(=N3)c4ccccc4)cc1	11.2	1.0	0.05	10.1002/anie.202111842
1428	COc1ccc2ccc3N(C)C(=O)[C@@]4(C=Cc5ccccc5C4=O)c3c2c1	14.91	1.0	0.3	10.1002/chem.201501583
1429	COc1ccc2ccc3N(C)C(=O)[C@]4(C=Cc5ccccc5C4=O)c3c2c1	11.23	1.0	0.3	10.1002/chem.201501583
1430	CCOC(=O)[C@@H](CC(=O)c1ccccc1F)C(=C)C=O	10.32	1.0	0.1	10.1039/C6CC02742C
1431	CCOC(=O)[C@H](CC(=O)c1ccccc1F)C(=C)C=O	11.25	1.0	0.1	10.1039/C6CC02742C
1432	COc1cc(cc(OC)c1OC)C2=N[C@](C(=O)O2)(c3ccccc3)[C@@]4(C)CC(C)(C)CO4	7.3	1.0	0.03	10.1016/j.tetlet.2011.08.123
1433	O[C@]1(C#Cc2cccc(Br)c2)C(=O)Nc3ccccc13	8.4	1.0	0.2	10.1021/acs.orglett.0c01486
1434	O[C@@]1(C#Cc2cccc(Br)c2)C(=O)Nc3ccccc13	11.27	1.0	0.2	10.1021/acs.orglett.0c01486
1435	COc1ccc2NC(=O)[C@](O)(C#Cc3ccccc3)c2c1	9.66	1.0	0.2	10.1021/acs.orglett.0c01486
1436	COc1ccc2NC(=O)[C@@](O)(C#Cc3ccccc3)c2c1	11.28	1.0	0.2	10.1021/acs.orglett.0c01486
1437	CCOC(=O)[C@@H](CC(=O)c1ccccc1)C(=C)C=O	10.1	1.0	0.15	10.1039/C6CC02742C
1438	CCOC(=O)[C@H](CC(=O)c1ccccc1)C(=C)C=O	11.3	1.0	0.15	10.1039/C6CC02742C
1439	C[C@@]1(COc2ccccc12)CC#Cc3ccc(F)cc3	11.8	0.5	0.01	10.1002/anie.201913367
1440	C[C@]1(COc2ccccc12)CC#Cc3ccc(F)cc3	11.3	0.5	0.01	10.1002/anie.201913367
1441	COc1ccc(N[C@H](C#Cc2ccccc2)C(F)(F)F)cc1	12.2	0.8	0.05	10.1016/j.tet.2021.131968
1442	COc1ccc(N[C@@H](C#Cc2ccccc2)C(F)(F)F)cc1	11.3	0.8	0.05	10.1016/j.tet.2021.131968
1443	COc1cccc(c1)[C@@H](C(=C)C(C)=O)c2cc(c(O)c(c2)C(C)(C)C)C(C)(C)C	14.4	0.5	0.02	10.1021/acscatal.7b00030
1444	COc1cccc(c1)[C@H](C(=C)C(C)=O)c2cc(c(O)c(c2)C(C)(C)C)C(C)(C)C	11.3	0.5	0.02	10.1021/acscatal.7b00030
1445	COC(=O)[C@@](C)(N)[C@H](C=C)c1ccc2OCOc2c1	15.6	1.0	0.05	10.1021/jacs.8b00187
1446	COC(=O)[C@@](C)(N)[C@H](C=C)c1ccc2OCOc2c1	15.6	1.0	0.05	10.1021/jacs.8b00187
1447	CN1C(=O)[C@@](COC(=O)OC(C)(C)C)(CC=C)c2cccc(C)c12	7.8	0.8	0.1	10.1039/D0QO00072H
1448	CN1C(=O)[C@](COC(=O)OC(C)(C)C)(CC=C)c2cccc(C)c12	11.3	0.8	0.1	10.1039/D0QO00072H
1449	CN1C(=O)[C@]2(C=CC(=C)c3ccccc23)c4cccnc14	8.7	0.7	0.2	10.1021/acscatal.1c05008
1450	CN1C(=O)[C@@]2(C=CC(=C)c3ccccc23)c4cccnc14	11.3	0.7	0.2	10.1021/acscatal.1c05008
1451	CN(C[C@H](O)c1ccc(Cl)cc1)Cc2ccccc2	8.9	1.0	0.01	10.1055/s/0034/1378891
1452	CN(C[C@@H](O)c1ccc(Cl)cc1)Cc2ccccc2	11.3	1.0	0.01	10.1055/s/0034/1378891
1453	OCCC#C[C@@]1(O)C(=O)Nc2ccccc12	9.32	1.0	0.2	10.1021/acs.orglett.0c01486
1454	OCCC#C[C@]1(O)C(=O)Nc2ccccc12	11.3	1.0	0.2	10.1021/acs.orglett.0c01486
1455	COc1cc(cc(OC)c1OC)[C@H]2c3cc4OCOc4cc3[C@@H](O)[C@]25CCOC5=O	9.7	1.0	0.4	10.1021/acs.orglett.1c02568
1456	Cc1ccccc1[P@@](=O)(\C=C\c2sccc2)C(C)(C)C	9.8	1.0	0.15	10.1039/D1QO01819A
1457	Cc1ccccc1[P@](=O)(\C=C\c2sccc2)C(C)(C)C	11.3	1.0	0.15	10.1039/D1QO01819A
1458	Cc1ccccc1[P@@](C)(=O)c2ccc(cc2)c3ccccc3	9.12	1.0	0.2	10.1021/jacs.9b11938
1459	Cc1ccccc1[P@](C)(=O)c2ccc(cc2)c3ccccc3	11.31	1.0	0.2	10.1021/jacs.9b11938
1460	COC(=O)C[C@H](O)CNC(=O)OCc1ccccc1	10.53	1.0	0.1	10.1002/anie.201502860
1461	COC(=O)C[C@@H](O)CNC(=O)OCc1ccccc1	11.32	1.0	0.1	10.1002/anie.201502860
1462	CCCCC(=C)[C@@H]1CN([C@@H](N(c2ccccc2)[S](=O)(=O)c3ccc(C)cc3)C1=C)[S](=O)(=O)c4ccc(C)cc4	10.46	0.8	0.2	10.1002/anie.201605530
1463	Cc1ccc(cc1)[S](=O)(=O)N([C@H]2C(=C)[C@H](c3ccccc3)c4c(C)oc(c5ccc(Br)cc5)c24)c6ccccc6	8.82	0.8	0.1	10.1002/anie.201507165
1464	Cc1ccc(cc1)[S](=O)(=O)N([C@@H]2C(=C)[C@H](c3ccccc3)c4c(C)oc(c5ccc(Br)cc5)c24)c6ccccc6	11.33	0.8	0.1	10.1002/anie.201507165
1465	CCC[C@H](C=C)[S](=O)(=O)c1ccc(C)cc1	10.683	1.0	0.03	10.1021/acscatal.0c00712
1466	CCC[C@@H](C=C)[S](=O)(=O)c1ccc(C)cc1	11.364	1.0	0.03	10.1021/acscatal.0c00712
1467	FC(F)(F)[C@@H](CC(=O)c1ccc(Cl)cc1)N2N=C(Cl)C=CC2=O	8.77	1.0	0.2	10.1016/j.isci.2020.101138
1468	FC(F)(F)[C@H](CC(=O)c1ccc(Cl)cc1)N2N=C(Cl)C=CC2=O	11.389	1.0	0.2	10.1016/j.isci.2020.101138
1469	O=C1OC[C@H](\C=C\c2ccccc2)[C@@]13CCC(=N3)c4ccccc4	10.6	1.0	0.05	10.1002/anie.202111842
1470	Cc1cc2C[C@@H](\C=C\c3cscc3)N(c2cc1C)[S](=O)(=O)C(F)(F)F	12.4	0.5	0.05	10.1021/jacs.1c07212
1471	Cc1cc2C[C@H](\C=C\c3cscc3)N(c2cc1C)[S](=O)(=O)C(F)(F)F	11.4	0.5	0.05	10.1021/jacs.1c07212
1472	C[C@@H]1CC[C@@H]([C@@H](N1)c2ccc(C)cc2)C(F)(F)F	13.0	1.0	0.1	10.1039/C5QO00069F
1473	C[C@@H]1CC[C@@H]([C@@H](N1)c2ccc(C)cc2)C(F)(F)F	13.1	1.0	0.1	10.1021/acs.orglett.7b02502
1474	COc1cc(cc(OC)c1OC)[C@@H](C(=C)C(C)=O)c2cc(C)c(O)c(c2)C(C)(C)C	13.2	0.5	0.2	10.1021/acscatal.7b00030
1475	COc1cc(cc(OC)c1OC)[C@H](C(=C)C(C)=O)c2cc(C)c(O)c(c2)C(C)(C)C	11.4	0.5	0.2	10.1021/acscatal.7b00030
1476	Clc1ccc(cc1)[C@H]2Nc3ccccc3OC2=O	13.2	0.8	0.2	10.1002/anie.201813400
1477	Clc1ccc(cc1)[C@@H]2Nc3ccccc3OC2=O	11.4	0.8	0.2	10.1002/anie.201813400
1478	O=C([C@H](C1=C2C=CC=C1)[C@](C3=CC(C(C)C)=CC=C34)(C(OCC)=O)N(S4(=O)=O)C2=O)OCC	13.9	0.8	0.03	10.1021/acs.orglett.1c02676
1479	O=C([C@@H](C1=C2C=CC=C1)[C@](C3=CC(C(C)C)=CC=C34)(C(OCC)=O)N(S4(=O)=O)C2=O)OCC	11.4	0.8	0.03	10.1021/acs.orglett.1c02676
1480	Fc1ccc(cc1)[C@@H]2NCC(=O)N[C@@H]2c3ccc(F)cc3	15.1	0.7	0.3	10.1039/D1QO01144H
1481	O=C1N[C@H](c2ccccc2N1)c3cccc4ccccc34	29.3	1.0	0.2	10.1002/cjoc.202000045
1482	O=C1N[C@@H](c2ccccc2N1)c3cccc4ccccc34	11.4	1.0	0.2	10.1002/cjoc.202000045
1483	CCOC(=O)[C@](O)(Cc1[nH]c2ccc(cc2c1C)C(C)C)C(F)(F)F	7.7	1.0	0.1	10.1002/anie.201909397
1484	CCOC(=O)[C@@](O)(Cc1[nH]c2ccc(cc2c1C)C(C)C)C(F)(F)F	11.4	1.0	0.1	10.1002/anie.201909397
1485	CC(C)(C)OC(=O)[C@@H](CC(=O)c1ccccc1)N2N=CC=CC2=O	8.35	1.0	0.3	10.1016/j.isci.2020.101138
1486	CC(C)(C)OC(=O)[C@H](CC(=O)c1ccccc1)N2N=CC=CC2=O	11.4	1.0	0.3	10.1016/j.isci.2020.101138
1487	CN1C(=O)[C@@](COC(=O)OC(C)(C)C)(CC=C)c2cc(Br)ccc12	9.2	0.8	0.1	10.1039/D0QO00072H
1488	CN1C(=O)[C@](COC(=O)OC(C)(C)C)(CC=C)c2cc(Br)ccc12	11.4	0.8	0.1	10.1039/D0QO00072H
1489	CN1C(=O)[C@]2(C=CC(=C)c3ccccc23)c4ccc(cc14)C5=CCCCC5	9.4	0.7	0.1	10.1021/acscatal.1c05008
1490	CN1C(=O)[C@@]2(C=CC(=C)c3ccccc23)c4ccc(cc14)C5=CCCCC5	11.4	0.7	0.1	10.1021/acscatal.1c05008
1491	CCC[P@](=O)(c1cccc(Cl)c1)c2ccccc2C	6.39	1.0	0.2	10.1021/jacs.9b11938
1492	CCC[P@@](=O)(c1cccc(Cl)c1)c2ccccc2C	11.42	1.0	0.2	10.1021/jacs.9b11938
1493	CC(C)c1cc(C(C)C)c(C(=S)N2CCCC[C@@H]2c3cccc(Cl)c3)c(c1)C(C)C	9.22	0.7	0.01	10.1002/anie.201812426
1494	CC(C)c1cc(C(C)C)c(C(=S)N2CCCC[C@H]2c3cccc(Cl)c3)c(c1)C(C)C	11.42	0.7	0.01	10.1002/anie.201812426
1495	FC(F)(F)[C@H](CC(=O)c1ccc(Cl)cc1)N2N=C(Cl)C=CC2=O	9.12	1.0	0.2	10.1016/j.isci.2020.101138
1496	FC(F)(F)[C@@H](CC(=O)c1ccc(Cl)cc1)N2N=C(Cl)C=CC2=O	11.43	1.0	0.2	10.1016/j.isci.2020.101138
1497	Cn1cc([C@@H]2[C@H]([C@H](c3ccccc3)c4c(C)oc(c5ccccc5)c24)c6ccc(Br)cc6)c7ccccc17	23.03	0.6	0.02	10.1021/acs.orglett.8b02701
1498	CC(C)(C)[P@](=O)(Cc1ccc(F)cc1)c2ccccc2	8.66	1.0	0.15	10.1002/anie.202111957
1499	CC(C)(C)[P@@](=O)(Cc1ccc(F)cc1)c2ccccc2	11.49	1.0	0.15	10.1002/anie.202111957
1500	C[C@@]1(COc2ccccc12)CC#Cc3sccc3	11.9	0.5	0.01	10.1002/anie.201913367
1501	C[C@]1(COc2ccccc12)CC#Cc3sccc3	11.5	0.5	0.01	10.1002/anie.201913367
1502	CC[C@](c1[nH]c(C)cc1)(c2ccccc2)c3ccc(O)cc3	12.7	1.0	0.05	10.1002/anie.201506701
1503	CC[C@@](c1[nH]c(C)cc1)(c2ccccc2)c3ccc(O)cc3	11.5	1.0	0.05	10.1002/anie.201506701
1504	Fc1ccc(cc1)[C@@H]2CCCC(=O)C2	14.4	0.7	0.03	10.1016/j.tetlet.2016.03.072
1505	Fc1ccc(cc1)[C@H]2CCCC(=O)C2	11.5	0.7	0.03	10.1016/j.tetlet.2016.03.072
1506	COC(=O)C1=C(NC(=O)N[C@@H]1c2cccc(C)c2)c3cccc(C)c3	15.8	0.7	0.2	10.1021/acs.joc.8b03128
1507	COC(=O)C1=C(NC(=O)N[C@H]1c2cccc(C)c2)c3cccc(C)c3	11.5	0.7	0.2	10.1021/acs.joc.8b03128
1508	C=C1C=C[C@]2(N(Cc3ccccc3)C(=O)c4ccccc24)c5ccccc15	16.4	0.7	0.2	10.1021/acscatal.1c05008
1509	C=C1C=C[C@@]2(N(Cc3ccccc3)C(=O)c4ccccc24)c5ccccc15	11.5	0.7	0.2	10.1021/acscatal.1c05008
1510	C=Cc1ccc(cc1)[C@@H]2C[C@@H](Oc3ccccc23)Sc4ccccc4	7.5	1.0	0.01	10.1021/acs.orglett.7b00867
1511	CN1C(=O)[C@@](COC(=O)OC(C)(C)C)(CC=C)c2ccc(Cl)cc12	8.4	0.8	0.1	10.1039/D0QO00072H
1512	CN1C(=O)[C@](COC(=O)OC(C)(C)C)(CC=C)c2ccc(Cl)cc12	11.5	0.8	0.1	10.1039/D0QO00072H
1513	I[C@H]1[C@@H](OC[C@]12COCCO2)c3ccccc3	9.4	1.0	0.05	10.1002/anie.201509888
1514	O[C@@H]1CCCC[C@H]1Sc2scnn2	9.7	1.0	0.2	10.1021/ol402797v
1515	CC(C)(CO)C[C@@H](CO)c1ccccc1	10.6	0.6	0.15	10.1021/jacs.0c03130
1516	CC(C)(CO)C[C@H](CO)c1ccccc1	11.51	0.6	0.15	10.1021/jacs.0c03130
1517	FC(F)(F)[C@@H](CC(=O)c1ccc(cc1)C(F)(F)F)N2N=CC=CC2=O	7.929	1.0	0.2	10.1016/j.isci.2020.101138
1518	FC(F)(F)[C@H](CC(=O)c1ccc(cc1)C(F)(F)F)N2N=CC=CC2=O	11.515	1.0	0.2	10.1016/j.isci.2020.101138
1519	CC(C)Oc1ccccc1[C@H](c2ccc3ccccc3c2)C(F)(F)F	10.12	0.8	0.01	10.1002/anie.202008262
1520	CC(C)Oc1ccccc1[C@@H](c2ccc3ccccc3c2)C(F)(F)F	11.52	0.8	0.01	10.1002/anie.202008262
1521	CC(=O)C([C@H](C[N+]([O-])=O)c1ccccc1)C(=O)OC(C)(C)C	17.4	1.0	0.05	10.1021/ol4017386
1522	CC(=O)C([C@@H](C[N+]([O-])=O)c1ccccc1)C(=O)OC(C)(C)C	11.53	1.0	0.05	10.1021/ol4017386
1523	CCOC(=O)[C@@]1(O[C@H](OC(=C[C@H]1c2ccc(cc2)[N+]([O-])=O)C(=O)OC)c3ccccc3)c4ccccc4	20.09	1.0	0.1	10.1039/D1SC01019K
1524	CCOC(=O)[C@@H](CC(=O)c1ccc(cc1)C(F)(F)F)N2N=CC=CC2=O	8.79	1.0	0.3	10.1016/j.isci.2020.101138
1525	CCOC(=O)[C@H](CC(=O)c1ccc(cc1)C(F)(F)F)N2N=CC=CC2=O	11.59	1.0	0.3	10.1016/j.isci.2020.101138
1526	Cc1cc(ccc1O)[C@@]2(CCCCC2=O)c3ccccc3	10.5	1.0	0.1	10.1021/jacs.9b07514
1527	Cc1cc(ccc1O)[C@]2(CCCCC2=O)c3ccccc3	11.6	1.0	0.1	10.1021/jacs.9b07514
1528	OC[C@]1(CC[S](=O)C1)c2ccc3ccccc3c2	10.5	1.0	0.2	10.1002/anie.201910917
1529	OC[C@@]1(CC[S](=O)C1)c2ccc3ccccc3c2	11.6	1.0	0.2	10.1002/anie.201910917
1530	COc1ccccc1[C@@](c2[nH]c(C)cc2)(c3ccccc3)c4ccc(cc4)c5ccccc5	12.2	0.6	0.02	10.1038/s41929/020/00535/4
1531	COc1ccccc1[C@](c2[nH]c(C)cc2)(c3ccccc3)c4ccc(cc4)c5ccccc5	11.6	0.6	0.02	10.1038/s41929/020/00535/4
1532	Cc1ccc(cc1)[S](=O)(=O)N([C@@H]2N(c3c(C)cccc3C2=C)[S](=O)(=O)C(F)(F)F)c4ccccc4	13.2	0.6	0.1	10.1002/anie.201904805
1533	Cc1ccc(cc1)[S](=O)(=O)N([C@H]2N(c3c(C)cccc3C2=C)[S](=O)(=O)C(F)(F)F)c4ccccc4	11.6	0.6	0.1	10.1002/anie.201904805
1534	CCCC[C@@H]1Nc2ccccc2C[C@@H]1N[S](=O)(=O)c3ccc(C)cc3	13.2	0.9	0.2	10.1021/ol500954j
1535	CCCC[C@@H]1Nc2ccccc2C[C@@H]1N[S](=O)(=O)c3ccc(C)cc3	13.2	0.9	0.2	10.1039/C4CC04386C
1536	CCCC[C@@]1(N[S](=O)(=O)c2ccccc12)c3cc(C)cc(C)c3	13.3	0.5	0.3	10.1002/anie.201302861
1537	CCCC[C@]1(N[S](=O)(=O)c2ccccc12)c3cc(C)cc(C)c3	11.6	0.5	0.3	10.1002/anie.201302861
1538	CCCC[C@@H]1Nc2ccccc2C[C@@H]1N[S](=O)(=O)c3ccc(C)cc3	13.3	0.9	0.2	10.1002/chem.201402592
1539	COc1ccc(cc1)[C@@H](C(=O)OCc2ccccc2)c3cc(C)n(Cc4ccccc4)c3C	13.6	0.7	0.2	10.1039/C7QO00815E
1540	COc1ccc(cc1)[C@H](C(=O)OCc2ccccc2)c3cc(C)n(Cc4ccccc4)c3C	11.6	0.7	0.2	10.1039/C7QO00815E
1541	Cc1ccccc1S[C@@](O)(C(=O)OC(C)(C)C)[Si](C)(c2ccccc2)c3ccccc3	15.23	1.0	0.01	10.1039/D1SC01096D
1542	Cc1ccccc1S[C@](O)(C(=O)OC(C)(C)C)[Si](C)(c2ccccc2)c3ccccc3	11.6	1.0	0.01	10.1039/D1SC01096D
1543	COc1ccc2N(C)C(=O)[C@]3(C=CC(=C)c4ccccc34)c2c1	8.6	0.7	0.2	10.1021/acscatal.1c05008
1544	COc1ccc2N(C)C(=O)[C@@]3(C=CC(=C)c4ccccc34)c2c1	11.6	0.7	0.2	10.1021/acscatal.1c05008
1545	O[C@@]1(Cc2ccccc2C1=O)[C@H](C=C)c3ccccc3	8.7	1.0	0.2	10.1021/acs.orglett.7b02577
1546	COc1ccc(cc1)[C@@H](CC(C)(C)C(=O)OC(C)(C)C)C#Cc2ccc(cc2)C#N	9.68	1.0	0.04	10.1021/jacs.0c03130
1547	COc1ccc(cc1)[C@H](CC(C)(C)C(=O)OC(C)(C)C)C#Cc2ccc(cc2)C#N	11.6	1.0	0.04	10.1021/jacs.0c03130
1548	CC(=O)[C@@](O)(Cn1cncn1)c2ccc(F)cc2F	16.7	1.0	0.1	10.1021/acs.orglett.1c02588
1549	CC(=O)[C@](O)(Cn1cncn1)c2ccc(F)cc2F	11.62	1.0	0.1	10.1021/acs.orglett.1c02588
1550	Cc1ccc(cc1C)[C@H](c2ccc(cc2)c3ccccc3)C(F)(F)F	9.65	0.5	0.02	10.1002/anie.202008262
1551	Cc1ccc(cc1C)[C@@H](c2ccc(cc2)c3ccccc3)C(F)(F)F	11.63	0.5	0.02	10.1002/anie.202008262
1552	CC(C)(C)CO[C@H](c1ccccc1)c2ccccc2O	12.7	0.5	0.005	10.1021/acs.orglett.5b03072
1553	CC(C)(C)CO[C@@H](c1ccccc1)c2ccccc2O	11.7	0.5	0.005	10.1021/acs.orglett.5b03072
1554	CN1C(=O)[C@@](CO)(CC=C)c2ccccc12	12.8	0.8	0.1	10.1039/D0QO00072H
1555	CN1C(=O)[C@](CO)(CC=C)c2ccccc12	11.7	0.8	0.1	10.1039/D0QO00072H
1556	CCCC[C@H]1Nc2ccccc2C[C@H]1N	13.7	0.9	0.2	10.1002/chem.201402592
1557	CCCC[C@@H]1Nc2ccccc2C[C@H]1N	11.7	0.9	0.2	10.1002/chem.201402592
1558	COc1cc(cc(OC)c1OC)[C@@H](C(=C)C(C)=O)c2cc(C(C)C)c(O)c(c2)C(C)C	19.4	0.5	0.2	10.1021/acscatal.7b00030
1559	COc1cc(cc(OC)c1OC)[C@H](C(=C)C(C)=O)c2cc(C(C)C)c(O)c(c2)C(C)C	11.7	0.5	0.2	10.1021/acscatal.7b00030
1560	CCCCC1=C[C@@H](CCC)[C@@H]2[C@@H](C(=O)N(C)C2=O)/C1=C/c3ccccc3	5.9	1.0	0.03	10.1021/jacs.0c02876
1561	COC(=O)[C@H](F)CCc1cccnc1	9.4	1.0	0.15	10.1002/anie.201409961
1562	COC(=O)[C@@H](F)CCc1cccnc1	11.7	1.0	0.15	10.1002/anie.201409961
1563	CCCCCCCCCCCC[S@@](=O)c1ccc(cc1)C(=O)OC	10.05	0.8	0.1	10.1021/jacs.8b00178
1564	CCCCCCCCCCCC[S@](=O)c1ccc(cc1)C(=O)OC	11.73	0.8	0.1	10.1021/jacs.8b00178
1565	FC(F)(F)[C@@H](CC(=O)c1ccc(Cl)cc1)N2N=C(C=CC2=O)c3ccccc3	9.624	1.0	0.2	10.1016/j.isci.2020.101138
1566	FC(F)(F)[C@H](CC(=O)c1ccc(Cl)cc1)N2N=C(C=CC2=O)c3ccccc3	11.733	1.0	0.2	10.1016/j.isci.2020.101138
1567	N#C[C@]1(CCc2ccc(nc12)c3ccc4ccccc4c3)Cc5ccccc5	10.075	1.0	0.1	10.1002/anie.202105452
1568	N#C[C@@]1(CCc2ccc(nc12)c3ccc4ccccc4c3)Cc5ccccc5	11.779	1.0	0.1	10.1002/anie.202105452
1569	FC(F)(F)[C@@H](CC(=O)c1ccc(Cl)c(Cl)c1)N2N=CC=CC2=O	7.905	1.0	0.2	10.1016/j.isci.2020.101138
1570	FC(F)(F)[C@H](CC(=O)c1ccc(Cl)c(Cl)c1)N2N=CC=CC2=O	11.792	1.0	0.2	10.1016/j.isci.2020.101138
1571	CCC[P@](=O)(/C=C/c1ccccc1Cl)c2ccccc2C	10.41	1.0	0.15	10.1002/anie.202009358
1572	CCC[P@@](=O)(/C=C/c1ccccc1Cl)c2ccccc2C	11.8	1.0	0.15	10.1002/anie.202009358
1573	COc1ccc(cc1)[C@](C)(c2[nH]c(C)cc2)c3ccc(O)cc3	10.6	1.0	0.1	10.1002/anie.201506701
1574	COc1ccc(cc1)[C@@](C)(c2[nH]c(C)cc2)c3ccc(O)cc3	11.8	1.0	0.1	10.1002/anie.201506701
1575	CC[C@@H]1Nc2ccccc2Oc3ccccc13	11.0	0.5	0.2	10.1039/C1CC12263K
1576	CC[C@H]1Nc2ccccc2Oc3ccccc13	11.8	0.5	0.2	10.1039/C1CC12263K
1577	COC(=O)[C@H]1CCc2cc(OC)ccc2N1	12.8	0.8	0.2	10.1021/acs.orglett.1c03430
1578	COC(=O)[C@@H]1CCc2cc(OC)ccc2N1	11.8	0.8	0.2	10.1021/acs.orglett.1c03430
1579	Brc1ccc(cc1)[C@H]2Nc3ccccc3OC2=O	13.0	0.8	0.2	10.1039/D0CC03091K
1580	Brc1ccc(cc1)[C@@H]2Nc3ccccc3OC2=O	11.8	0.8	0.2	10.1039/D0CC03091K
1581	COc1cc2CCN([C@@H](c3ccc(Cl)cc3)c2cc1OC)C(C)=O	14.3	0.7	0.3	10.1002/cjoc.201700634
1582	COc1cc2CCN([C@H](c3ccc(Cl)cc3)c2cc1OC)C(C)=O	11.8	0.7	0.3	10.1002/cjoc.201700634
1583	COc1cc2CCN([C@H](c3ccc(Cl)cc3)c2cc1OC)C(C)=O	14.3	0.7	0.3	10.1002/cjoc.201700634
1584	COc1cc2CCN([C@@H](c3ccc(Cl)cc3)c2cc1OC)C(C)=O	11.8	0.7	0.3	10.1002/cjoc.201700634
1585	CCCCO[C@H](c1ccccc1)c2cc(OC)ccc2O	16.1	1.0	0.01	10.1021/acs.orglett.5b03072
1586	CCCCO[C@@H](c1ccccc1)c2cc(OC)ccc2O	11.8	1.0	0.01	10.1021/acs.orglett.5b03072
1587	OC[C@@](O)(CSc1sc2ccccc2n1)c3ccccc3C=C	31.4	1.0	0.2	10.1002/anie.201300188
1588	OC[C@](O)(CSc1sc2ccccc2n1)c3ccccc3C=C	11.8	1.0	0.2	10.1002/anie.201300188
1589	CC(C)(C)N1[C@H](c2ccc(Br)cc2)C(=O)N(C1=O)C(C)(C)C	5.56	1.0	0.05	10.1021/jacs.7b12628
1590	CC(C)(C)N1[C@@H](c2ccc(Br)cc2)C(=O)N(C1=O)C(C)(C)C	11.8	1.0	0.05	10.1021/jacs.7b12628
1591	CC(C)N1C(=O)[C@@](COC(=O)OC(C)(C)C)(CC=C)c2ccccc12	8.2	0.8	0.05	10.1039/D0QO00072H
1592	CC(C)N1C(=O)[C@](COC(=O)OC(C)(C)C)(CC=C)c2ccccc12	11.8	0.8	0.05	10.1039/D0QO00072H
1593	FC(F)(F)c1cc(N[C@@H]2C=CC(=O)[C@H]2c3ccc4ccccc4c3)cc(c1)C(F)(F)F	8.8	1.0	0.05	10.1002/anie.201607714
1594	CCC(=O)C(=C)[C@H](CC(=O)c1ccccc1)C(F)(F)F	9.6	0.8	0.03	10.1002/adsc.201700666
1595	CCC(=O)C(=C)[C@@H](CC(=O)c1ccccc1)C(F)(F)F	11.8	0.8	0.03	10.1002/adsc.201700666
1596	C[C@@H]1CCC(=O)O[C@H]1c2ccc(C)cc2	9.6	1.0	0.1	10.1002/chem.201801197
1597	Cc1ccc(SC[C@H]2Cc3cc4OCOc4cc3C2=O)cc1	13.4	1.0	0.2	10.1021/acs.orglett.9b03615
1598	Cc1ccc(SC[C@@H]2Cc3cc4OCOc4cc3C2=O)cc1	11.81	1.0	0.2	10.1021/acs.orglett.9b03615
1599	COC(=O)c1ccc(cc1)[C@@H](c2ccccc2Cl)C(F)(F)F	9.56	0.8	0.02	10.1002/anie.202008262
1600	COC(=O)c1ccc(cc1)[C@H](c2ccccc2Cl)C(F)(F)F	11.81	0.8	0.02	10.1002/anie.202008262
1601	CCC(COC(=O)[C@H](NC(=O)c1ccc(cc1)C(C)(C)C)c2ccc(C)cc2)(c3ccccc3)c4ccccc4	18.67	1.0	0.3	10.1055/s/0030/1259711
1602	CCC(COC(=O)[C@@H](NC(=O)c1ccc(cc1)C(C)(C)C)c2ccc(C)cc2)(c3ccccc3)c4ccccc4	11.82	1.0	0.3	10.1055/s/0030/1259711
1603	CC(C)(C)[Si](C)(C)OCCC[C@H](C=C)C(Cc1ccccc1)(C#N)C#N	10.4	1.0	0.02	10.1021/acs.orglett.0c00962
1604	CC(C)(C)[Si](C)(C)OCCC[C@@H](C=C)C(Cc1ccccc1)(C#N)C#N	11.84	1.0	0.02	10.1021/acs.orglett.0c00962
1605	CCOC(=O)[C@@H](CC(=O)c1ccc(F)cc1)C(=C)C=O	10.79	1.0	0.15	10.1039/C6CC02742C
1606	CCOC(=O)[C@H](CC(=O)c1ccc(F)cc1)C(=C)C=O	11.86	1.0	0.15	10.1039/C6CC02742C
1607	COc1ccccc1[C@@H]2CCC[C@H](CC(=O)OC(C)C)O2	10.89	0.5	0.02	10.1021/ol3020144
1608	CCCCCCCCCCCC[S@@](=O)c1ccc(cc1)[N+]([O-])=O	10.58	0.8	0.1	10.1021/jacs.8b00178
1609	CCCCCCCCCCCC[S@](=O)c1ccc(cc1)[N+]([O-])=O	11.9	0.8	0.1	10.1021/jacs.8b00178
1610	Cc1ccc(cc1)[C@@H](n2c3ccccc3c4ccccc24)C(=O)OCc5ccccc5	13.3	0.8	0.2	10.1021/acs.organomet.9b00219
1611	Cc1ccc(cc1)[C@H](n2c3ccccc3c4ccccc24)C(=O)OCc5ccccc5	11.9	0.8	0.2	10.1021/acs.organomet.9b00219
1612	C[C@@H]1CC[C@]2(CN(C)c3ccccc23)c4ccccc14	13.4	0.4	0.005	10.1021/acscatal.1c05008
1613	CCCCO[C@H](c1ccc(SC)cc1)c2ccccc2O	13.8	1.0	0.01	10.1021/acs.orglett.5b03072
1614	CCCCO[C@@H](c1ccc(SC)cc1)c2ccccc2O	11.9	1.0	0.01	10.1021/acs.orglett.5b03072
1615	OC[C@@](O)(CSc1sc2ccccc2n1)C#C	14.7	1.0	0.2	10.1002/anie.201300188
1616	OC[C@](O)(CSc1sc2ccccc2n1)C#C	11.9	1.0	0.2	10.1002/anie.201300188
1617	COc1ccc(cc1)[C@H]2CC(=O)c3ccccc3C24OCCO4	15.0	1.0	0.1	10.1016/j.tetlet.2016.03.072
1618	COc1ccc(cc1)[C@@H]2CC(=O)c3ccccc3C24OCCO4	11.9	1.0	0.1	10.1016/j.tetlet.2016.03.072
1619	COc1ccccc1[C@H]2Nc3ccccc3OC2=O	15.8	0.8	0.2	10.1039/D0CC03091K
1620	COc1ccccc1[C@@H]2Nc3ccccc3OC2=O	11.9	0.8	0.2	10.1039/D0CC03091K
1621	Cc1ccccc1[P@](=O)(CC(C)(C)C)\C=C\c2ccccc2	9.03	1.0	0.15	10.1002/anie.202009358
1622	Cc1ccccc1[P@@](=O)(CC(C)(C)C)\C=C\c2ccccc2	11.9	1.0	0.15	10.1002/anie.202009358
1623	O[C@]1(C#Cc2ccccc2)C(=O)Nc3c(cccc13)C(F)(F)F	8.62	1.0	0.15	10.1021/acs.orglett.0c01486
1624	O[C@@]1(C#Cc2ccccc2)C(=O)Nc3c(cccc13)C(F)(F)F	11.92	1.0	0.15	10.1021/acs.orglett.0c01486
1625	Cc1ccc(cc1)[S](=O)(=O)N2C[C@@H](C=C)N(c3ccc(Br)cc3C2=O)[S](C)(=O)=O	10.29	1.0	0.3	10.1021/acscatal.1c04541
1626	Cc1ccc(cc1)[S](=O)(=O)N2C[C@H](C=C)N(c3ccc(Br)cc3C2=O)[S](C)(=O)=O	11.98	1.0	0.3	10.1021/acscatal.1c04541
1627	FC(F)(F)[C@H](CC(=O)c1cccc2ccccc12)N3N=CC=CC3=O	9.86	1.0	0.1	10.1016/j.isci.2020.101138
1628	FC(F)(F)[C@@H](CC(=O)c1cccc2ccccc12)N3N=CC=CC3=O	11.99	1.0	0.1	10.1016/j.isci.2020.101138
1629	CCOC(=O)[C@@H](CC(=O)c1ccc(C)cc1)C(=C)C=O	10.94	1.0	0.1	10.1039/C6CC02742C
1630	CCOC(=O)[C@H](CC(=O)c1ccc(C)cc1)C(=C)C=O	12.0	1.0	0.1	10.1039/C6CC02742C
1631	Cc1ccc(cc1)[S](=O)(=O)N([C@@H]2N(c3cccc(C)c3C2=C)[S](=O)(=O)C(F)(F)F)c4ccccc4	13.4	0.5	0.1	10.1002/anie.201904805
1632	Cc1ccc(cc1)[S](=O)(=O)N([C@H]2N(c3cccc(C)c3C2=C)[S](=O)(=O)C(F)(F)F)c4ccccc4	12.0	0.5	0.1	10.1002/anie.201904805
1633	Cc1ccc(cc1)[S](=O)(=O)n2cc([C@@H](C(=C)C(C)=O)c3cc(c(O)c(c3)C(C)(C)C)C(C)(C)C)c4ccccc24	16.0	0.5	0.07	10.1021/acscatal.7b00030
1634	Cc1ccc(cc1)[S](=O)(=O)n2cc([C@H](C(=C)C(C)=O)c3cc(c(O)c(c3)C(C)(C)C)C(C)(C)C)c4ccccc24	12.0	0.5	0.07	10.1021/acscatal.7b00030
1635	CCOC(=O)c1ccc(cc1)C2=C(c3ccc(cc3)C(=O)OCC)[C@]4(C=Nc5ccccc45)c6ccccc26	39.5	0.8	0.1	10.1002/anie.202010164
1636	CCOC(=O)c1ccc(cc1)C2=C(c3ccc(cc3)C(=O)OCC)[C@@]4(C=Nc5ccccc45)c6ccccc26	12.0	0.8	0.1	10.1002/anie.202010164
1637	CN1C(=O)[C@]2(C=CC(=C)c3ccccc23)c4ccc(Oc5ccccc5)cc14	9.0	0.7	0.2	10.1021/acscatal.1c05008
1638	CN1C(=O)[C@@]2(C=CC(=C)c3ccccc23)c4ccc(Oc5ccccc5)cc14	12.0	0.7	0.2	10.1021/acscatal.1c05008
1639	O[C@@H]([C@H](C=C)c1cccc(F)c1)C(=O)c2ccccc2	9.7	1.0	0.1	10.1021/jacs.6b06156
1640	O[C@@H]([C@H](C=C)c1cccc(F)c1)C(=O)c2ccccc2	9.7	1.0	0.1	10.1021/jacs.6b06156
1641	Cc1ccc(C[P@](=O)(c2ccccc2)C(C)(C)C)cc1	8.65	1.0	0.15	10.1002/anie.202111957
1642	Cc1ccc(C[P@@](=O)(c2ccccc2)C(C)(C)C)cc1	12.01	1.0	0.15	10.1002/anie.202111957
1643	N[C@@H](C(F)F)C(=[N+]=[N-])C(=O)c1ccccc1	10.913	1.0	0.1	10.1002/anie.201810253
1644	N[C@H](C(F)F)C(=[N+]=[N-])C(=O)c1ccccc1	12.019	1.0	0.1	10.1002/anie.201810253
1645	CCCC[P@@](=O)(c1ccccc1)c2ccc(cc2)c3ccccc3	15.84	1.0	0.2	10.1021/jacs.9b11938
1646	CCCC[P@](=O)(c1ccccc1)c2ccc(cc2)c3ccccc3	12.02	1.0	0.2	10.1021/jacs.9b11938
1647	Cc1cccc(c1)[C@H]2N(C(=O)N(C2=O)C(C)(C)C)C(C)(C)C	5.02	1.0	0.02	10.1021/jacs.7b12628
1648	Cc1cccc(c1)[C@@H]2N(C(=O)N(C2=O)C(C)(C)C)C(C)(C)C	12.02	1.0	0.02	10.1021/jacs.7b12628
1649	COC(=O)c1ccc(cc1)[C@@H](c2ccccc2OC3CCCCC3)C(F)(F)F	8.07	0.8	0.02	10.1002/anie.202008262
1650	COC(=O)c1ccc(cc1)[C@H](c2ccccc2OC3CCCCC3)C(F)(F)F	12.02	0.8	0.02	10.1002/anie.202008262
1651	COc1ccc(cc1)[C@@H](c2ccccc2OC(C)C)C(F)(F)F	10.32	0.4	0.02	10.1002/anie.202008262
1652	COc1ccc(cc1)[C@H](c2ccccc2OC(C)C)C(F)(F)F	12.03	0.4	0.02	10.1002/anie.202008262
1653	CC(=C)[C@@H]1CN([C@@H](N(c2ccccc2)[S](=O)(=O)c3ccc(Br)cc3)C1=C)[S](=O)(=O)c4ccc(C)cc4	9.01	0.8	0.3	10.1002/anie.201605530
1654	O[C@H]1CC2(CC[C@H]1c3ccc4OCOc4c3)OCCO2	10.5	1.0	0.25	10.1002/adsc.201300165
1655	O[C@@H]1CC2(CC[C@H]1c3ccc4OCOc4c3)OCCO2	12.04	1.0	0.25	10.1002/adsc.201300165
1656	CC[C@@H](\C=C\c1ccccc1)[S](=O)(=O)c2ccc(C)cc2	13.34	1.0	0.1	10.1002/anie.202012485
1657	CC[C@H](\C=C\c1ccccc1)[S](=O)(=O)c2ccc(C)cc2	12.06	1.0	0.1	10.1002/anie.202012485
1658	CC(=O)C1=C(Cc2ccc(cc2)C(F)(F)F)OC(=C([C@@H]1c3ccccc3)C(=O)OCc4ccccc4)C	8.67	0.8	0.05	10.1002/adsc.201600591
1659	CC(=O)C1=C(Cc2ccc(cc2)C(F)(F)F)OC(=C([C@H]1c3ccccc3)C(=O)OCc4ccccc4)C	12.06	0.8	0.05	10.1002/adsc.201600591
1660	C[C@@H](O)[C@](O)(Cn1cncn1)c2ccc(F)cc2F	13.09	1.0	0.1	10.1021/acs.orglett.1c02588
1661	CCC[P@@](=O)(c1ccccc1)c2ccc(cc2)c3ccccc3	13.73	1.0	0.2	10.1021/jacs.9b11938
1662	CCC[P@](=O)(c1ccccc1)c2ccc(cc2)c3ccccc3	12.09	1.0	0.2	10.1021/jacs.9b11938
1663	FC(F)(F)[C@@H](CC(=O)c1ccccc1)N2N=CC=CC2=O	8.388	1.0	0.2	10.1016/j.isci.2020.101138
1664	FC(F)(F)[C@H](CC(=O)c1ccccc1)N2N=CC=CC2=O	12.096	1.0	0.2	10.1016/j.isci.2020.101138
1665	CC(C)OC(=O)[C@H](CC(=O)c1ccccc1)C(=C)C(C)=O	11.1	1.0	0.1	10.1002/anie.201508108
1666	CC(C)OC(=O)[C@@H](CC(=O)c1ccccc1)C(=C)C(C)=O	12.1	1.0	0.1	10.1002/anie.201508108
1667	COC(=O)[C@](N)(CCSC)[C@@H](C=C)c1ccccc1	12.5	1.0	0.05	10.1021/jacs.8b00187
1668	COC(=O)[C@](N)(CCSC)[C@@H](C=C)c1ccccc1	12.5	1.0	0.05	10.1021/jacs.8b00187
1669	OC[C@@H](CSc1sc2ccccc2n1)c3cccc(Cl)c3	13.5	1.0	0.1	10.1002/anie.201300188
1670	OC[C@H](CSc1sc2ccccc2n1)c3cccc(Cl)c3	12.1	1.0	0.1	10.1002/anie.201300188
1671	CCC/C=C/[C@@]1(CO)C(=O)N(COCc2ccccc2)c3cccc(Cl)c13	13.7	0.8	0.1	10.31635/ccschem.019.20190064
1672	CCC/C=C/[C@]1(CO)C(=O)N(COCc2ccccc2)c3cccc(Cl)c13	12.1	0.8	0.1	10.31635/ccschem.019.20190064
1673	COc1cccc(N[C@H](C#Cc2ccccc2)C(F)(F)F)c1	16.6	0.8	0.05	10.1021/acs.orglett.6b02283
1674	COc1cccc(N[C@@H](C#Cc2ccccc2)C(F)(F)F)c1	12.1	0.8	0.05	10.1021/acs.orglett.6b02283
1675	CCCCCCCCCCCC[S@@](=O)c1ccc2nc(C)ccc2c1	9.07	0.8	0.1	10.1021/jacs.8b00178
1676	CCCCCCCCCCCC[S@](=O)c1ccc2nc(C)ccc2c1	12.11	0.8	0.1	10.1021/jacs.8b00178
1677	CCC[P@](=O)(c1cccc(OC)c1)c2ccccc2C	7.27	1.0	0.2	10.1021/jacs.9b11938
1678	CCC[P@@](=O)(c1cccc(OC)c1)c2ccccc2C	12.14	1.0	0.2	10.1021/jacs.9b11938
1679	CCOC(=O)C1=CC[C@@]2(N)[C@@H]1N(C(=O)OC(C)(C)C)c3ccccc23	10.833	1.0	0.1	10.1002/anie.201900036
1680	OC(=O)[C@@H](CC(=O)c1ccccc1)N2N=CC=CC2=O	14.19	1.0	0.3	10.1016/j.isci.2020.101138
1681	OC(=O)[C@H](CC(=O)c1ccccc1)N2N=CC=CC2=O	12.15	1.0	0.3	10.1016/j.isci.2020.101138
1682	CCOC(=O)N1[C@H]2CC(=C/N(c3ccccc3)[S](=O)(=O)c4ccc(C)cc4)/[C@H](C=C2c5ccccc15)c6ccc(OC)cc6	15.37	0.8	0.3	10.1039/C5SC01827G
1683	CCOC(=O)N1[C@@H]2CC(=C/N(c3ccccc3)[S](=O)(=O)c4ccc(C)cc4)/[C@H](C=C2c5ccccc15)c6ccc(OC)cc6	12.15	0.8	0.3	10.1039/C5SC01827G
1684	CC1=NN([C@H](CC(=O)c2ccc(Cl)cc2)C(F)(F)F)C(=O)C=C1	9.167	1.0	0.2	10.1016/j.isci.2020.101138
1685	CC1=NN([C@@H](CC(=O)c2ccc(Cl)cc2)C(F)(F)F)C(=O)C=C1	12.15	1.0	0.2	10.1016/j.isci.2020.101138
1686	CC(C)(C)N1[C@H](c2ccccc2)C(=O)N(C1=O)C(C)(C)C	5.85	1.0	0.02	10.1021/jacs.7b12628
1687	CC(C)(C)N1[C@@H](c2ccccc2)C(=O)N(C1=O)C(C)(C)C	12.16	1.0	0.02	10.1021/jacs.7b12628
1688	C#Cc1ccc(cc1)c2ccc3CC[C@](Cc4ccccc4)(C#N)c3n2	9.276	1.0	0.1	10.1002/anie.202105452
1689	C#Cc1ccc(cc1)c2ccc3CC[C@@](Cc4ccccc4)(C#N)c3n2	12.174	1.0	0.1	10.1002/anie.202105452
1690	OCCCC[C@H](O)c1ccc(F)cc1	10.39	1.0	0.1	10.1002/anie.201303011
1691	OCCCC[C@@H](O)c1ccc(F)cc1	12.18	1.0	0.1	10.1002/anie.201303011
1692	Oc1ccc(cc1Br)[C@@]2(CCCCC2=O)c3ccccc3	10.9	1.0	0.1	10.1021/jacs.9b07514
1693	Oc1ccc(cc1Br)[C@]2(CCCCC2=O)c3ccccc3	12.2	1.0	0.1	10.1021/jacs.9b07514
1694	Cc1ccc(cc1)C(=O)C[C@](C)(O)C(F)(F)F	11.7	0.8	0.05	10.1021/acscatal.8b02543
1695	Cc1ccc(cc1)C(=O)C[C@@](C)(O)C(F)(F)F	12.2	0.8	0.05	10.1021/acscatal.8b02543
1696	Brc1ccc(cc1)[C@H]2Nc3ccccc3OC2=O	13.3	0.8	0.2	10.1002/anie.201813400
1697	Brc1ccc(cc1)[C@@H]2Nc3ccccc3OC2=O	12.2	0.8	0.2	10.1002/anie.201813400
1698	CCOc1ccc2nc(SC[C@H](CN(C)C(c3ccccc3)c4ccccc4)c5ccc6ccccc6c5)sc2c1	13.4	1.0	0.02	10.1002/anie.201712395
1699	CCOc1ccc2nc(SC[C@@H](CN(C)C(c3ccccc3)c4ccccc4)c5ccc6ccccc6c5)sc2c1	12.2	1.0	0.02	10.1002/anie.201712395
1700	C([C@H]1Cc2ccccc2N1)c3ccccc3	15.3	1.0	0.01	10.1016/j.tet.2013.06.016
1701	C([C@@H]1Cc2ccccc2N1)c3ccccc3	12.2	1.0	0.01	10.1016/j.tet.2013.06.016
1702	Fc1ccc(cc1)C(=O)[C@H]2CCc3ccccc3N2	16.7	1.0	0.2	10.1021/acs.orglett.1c03430
1703	Fc1ccc(cc1)C(=O)[C@@H]2CCc3ccccc3N2	12.2	1.0	0.2	10.1021/acs.orglett.1c03430
1704	Cc1ccc(cc1)[S](=O)(=O)N[C@H]2Cc3ccccc3N[C@H]2c4ccc(F)cc4	20.8	0.7	0.3	10.1021/ol500954j
1705	Cc1ccc(cc1)[S](=O)(=O)N[C@@H]2Cc3ccccc3N[C@H]2c4ccc(F)cc4	12.2	0.7	0.3	10.1021/ol500954j
1706	CCCCCCCCCCCC[S@@](=O)c1ccc(cc1)C(C)=O	11.13	0.8	0.1	10.1021/jacs.8b00178
1707	CCCCCCCCCCCC[S@](=O)c1ccc(cc1)C(C)=O	12.25	0.8	0.1	10.1021/jacs.8b00178
1708	CC(=C/CO)/C=C/[P@](=O)(c1ccccc1)C(C)(C)C	6.5	1.0	0.15	10.1002/anie.202009358
1709	CC(=C/CO)/C=C/[P@@](=O)(c1ccccc1)C(C)(C)C	12.29	1.0	0.15	10.1002/anie.202009358
1710	Fc1ccc(\C=C\[C@H]2COC(=O)[C@]23CCC(=N3)c4ccccc4)cc1	13.4	1.0	0.05	10.1002/anie.202111842
1711	Fc1ccc(\C=C\[C@@H]2COC(=O)[C@]23CCC(=N3)c4ccccc4)cc1	12.3	1.0	0.05	10.1002/anie.202111842
1712	CCCCC1=C(CCCC)[C@]2(C=Nc3ccccc23)c4ccccc14	13.7	0.3	0.05	10.1002/anie.202010164
1713	CCCCC1=C(CCCC)[C@@]2(C=Nc3ccccc23)c4ccccc14	12.3	0.3	0.05	10.1002/anie.202010164
1714	CCOC(=O)[C@]1(N[S](=O)(=O)c2ccccc12)[C@H]3CC=C3O[Si](C)(C)C(C)(C)C	23.7	1.0	0.1	10.1021/acs.orglett.0c00004
1715	CCOC(=O)[C@@]1(N[S](=O)(=O)c2ccccc12)[C@H]3CC=C3O[Si](C)(C)C(C)(C)C	12.3	1.0	0.1	10.1021/acs.orglett.0c00004
1716	CN1C(=O)[C@@](COC(=O)OC(C)(C)C)(CC=C)c2cc(F)ccc12	9.0	0.8	0.1	10.1039/D0QO00072H
1717	CN1C(=O)[C@](COC(=O)OC(C)(C)C)(CC=C)c2cc(F)ccc12	12.3	0.8	0.1	10.1039/D0QO00072H
1718	Cc1ccc(cc1)[S](=O)(=O)N([C@H]2C(=C)[C@H](c3ccccc3)c4c(C)oc(c5ccccc5)c24)c6ccc(Br)cc6	9.34	0.8	0.1	10.1002/anie.201507165
1719	Cc1ccc(cc1)[S](=O)(=O)N([C@@H]2C(=C)[C@H](c3ccccc3)c4c(C)oc(c5ccccc5)c24)c6ccc(Br)cc6	12.3	0.8	0.1	10.1002/anie.201507165
1720	CCOC(=O)[C@H]1[C@H](c2ccccc2)c3ccccc3OC1=O	9.7	1.0	0.1	10.1021/acs.orglett.1c00993
1721	CCOC(=O)[C@@H]1[C@H](c2ccccc2)c3ccccc3OC1=O	12.3	1.0	0.1	10.1021/acs.orglett.1c00993
1722	Cc1ccc(cc1)[S](=O)(=O)N2CCC=C(C)[C@H](C2)CC(=O)c3ccccc3	16.96	0.8	0.2	10.1021/jacs.6b00386
1723	Cc1ccc(cc1)[S](=O)(=O)N2CCC=C(C)[C@@H](C2)CC(=O)c3ccccc3	12.32	0.8	0.2	10.1021/jacs.6b00386
1724	CC(C)(C)OC(=O)C1=C[C@@]2(Oc3c(Cl)cc(Cl)cc3[C@@H]2C1)[N+]([O-])=O	10.33	0.5	0.1	10.1002/anie.201900036
1725	COc1ccc(cc1)[C@@H](c2cccc(C)c2)C(F)(F)F	10.69	0.4	0.02	10.1002/anie.202008262
1726	COc1ccc(cc1)[C@H](c2cccc(C)c2)C(F)(F)F	12.37	0.4	0.02	10.1002/anie.202008262
1727	CCOC(=O)[C@](O)(Cc1[nH]c2ccc(cc2c1C)B3OC(C)(C)C(C)(C)O3)C(F)(F)F	11.3	1.0	0.05	10.1002/anie.201909397
1728	CCOC(=O)[C@@](O)(Cc1[nH]c2ccc(cc2c1C)B3OC(C)(C)C(C)(C)O3)C(F)(F)F	12.4	1.0	0.05	10.1002/anie.201909397
1729	CC(C)c1cccc2[C@H](C)Nc3ccccc3Oc12	13.8	0.7	0.01	10.1039/C1CC12263K
1730	CC(C)c1cccc2[C@@H](C)Nc3ccccc3Oc12	12.4	0.7	0.01	10.1039/C1CC12263K
1731	Cc1ccc(cc1)[S](=O)(=O)N[C@H]2Cc3ccccc3N[C@H]2c4ccc(Cl)cc4	23.1	0.7	0.3	10.1021/ol500954j
1732	Cc1ccc(cc1)[S](=O)(=O)N[C@@H]2Cc3ccccc3N[C@H]2c4ccc(Cl)cc4	12.4	0.7	0.3	10.1021/ol500954j
1733	CN1C(=O)[C@@](COC(=O)OC(C)(C)C)(CC=C)c2ccc(F)cc12	8.3	0.8	0.1	10.1039/D0QO00072H
1734	CN1C(=O)[C@](COC(=O)OC(C)(C)C)(CC=C)c2ccc(F)cc12	12.4	0.8	0.1	10.1039/D0QO00072H
1735	N1[C@@H](c2ccccc2)c3ccccc3Oc4ccccc14	9.2	0.7	0.3	10.1039/C1CC12263K
1736	N1[C@H](c2ccccc2)c3ccccc3Oc4ccccc14	12.4	0.7	0.3	10.1039/C1CC12263K
1737	CN1C(=O)[C@@](COC(=O)OC(C)(C)C)(CC=C)c2cc(I)ccc12	9.4	0.8	0.1	10.1039/D0QO00072H
1738	CN1C(=O)[C@](COC(=O)OC(C)(C)C)(CC=C)c2cc(I)ccc12	12.4	0.8	0.1	10.1039/D0QO00072H
1739	CCCCC[C@@H](C)C(O)=O	11.46	1.0	0.05	10.1039/C6SC03764J
1740	CCCCC[C@H](C)C(O)=O	12.43	1.0	0.05	10.1039/C6SC03764J
1741	CC(C)C[P@@](=O)(c1ccccc1)c2ccccc2C	17.19	1.0	0.1	10.1021/jacs.9b11938
1742	CC(C)C[P@](=O)(c1ccccc1)c2ccccc2C	12.43	1.0	0.1	10.1021/jacs.9b11938
1743	CCC[P@](=O)(c1cc(OC)cc(OC)c1)c2ccccc2C	7.56	1.0	0.2	10.1021/jacs.9b11938
1744	CCC[P@@](=O)(c1cc(OC)cc(OC)c1)c2ccccc2C	12.43	1.0	0.2	10.1021/jacs.9b11938
1745	CC1=NN([C@@H](CC(=O)c2ccc(Cl)cc2)C(F)(F)F)C(=O)C=C1	9.63	1.0	0.2	10.1016/j.isci.2020.101138
1746	CC1=NN([C@H](CC(=O)c2ccc(Cl)cc2)C(F)(F)F)C(=O)C=C1	12.43	1.0	0.2	10.1016/j.isci.2020.101138
1747	C[C@H](CO)Cc1ccc(Cl)cc1	13.01	1.0	0.05	10.1002/anie.202004485
1748	C[C@@H](CO)Cc1ccc(Cl)cc1	12.44	1.0	0.05	10.1002/anie.202004485
1749	Fc1cc(F)cc(c1)C(=O)C[C@@H](N2N=CC=CC2=O)C(F)(F)F	7.975	1.0	0.2	10.1016/j.isci.2020.101138
1750	Fc1cc(F)cc(c1)C(=O)C[C@H](N2N=CC=CC2=O)C(F)(F)F	12.459	1.0	0.2	10.1016/j.isci.2020.101138
1751	[O-][N+](=O)[C@@]12Oc3ccccc3[C@@H]1CC(=C2)C(=O)OCc4ccccc4	6.753	1.0	0.1	10.1002/anie.201900036
1752	COc1ccccc1[C@@H]2CCC3(C[C@@H]2O)OCCO3	8.82	1.0	0.1	10.1002/adsc.201300165
1753	FC(F)(F)[C@H](CC(=O)c1ccc(Cl)cc1)N2N=C(C=CC2=O)c3ccccc3	10.19	1.0	0.2	10.1016/j.isci.2020.101138
1754	FC(F)(F)[C@@H](CC(=O)c1ccc(Cl)cc1)N2N=C(C=CC2=O)c3ccccc3	12.5	1.0	0.2	10.1016/j.isci.2020.101138
1755	C[C@@]1(CN(Cc2ccccc2)C(=O)c3ccccc13)CC(/N=[N+]=[N-])=C(I)/c4ccccc4	11.5	1.0	0.1	10.1002/anie.201913367
1756	C[C@]1(CN(Cc2ccccc2)C(=O)c3ccccc13)CC(/N=[N+]=[N-])=C(I)/c4ccccc4	12.5	1.0	0.1	10.1002/anie.201913367
1757	CC(=O)N1[C@@H](c2ccc(Cl)cc2)c3ccccc3c4ccccc14	13.8	0.7	0.3	10.1002/adsc.201701450
1758	CC(=O)N1[C@H](c2ccc(Cl)cc2)c3ccccc3c4ccccc14	12.5	0.7	0.3	10.1002/adsc.201701450
1759	C[C@]1(NC(=O)c2ccccc12)C=C	14.1	0.5	0.15	10.1002/anie.201203693
1760	C[C@@]1(NC(=O)c2ccccc12)C=C	12.5	0.5	0.15	10.1002/anie.201203693
1761	Fc1cccc(c1)[C@@H]2CCCC(=O)C2	14.4	0.7	0.03	10.1016/j.tetlet.2016.03.072
1762	Fc1cccc(c1)[C@H]2CCCC(=O)C2	12.5	0.7	0.03	10.1016/j.tetlet.2016.03.072
1763	COC(=O)[C@@H](/C=C/C(C)(C)C)[C@](O)(C(=O)OC)C(F)(F)F	8.0	1.0	0.03	10.1021/ol500830a
1764	CCC(COC(=O)[C@H](NC(=O)c1ccc(cc1)C(C)(C)C)c2ccc(Br)cc2)(c3ccccc3)c4ccccc4	18.84	1.0	0.3	10.1055/s/0030/1259711
1765	CCC(COC(=O)[C@@H](NC(=O)c1ccc(cc1)C(C)(C)C)c2ccc(Br)cc2)(c3ccccc3)c4ccccc4	12.51	1.0	0.3	10.1055/s/0030/1259711
1766	O[C@@H]/1CCC1=C/c2ccc(Br)cc2	10.517	0.8	0.1	10.1021/acs.orglett.9b01514
1767	O[C@H]/1CCC1=C/c2ccc(Br)cc2	12.518	0.8	0.1	10.1021/acs.orglett.9b01514
1768	O=C(C[C@@H](Cc1ccccc1)[S](=O)(=O)c2ccccc2)c3ccccc3	13.34	1.0	0.3	10.1038/s41467/020/17681/9
1769	O=C(C[C@H](Cc1ccccc1)[S](=O)(=O)c2ccccc2)c3ccccc3	12.52	1.0	0.3	10.1038/s41467/020/17681/9
1770	CC(C)(C)N1[C@H](\C=C\c2ccccc2)C(=O)N(C1=O)C(C)(C)C	5.28	1.0	0.05	10.1021/jacs.7b12628
1771	CC(C)(C)N1[C@@H](\C=C\c2ccccc2)C(=O)N(C1=O)C(C)(C)C	12.53	1.0	0.05	10.1021/jacs.7b12628
1772	Fc1cc(F)cc(c1)C(=O)C[C@H](N2N=CC=CC2=O)C(F)(F)F	7.987	1.0	0.2	10.1016/j.isci.2020.101138
1773	Fc1cc(F)cc(c1)C(=O)C[C@@H](N2N=CC=CC2=O)C(F)(F)F	12.556	1.0	0.2	10.1016/j.isci.2020.101138
1774	FC(C1=CC=C(C2=C([C@H](C3=CN(C)C4=C3C=CC=C4)[C@@H](C5=CC=CC=C5)[C@@H]6C7=CC=CC=C7)C6=C(C)O2)C=C1)(F)F	17.78	0.6	0.02	10.1021/acs.orglett.8b02701
1775	COC(=O)[C@@](N)([C@@H](C=C)c1ccccc1)c2ccc(Br)cc2	13.3	0.5	0.05	10.1021/jacs.8b00187
1776	COC(=O)[C@@](N)([C@@H](C=C)c1ccccc1)c2ccc(Br)cc2	13.3	0.5	0.05	10.1021/jacs.8b00187
1777	OC[C@@H](CSc1sc2ccccc2n1)c3cccc(Br)c3	14.0	1.0	0.1	10.1002/anie.201300188
1778	OC[C@H](CSc1sc2ccccc2n1)c3cccc(Br)c3	12.6	1.0	0.1	10.1002/anie.201300188
1779	OC[C@@](O)(CSc1sc2ccccc2n1)C#Cc3ccccc3	14.6	1.0	0.2	10.1002/anie.201300188
1780	OC[C@](O)(CSc1sc2ccccc2n1)C#Cc3ccccc3	12.6	1.0	0.2	10.1002/anie.201300188
1781	Cc1ccccc1[P@@](=O)(/C=C/c2ccccc2Br)C(C)(C)C	15.4	1.0	0.05	10.1039/D1QO01819A
1782	Cc1ccccc1[P@](=O)(/C=C/c2ccccc2Br)C(C)(C)C	12.6	1.0	0.05	10.1039/D1QO01819A
1783	COc1ccccc1[C@H]2Nc3ccccc3OC2=O	16.5	0.8	0.2	10.1002/anie.201813400
1784	COc1ccccc1[C@@H]2Nc3ccccc3OC2=O	12.6	0.8	0.2	10.1002/anie.201813400
1785	CCCCC1=C[C@@H](CCC)[C@@H]2[C@@H](C(=O)OC2=O)/C1=C/c3ccccc3	9.0	1.0	0.03	10.1021/jacs.0c02876
1786	CC(C)(C)OC(=O)C1=C[C@@]2(Oc3c(Br)cccc3[C@@H]2C1)[N+]([O-])=O	10.39	0.5	0.1	10.1002/anie.201900036
1787	Cc1ccc(cc1)[S](=O)(=O)N2C[C@@H](C=C)N(c3ccc(F)cc3C2=O)[S](C)(=O)=O	11.01	1.0	0.3	10.1021/acscatal.1c04541
1788	Cc1ccc(cc1)[S](=O)(=O)N2C[C@H](C=C)N(c3ccc(F)cc3C2=O)[S](C)(=O)=O	12.67	1.0	0.3	10.1021/acscatal.1c04541
1789	Cc1ccc(SCC#C[C@@]2(O)C(=O)Nc3ccccc23)cc1	11.21	1.0	0.2	10.1021/acs.orglett.0c01486
1790	Cc1ccc(SCC#C[C@]2(O)C(=O)Nc3ccccc23)cc1	12.68	1.0	0.2	10.1021/acs.orglett.0c01486
1791	Cc1cccc(c1)[C@H](c2ccc(cc2)c3ccccc3)C(F)(F)F	10.91	0.4	0.02	10.1002/anie.202008262
1792	Cc1cccc(c1)[C@@H](c2ccc(cc2)c3ccccc3)C(F)(F)F	12.69	0.4	0.02	10.1002/anie.202008262
1793	COc1ccc(CN2Cc3ccccc3[C@@](C)(CC#C)C2)cc1	11.3	0.5	0.02	10.1002/anie.201913367
1794	COc1ccc(CN2Cc3ccccc3[C@](C)(CC#C)C2)cc1	12.7	0.5	0.02	10.1002/anie.201913367
1795	COCCO[C@H](c1ccccc1)c2ccccc2O	13.5	1.0	0.01	10.1021/acs.orglett.5b03072
1796	COCCO[C@@H](c1ccccc1)c2ccccc2O	12.7	1.0	0.01	10.1021/acs.orglett.5b03072
1797	COc1cc(cc(OC)c1OC)C(=O)NC[C@@H](CSc2oc3ccccc3n2)OCc4ccccc4	14.0	1.0	0.2	10.1021/jacs.5b03083
1798	COc1cc(cc(OC)c1OC)C(=O)NC[C@H](CSc2oc3ccccc3n2)OCc4ccccc4	12.7	1.0	0.2	10.1021/jacs.5b03083
1799	Clc1ccc(\C=C\[C@H]2COC(=O)[C@]23CCC(=N3)c4ccccc4)cc1	14.3	1.0	0.05	10.1002/anie.202111842
1800	Clc1ccc(\C=C\[C@@H]2COC(=O)[C@]23CCC(=N3)c4ccccc4)cc1	12.7	1.0	0.05	10.1002/anie.202111842
1801	CCCCO[C@H](c1ccc(cc1)c2ccccc2)c3ccccc3O	15.2	1.0	0.01	10.1021/acs.orglett.5b03072
1802	CCCCO[C@@H](c1ccc(cc1)c2ccccc2)c3ccccc3O	12.7	1.0	0.01	10.1021/acs.orglett.5b03072
1803	COC(=O)[C@@H](\C=C\c1ccccc1C(F)(F)F)[C@](O)(C(=O)OC)C(F)(F)F	16.6	1.0	0.05	10.1021/ol500830a
1804	O=[S]1(=O)N[C@H](c2ccccc2)c3ccccc3c4ccccc14	18.3	1.0	0.2	10.1039/C8QO01323C
1805	O=[S]1(=O)N[C@@H](c2ccccc2)c3ccccc3c4ccccc14	12.7	1.0	0.2	10.1039/C8QO01323C
1806	O[C@]1(Cc2cc(F)ccc2C1=O)[C@H](C=C)c3ccccc3	19.4	1.0	0.1	10.1021/acs.orglett.7b02577
1807	O[C@@]1(Cc2cc(F)ccc2C1=O)[C@H](C=C)c3ccccc3	12.7	1.0	0.1	10.1021/acs.orglett.7b02577
1808	CN1C(=O)[C@]2(C=CC3=CCc4cccc2c34)c5ccccc15	8.0	0.7	0.2	10.1021/acscatal.1c05008
1809	CN1C(=O)[C@@]2(C=CC3=CCc4cccc2c34)c5ccccc15	12.7	0.7	0.2	10.1021/acscatal.1c05008
1810	CN1C(=O)[C@]2(C=CC(=C)c3ccccc23)c4ccc(cc14)n5cccc5	9.4	0.7	0.2	10.1021/acscatal.1c05008
1811	CN1C(=O)[C@@]2(C=CC(=C)c3ccccc23)c4ccc(cc14)n5cccc5	12.7	0.7	0.2	10.1021/acscatal.1c05008
1812	BrC[C@H]1CC(CN1[S](=O)(=O)c2ccccc2)(c3ccc4ccccc4c3)c5ccc6ccccc6c5	10.39	1.0	0.3	10.1002/anie.201705066
1813	BrC[C@@H]1CC(CN1[S](=O)(=O)c2ccccc2)(c3ccc4ccccc4c3)c5ccc6ccccc6c5	12.72	1.0	0.3	10.1002/anie.201705066
1814	CCOC(=O)C[C@H](O)c1ccc(Br)cc1	11.45	1.0	0.1	s
1815	CCOC(=O)C[C@@H](O)c1ccc(Br)cc1	12.73	1.0	0.1	s
1816	C[C@@H](O)[C@](O)(Cn1cncn1)c2cc(F)ccc2F	14.6	1.0	0.1	10.1021/acs.orglett.1c02588
1817	FC(F)(F)[C@H](CC(=O)c1ccc(Cl)c(Cl)c1)N2N=CC=CC2=O	9.46	1.0	0.2	10.1016/j.isci.2020.101138
1818	FC(F)(F)[C@@H](CC(=O)c1ccc(Cl)c(Cl)c1)N2N=CC=CC2=O	12.75	1.0	0.2	10.1016/j.isci.2020.101138
1819	CC(C)Oc1ccccc1[C@H](c2ccc(cc2)c3ccccc3)C(F)(F)F	10.95	0.4	0.01	10.1002/anie.202008262
1820	CC(C)Oc1ccccc1[C@@H](c2ccc(cc2)c3ccccc3)C(F)(F)F	12.78	0.4	0.01	10.1002/anie.202008262
1821	CCOC(=O)N1[C@H]2CC(=C/N(c3ccccc3)[S](=O)(=O)c4ccc(C)cc4)/[C@H](C=C2c5cc(OC)ccc15)c6ccccc6	14.03	0.8	0.3	10.1039/C5SC01827G
1822	CCOC(=O)N1[C@@H]2CC(=C/N(c3ccccc3)[S](=O)(=O)c4ccc(C)cc4)/[C@H](C=C2c5cc(OC)ccc15)c6ccccc6	12.78	0.8	0.3	10.1039/C5SC01827G
1823	CC(C)(C)[P@](=O)(Cc1cccc(c1)[P@@](=O)(c2ccccc2)C(C)(C)C)c3ccccc3	22.52	1.0	0.15	10.1002/anie.202111957
1824	CC(C)(C)OC(=O)[C@](O)(Sc1ccccc1)[Si](C)(c2ccccc2)c3ccccc3	18.15	1.0	0.01	10.1039/D1SC01096D
1825	CC(C)(C)OC(=O)[C@@](O)(Sc1ccccc1)[Si](C)(c2ccccc2)c3ccccc3	12.79	1.0	0.01	10.1039/D1SC01096D
1826	CCOc1ccc2nc(SC[C@H](CNC(=O)c3cc(OC)c(OC)c(OC)c3)Cc4ccccc4)sc2c1	10.2	1.0	0.3	10.1021/jacs.5b03083
1827	CCOc1ccc2nc(SC[C@@H](CNC(=O)c3cc(OC)c(OC)c(OC)c3)Cc4ccccc4)sc2c1	12.8	1.0	0.3	10.1021/jacs.5b03083
1828	Cc1[nH]c(cc1)[C@@](C)(c2ccccc2)c3ccc(O)c(C)c3	13.9	1.0	0.05	10.1002/anie.201506701
1829	Cc1[nH]c(cc1)[C@](C)(c2ccccc2)c3ccc(O)c(C)c3	12.8	1.0	0.05	10.1002/anie.201506701
1830	C1Cc2ccccc2[C@H](N1)c3ccccc3	15.3	0.8	0.3	10.1021/jacs.5b06659
1831	C1Cc2ccccc2[C@@H](N1)c3ccccc3	12.8	0.8	0.3	10.1021/jacs.5b06659
1832	Cc1ccc(cc1)[S](=O)(=O)N[C@H]2Cc3ccccc3N[C@H]2c4cccc(C)c4	16.3	0.7	0.3	10.1021/ol500954j
1833	Cc1ccc(cc1)[S](=O)(=O)N[C@@H]2Cc3ccccc3N[C@H]2c4cccc(C)c4	12.8	0.7	0.3	10.1021/ol500954j
1834	O=C([C@H](C1=C2C=CC=C1)[C@](C3=CC(C(C)(C)C)=CC=C34)(C(OCC)=O)N(S4(=O)=O)C2=O)OCC	16.9	0.8	0.03	10.1021/acs.orglett.1c02676
1835	O=C([C@@H](C1=C2C=CC=C1)[C@](C3=CC(C(C)(C)C)=CC=C34)(C(OCC)=O)N(S4(=O)=O)C2=O)OCC	12.8	0.8	0.03	10.1021/acs.orglett.1c02676
1836	Cc1ccc(cc1)C(=O)[C@H]2CCc3ccccc3N2	18.3	1.0	0.2	10.1021/acs.orglett.1c03430
1837	Cc1ccc(cc1)C(=O)[C@@H]2CCc3ccccc3N2	12.8	1.0	0.2	10.1021/acs.orglett.1c03430
1838	COc1ccccc1N2C(=O)OC[C@]2(C=C)C3CCCCC3	7.7	1.0	0.2	10.1002/chem.201405830
1839	COc1ccccc1N2C(=O)OC[C@@]2(C=C)C3CCCCC3	12.8	1.0	0.2	10.1002/chem.201405830
1840	COC(=O)N1C(=O)[C@@](C)([C@H](C=C)c2ccc(cc2)C(F)(F)F)c3ccccc13	8.7	0.8	0.05	10.1002/chem.202101267.
1841	CC(C)(C)[Si](C)(C)Oc1ccc(cc1)[C@@](C)(c2ccc(O)cc2)c3c[nH]c4ccccc34	9.0	1.0	0.1	10.1021/ja510980d
1842	CC(C)(C)[Si](C)(C)Oc1ccc(cc1)[C@](C)(c2ccc(O)cc2)c3c[nH]c4ccccc34	12.8	1.0	0.1	10.1021/ja510980d
1843	CC(=O)C(=C)[C@H](CC(=O)c1ccc(cc1)C(F)(F)F)C(F)(F)F	9.8	1.0	0.05	10.1002/adsc.201700666
1844	CC(=O)C(=C)[C@@H](CC(=O)c1ccc(cc1)C(F)(F)F)C(F)(F)F	12.8	1.0	0.05	10.1002/adsc.201700666
1845	Cc1cc(C)c(CN2OC(=C([C@@H]2c3ccccc3)C(=O)c4ccc(Cl)cc4)Cc5ccccc5)c(C)c1	11.103	0.8	0.02	10.1021/acs.orglett.6b01737
1846	Cc1cc(C)c(CN2OC(=C([C@H]2c3ccccc3)C(=O)c4ccc(Cl)cc4)Cc5ccccc5)c(C)c1	12.817	0.8	0.02	10.1021/acs.orglett.6b01737
1847	CC(C)[C@H](Oc1ccccc1I)C(O)=O	11.44	1.0	0.1	10.1021/ol401593a
1848	CC(C)[C@@H](Oc1ccccc1I)C(O)=O	12.86	1.0	0.1	10.1021/ol401593a
1849	CC(C)CC[P@@](=O)(c1ccccc1)c2ccc(cc2)c3ccccc3	18.71	1.0	0.2	10.1021/jacs.9b11938
1850	CC(C)CC[P@](=O)(c1ccccc1)c2ccc(cc2)c3ccccc3	12.87	1.0	0.2	10.1021/jacs.9b11938
1851	CC(C)(C)[P@](=O)(Cc1ccc(cc1)C(F)(F)F)c2ccccc2	7.65	1.0	0.15	10.1002/anie.202111957
1852	CC(C)(C)[P@@](=O)(Cc1ccc(cc1)C(F)(F)F)c2ccccc2	12.87	1.0	0.15	10.1002/anie.202111957
1853	Cc1ccc(cc1)c2oc(C)c3[C@H](C(=C)[C@H](N(c4ccccc4)[S](=O)(=O)c5ccc(C)cc5)c23)c6ccccc6	8.34	0.8	0.1	10.1002/anie.201507165
1854	Cc1ccc(cc1)c2oc(C)c3[C@@H](C(=C)[C@H](N(c4ccccc4)[S](=O)(=O)c5ccc(C)cc5)c23)c6ccccc6	12.89	0.8	0.1	10.1002/anie.201507165
1855	C[C@](c1[nH]ccc1)(c2ccccc2)c3ccc(O)cc3	11.4	1.0	0.1	10.1002/anie.201506701
1856	C[C@@](c1[nH]ccc1)(c2ccccc2)c3ccc(O)cc3	12.9	1.0	0.1	10.1002/anie.201506701
1857	C1Cc2ccccc2[C@@H](N1)c3ccccc3	15.6	0.8	0.3	10.1002/cjoc.201700634
1858	C1Cc2ccccc2[C@H](N1)c3ccccc3	12.9	0.8	0.3	10.1002/cjoc.201700634
1859	C1[C@@H](Oc2ccccc2[C@@H]1c3ccc(cc3)c4ccccc4)Sc5ccccc5	9.2	1.0	0.03	10.1021/acs.orglett.7b00867
1860	COc1cccc(/C=C/[P@](=O)(c2ccccc2)C(C)(C)C)c1	9.54	1.0	0.2	10.1002/anie.202009358
1861	COc1cccc(/C=C/[P@@](=O)(c2ccccc2)C(C)(C)C)c1	12.9	1.0	0.2	10.1002/anie.202009358
1862	O[C@]1(C#CC2CC2)C(=O)Nc3ccccc13	10.86	1.0	0.15	10.1021/acs.orglett.0c01486
1863	O[C@@]1(C#CC2CC2)C(=O)Nc3ccccc13	12.91	1.0	0.15	10.1021/acs.orglett.0c01486
1864	COC(=O)c1ccc(cc1)[C@](C)(C=O)c2ccc(C)cc2	12.39	0.6	0.08	10.1002/anie.202106109
1865	COC(=O)c1ccc(cc1)[C@@](C)(C=O)c2ccc(C)cc2	12.91	0.6	0.08	10.1002/anie.202106109
1866	CCCCC[S@@](=O)c1ccc(C=O)cc1	11.86	1.0	0.1	10.1021/jacs.8b00178
1867	CCCCC[S@](=O)c1ccc(C=O)cc1	12.92	1.0	0.1	10.1021/jacs.8b00178
1868	COC(=O)c1ccc(cc1)[C@@H](c2ccccc2)C(F)(F)F	14.81	0.8	0.03	10.1002/anie.202008262
1869	COC(=O)c1ccc(cc1)[C@H](c2ccccc2)C(F)(F)F	12.96	0.8	0.03	10.1002/anie.202008262
1870	Cn1cc([C@@H]2[C@H]([C@H](c3ccc(Br)cc3)c4c(C)oc(c5ccccc5)c24)c6ccccc6)c7ccccc17	10.17	0.6	0.02	10.1021/acs.orglett.8b02701
1871	COC(=O)[C@@]1(N[S](=O)(=O)Oc2c3ccccc3ccc12)c4cccc(C)c4	66.4	0.5	0.1	10.1039/C4QO00347K
1872	COC(=O)[C@]1(N[S](=O)(=O)Oc2c3ccccc3ccc12)c4cccc(C)c4	120.0	0.5	0.1	10.1039/C4QO00347K
1873	CCOc1ccc2nc(SC[C@H](CN(C)C(c3ccccc3)c4ccccc4)C#N)sc2c1	15.4	1.0	0.05	10.1002/anie.201712395
1874	CCOc1ccc2nc(SC[C@@H](CN(C)C(c3ccccc3)c4ccccc4)C#N)sc2c1	13.0	1.0	0.05	10.1002/anie.201712395
1875	C1Cc2ccccc2[C@H](N1)c3ccccc3	15.5	0.8	0.3	10.1021/acs.orglett.7b02502
1876	C1Cc2ccccc2[C@@H](N1)c3ccccc3	13.0	0.8	0.3	10.1021/acs.orglett.7b02502
1877	OC[C@@](O)(CSc1sc2ccccc2n1)c3ccccc3	15.5	1.0	0.2	10.1002/anie.201300188
1878	OC[C@](O)(CSc1sc2ccccc2n1)c3ccccc3	13.0	1.0	0.2	10.1002/anie.201300188
1879	C1Cc2ccccc2[C@H](N1)c3ccccc3	15.8	0.8	0.3	10.1002/cjoc.201700634
1880	C1Cc2ccccc2[C@@H](N1)c3ccccc3	13.0	0.8	0.3	10.1002/cjoc.201700634
1881	C[C@@H]1CC[C@@H]([C@@H](N1)c2ccc3ccccc3c2)C(F)(F)F	16.7	1.0	0.1	10.1021/acs.orglett.7b02502
1882	C[C@@H]1CC[C@@H]([C@@H](N1)c2ccc3ccccc3c2)C(F)(F)F	16.8	1.0	0.1	10.1039/C5QO00069F
1883	C[C@@H]1CC[C@@H]([C@@H](N1)c2ccc(cc2)c3ccccc3)C(F)(F)F	18.3	1.0	0.1	10.1039/C5QO00069F
1884	CCCCCCCCCCCC[S@@](=O)c1ccc2n(C(=O)OC(C)(C)C)c3ccccc3c2c1	10.35	0.5	0.1	10.1021/jacs.8b00178
1885	CCCCCCCCCCCC[S@](=O)c1ccc2n(C(=O)OC(C)(C)C)c3ccccc3c2c1	13.01	0.5	0.1	10.1021/jacs.8b00178
1886	O[C@]1(C#Cc2ccccc2)C(=O)Nc3ccc(cc13)[N+]([O-])=O	11.93	1.0	0.15	10.1021/acs.orglett.0c01486
1887	O[C@@]1(C#Cc2ccccc2)C(=O)Nc3ccc(cc13)[N+]([O-])=O	13.01	1.0	0.15	10.1021/acs.orglett.0c01486
1888	CCCCCC(C#CC1=CC=C(C#N)C=C1)=[C@]=C(C2=CC=CC=C2)CC(C)(C)C(OCC)=O	11.4	1.0	0.02	10.1002/anie.202013022
1889	CCCCCC(C#CC1=CC=C(C#N)C=C1)=[C@@]=C(C2=CC=CC=C2)CC(C)(C)C(OCC)=O	13.04	1.0	0.02	10.1002/anie.202013022
1890	CC(C)(C)[P@](=O)(Cc1ccc(Cl)cc1)c2ccccc2	8.97	1.0	0.15	10.1002/anie.202111957
1891	CC(C)(C)[P@@](=O)(Cc1ccc(Cl)cc1)c2ccccc2	13.04	1.0	0.15	10.1002/anie.202111957
1892	C[C@@H]1CCC(=O)O[C@H]1c2ccc(F)cc2	11.5	1.0	0.1	10.1002/chem.201801197
1893	Fc1ccc(cc1)C(=O)C(=C)[C@H](CC(=O)c2ccc(Cl)cc2)C(F)(F)F	11.7	1.0	0.1	10.1002/adsc.201700666
1894	Fc1ccc(cc1)C(=O)C(=C)[C@@H](CC(=O)c2ccc(Cl)cc2)C(F)(F)F	13.1	1.0	0.1	10.1002/adsc.201700666
1895	C=Cc1ccc(cc1)[C@@]2(CCCCC2=O)c3ccccc3	11.8	1.0	0.01	10.1021/jacs.9b07514
1896	C=Cc1ccc(cc1)[C@]2(CCCCC2=O)c3ccccc3	13.1	1.0	0.01	10.1021/jacs.9b07514
1897	C[C@@]1(COc2ccc(F)cc12)CC#Cc3ccccc3	13.8	0.5	0.01	10.1002/anie.201913367
1898	C[C@]1(COc2ccc(F)cc12)CC#Cc3ccccc3	13.1	0.5	0.01	10.1002/anie.201913367
1899	Cc1ccc(cc1)[S](=O)(=O)N[C@H]2Cc3ccccc3N[C@H]2c4ccc(Br)cc4	24.8	0.7	0.3	10.1021/ol500954j
1900	Cc1ccc(cc1)[S](=O)(=O)N[C@@H]2Cc3ccccc3N[C@H]2c4ccc(Br)cc4	13.1	0.7	0.3	10.1021/ol500954j
1901	COn1c(C)c2[C@H](ON([C@@H](c3ccccc3F)c2c1c4ccccc4)c5ccccc5)c6ccccc6	7.6	0.8	0.05	10.1002/cjoc.201700575
1902	C[C@@](C=O)(c1ccccc1)c2ccc(cc2)c3ccccc3	14.92	0.6	0.02	10.1002/anie.202106109
1903	C[C@](C=O)(c1ccccc1)c2ccc(cc2)c3ccccc3	13.12	0.6	0.02	10.1002/anie.202106109
1904	COC(=O)c1ccc(cc1)[C@@H](c2ccccc2C(F)(F)F)C(F)(F)F	11.91	0.5	0.02	10.1002/anie.202008262
1905	COC(=O)c1ccc(cc1)[C@H](c2ccccc2C(F)(F)F)C(F)(F)F	13.13	0.5	0.02	10.1002/anie.202008262
1906	CC(=C)[C@@H]1CN([C@@H](N(Cc2ccc(F)cc2)[S](=O)(=O)c3ccc(C)cc3)C1=C)[S](=O)(=O)c4ccc(C)cc4	10.5	0.8	0.3	10.1002/anie.201605530
1907	CON1[C@@H](Cc2n(C)c3ccccc3c2C1=O)\C=C\C(=O)OCc4ccccc4	14.788	1.0	0.3	10.1021/acs.orglett.9b00216
1908	CON1[C@H](Cc2n(C)c3ccccc3c2C1=O)\C=C\C(=O)OCc4ccccc4	13.159	1.0	0.3	10.1021/acs.orglett.9b00216
1909	Cc1ccccc1[C@@H](CC(C)(C)C(=O)OC(C)(C)C)C#Cc2ccc(cc2)C#N	14.03	0.5	0.03	10.1021/jacs.0c03130
1910	Cc1ccccc1[C@H](CC(C)(C)C(=O)OC(C)(C)C)C#Cc2ccc(cc2)C#N	13.16	0.5	0.03	10.1021/jacs.0c03130
1911	O[C@]1(C#Cc2ccccc2)C(=O)N(CC=C)c3ccccc13	15.12	1.0	0.1	10.1021/acs.orglett.0c01486
1912	O[C@@]1(C#Cc2ccccc2)C(=O)N(CC=C)c3ccccc13	13.16	1.0	0.1	10.1021/acs.orglett.0c01486
1913	CC(C)OC(=O)[C@@H](CC(=O)c1ccccc1)N2N=CC=CC2=O	11.3	1.0	0.3	10.1016/j.isci.2020.101138
1914	CC(C)OC(=O)[C@H](CC(=O)c1ccccc1)N2N=CC=CC2=O	13.18	1.0	0.3	10.1016/j.isci.2020.101138
1915	COC(=O)C1=NN([C@H](CC(=O)c2ccc(Cl)cc2)C(F)(F)F)C(=O)C=C1	10.047	1.0	0.2	10.1016/j.isci.2020.101138
1916	COC(=O)C1=NN([C@@H](CC(=O)c2ccc(Cl)cc2)C(F)(F)F)C(=O)C=C1	13.182	1.0	0.2	10.1016/j.isci.2020.101138
1917	CC(=O)C(=C)[C@H](CC(=O)c1ccc(C)cc1)C(F)(F)F	10.1	1.0	0.05	10.1002/adsc.201700666
1918	CC(=O)C(=C)[C@@H](CC(=O)c1ccc(C)cc1)C(F)(F)F	13.2	1.0	0.05	10.1002/adsc.201700666
1919	CCOC(=O)C1=C(NC(=O)N[C@@H]1c2ccc(Cl)cc2)c3ccc(Cl)cc3	15.7	0.7	0.2	10.1021/acs.joc.8b03128
1920	CCOC(=O)C1=C(NC(=O)N[C@H]1c2ccc(Cl)cc2)c3ccc(Cl)cc3	13.2	0.7	0.2	10.1021/acs.joc.8b03128
1921	CN1C(=O)[C@@H](Nc2ccccc12)c3cccc(F)c3	17.1	1.0	0.15	10.1016/j.tet.2021.131968
1922	CN1C(=O)[C@H](Nc2ccccc12)c3cccc(F)c3	13.2	1.0	0.15	10.1016/j.tet.2021.131968
1923	COc1ccc(c(OC)c1)[C@@](c2[nH]c(C)cc2)(c3ccccc3)c4ccc(O)cc4	17.5	1.0	0.05	10.1038/s41929/020/00535/4
1924	COc1ccc(c(OC)c1)[C@](c2[nH]c(C)cc2)(c3ccccc3)c4ccc(O)cc4	13.2	1.0	0.05	10.1038/s41929/020/00535/4
1925	COC(=O)[C@@]1(OC(=O)c2cc3ccc(C)cc3n12)c4ccccc4	21.7	0.5	0.1	10.1002/anie.201912160
1926	COC(=O)[C@]1(OC(=O)c2cc3ccc(C)cc3n12)c4ccccc4	13.2	0.5	0.1	10.1002/anie.201912160
1927	CC(=O)C(=C)[C@H](CC(=O)c1ccc(F)cc1)C(F)(F)F	9.5	1.0	0.05	10.1002/adsc.201700666
1928	CC(=O)C(=C)[C@@H](CC(=O)c1ccc(F)cc1)C(F)(F)F	13.2	1.0	0.05	10.1002/adsc.201700666
1929	CCC[P@](=O)(\C=C\c1ccccc1)c2ccccc2C	10.14	1.0	0.15	10.1002/anie.202009358
1930	CCC[P@@](=O)(\C=C\c1ccccc1)c2ccccc2C	13.24	1.0	0.15	10.1002/anie.202009358
1931	CCCCCCCCCCCC[S@@](=O)c1ccc2n(ccc2c1)C(=O)OC(C)(C)C	12.07	0.5	0.1	10.1021/jacs.8b00178
1932	CCCCCCCCCCCC[S@](=O)c1ccc2n(ccc2c1)C(=O)OC(C)(C)C	13.29	0.5	0.1	10.1021/jacs.8b00178
1933	CCC[P@](=O)(c1cccnc1)c2ccccc2C	8.99	1.0	0.2	10.1021/jacs.9b11938
1934	CCC[P@@](=O)(c1cccnc1)c2ccccc2C	13.29	1.0	0.2	10.1021/jacs.9b11938
1935	COc1ccc(cc1)c2ccc3c(c2)N(C)C(=O)[C@]34C=CC(=C)c5ccccc45	10.0	0.7	0.2	10.1021/acscatal.1c05008
1936	COc1ccc(cc1)c2ccc3c(c2)N(C)C(=O)[C@@]34C=CC(=C)c5ccccc45	13.3	0.7	0.2	10.1021/acscatal.1c05008
1937	Cc1ccc(cc1)[S](=O)(=O)N(CCc2cn(Cc3ccccc3)c4ccccc24)[C@@H]5N(c6cc(C)c(C)cc6C5=C)[S](=O)(=O)C(F)(F)F	11.3	0.5	0.1	10.1002/anie.201904805
1938	Cc1ccc(cc1)[S](=O)(=O)N(CCc2cn(Cc3ccccc3)c4ccccc24)[C@H]5N(c6cc(C)c(C)cc6C5=C)[S](=O)(=O)C(F)(F)F	13.3	0.5	0.1	10.1002/anie.201904805
1939	Cc1cccc(c1)[C@]2(N[S](=O)(=O)C(C)(C)C)C(=O)N(Cc3c(Cl)cccc3Cl)c4ccccc24	11.9	0.5	0.3	10.1021/acs.orglett.5b03458
1940	Cc1cccc(c1)[C@@]2(N[S](=O)(=O)C(C)(C)C)C(=O)N(Cc3c(Cl)cccc3Cl)c4ccccc24	13.3	0.5	0.3	10.1021/acs.orglett.5b03458
1941	COC(=O)/C=C/[C@@H](NCc1ccccc1)c2ccccc2	12.0	0.6	0.12	10.1021/acs.orglett.7b01904
1942	COC(=O)/C=C/[C@H](NCc1ccccc1)c2ccccc2	13.3	0.6	0.12	10.1021/acs.orglett.7b01904
1943	COc1ccc2O[C@H](C[C@@H](c3ccccc3)c2c1)Sc4ccccc4	12.0	1.0	0.03	10.1021/acs.orglett.7b00867
1944	COC(=O)[C@H](F)\C=C\c1cccc(C=O)c1	12.1	1.0	0.1	10.1002/anie.201204521
1945	COC(=O)[C@@H](F)\C=C\c1cccc(C=O)c1	13.3	1.0	0.1	10.1002/anie.201204521
1946	CCCC1=C(CCC)[C@]2(C=Nc3ccccc23)c4ccccc14	14.3	0.3	0.05	10.1002/anie.202010164
1947	CCCC1=C(CCC)[C@@]2(C=Nc3ccccc23)c4ccccc14	13.3	0.3	0.05	10.1002/anie.202010164
1948	Cc1ccc(cc1)N2CCN(CC[C@@H](O)c3ccccc3)CC2	17.5	1.0	0.12	10.1002/adsc.201500653
1949	Cc1ccc(cc1)N2CCN(CC[C@H](O)c3ccccc3)CC2	13.3	1.0	0.12	10.1002/adsc.201500653
1950	C[C@@H]1CC[C@@H]([C@@H](N1)c2ccc(cc2)c3ccccc3)C(F)(F)F	19.2	1.0	0.1	10.1021/acs.orglett.7b02502
1951	CCCCCCCCc1cnc2c(CC[C@]2(Cc3ccc(cc3)C(F)(F)F)C#N)c1	15.607	0.8	0.02	10.1002/anie.202105452
1952	CCCCCCCCc1cnc2c(CC[C@@]2(Cc3ccc(cc3)C(F)(F)F)C#N)c1	13.301	0.8	0.02	10.1002/anie.202105452
1953	CCC(COC(=O)[C@H](NC(=O)c1ccc(cc1)C(C)(C)C)c2ccc(OC)cc2)(c3ccccc3)c4ccccc4	22.97	1.0	0.3	10.1055/s/0030/1259711
1954	CCC(COC(=O)[C@@H](NC(=O)c1ccc(cc1)C(C)(C)C)c2ccc(OC)cc2)(c3ccccc3)c4ccccc4	13.31	1.0	0.3	10.1055/s/0030/1259711
1955	CC(C)[C@H](CO)c1ccc(C)cc1	16.3	1.0	0.01	10.1021/ja0680109
1956	CC(C)[C@@H](CO)c1ccc(C)cc1	13.32	1.0	0.01	10.1021/ja0680109
1957	CCOC(=O)[C@@H](CC(=O)c1ccc(Cl)cc1)C(=C)C=O	12.34	1.0	0.15	10.1039/C6CC02742C
1958	CCOC(=O)[C@H](CC(=O)c1ccc(Cl)cc1)C(=C)C=O	13.33	1.0	0.15	10.1039/C6CC02742C
1959	FC(F)(F)[C@H](CC(=O)c1ccc(cc1)C(F)(F)F)N2N=CC=CC2=O	9.23	1.0	0.2	10.1016/j.isci.2020.101138
1960	FC(F)(F)[C@@H](CC(=O)c1ccc(cc1)C(F)(F)F)N2N=CC=CC2=O	13.33	1.0	0.2	10.1016/j.isci.2020.101138
1961	C[C@@H](O)[C@@H]1CCN(Cc2ccccc2)C1=O	12.09	1.0	0.1	10.1021/acs.orglett.6b03397
1962	Cc1ccc(S[C@@](O)(C(=O)OC(C)(C)C)[Si](C)(c2ccccc2)c3ccccc3)cc1	19.5	1.0	0.01	10.1039/D1SC01096D
1963	Cc1ccc(S[C@](O)(C(=O)OC(C)(C)C)[Si](C)(c2ccccc2)c3ccccc3)cc1	13.35	1.0	0.01	10.1039/D1SC01096D
1964	COc1ccc2cc(ccc2c1)[C@H](C)C(O)=O	11.437	1.0	0.01	10.1021/acs.orglett.6b00748
1965	COc1ccc2cc(ccc2c1)[C@@H](C)C(O)=O	13.364	1.0	0.01	10.1021/acs.orglett.6b00748
1966	FC(F)(F)[C@@H](CC(=O)c1ccc(Cl)cc1)C(=C)C(=O)c2ccccc2	10.7	1.0	0.1	10.1002/adsc.201700666
1967	FC(F)(F)[C@H](CC(=O)c1ccc(Cl)cc1)C(=C)C(=O)c2ccccc2	13.4	1.0	0.1	10.1002/adsc.201700666
1968	Oc1ccc(cc1)[C@@]2(CCCCC2=O)c3ccc(F)cc3	11.4	1.0	0.1	10.1021/jacs.9b07514
1969	Oc1ccc(cc1)[C@]2(CCCCC2=O)c3ccc(F)cc3	13.4	1.0	0.1	10.1021/jacs.9b07514
1970	F[C@H](CCc1ccccc1)C(=O)NCc2ccccc2	11.5	1.0	0.1	10.1002/anie.201409961
1971	F[C@@H](CCc1ccccc1)C(=O)NCc2ccccc2	13.4	1.0	0.1	10.1002/anie.201409961
1972	Cc1[nH]c(cc1)[C@](c2ccccc2)(c3ccc(O)cc3)c4ccccc4F	12.4	1.0	0.05	10.1039/D1SC03324G
1973	Cc1[nH]c(cc1)[C@@](c2ccccc2)(c3ccc(O)cc3)c4ccccc4F	13.4	1.0	0.05	10.1039/D1SC03324G
1974	CCO[P](=O)(OCC)[C@@]12CC(=CC(=O)N1[S](=O)(=O)Oc3ccccc23)C(C)C	14.2	0.4	0.3	10.1039/C8QO00877A
1975	CCO[P](=O)(OCC)[C@]12CC(=CC(=O)N1[S](=O)(=O)Oc3ccccc23)C(C)C	13.4	0.4	0.3	10.1039/C8QO00877A
1976	CN1C(=O)[C@H](Nc2ccccc12)c3cccc(F)c3	17.4	1.0	0.15	10.1039/D0CC03091K
1977	CN1C(=O)[C@@H](Nc2ccccc12)c3cccc(F)c3	13.4	1.0	0.15	10.1039/D0CC03091K
1978	Clc1ccc(cc1)[C@@H]2NCC(=O)N[C@@H]2c3ccc(Cl)cc3	17.5	0.7	0.3	10.1039/D1QO01144H
1979	Cn1cc([C@@H]2[C@H]([C@H](c3ccccc3)c4c(C)oc(c5cccc6ccccc56)c24)c7ccccc7)c8ccccc18	7.68	0.6	0.02	10.1021/acs.orglett.8b02701
1980	CC(C)OC(=O)[C@@]1(N[S](=O)(=O)c2ccc(C)cc12)[C@H](N=C(c3ccccc3)c4ccccc4)C(=O)OC(C)(C)C	30.3	0.8	0.15	10.1002/adsc.201800850
1981	CCOC(=O)C(C)(C)Oc1ccc(cc1)[S@](=O)Cc2ccccc2	11.77	1.0	0.1	10.1021/jacs.8b00178
1982	CCOC(=O)C(C)(C)Oc1ccc(cc1)[S@@](=O)Cc2ccccc2	13.51	1.0	0.1	10.1021/jacs.8b00178
1983	CC(C)(C)N1[C@H](Sc2ccc(Cl)cc2)C(=O)N(C1=O)C(C)(C)C	14.59	1.0	0.01	10.1021/jacs.7b12628
1984	CC(C)(C)N1[C@@H](Sc2ccc(Cl)cc2)C(=O)N(C1=O)C(C)(C)C	13.52	1.0	0.01	10.1021/jacs.7b12628
1985	O[C@]1(C#Cc2ccccc2Br)C(=O)Nc3ccccc13	9.95	1.0	0.2	10.1021/acs.orglett.0c01486
1986	O[C@@]1(C#Cc2ccccc2Br)C(=O)Nc3ccccc13	13.55	1.0	0.2	10.1021/acs.orglett.0c01486
1987	CC(C)Cc1ccc(cc1)[C@@H](CC(C)(C)C(=O)OC(C)(C)C)C#Cc2ccccc2	11.96	0.5	0.005	10.1021/jacs.0c03130
1988	CC(C)Cc1ccc(cc1)[C@H](CC(C)(C)C(=O)OC(C)(C)C)C#Cc2ccccc2	13.58	0.5	0.005	10.1021/jacs.0c03130
1989	O[C@]1(C#Cc2ccc(Br)cc2)C(=O)Nc3ccccc13	10.77	1.0	0.2	10.1021/acs.orglett.0c01486
1990	O[C@@]1(C#Cc2ccc(Br)cc2)C(=O)Nc3ccccc13	13.6	1.0	0.2	10.1021/acs.orglett.0c01486
1991	CC(C)(C)OC(=O)[C@]1(CCC(=N1)c2ccccc2)[C@H](\C=C\c3ccccc3)c4ccccc4	11.2	0.6	0.01	10.1021/acs.orglett.8b02902
1992	CC(C)(C)OC(=O)[C@@]1(CCC(=N1)c2ccccc2)[C@H](\C=C\c3ccccc3)c4ccccc4	13.6	0.6	0.01	10.1021/acs.orglett.8b02902
1993	CCOC(=O)[C@@H](CC(=O)c1ccccc1)C(=C)C(=O)c2ccc(F)cc2	11.9	1.0	0.2	10.6023/A16070358
1994	CCOC(=O)[C@H](CC(=O)c1ccccc1)C(=C)C(=O)c2ccc(F)cc2	13.6	1.0	0.2	10.6023/A16070358
1995	CN(C[C@](CSc1sc2ccc(Cl)cc2n1)(OCc3ccccc3)C=C)C(c4ccccc4)c5ccccc5	12.8	1.0	0.01	10.1002/anie.201712395
1996	CN(C[C@@](CSc1sc2ccc(Cl)cc2n1)(OCc3ccccc3)C=C)C(c4ccccc4)c5ccccc5	13.6	1.0	0.01	10.1002/anie.201712395
1997	CCOC(=O)[C](C[C@@H](C)[N+]([O-])=O)=[C]=[CH]CCOC(C)=O	14.1	1.0	0.03	10.1021/ja409080v
1998	CCOC(=O)[C](C[C@H](C)[N+]([O-])=O)=[C]=[CH]CCOC(C)=O	13.6	1.0	0.03	10.1021/ja409080v
[truncated: 3,419 more rows]
