# Supplementary material for: Retention time prediction for chromatographic enantioseparation by quantile geometry-enhanced graph neural network
Source: Nat Commun. 2023 May 29;14:3095. doi: 10.1038/s41467-023-38853-3 (PMC10227049; doi:10.1038/s41467-023-38853-3)
Supplement: Supplementary file 4 — Source Data [file 41467_2023_38853_MOESM4_ESM.zip › Source data/All_column_charity.csv]

	index	SMILES	RT	Speed	i-PrOH_proportion	Literature	Column
0	0	O=C(OC)N(C)[C@@H](B1OC(C)(C)C(C)(C)O1)CC2=CC=CC=C2	2.14	0.5	0.05	10.1039/C9SC04534A	OJ3
1	0	O=C(OC)N(C)[C@H](B1OC(C)(C)C(C)(C)O1)CC2=CC=CC=C2	1.81	0.5	0.05	10.1039/C9SC04534A	OJ3
2	1	C=CCCCCCCC[C@@H](C[C@@]1(CCCC1=O)c2ccccc2)C=O	0.97	2	0.076923	10.1002/anie.202001100	AD3
3	2	C[C@H](C[S](=O)(=O)c1ccc(C)cc1)c2ccc(cc2)C(F)(F)F	2.13	0.5	0.3	10.1039/C8QO01291A	IA
4	2	C[C@@H](C[S](=O)(=O)c1ccc(C)cc1)c2ccc(cc2)C(F)(F)F	2.3	0.5	0.3	10.1039/C8QO01291A	IA
5	3	Fc1cccc(c1)[C@@H]2NCc3ccccc3c4ccccc24	2	0.5	0.2	10.1039/C8SC04482A	OD3
6	3	Fc1cccc(c1)[C@H]2NCc3ccccc3c4ccccc24	2.3	0.5	0.2	10.1039/C8SC04482A	OD3
7	4	Fc1ccc2c(CN[C@@H](c3ccccc3)c4ccccc24)c1	2	0.5	0.2	10.1039/C8SC04482A	OD3
8	4	Fc1ccc2c(CN[C@H](c3ccccc3)c4ccccc24)c1	2.5	0.5	0.2	10.1039/C8SC04482A	OD3
9	5	Clc1ccc2[C@@H](NCc3ccccc3c2c1)c4ccccc4	2	0.5	0.2	10.1039/C8SC04482A	OD3
10	5	Clc1ccc2[C@H](NCc3ccccc3c2c1)c4ccccc4	2.6	0.5	0.2	10.1039/C8SC04482A	OD3
11	6	COc1cc(C[C@H](B2OC(C)(C)C(C)(C)O2)N3CCOC3=O)cc(OC)c1OC	3.09	0.5	0.2	10.1039/C9SC04534A	IAU
12	6	COc1cc(C[C@@H](B2OC(C)(C)C(C)(C)O2)N3CCOC3=O)cc(OC)c1OC	2.67	0.5	0.2	10.1039/C9SC04534A	IAU
13	7	C[C@@H]1OCCc2ccc(cc12)C#Cc3ccccc3	2.5	0.5	0.01	10.1002/anie.201916677	IF3
14	7	C[C@H]1OCCc2ccc(cc12)C#Cc3ccccc3	2.7	0.5	0.01	10.1002/anie.201916677	IF3
15	8	C[C@H](C[S](=O)(=O)c1ccc(C)cc1)c2ccc(Cl)cc2	2.48	0.5	0.3	10.1039/C8QO01291A	IA
16	8	C[C@@H](C[S](=O)(=O)c1ccc(C)cc1)c2ccc(Cl)cc2	2.77	0.5	0.3	10.1039/C8QO01291A	IA
17	9	Cc1ccccc1[C@@H]2NCc3ccccc3c4ccccc24	1.8	0.5	0.2	10.1039/C8SC04482A	OD3
18	9	Cc1ccccc1[C@H]2NCc3ccccc3c4ccccc24	2.9	0.5	0.2	10.1039/C8SC04482A	OD3
19	10	C1N[C@@H](c2ccccc2)c3ccccc3c4ccccc14	2	0.5	0.2	10.1039/C8SC04482A	OD3
20	10	C1N[C@H](c2ccccc2)c3ccccc3c4ccccc14	2.9	0.5	0.2	10.1039/C8SC04482A	OD3
21	11	CC(C)C[C@H](B1OC(C)(C)C(C)(C)O1)N2CCOC2=O	3.36	0.5	0.05	10.1039/C9SC04534A	IAU
22	11	CC(C)C[C@@H](B1OC(C)(C)C(C)(C)O1)N2CCOC2=O	3.1	0.5	0.05	10.1039/C9SC04534A	IAU
23	12	CCCC[C@H](B1OC(C)(C)C(C)(C)O1)N2CCOC2=O	3.46	0.5	0.05	10.1039/C9SC04534A	IAU
24	12	CCCC[C@@H](B1OC(C)(C)C(C)(C)O1)N2CCOC2=O	3.12	0.5	0.05	10.1039/C9SC04534A	IAU
25	13	CCCCCCCCCC[C@@H]1NC(=O)c2ccccc2O1	2.92	0.5	0.05	10.1002/chem.202002930	OD3
26	13	CCCCCCCCCC[C@H]1NC(=O)c2ccccc2O1	3.21	0.5	0.05	10.1002/chem.202002930	OD3
27	14	C[C@@H]1NC(=O)c2cc(F)ccc2O1	2.65	0.5	0.1	10.1002/chem.202002930	OD3
28	14	C[C@H]1NC(=O)c2cc(F)ccc2O1	3.32	0.5	0.1	10.1002/chem.202002930	OD3
29	15	Fc1ccc2c(CN[C@@H](c3ccccc3)c4ccccc24)c1	2.1	0.5	0.2	10.1039/C8SC04482A	OD3
30	15	Fc1ccc2c(CN[C@H](c3ccccc3)c4ccccc24)c1	3.4	0.5	0.2	10.1039/C8SC04482A	OD3
31	16	Cc1ccc(cc1)[C@]2(C)CC(C)(C)CN2C(=S)Nc3cc(cc(c3)C(F)(F)F)C(F)(F)F	4.32	1	0.1	10.1002/anie.201501762	ADH
32	16	Cc1ccc(cc1)[C@@]2(C)CC(C)(C)CN2C(=S)Nc3cc(cc(c3)C(F)(F)F)C(F)(F)F	3.46	1	0.1	10.1002/anie.201501762	ADH
33	17	CCCCC[C@H](B1OC(C)(C)C(C)(C)O1)N2CCOC2=O	3.66	0.5	0.05	10.1039/C9SC04534A	IAU
34	17	CCCCC[C@@H](B1OC(C)(C)C(C)(C)O1)N2CCOC2=O	3.46	0.5	0.05	10.1039/C9SC04534A	IAU
35	18	CCC[C@H](B1OC(C)(C)C(C)(C)O1)N2CCOC2=O	3.74	0.5	0.05	10.1039/C9SC04534A	IAU
36	18	CCC[C@@H](B1OC(C)(C)C(C)(C)O1)N2CCOC2=O	3.5	0.5	0.05	10.1039/C9SC04534A	IAU
37	19	CCCOC(=O)C[C@H](B1OC(C)(C)C(C)(C)O1)c2ccccc2	4.2	1	0.1	10.1002/adsc.201900161	ODH
38	19	CCCOC(=O)C[C@@H](B1OC(C)(C)C(C)(C)O1)c2ccccc2	3.5	1	0.1	10.1002/adsc.201900161	ODH
39	20	C[C@@H]1NC(=O)c2cccc(C)c2O1	2.92	0.5	0.1	10.1002/chem.202002930	OD3
40	20	C[C@H]1NC(=O)c2cccc(C)c2O1	3.54	0.5	0.1	10.1002/chem.202002930	OD3
41	21	Cc1ccccc1C[C@H](B2OC(C)(C)C(C)(C)O2)N3CCOC3=O	3.81	0.5	0.05	10.1039/C9SC04534A	IAU
42	21	Cc1ccccc1C[C@@H](B2OC(C)(C)C(C)(C)O2)N3CCOC3=O	3.6	0.5	0.05	10.1039/C9SC04534A	IAU
43	22	C[C@H]1Oc2ccccc2C(=O)N1C	3.21	0.5	0.1	10.1002/chem.202002930	OD3
44	22	C[C@@H]1Oc2ccccc2C(=O)N1C	3.6	0.5	0.1	10.1002/chem.202002930	OD3
45	23	C[C@]1(CC2(CCCCC2)CN1C(=S)Nc3cc(cc(c3)C(F)(F)F)C(F)(F)F)c4ccc(CC=C)cc4	6.4	1	0.1	10.1002/anie.201501762	ADH
46	23	C[C@@]1(CC2(CCCCC2)CN1C(=S)Nc3cc(cc(c3)C(F)(F)F)C(F)(F)F)c4ccc(CC=C)cc4	3.63	1	0.1	10.1002/anie.201501762	ADH
47	24	CC1(C)CN(C(=S)Nc2cc(cc(c2)C(F)(F)F)C(F)(F)F)[C@@](C)(C1)c3ccccc3	4.62	1	0.1	10.1002/anie.201501762	ADH
48	24	CC1(C)CN(C(=S)Nc2cc(cc(c2)C(F)(F)F)C(F)(F)F)[C@](C)(C1)c3ccccc3	3.67	1	0.1	10.1002/anie.201501762	ADH
49	25	C[C@@H]1NC(=O)c2cc(Br)ccc2O1	2.86	0.5	0.1	10.1002/chem.202002930	OD3
50	25	C[C@H]1NC(=O)c2cc(Br)ccc2O1	3.69	0.5	0.1	10.1002/chem.202002930	OD3
51	26	CCCC[C@@H]1NC(=O)c2ccccc2O1	3.47	0.5	0.1	10.1002/chem.202002930	OD3
52	26	CCCC[C@H]1NC(=O)c2ccccc2O1	3.72	0.5	0.1	10.1002/chem.202002930	OD3
53	27	C[C@@H]1NC(=O)c2cc(F)ccc2O1	3.06	0.5	0.1	10.1002/chem.202002930	OD3
54	27	C[C@H]1NC(=O)c2cc(F)ccc2O1	3.74	0.5	0.1	10.1002/chem.202002930	OD3
55	28	CC(=O)c1ccc(cc1)[C@@H](CCCO[Si](C)(C)C(C)(C)C)CC(=O)NC(C)(C)c2ccccn2	4.2	1	0.3	10.1039/D1CC01690C	ADH
56	28	CC(=O)c1ccc(cc1)[C@H](CCCO[Si](C)(C)C(C)(C)C)CC(=O)NC(C)(C)c2ccccn2	3.9	1	0.3	10.1039/D1CC01690C	ADH
57	29	C[C@@H]1N(Cc2ccccc2c3ccccc13)C(=O)OC(C)(C)C	3.5	0.3	0.02	10.1039/C8SC04482A	AD3
58	29	C[C@H]1N(Cc2ccccc2c3ccccc13)C(=O)OC(C)(C)C	3.9	0.3	0.02	10.1039/C8SC04482A	AD3
59	30	CC1(C)OB(OC1(C)C)[C@@H](CC2CCCCC2)N3CCOC3=O	4.87	0.5	0.05	10.1039/C9SC04534A	IAU
60	30	CC1(C)OB(OC1(C)C)[C@H](CC2CCCCC2)N3CCOC3=O	3.91	0.5	0.05	10.1039/C9SC04534A	IAU
61	31	Cc1ccc(cc1)[S](=O)(=O)C[C@H]2CCCc3ccccc23	3.27	0.5	0.1	10.1039/C8QO01291A	IB
62	31	Cc1ccc(cc1)[S](=O)(=O)C[C@@H]2CCCc3ccccc23	3.93	0.5	0.1	10.1039/C8QO01291A	IB
63	32	C[C@@H](C[S](=O)(=O)c1ccc(C)cc1)c2sccc2	3.75	0.5	0.1	10.1039/C8QO01291A	IA
64	32	C[C@H](C[S](=O)(=O)c1ccc(C)cc1)c2sccc2	3.98	0.5	0.1	10.1039/C8QO01291A	IA
65	33	C[C@@H]1NC(=O)c2ccccc2O1	3.18	0.5	0.1	10.1002/chem.202002930	OD3
66	33	C[C@H]1NC(=O)c2ccccc2O1	3.98	0.5	0.1	10.1002/chem.202002930	OD3
67	34	CO[C@H](NC(=O)c1sccc1)c2ccccc2CCCC(F)(F)F	4.46	1	0.1	10.1002/anie.201405401	ADH
68	34	CO[C@@H](NC(=O)c1sccc1)c2ccccc2CCCC(F)(F)F	4.02	1	0.1	10.1002/anie.201405401	ADH
69	35	CC(C)c1ccc(C[C@H](B2OC(C)(C)C(C)(C)O2)N3CCOC3=O)cc1	4.31	0.5	0.05	10.1039/C9SC04534A	IAU
70	35	CC(C)c1ccc(C[C@@H](B2OC(C)(C)C(C)(C)O2)N3CCOC3=O)cc1	4.04	0.5	0.05	10.1039/C9SC04534A	IAU
71	36	Cc1cccc(C[C@H](B2OC(C)(C)C(C)(C)O2)N3CCOC3=O)c1	4.42	0.5	0.05	10.1039/C9SC04534A	IAU
72	36	Cc1cccc(C[C@@H](B2OC(C)(C)C(C)(C)O2)N3CCOC3=O)c1	4.07	0.5	0.05	10.1039/C9SC04534A	IAU
73	37	C[C@@H]1OCCc2ccc(cc12)C#CCCOCc3ccccc3	3.6	0.5	0.01	10.1002/anie.201916677	IF3
74	37	C[C@H]1OCCc2ccc(cc12)C#CCCOCc3ccccc3	4.1	0.5	0.01	10.1002/anie.201916677	IF3
75	38	C[C@@H]1NC(=O)c2ccc(C)cc2O1	3.39	0.5	0.1	10.1002/chem.202002930	OD3
76	38	C[C@H]1NC(=O)c2ccc(C)cc2O1	4.12	0.5	0.1	10.1002/chem.202002930	OD3
77	39	CC1(C)CN(C(=S)Nc2cc(cc(c2)C(F)(F)F)C(F)(F)F)[C@@](C)(C1)c3ccc(F)cc3	4.86	1	0.1	10.1002/anie.201501762	ADH
78	39	CC1(C)CN(C(=S)Nc2cc(cc(c2)C(F)(F)F)C(F)(F)F)[C@](C)(C1)c3ccc(F)cc3	4.13	1	0.1	10.1002/anie.201501762	ADH
79	40	C[C@H](C[S](=O)(=O)c1ccc(C)cc1)c2ccc(Br)cc2	3.84	0.5	0.1	10.1039/C8QO01291A	IA
80	40	C[C@@H](C[S](=O)(=O)c1ccc(C)cc1)c2ccc(Br)cc2	4.16	0.5	0.1	10.1039/C8QO01291A	IA
81	41	C[C@H](C[S](=O)(=O)c1ccc(C)cc1)c2ccccc2C	3.37	0.5	0.1	10.1039/C8QO01291A	IA
82	41	C[C@@H](C[S](=O)(=O)c1ccc(C)cc1)c2ccccc2C	4.17	0.5	0.1	10.1039/C8QO01291A	IA
83	42	CC(C)CC[C@@](CBr)(C(=O)c1ccccc1)c2ccccc2	8.69	1	0.1	10.1039/C1SC00295C	OJ
84	42	CC(C)CC[C@](CBr)(C(=O)c1ccccc1)c2ccccc2	4.18	1	0.1	10.1039/C1SC00295C	OJ
85	43	O=C1N[C@H](C2CCCCC2)c3ccccc3N1	4.9	1	0.2	10.1039/D1QO01598B	OJH
86	43	O=C1N[C@@H](C2CCCCC2)c3ccccc3N1	4.2	1	0.2	10.1039/D1QO01598B	OJH
87	44	CC(C)(NC(=O)C[C@@H]1CCOc2ccc(Cl)cc12)c3ccccn3	5	1	0.3	10.1039/D1QO00302J	ASH
88	44	CC(C)(NC(=O)C[C@H]1CCOc2ccc(Cl)cc12)c3ccccn3	4.2	1	0.3	10.1039/D1QO00302J	ASH
89	45	C[C@@H]1NC(=O)c2ccccc2c3ncccc13	5.1	0.5	0.2	10.1021/acs.orglett.0c02282	AD3
90	45	C[C@H]1NC(=O)c2ccccc2c3ncccc13	4.2	0.5	0.2	10.1021/acs.orglett.0c02282	AD3
91	46	C[C@@H]1NC(=O)c2ccccc2c3ccccc13	6.5	0.5	0.2	10.1021/acs.orglett.0c02282	AD3
92	46	C[C@H]1NC(=O)c2ccccc2c3ccccc13	4.2	0.5	0.2	10.1021/acs.orglett.0c02282	AD3
93	47	COC(=O)CC[C@H](C[S](=O)(=O)c1ccc(C)cc1)c2ccccc2	3.56	0.5	0.3	10.1039/C8QO01291A	IB
94	47	COC(=O)CC[C@@H](C[S](=O)(=O)c1ccc(C)cc1)c2ccccc2	4.2	0.5	0.3	10.1039/C8QO01291A	IB
95	48	C[C@@H]1NC(=O)c2ccc(Cl)cc2O1	3.32	0.5	0.1	10.1002/chem.202002930	OD3
96	48	C[C@H]1NC(=O)c2ccc(Cl)cc2O1	4.21	0.5	0.1	10.1002/chem.202002930	OD3
97	49	CC[C@@H]([C@@H](N)C(=O)N(C)C)c1ccccc1	5.09	1	0.15	10.1002/anie.202202552	AD3
98	50	CCCC[C@@](CBr)(C(=O)c1ccccc1)c2ccccc2	6.16	1	0.2	10.1039/C1SC00295C	OJ
99	50	CCCC[C@](CBr)(C(=O)c1ccccc1)c2ccccc2	4.27	1	0.2	10.1039/C1SC00295C	OJ
100	51	C[C@@H]1NC(=O)c2cc(C)ccc2O1	3.17	0.5	0.1	10.1002/chem.202002930	OD3
101	51	C[C@H]1NC(=O)c2cc(C)ccc2O1	4.29	0.5	0.1	10.1002/chem.202002930	OD3
102	52	CC(C)(NC(=O)C[C@@H]1CCOc2ccc(cc12)C(F)(F)F)c3ccccn3	5.3	1	0.2	10.1039/D1QO00302J	ASH
103	52	CC(C)(NC(=O)C[C@H]1CCOc2ccc(cc12)C(F)(F)F)c3ccccn3	4.3	1	0.2	10.1039/D1QO00302J	ASH
104	53	CO[C@H](NC(=O)C(C)(C)C)c1ccccc1CCCC(F)(F)F	4.93	1	0.1	10.1002/anie.201405401	ODH
105	53	CO[C@@H](NC(=O)C(C)(C)C)c1ccccc1CCCC(F)(F)F	4.32	1	0.1	10.1002/anie.201405401	ODH
106	54	CCOC(OCC)[C@@H](N)c1sccc1	3.9	0.5	0.05	10.1039/D1CC06601C	OD3
107	54	CCOC(OCC)[C@H](N)c1sccc1	4.4	0.5	0.05	10.1039/D1CC06601C	OD3
108	55	O[C@@H](c1ccccc1)C(F)(F)C(F)(F)C(F)(F)F	7.6	1	0.15	10.1039/D1QO00368B	ODH
109	55	O[C@H](c1ccccc1)C(F)(F)C(F)(F)C(F)(F)F	4.4	1	0.15	10.1039/D1QO00368B	ODH
110	56	C[C@H](C[S](=O)(=O)c1ccc(C)cc1)c2ccccc2	4.01	0.5	0.1	10.1039/C8QO01291A	IA
111	56	C[C@@H](C[S](=O)(=O)c1ccc(C)cc1)c2ccccc2	4.41	0.5	0.1	10.1039/C8QO01291A	IA
112	57	C[C@@H]([C@@H](N)C(=O)N(C)C)c1ccccc1	5.12	1	0.15	10.1002/anie.202202552	AD3
113	58	CC(C)(C)[Si](C)(C)OCC[C@]1(CC=C(COC1=O)c2ccccc2)c3ccccc3	4.91	1	0.1	10.1021/jacs.8b12095	AD
114	58	CC(C)(C)[Si](C)(C)OCC[C@@]1(CC=C(COC1=O)c2ccccc2)c3ccccc3	4.48	1	0.1	10.1021/jacs.8b12095	AD
115	59	CC(C)c1cc(C(C)C)c(NC[C@@H]2CCc3cccc(C)c3N2)c(c1)C(C)C	4.9	1	0.05	10.1002/anie.201909919	ODH
116	59	CC(C)c1cc(C(C)C)c(NC[C@H]2CCc3cccc(C)c3N2)c(c1)C(C)C	4.5	1	0.05	10.1002/anie.201909919	ODH
117	60	COc1cccc(c1)[C@@H](C)CC(=O)NC(C)(C)c2ccccn2	4.1	1	0.3	10.1039/D1CC01690C	ASH
118	60	COc1cccc(c1)[C@H](C)CC(=O)NC(C)(C)c2ccccn2	4.5	1	0.3	10.1039/D1CC01690C	ASH
119	61	CC1(C)COC(OC1)c2ccc(cc2)[C@]3(C)CC(C)(C)CN3C(=S)Nc4cc(cc(c4)C(F)(F)F)C(F)(F)F	6.1	1	0.1	10.1002/anie.201501762	ODH
120	61	CC1(C)COC(OC1)c2ccc(cc2)[C@@]3(C)CC(C)(C)CN3C(=S)Nc4cc(cc(c4)C(F)(F)F)C(F)(F)F	4.52	1	0.1	10.1002/anie.201501762	ODH
121	62	C[C@@H](CC(=O)NC(C)(C)c1ccccn1)c2ccc(OC(F)(F)F)cc2	4.8	1	0.2	10.1039/D1CC01690C	ADH
122	62	C[C@H](CC(=O)NC(C)(C)c1ccccn1)c2ccc(OC(F)(F)F)cc2	4.6	1	0.2	10.1039/D1CC01690C	ADH
123	63	CCC(CC)(O[Si](C)(C)C(C)(C)C)C#Cc1cc(C)ccc1[S@@](=O)c2ccccn2	4.2	1	0.3	10.1021/acs.orglett.1c02918	ODH
124	63	CCC(CC)(O[Si](C)(C)C(C)(C)C)C#Cc1cc(C)ccc1[S@](=O)c2ccccn2	4.6	1	0.3	10.1021/acs.orglett.1c02918	ODH
125	64	C[C@]1(CC2(CCCCC2)CN1C(=S)Nc3cc(cc(c3)C(F)(F)F)C(F)(F)F)c4ccccc4	9.87	1	0.1	10.1002/anie.201501762	ODH
126	64	C[C@@]1(CC2(CCCCC2)CN1C(=S)Nc3cc(cc(c3)C(F)(F)F)C(F)(F)F)c4ccccc4	4.61	1	0.1	10.1002/anie.201501762	ODH
127	65	C[C@]1(CC2(CCCCC2)CN1)c3ccc(cc3)c4ccccc4	5.51	1	0.3	10.1002/anie.201501762	ADH
128	65	C[C@@]1(CC2(CCCCC2)CN1)c3ccc(cc3)c4ccccc4	4.64	1	0.3	10.1002/anie.201501762	ADH
129	66	C(C[C@@H](C#Cc1ccccc1)c2ccccc2)Cc3ccccc3	6.81	1	0.01	10.1038/s41557/019/0346/2	IB
130	66	C(C[C@H](C#Cc1ccccc1)c2ccccc2)Cc3ccccc3	4.65	1	0.01	10.1038/s41557/019/0346/2	IB
131	67	Cc1ccc(C[C@H](B2OC(C)(C)C(C)(C)O2)N3CCOC3=O)cc1	5.11	0.5	0.05	10.1039/C9SC04534A	IAU
132	67	Cc1ccc(C[C@@H](B2OC(C)(C)C(C)(C)O2)N3CCOC3=O)cc1	4.65	0.5	0.05	10.1039/C9SC04534A	IAU
133	68	C[C@]1(CC2(CCCCC2)CN1C(=S)Nc3cc(cc(c3)C(F)(F)F)C(F)(F)F)c4ccc(cc4)C#C	8.06	1	0.1	10.1002/anie.201501762	ADH
134	68	C[C@@]1(CC2(CCCCC2)CN1C(=S)Nc3cc(cc(c3)C(F)(F)F)C(F)(F)F)c4ccc(cc4)C#C	4.68	1	0.1	10.1002/anie.201501762	ADH
135	69	CCC[C@@](CBr)(C(=O)c1ccccc1)c2ccccc2	6.02	1	0.1	10.1039/C1SC00295C	OJ
136	69	CCC[C@](CBr)(C(=O)c1ccccc1)c2ccccc2	4.68	1	0.1	10.1039/C1SC00295C	OJ
137	70	C[C@H](CCCCCCCCBr)c1cc2c(F)cccc2n1c3ccc(cn3)c4cc(cc(c4)C(F)(F)F)C(F)(F)F	5.12	0.6	0.05	10.1021/jacs.1c08562	IF
138	70	C[C@@H](CCCCCCCCBr)c1cc2c(F)cccc2n1c3ccc(cn3)c4cc(cc(c4)C(F)(F)F)C(F)(F)F	4.73	0.6	0.05	10.1021/jacs.1c08562	IF
139	71	CCOC(OCC)C#C[C@@H](C)c1ccc(C)cc1	5.71	1	0.02	10.1038/s41557/019/0346/2	IG
140	71	CCOC(OCC)C#C[C@H](C)c1ccc(C)cc1	4.74	1	0.02	10.1038/s41557/019/0346/2	IG
141	72	CN(C)C(=O)[C@H](NC(=O)c1ccccc1)C(C)(C)C	4.07	1	0.2	10.1002/anie.202202552	AD3
142	72	CN(C)C(=O)[C@@H](NC(=O)c1ccccc1)C(C)(C)C	4.78	1	0.2	10.1002/anie.202202552	AD3
143	73	Cc1ccccc1SC[C@@]2(CCCC2=O)c3ccc(F)c(Cl)c3	5.28	1	0.2	10.1002/anie.201907115	IE
144	73	Cc1ccccc1SC[C@]2(CCCC2=O)c3ccc(F)c(Cl)c3	4.8	1	0.2	10.1002/anie.201907115	IE
145	74	C[C@@H](C#Cc1ccccc1)c2ccc3ccccc3c2	5.08	1	0.03	10.1038/s41557/019/0346/2	OD3
146	74	C[C@H](C#Cc1ccccc1)c2ccc3ccccc3c2	4.82	1	0.03	10.1038/s41557/019/0346/2	OD3
147	75	CC(C)(C(=O)O[C@H](CCCCC#N)\C=C\c1ccccc1)C(F)(F)F	4.35	1	0.3	10.1002/anie.202110084	AZ
148	75	CC(C)(C(=O)O[C@@H](CCCCC#N)\C=C\c1ccccc1)C(F)(F)F	4.87	1	0.3	10.1002/anie.202110084	AZ
149	76	CC[C@@H](C#Cc1ccccc1)c2cccc(OC)c2	5.55	1	0.01	10.1038/s41557/019/0346/2	OD3
150	76	CC[C@H](C#Cc1ccccc1)c2cccc(OC)c2	4.89	1	0.01	10.1038/s41557/019/0346/2	OD3
151	77	CCCCCCCCCC[C@@H]1OCCc2ccccc12	4.6	0.8	0.01	10.1002/anie.201916677	IF
152	77	CCCCCCCCCC[C@H]1OCCc2ccccc12	4.9	0.8	0.01	10.1002/anie.201916677	IF
153	78	C[C@@H]([C@@H](N)C(=O)N(C)C)c1ccccc1C	5.79	1	0.1	10.1002/anie.202202552	AD3
154	79	C[C@H](C[S](C)(=O)=O)c1ccccc1	4.61	0.5	0.3	10.1039/C8QO01291A	IC
155	79	C[C@@H](C[S](C)(=O)=O)c1ccccc1	4.91	0.5	0.3	10.1039/C8QO01291A	IC
156	80	Cc1ccccc1SC[C@@]2(CCCC2=O)c3ccc(cc3)C(F)(F)F	6.49	1	0.1	10.1002/anie.201907115	IE
157	80	Cc1ccccc1SC[C@]2(CCCC2=O)c3ccc(cc3)C(F)(F)F	4.94	1	0.1	10.1002/anie.201907115	IE
158	81	C[C@]1(CC2(CCCCC2)CN1C(=S)Nc3cc(cc(c3)C(F)(F)F)C(F)(F)F)c4ccc(cc4)c5ccccc5	6.64	1	0.1	10.1002/anie.201501762	ODH
159	81	C[C@@]1(CC2(CCCCC2)CN1C(=S)Nc3cc(cc(c3)C(F)(F)F)C(F)(F)F)c4ccc(cc4)c5ccccc5	4.95	1	0.1	10.1002/anie.201501762	ODH
160	82	CC1(C)OB(OC1(C)C)[C@@H](CCCc2ccccc2)N3CCOC3=O	5.85	0.5	0.05	10.1039/C9SC04534A	IAU
161	82	CC1(C)OB(OC1(C)C)[C@H](CCCc2ccccc2)N3CCOC3=O	4.98	0.5	0.05	10.1039/C9SC04534A	IAU
162	83	COCCC[C@@](CBr)(C(=O)c1ccccc1)c2ccccc2	7.56	1	0.3	10.1039/C1SC00295C	OJ
163	83	COCCC[C@](CBr)(C(=O)c1ccccc1)c2ccccc2	5	1	0.3	10.1039/C1SC00295C	OJ
164	84	CCCC[C@@H]1OCCc2ccccc12	4.7	0.8	0.01	10.1002/anie.201916677	IF
165	84	CCCC[C@H]1OCCc2ccccc12	5	0.8	0.01	10.1002/anie.201916677	IF
166	85	CCc1ccccc1SC[C@@]2(CCCC2=O)c3ccccc3	5.84	1	0.2	10.1002/anie.201907115	IE
167	85	CCc1ccccc1SC[C@]2(CCCC2=O)c3ccccc3	5.01	1	0.2	10.1002/anie.201907115	IE
168	86	CC(C)O[C@H](NC(=O)c1ccccc1)c2ccccc2CCCC(F)(F)F	6.05	1	0.1	10.1002/anie.201405401	ADH
169	86	CC(C)O[C@@H](NC(=O)c1ccccc1)c2ccccc2CCCC(F)(F)F	5.03	1	0.1	10.1002/anie.201405401	ADH
170	87	CC1(C)OB(OC1(C)C)[C@@H](Cc2cccc(F)c2)N3CCOC3=O	5.58	0.5	0.05	10.1039/C9SC04534A	IAU
171	87	CC1(C)OB(OC1(C)C)[C@H](Cc2cccc(F)c2)N3CCOC3=O	5.04	0.5	0.05	10.1039/C9SC04534A	IAU
172	88	Cc1ccccc1SC[C@@]2(CCCC2=O)c3ccccc3	6.46	1	0.3	10.1002/anie.201907115	IE
173	88	Cc1ccccc1SC[C@]2(CCCC2=O)c3ccccc3	5.05	1	0.3	10.1002/anie.201907115	IE
174	89	Cc1cccc(c1)[C@]2(CCCC2=O)CSc3ccccc3C	5.4	1	0.2	10.1002/anie.201907115	IE
175	89	Cc1cccc(c1)[C@@]2(CCCC2=O)CSc3ccccc3C	5.07	1	0.2	10.1002/anie.201907115	IE
176	90	C[C@]1(CC2(CCCC2)CN1C(=S)Nc3cc(cc(c3)C(F)(F)F)C(F)(F)F)c4ccccc4	13.5	1	0.1	10.1002/anie.201501762	ODH
177	90	C[C@@]1(CC2(CCCC2)CN1C(=S)Nc3cc(cc(c3)C(F)(F)F)C(F)(F)F)c4ccccc4	5.08	1	0.1	10.1002/anie.201501762	ODH
178	91	CC(C)OC(=O)c1ccc(c(c1)C#C[Si](C(C)C)(C(C)C)C(C)C)[S@@](=O)c2ccccn2	4.8	1	0.3	10.1021/acs.orglett.1c02918	IB
179	91	CC(C)OC(=O)c1ccc(c(c1)C#C[Si](C(C)C)(C(C)C)C(C)C)[S@](=O)c2ccccn2	5.1	1	0.3	10.1021/acs.orglett.1c02918	IB
180	92	Oc1ccc(cc1)[S@](=O)c2ccccn2	8.1	1	0.3	10.1021/acs.orglett.1c02918	ODH
181	92	Oc1ccc(cc1)[S@@](=O)c2ccccn2	5.1	1	0.3	10.1021/acs.orglett.1c02918	ODH
182	93	Cc1ccccc1SC[C@@]2(CCCC2=O)c3ccc(F)cc3	6.83	1	0.2	10.1002/anie.201907115	IE
183	93	Cc1ccccc1SC[C@]2(CCCC2=O)c3ccc(F)cc3	5.13	1	0.2	10.1002/anie.201907115	IE
184	94	C[C@H]1CC[C@@H](C(C)C)[C@@H](C1)OC(=O)/C=C/c2cccc(C(C)C)c2\C(C=O)=C/c3ccccc3	5.84	1	0.1	10.1002/anie.201915949	IA
185	95	CCOC(=O)[C@](CNC(C)=O)(Sc1ccc(C)cc1)c2ccccc2	5.83	1	0.3	10.1021/ol901572x	OD
186	95	CCOC(=O)[C@@](CNC(C)=O)(Sc1ccc(C)cc1)c2ccccc2	5.14	1	0.3	10.1021/ol901572x	OD
187	96	C[C@H]1CCc2cc(F)ccc2N1	5.9	1	0.1	10.1039/C4CY00418C	ODH
188	96	C[C@@H]1CCc2cc(F)ccc2N1	5.2	1	0.1	10.1039/C4CY00418C	ODH
189	97	CC(C)[Si](C#Cc1cc(C)ccc1[S@@](=O)c2ccc(cn2)C(F)(F)F)(C(C)C)C(C)C	4.7	0.8	0.15	10.1021/acs.orglett.1c02918	ADH
190	97	CC(C)[Si](C#Cc1cc(C)ccc1[S@](=O)c2ccc(cn2)C(F)(F)F)(C(C)C)C(C)C	5.2	0.8	0.15	10.1021/acs.orglett.1c02918	ADH
191	98	Cc1ccc(cc1)[S@](=O)c2ccc(cn2)C(F)(F)F	4.6	1	0.3	10.1021/acs.orglett.1c02918	OJH
192	98	Cc1ccc(cc1)[S@@](=O)c2ccc(cn2)C(F)(F)F	5.2	1	0.3	10.1021/acs.orglett.1c02918	OJH
193	99	Cc1ccccc1SC[C@@]2(CCCC2=O)c3ccc(Cl)cc3	8.25	1	0.2	10.1002/anie.201907115	IE
194	99	Cc1ccccc1SC[C@]2(CCCC2=O)c3ccc(Cl)cc3	5.25	1	0.2	10.1002/anie.201907115	IE
195	100	COc1ccc2O[C@H](C)NC(=O)c2c1	3.6	0.5	0.1	10.1002/chem.202002930	OD3
196	100	COc1ccc2O[C@@H](C)NC(=O)c2c1	5.26	0.5	0.1	10.1002/chem.202002930	OD3
197	101	C=CCN[C@H](\C=C\c1ccccc1)c2ccccc2	5.581	1	0.05	10.1039/C4CC03920C	ODH
198	101	C=CCN[C@@H](\C=C\c1ccccc1)c2ccccc2	5.296	1	0.05	10.1039/C4CC03920C	ODH
199	102	CCC(C)(C)C(=O)O[C@@H](C(=O)NC(C)(C)C)c1cccc(c1)[N+]([O-])=O	4.5	1	0.2	10.1021/jacs.5b09117	ADH
200	102	CCC(C)(C)C(=O)O[C@H](C(=O)NC(C)(C)C)c1cccc(c1)[N+]([O-])=O	5.3	1	0.2	10.1021/jacs.5b09117	ADH
201	103	CO[C@H](NC(=O)c1ccccc1)c2cc(C)ccc2CCCC(F)(F)F	6.78	1	0.05	10.1002/anie.201405401	ODH
202	103	CO[C@@H](NC(=O)c1ccccc1)c2cc(C)ccc2CCCC(F)(F)F	5.3	1	0.05	10.1002/anie.201405401	ODH
203	104	CC(C)[Si](C#Cc1cc(ccc1[S@@](=O)c2ccccn2)C(F)(F)F)(C(C)C)C(C)C	4.7	0.8	0.15	10.1021/acs.orglett.1c02918	ADH
204	104	CC(C)[Si](C#Cc1cc(ccc1[S@](=O)c2ccccn2)C(F)(F)F)(C(C)C)C(C)C	5.3	0.8	0.15	10.1021/acs.orglett.1c02918	ADH
205	105	Cc1ccc(cc1)\C=C2/[C@@H](CCCO[Si](C)(C)C(C)(C)C)CC(=O)N2C(C)(C)c3ccccn3	6.3	0.8	0.05	10.1002/anie.202004504	ADH
206	105	Cc1ccc(cc1)\C=C2/[C@H](CCCO[Si](C)(C)C(C)(C)C)CC(=O)N2C(C)(C)c3ccccn3	5.3	0.8	0.05	10.1002/anie.202004504	ADH
207	106	CC(C)(C)c1ccc(cc1)[S@](=O)c2ccccn2	5.9	1	0.3	10.1021/acs.orglett.1c02918	ODH
208	106	CC(C)(C)c1ccc(cc1)[S@@](=O)c2ccccn2	5.3	1	0.3	10.1021/acs.orglett.1c02918	ODH
209	107	CCC/C=C/C[C@]1(C(=O)N(C(=O)OC(C)(C)C)c2ccccc12)c3ccccc3	5	1	0.1	10.1002/adsc.201501155	ADH
210	107	CCC/C=C/C[C@@]1(C(=O)N(C(=O)OC(C)(C)C)c2ccccc12)c3ccccc3	5.3	1	0.1	10.1002/adsc.201501155	ADH
211	108	CCCCC[C@@H](CC=O)C(=O)OCC	6	1	0.02	10.1021/acs.orglett.9b04624	ODH
212	108	CCCCC[C@H](CC=O)C(=O)OCC	5.3	1	0.02	10.1021/acs.orglett.9b04624	ODH
213	109	C[C@@H](C(=O)NCc1ccccc1)c2ccccc2	6.697	1	0.2	10.1039/D0CC06311H	IA
214	109	C[C@H](C(=O)NCc1ccccc1)c2ccccc2	5.314	1	0.2	10.1039/D0CC06311H	IA
215	110	CC(C)N(C(C)C)C(=O)[C@H](N)c1ccccc1	4.03	1	0.1	10.1002/anie.202202552	OD3
216	110	CC(C)N(C(C)C)C(=O)[C@@H](N)c1ccccc1	5.32	1	0.1	10.1002/anie.202202552	OD3
217	111	C[C@@H](C#Cc1ccc(cc1)B2OC(C)(C)C(C)(C)O2)c3ccccc3C(=O)NC(C)(C)C	14.91	0.8	0.1	10.1038/s41467/019/13705/1	ADH
218	111	C[C@H](C#Cc1ccc(cc1)B2OC(C)(C)C(C)(C)O2)c3ccccc3C(=O)NC(C)(C)C	5.35	0.8	0.1	10.1038/s41467/019/13705/1	ADH
219	112	CC1(C)OB(OC1(C)C)[C@@H](Cc2ccccc2)N3CCOC3=O	7.32	0.5	0.1	10.1039/C9SC04534A	AD3
220	112	CC1(C)OB(OC1(C)C)[C@H](Cc2ccccc2)N3CCOC3=O	5.35	0.5	0.1	10.1039/C9SC04534A	AD3
221	113	CC(C)c1cccc(C(C)C)c1NC[C@@H]2CCc3cccc(Br)c3N2	6	1	0.01	10.1002/anie.201909919	ODH
222	113	CC(C)c1cccc(C(C)C)c1NC[C@H]2CCc3cccc(Br)c3N2	5.4	1	0.01	10.1002/anie.201909919	ODH
223	114	C[C@H]\1CC(=O)N(C1=C/c2cc(C)cc(C)c2)C(C)(C)c3ccccn3	6.1	0.8	0.08	10.1002/anie.202004504	ADH
224	114	C[C@@H]\1CC(=O)N(C1=C/c2cc(C)cc(C)c2)C(C)(C)c3ccccn3	5.4	0.8	0.08	10.1002/anie.202004504	ADH
225	115	CC(C)(NC(=O)C[C@@H]1CCNc2ccccc12)c3ccccn3	6.8	1	0.2	10.1039/D1QO00302J	ASH
226	115	CC(C)(NC(=O)C[C@H]1CCNc2ccccc12)c3ccccn3	5.4	1	0.2	10.1039/D1QO00302J	ASH
227	116	C[C@@H]1OCCc2ccc(C)cc12	5.1	1	0.01	10.1002/anie.201916677	IF
228	116	C[C@H]1OCCc2ccc(C)cc12	5.4	1	0.01	10.1002/anie.201916677	IF
229	117	C[C@@H]1OCCc2ccccc12	5.1	0.8	0.01	10.1002/anie.201916677	IF
230	117	C[C@H]1OCCc2ccccc12	5.4	0.8	0.01	10.1002/anie.201916677	IF
231	118	C[C@H](C#N)c1ccc(cc1)C(C)(C)C	4.9	1	0.02	10.1002/anie.201906111	ODH
232	118	C[C@@H](C#N)c1ccc(cc1)C(C)(C)C	5.4	1	0.02	10.1002/anie.201906111	ODH
233	119	C[C@@H](CCCO)c1ccc(C)cc1	6.68	1	0.1	10.1038/s41557/019/0346/2	ODH
234	119	C[C@H](CCCO)c1ccc(C)cc1	5.42	1	0.1	10.1038/s41557/019/0346/2	ODH
235	120	CC(C)(C)C(=O)O[C@H](CCCCC#N)\C=C\c1cccc(c1)C(F)(F)F	4.18	1	0.3	10.1002/anie.202110084	AZ
236	120	CC(C)(C)C(=O)O[C@@H](CCCCC#N)\C=C\c1cccc(c1)C(F)(F)F	5.49	1	0.3	10.1002/anie.202110084	AZ
237	121	FC(F)(F)c1ccc(cc1)[S@](=O)c2ccccn2	6.4	1	0.3	10.1021/acs.orglett.1c02918	OJH
238	121	FC(F)(F)c1ccc(cc1)[S@@](=O)c2ccccn2	5.5	1	0.3	10.1021/acs.orglett.1c02918	OJH
239	122	CC(C)(C)OC(=O)N1C(=O)[C@@](CC=C)(c2ccccc2)c3ccccc13	5.9	1	0.1	10.1002/adsc.201501155	ADH
240	122	CC(C)(C)OC(=O)N1C(=O)[C@](CC=C)(c2ccccc2)c3ccccc13	5.5	1	0.1	10.1002/adsc.201501155	ADH
241	123	C[C@@H](O)c1ccc(Br)cc1	6	1	0.1	10.1021/acscatal.0c04206	OD3
242	123	C[C@H](O)c1ccc(Br)cc1	5.5	1	0.1	10.1021/acscatal.0c04206	OD3
243	124	CCC[C@@H](C#Cc1ccccc1)c2ccccc2C(=O)NC(C)(C)C	7.57	0.8	0.1	10.1038/s41467/019/13705/1	ADH
244	124	CCC[C@H](C#Cc1ccccc1)c2ccccc2C(=O)NC(C)(C)C	5.51	0.8	0.1	10.1038/s41467/019/13705/1	ADH
245	125	CC1(C)CN(C(=O)Nc2cc(cc(c2)C(F)(F)F)C(F)(F)F)[C@@](C)(C1)c3ccccc3	13.93	0.5	0.05	10.1002/anie.201501762	OD3
246	125	CC1(C)CN(C(=O)Nc2cc(cc(c2)C(F)(F)F)C(F)(F)F)[C@](C)(C1)c3ccccc3	5.51	0.5	0.05	10.1002/anie.201501762	OD3
247	126	COc1cccc(c1)[C@]2(CC(F)(F)F)CC3(CCCC3)CO2	4.58	1	0.02	10.1002/anie.201702925	OD3
248	126	COc1cccc(c1)[C@@]2(CC(F)(F)F)CC3(CCCC3)CO2	5.53	1	0.02	10.1002/anie.201702925	OD3
249	127	C[C@@H](C#CCCO)c1ccccc1C(=O)NC(C)(C)C	7.97	0.8	0.2	10.1038/s41467/019/13705/1	ADH
250	127	C[C@H](C#CCCO)c1ccccc1C(=O)NC(C)(C)C	5.55	0.8	0.2	10.1038/s41467/019/13705/1	ADH
251	128	C[C@@H]([C@@H](N)C(=O)N(C)C)c1cccc(F)c1	6.25	1	0.1	10.1002/anie.202202552	OD3
252	129	CC1(C)CN(C(=S)Nc2ccc(cc2)C(F)(F)F)[C@@](C)(C1)c3ccccc3	7.83	1	0.1	10.1002/anie.201501762	ODH
253	129	CC1(C)CN(C(=S)Nc2ccc(cc2)C(F)(F)F)[C@](C)(C1)c3ccccc3	5.58	1	0.1	10.1002/anie.201501762	ODH
254	130	C[C@@H]1CCc2cc(F)ccc2N1	4.8	1	0.1	10.1002/asia.201600445	ODH
255	130	C[C@H]1CCc2cc(F)ccc2N1	5.6	1	0.1	10.1002/asia.201600445	ODH
256	131	CC(C)(C)NC(=O)c1ccccc1[C@@H](CC=C)C#Cc2ccccc2	9.17	0.8	0.1	10.1038/s41467/019/13705/1	ADH
257	131	CC(C)(C)NC(=O)c1ccccc1[C@H](CC=C)C#Cc2ccccc2	5.6	0.8	0.1	10.1038/s41467/019/13705/1	ADH
258	132	Cc1cc(C)cc(c1)[C@]2(CC=C)C(=O)N(C(=O)OC(C)(C)C)c3ccc(Br)cc23	6.1	1	0.05	10.1002/adsc.201501155	ICH
259	132	Cc1cc(C)cc(c1)[C@@]2(CC=C)C(=O)N(C(=O)OC(C)(C)C)c3ccc(Br)cc23	5.6	1	0.05	10.1002/adsc.201501155	ICH
260	133	CC(C)(C)OC(=O)N1C(=O)[C@@](CC=C)(c2ccccc2)c3ccc(Br)cc13	6.5	1	0.1	10.1002/adsc.201501155	ICH
261	133	CC(C)(C)OC(=O)N1C(=O)[C@](CC=C)(c2ccccc2)c3ccc(Br)cc13	5.6	1	0.1	10.1002/adsc.201501155	ICH
262	134	CC(C)(C)OC(=O)N1C(=O)[C@@](CC=C)(c2ccccc2)c3cc(F)ccc13	6.6	1	0.1	10.1002/adsc.201501155	ICH
263	134	CC(C)(C)OC(=O)N1C(=O)[C@](CC=C)(c2ccccc2)c3cc(F)ccc13	5.6	1	0.1	10.1002/adsc.201501155	ICH
264	135	C[C@@H]1OCCc2c(C)cccc12	5.3	0.8	0.01	10.1002/anie.201916677	IF
265	135	C[C@H]1OCCc2c(C)cccc12	5.6	0.8	0.01	10.1002/anie.201916677	IF
266	136	C1CC(C1)[C@@H](C#Cc2ccccc2)c3ccccc3	5.15	1	0.002	10.1038/s41557/019/0346/2	IC
267	136	C1CC(C1)[C@H](C#Cc2ccccc2)c3ccccc3	5.62	1	0.002	10.1038/s41557/019/0346/2	IC
268	137	C1Cc2ccccc2CN1[C@H](\C=C\c3ccccc3)c4ccccc4	6.67	1	0.03	10.1039/C4CC03920C	ADH
269	137	C1Cc2ccccc2CN1[C@@H](\C=C\c3ccccc3)c4ccccc4	5.647	1	0.03	10.1039/C4CC03920C	ADH
270	138	COc1ccc2C(=O)N[C@@H](C)Oc2c1	5.3	0.5	0.1	10.1002/chem.202002930	OD3
271	138	COc1ccc2C(=O)N[C@H](C)Oc2c1	5.65	0.5	0.1	10.1002/chem.202002930	OD3
272	139	F[C@H]1CCO[C@]1(C(=O)c2ccc(F)cc2)c3ccc(F)cc3	6.53	1	0.1	10.1002/chem.201202444	IC
273	139	F[C@@H]1CCO[C@]1(C(=O)c2ccc(F)cc2)c3ccc(F)cc3	5.67	1	0.1	10.1002/chem.201202444	IC
274	140	C[C@@H](C#Cc1ccc(C)cc1)c2ccccc2C(=O)NC(C)(C)C	10.25	0.8	0.1	10.1038/s41467/019/13705/1	ADH
275	140	C[C@H](C#Cc1ccc(C)cc1)c2ccccc2C(=O)NC(C)(C)C	5.69	0.8	0.1	10.1038/s41467/019/13705/1	ADH
276	141	COCOCCC[C@@](CBr)(C(=O)c1ccccc1)c2ccccc2	12.65	1	0.3	10.1039/C1SC00295C	OJ
277	141	COCOCCC[C@](CBr)(C(=O)c1ccccc1)c2ccccc2	5.69	1	0.3	10.1039/C1SC00295C	OJ
278	142	CC(C)(C)NC(=O)[C@H](OC(=O)C12CC3CC(CC(C3)C1)C2)c4cc(Br)cc(Br)c4	6.7	1	0.3	10.1021/jacs.5b09117	IC
279	142	CC(C)(C)NC(=O)[C@@H](OC(=O)C12CC3CC(CC(C3)C1)C2)c4cc(Br)cc(Br)c4	5.7	1	0.3	10.1021/jacs.5b09117	IC
280	143	Cc1ccc2OCC[C@@H](CC(=O)NC(C)(C)c3ccccn3)c2c1	9.3	1	0.2	10.1039/D1QO00302J	ASH
281	143	Cc1ccc2OCC[C@H](CC(=O)NC(C)(C)c3ccccn3)c2c1	5.7	1	0.2	10.1039/D1QO00302J	ASH
282	144	CCCCC[C@H]1CC(=O)N1C(C)(C)c2ccccn2	6.6	1.2	0.2	10.1002/cjoc.201900533	ID
283	144	CCCCC[C@@H]1CC(=O)N1C(C)(C)c2ccccn2	5.7	1.2	0.2	10.1002/cjoc.201900533	ID
284	145	CC(C)(NC(=O)C[C@@H]1CCOc2cc(Cl)ccc12)c3ccccn3	6.8	1	0.2	10.1039/D1QO00302J	ODH
285	145	CC(C)(NC(=O)C[C@H]1CCOc2cc(Cl)ccc12)c3ccccn3	5.7	1	0.2	10.1039/D1QO00302J	ODH
286	146	Cc1ccc(cc1)[C@]2(CCCC2=O)CSc3ccccc3C	7.62	1	0.2	10.1002/anie.201907115	IE
287	146	Cc1ccc(cc1)[C@@]2(CCCC2=O)CSc3ccccc3C	5.7	1	0.2	10.1002/anie.201907115	IE
288	147	CC(C)(C)OC(=O)N1C(=O)[C@@](CC=C)(c2ccccc2)c3cc(Br)ccc13	6.6	1	0.1	10.1002/adsc.201501155	ICH
289	147	CC(C)(C)OC(=O)N1C(=O)[C@](CC=C)(c2ccccc2)c3cc(Br)ccc13	5.7	1	0.1	10.1002/adsc.201501155	ICH
290	148	C[C@@H](O)c1cccc(Br)c1	6.1	1	0.1	10.1021/acscatal.0c04206	OD3
291	148	C[C@H](O)c1cccc(Br)c1	5.7	1	0.1	10.1021/acscatal.0c04206	OD3
292	149	CC(C)[C@H](C(O)=O)c1ccc(cc1)C(C)C	8.5	0.8	0.03	10.1002/anie.202016705	OJ3
293	149	CC(C)[C@@H](C(O)=O)c1ccc(cc1)C(C)C	5.7	0.8	0.03	10.1002/anie.202016705	OJ3
294	150	CC1(C)CO[C@]([C@@H](F)C1)(C(=O)c2ccccc2)c3ccccc3	6.75	1	0.1	10.1002/chem.201202444	AD
295	151	O=C1Nc2ccccc2[C@H]1Cc3ccccc3	6.603	1	0.2	10.1039/D0CC06311H	AD3
296	151	O=C1Nc2ccccc2[C@@H]1Cc3ccccc3	5.76	1	0.2	10.1039/D0CC06311H	AD3
297	152	C[C@@H](C#Cc1ccccc1)c2ccc(Cl)cc2C(=O)NC(C)(C)C	10.13	0.8	0.1	10.1038/s41467/019/13705/1	ADH
298	152	C[C@H](C#Cc1ccccc1)c2ccc(Cl)cc2C(=O)NC(C)(C)C	5.79	0.8	0.1	10.1038/s41467/019/13705/1	ADH
299	153	CCO[C@H](NC(=O)c1ccccc1)c2ccccc2CCCC(F)(F)F	6.4	1	0.1	10.1002/anie.201405401	ADH
300	153	CCO[C@@H](NC(=O)c1ccccc1)c2ccccc2CCCC(F)(F)F	5.8	1	0.1	10.1002/anie.201405401	ADH
301	154	C[C@@H](CC(=O)NC(C)(C)c1ccccn1)c2ccc(cc2)C(F)(F)F	4.6	1	0.1	10.1039/D1CC01690C	OJH
302	154	C[C@H](CC(=O)NC(C)(C)c1ccccn1)c2ccc(cc2)C(F)(F)F	5.8	1	0.1	10.1039/D1CC01690C	OJH
303	155	CC(C)(C)C(=O)O[C@H](CCCC#N)\C=C\c1ccccc1Cl	5	1	0.3	10.1021/jacs.1c06535	AZ
304	155	CC(C)(C)C(=O)O[C@@H](CCCC#N)\C=C\c1ccccc1Cl	5.8	1	0.3	10.1021/jacs.1c06535	AZ
305	156	CCOC(=O)[C@H](CC=O)C(C)C	11.4	1	0.02	10.1021/acs.orglett.9b04624	ODH
306	156	CCOC(=O)[C@@H](CC=O)C(C)C	5.8	1	0.02	10.1021/acs.orglett.9b04624	ODH
307	157	C[C@@H](C#Cc1cccc(Br)c1)c2ccccc2C(=O)NC(C)(C)C	6.8	0.8	0.1	10.1038/s41467/019/13705/1	ADH
308	157	C[C@H](C#Cc1cccc(Br)c1)c2ccccc2C(=O)NC(C)(C)C	5.81	0.8	0.1	10.1038/s41467/019/13705/1	ADH
309	158	C[C@@H](C#Cc1ccccc1)c2cc(C)ccc2C(=O)NC(C)(C)C	11.1	0.8	0.1	10.1038/s41467/019/13705/1	ADH
310	158	C[C@H](C#Cc1ccccc1)c2cc(C)ccc2C(=O)NC(C)(C)C	5.82	0.8	0.1	10.1038/s41467/019/13705/1	ADH
311	159	CCOC(OCC)C#C[C@H](C)c1ccc(C)cc1	4.82	1	0.02	10.1038/s41557/019/0346/2	IG
312	159	CCOC(OCC)C#C[C@@H](C)c1ccc(C)cc1	5.86	1	0.02	10.1038/s41557/019/0346/2	IG
313	160	CC(C)[Si](C#Cc1cc(F)ccc1[S@@](=O)c2ccccn2)(C(C)C)C(C)C	5.3	0.8	0.1	10.1021/acs.orglett.1c02918	ADH
314	160	CC(C)[Si](C#Cc1cc(F)ccc1[S@](=O)c2ccccn2)(C(C)C)C(C)C	5.9	0.8	0.1	10.1021/acs.orglett.1c02918	ADH
315	161	CC(C)(N1[C@@H](CC(c2ccc(F)cc2)c3ccc(F)cc3)CC1=O)c4ccccn4	9.4	1.2	0.2	10.1002/cjoc.201900533	ID
316	161	CC(C)(N1[C@H](CC(c2ccc(F)cc2)c3ccc(F)cc3)CC1=O)c4ccccn4	5.9	1.2	0.2	10.1002/cjoc.201900533	ID
317	162	C[C@@H](CC(=O)NC(C)(C)c1ccccn1)c2ccc(C)cc2	4.4	1	0.3	10.1039/D1CC01690C	OJH
318	162	C[C@H](CC(=O)NC(C)(C)c1ccccn1)c2ccc(C)cc2	5.9	1	0.3	10.1039/D1CC01690C	OJH
319	163	CC(C)(C)OC(=O)N1C(=O)[C@@](CC=C)(c2ccccc2)c3ccc(Cl)cc13	6.7	1	0.1	10.1002/adsc.201501155	ICH
320	163	CC(C)(C)OC(=O)N1C(=O)[C@](CC=C)(c2ccccc2)c3ccc(Cl)cc13	5.9	1	0.1	10.1002/adsc.201501155	ICH
321	164	C[C@@H](O)c1cccc(C)c1	5.3	1	0.1	10.1021/acscatal.0c04206	OD3
322	164	C[C@H](O)c1cccc(C)c1	5.9	1	0.1	10.1021/acscatal.0c04206	OD3
323	165	C[C@@H](C#Cc1cccnc1)c2ccccc2C(=O)NC(C)(C)C	15.28	0.8	0.2	10.1038/s41467/019/13705/1	ADH
324	165	C[C@H](C#Cc1cccnc1)c2ccccc2C(=O)NC(C)(C)C	5.91	0.8	0.2	10.1038/s41467/019/13705/1	ADH
325	166	C[C@@H](C#Cc1ccc(cc1)C(F)(F)F)c2ccccc2C(=O)NC(C)(C)C	15.01	0.8	0.1	10.1038/s41467/019/13705/1	ADH
326	166	C[C@H](C#Cc1ccc(cc1)C(F)(F)F)c2ccccc2C(=O)NC(C)(C)C	5.92	0.8	0.1	10.1038/s41467/019/13705/1	ADH
327	167	COC(=O)[C@@]1(N[C@@H]([C@H]([C@@H]1[N+]([O-])=O)c2ccccc2)c3cccc(C)c3)c4ccccc4	6.882	1	0.1	10.1002/anie.201802492	ASH
328	168	C[C@H]1CC(C)(C)CN1C(=S)Nc2cc(cc(c2)C(F)(F)F)C(F)(F)F	9.07	1	0.1	10.1002/anie.201501762	ASH
329	168	C[C@@H]1CC(C)(C)CN1C(=S)Nc2cc(cc(c2)C(F)(F)F)C(F)(F)F	5.93	1	0.1	10.1002/anie.201501762	ASH
330	169	C[C@@H](C#N)c1cccc2ccccc12	5.58	0.5	0.05	10.1002/cjoc.202000309	AS
331	169	C[C@H](C#N)c1cccc2ccccc12	5.94	0.5	0.05	10.1002/cjoc.202000309	AS
332	170	FC(F)(F)CCCc1ccccc1[C@@H](NC(=O)c2ccccc2)OCCCBr	6.95	1	0.1	10.1002/anie.201405401	ODH
333	170	FC(F)(F)CCCc1ccccc1[C@H](NC(=O)c2ccccc2)OCCCBr	5.95	1	0.1	10.1002/anie.201405401	ODH
334	171	C[C@@H](C#Cc1ccccc1)c2ccccc2C(=O)NC(C)(C)C	8.93	0.8	0.1	10.1038/s41467/019/13705/1	ADH
335	171	C[C@H](C#Cc1ccccc1)c2ccccc2C(=O)NC(C)(C)C	5.96	0.8	0.1	10.1038/s41467/019/13705/1	ADH
336	172	C[C@H]1COCCc2c3ccccc3n(c4ccc(cc4)c5cc(cc(c5)C(F)(F)F)C(F)(F)F)c12	7.39	0.6	0.3	10.1021/jacs.1c08562	ADH
337	172	C[C@@H]1COCCc2c3ccccc3n(c4ccc(cc4)c5cc(cc(c5)C(F)(F)F)C(F)(F)F)c12	5.99	0.6	0.3	10.1021/jacs.1c08562	ADH
338	173	CC(C)(O)C[C@@H]1CCc2ccccc2N1	5.6	0.8	0.05	10.1002/asia.201600445	ODH
339	173	CC(C)(O)C[C@H]1CCc2ccccc2N1	6	0.8	0.05	10.1002/asia.201600445	ODH
340	174	C[C@@H](C#Cc1ccccc1)c2cscn2	7.02	1	0.05	10.1038/s41557/019/0346/2	OD3
341	174	C[C@H](C#Cc1ccccc1)c2cscn2	6	1	0.05	10.1038/s41557/019/0346/2	OD3
342	175	CC(C)(NC(=O)C[C@H](CC(c1ccccc1)c2ccccc2)c3ccc(Cl)cc3)c4ccccn4	7.2	1	0.15	10.1039/D1CC01690C	ADH
343	175	CC(C)(NC(=O)C[C@@H](CC(c1ccccc1)c2ccccc2)c3ccc(Cl)cc3)c4ccccn4	6	1	0.15	10.1039/D1CC01690C	ADH
344	176	COC(=O)[C@H](NC(=O)[C@@H]1N=C(C[C@H]1c2ccccc2)c3ccccc3)C(C)(C)C	7.9	1	0.14	10.1002/anie.201906700	ASH
345	177	C[C@@H](CC(=O)NC(C)(C)c1ccccn1)c2ccc(Br)cc2	4.6	1	0.3	10.1039/D1CC01690C	OJH
346	177	C[C@H](CC(=O)NC(C)(C)c1ccccn1)c2ccc(Br)cc2	6	1	0.3	10.1039/D1CC01690C	OJH
347	178	O[C@@H]1CCCC(=C1Br)CC=C	5.5	1	0.05	10.1021/acs.orglett.1c01744	OD3
348	178	O[C@H]1CCCC(=C1Br)CC=C	6	1	0.05	10.1021/acs.orglett.1c01744	OD3
349	179	CC(C)c1ccccc1SC[C@@]2(CCCC2=O)c3ccccc3	6.35	1	0.05	10.1002/anie.201907115	IE
350	179	CC(C)c1ccccc1SC[C@]2(CCCC2=O)c3ccccc3	6.01	1	0.05	10.1002/anie.201907115	IE
351	180	Cc1ccccc1SC[C@@]2(CCCC2=O)c3ccc4ccccc4c3	8.08	1	0.3	10.1002/anie.201907115	IE
352	180	Cc1ccccc1SC[C@]2(CCCC2=O)c3ccc4ccccc4c3	6.02	1	0.3	10.1002/anie.201907115	IE
353	181	CC(C)(C)CC(=O)O[C@H](CCCCC#N)\C=C\c1ccccc1	5.14	1	0.3	10.1002/anie.202110084	AZ
354	181	CC(C)(C)CC(=O)O[C@@H](CCCCC#N)\C=C\c1ccccc1	6.03	1	0.3	10.1002/anie.202110084	AZ
355	182	CC1(C)OB(OC1(C)C)[C@@H](Cc2ccc(Cl)cc2)N3CCOC3=O	7.12	0.5	0.1	10.1039/C9SC04534A	IAU
356	182	CC1(C)OB(OC1(C)C)[C@H](Cc2ccc(Cl)cc2)N3CCOC3=O	6.06	0.5	0.1	10.1039/C9SC04534A	IAU
357	183	CC(C)[Si](C#Cc1cc(ccc1[S@@](=O)c2ccccn2)C(C)(C)C)(C(C)C)C(C)C	5.1	0.8	0.15	10.1021/acs.orglett.1c02918	ADH
358	183	CC(C)[Si](C#Cc1cc(ccc1[S@](=O)c2ccccn2)C(C)(C)C)(C(C)C)C(C)C	6.1	0.8	0.15	10.1021/acs.orglett.1c02918	ADH
359	184	C[C@@H](CC(=O)NC(C)(C)c1ccccn1)c2ccc(cc2)C(C)=O	6.8	1	0.3	10.1039/D1CC01690C	ADH
360	184	C[C@H](CC(=O)NC(C)(C)c1ccccn1)c2ccc(cc2)C(C)=O	6.1	1	0.3	10.1039/D1CC01690C	ADH
361	185	C[C@H]\1CC(=O)N(C1=C/c2cccc(C)c2)C(C)(C)c3ccccn3	6.9	0.8	0.1	10.1002/anie.202004504	ADH
362	185	C[C@@H]\1CC(=O)N(C1=C/c2cccc(C)c2)C(C)(C)c3ccccn3	6.1	0.8	0.1	10.1002/anie.202004504	ADH
363	186	C[C@H]\1CC(=O)N(C1=C/c2ccccc2C)C(C)(C)c3ccccn3	7.3	0.8	0.1	10.1002/anie.202004504	ADH
364	186	C[C@@H]\1CC(=O)N(C1=C/c2ccccc2C)C(C)(C)c3ccccn3	6.1	0.8	0.1	10.1002/anie.202004504	ADH
365	187	COc1cccc2[C@@H](CCOc12)CC(=O)NC(C)(C)c3ccccn3	12.3	1	0.1	10.1021/acs.orglett.0c03775	ODH
366	187	COc1cccc2[C@H](CCOc12)CC(=O)NC(C)(C)c3ccccn3	6.1	1	0.1	10.1021/acs.orglett.0c03775	ODH
367	188	Cc1ccc(cc1)[S@](=O)c2ccccn2	6.7	1	0.3	10.1021/acs.orglett.1c02918	OJH
368	188	Cc1ccc(cc1)[S@@](=O)c2ccccn2	6.1	1	0.3	10.1021/acs.orglett.1c02918	OJH
369	189	C[C@H](C#N)c1ccc(Cl)cc1	7.1	1	0.05	10.1002/anie.201906111	ADH
370	189	C[C@@H](C#N)c1ccc(Cl)cc1	6.1	1	0.05	10.1002/anie.201906111	ADH
371	190	CCOC(=O)[C@H](CC=O)Cc1ccc(cc1)C(C)(C)C	9.2	1	0.05	10.1021/acs.orglett.9b04624	ODH
372	190	CCOC(=O)[C@@H](CC=O)Cc1ccc(cc1)C(C)(C)C	6.1	1	0.05	10.1021/acs.orglett.9b04624	ODH
373	191	COc1cccc(C[C@H](B2OC(C)(C)C(C)(C)O2)N3CCOC3=O)c1	7.45	0.5	0.05	10.1039/C9SC04534A	IAU
374	191	COc1cccc(C[C@@H](B2OC(C)(C)C(C)(C)O2)N3CCOC3=O)c1	6.12	0.5	0.05	10.1039/C9SC04534A	IAU
375	192	FC(F)(F)c1cc(cc(c1)C(F)(F)F)[C@H](C#C)C(=C)C(=O)OCc2ccccc2	6.88	1	0.01	10.1021/jacs.7b08207	OD
376	192	FC(F)(F)c1cc(cc(c1)C(F)(F)F)[C@@H](C#C)C(=C)C(=O)OCc2ccccc2	6.15	1	0.01	10.1021/jacs.7b08207	OD
377	193	COc1ccc(cc1)[C@@H](C)[C@@H](N)C(=O)N(C)C	7.25	1	0.1	10.1002/anie.202202552	OD3
378	194	Fc1cccc(c1)C(=O)[C@]2(OCCC[C@H]2Br)c3cccc(F)c3	7.34	1	0.1	10.1021/ja201794v	AD
379	194	Fc1cccc(c1)C(=O)[C@@]2(OCCC[C@H]2Br)c3cccc(F)c3	6.19	1	0.1	10.1021/ja201794v	AD
380	195	Cc1ccccc1SC[C@@]2(CCCC2=O)CCc3ccccc3	7.2	1	0.1	10.1002/anie.201907115	IE
381	195	Cc1ccccc1SC[C@]2(CCCC2=O)CCc3ccccc3	6.19	1	0.1	10.1002/anie.201907115	IE
382	196	C[C@@H](CC(=O)NC(C)(C)c1ccccn1)c2ccc(cc2)C(C)=O	7	0.7	0.4	10.1002/anie.201804197	ADH
383	196	C[C@H](CC(=O)NC(C)(C)c1ccccn1)c2ccc(cc2)C(C)=O	6.2	0.7	0.4	10.1002/anie.201804197	ADH
384	197	CC(C)(C)N1C(=O)C[C@@]2(N(C(=O)c3c(cccc23)C(F)(F)F)c4cccc5cccnc45)C1=O	5.1	1	0.4	10.1002/anie.202108853	IA
385	197	CC(C)(C)N1C(=O)C[C@]2(N(C(=O)c3c(cccc23)C(F)(F)F)c4cccc5cccnc45)C1=O	6.2	1	0.4	10.1002/anie.202108853	IA
386	198	Cc1ccc(cc1)[S@](=O)c2ccccn2	6.7	1	0.3	10.1021/acs.orglett.1c02918	OJH
387	198	Cc1ccc(cc1)[S@@](=O)c2ccccn2	6.2	1	0.3	10.1021/acs.orglett.1c02918	OJH
388	199	CC1=C(Br)[C@H](O)CCC1	5.8	1	0.05	10.1021/acs.orglett.1c01744	OD3
389	199	CC1=C(Br)[C@@H](O)CCC1	6.2	1	0.05	10.1021/acs.orglett.1c01744	OD3
390	200	CC(C)OC(=O)[C@@H](O)c1ccc(cc1)C(C)C	5.4	1	0.05	10.1039/C8QO00047F	ODH
391	200	CC(C)OC(=O)[C@H](O)c1ccc(cc1)C(C)C	6.2	1	0.05	10.1039/C8QO00047F	ODH
392	201	CC(C)(C)C(=O)O[C@H](CCCCC#N)\C=C\c1ccccc1	5.12	1	0.2	10.1002/anie.202110084	AZ
393	201	CC(C)(C)C(=O)O[C@@H](CCCCC#N)\C=C\c1ccccc1	6.21	1	0.2	10.1002/anie.202110084	AZ
394	202	C[C@@H](C#Cc1sccc1)c2ccccc2C(=O)NC(C)(C)C	8.4	0.8	0.1	10.1038/s41467/019/13705/1	ADH
395	202	C[C@H](C#Cc1sccc1)c2ccccc2C(=O)NC(C)(C)C	6.24	0.8	0.1	10.1038/s41467/019/13705/1	ADH
396	203	CC(C)(C)C(=O)O[C@H](CCCC#N)\C=C\c1cccc(F)c1	4.81	1	0.3	10.1021/jacs.1c06535	AZ
397	203	CC(C)(C)C(=O)O[C@@H](CCCC#N)\C=C\c1cccc(F)c1	6.24	1	0.3	10.1021/jacs.1c06535	AZ
398	204	CCOC(=O)c1cccc(c1)[C@]2(CC(F)(F)F)CC3(CCCC3)CO2	5.29	1	0.02	10.1002/anie.201702925	OD3
399	204	CCOC(=O)c1cccc(c1)[C@@]2(CC(F)(F)F)CC3(CCCC3)CO2	6.25	1	0.02	10.1002/anie.201702925	OD3
400	205	C[C@@H](C#Cc1ccccc1)c2ccc(C)cc2C(=O)NC(C)(C)C	14.59	0.8	0.1	10.1038/s41467/019/13705/1	ADH
401	205	C[C@H](C#Cc1ccccc1)c2ccc(C)cc2C(=O)NC(C)(C)C	6.26	0.8	0.1	10.1038/s41467/019/13705/1	ADH
402	206	Cc1ccc(CO[C@H](NC(=O)c2ccccc2)c3ccccc3CCCC(F)(F)F)cc1	7.59	1	0.1	10.1002/anie.201405401	ODH
403	206	Cc1ccc(CO[C@@H](NC(=O)c2ccccc2)c3ccccc3CCCC(F)(F)F)cc1	6.26	1	0.1	10.1002/anie.201405401	ODH
404	207	C1O[C@H](C=C1)c2ccccc2	5.772	1	0.05	10.1039/C4CC03920C	ODH
405	207	C1O[C@@H](C=C1)c2ccccc2	6.288	1	0.05	10.1039/C4CC03920C	ODH
406	208	C[C@@H]1CCc2cc(F)ccc2N1	5.3	1	0.1	10.1021/ja2023042	ODH
407	208	C[C@H]1CCc2cc(F)ccc2N1	6.3	1	0.1	10.1021/ja2023042	ODH
408	209	CC(C)(C)NC(=O)[C@H](OC(=O)c1ccccc1)c2cccc(c2)[N+]([O-])=O	7.6	1	0.2	10.1021/jacs.5b09117	ADH
409	209	CC(C)(C)NC(=O)[C@@H](OC(=O)c1ccccc1)c2cccc(c2)[N+]([O-])=O	6.3	1	0.2	10.1021/jacs.5b09117	ADH
410	210	CC(C)C[C@@H](OC(=O)C(c1ccccc1)(c2ccccc2)c3ccccc3)C(=O)NC(C)(C)C	4.5	1	0.3	10.1021/jacs.5b09117	IC
411	210	CC(C)C[C@H](OC(=O)C(c1ccccc1)(c2ccccc2)c3ccccc3)C(=O)NC(C)(C)C	6.3	1	0.3	10.1021/jacs.5b09117	IC
412	211	CCCCOC(=O)C[C@H]1Sc2ccccc2c3c1ccc4ccccc34	7.2	1	0.06	10.1002/anie.202115221	ASH
413	211	CCCCOC(=O)C[C@@H]1Sc2ccccc2c3c1ccc4ccccc34	6.3	1	0.06	10.1002/anie.202115221	ASH
414	212	COc1cccc2CC[C@@H](Nc12)c3ccc(F)cc3	8.5	0.8	0.15	10.1039/C8CC03586E	ODH
415	212	COc1cccc2CC[C@H](Nc12)c3ccc(F)cc3	6.3	0.8	0.15	10.1039/C8CC03586E	ODH
416	213	FC(F)(F)c1ccc(CN[C@H](\C=C\c2ccccc2)c3ccccc3)cc1	7.577	1	0.05	10.1039/C4CC03920C	ODH
417	213	FC(F)(F)c1ccc(CN[C@@H](\C=C\c2ccccc2)c3ccccc3)cc1	6.309	1	0.05	10.1039/C4CC03920C	ODH
418	214	CCOC(=O)CC[C@@H]1NC(=O)c2ccccc2O1	5.56	0.5	0.1	10.1002/chem.202002930	OD3
419	214	CCOC(=O)CC[C@H]1NC(=O)c2ccccc2O1	6.34	0.5	0.1	10.1002/chem.202002930	OD3
420	215	COc1ccc(cc1)[C@]2(CCCC2=O)CSc3ccccc3C	8.26	1	0.3	10.1002/anie.201907115	IE
421	215	COc1ccc(cc1)[C@@]2(CCCC2=O)CSc3ccccc3C	6.37	1	0.3	10.1002/anie.201907115	IE
422	216	CC1(C)CN(C(=S)Nc2ccc(Cl)cc2)[C@@](C)(C1)c3ccccc3	8.23	1	0.1	10.1002/anie.201501762	ODH
423	216	CC1(C)CN(C(=S)Nc2ccc(Cl)cc2)[C@](C)(C1)c3ccccc3	6.38	1	0.1	10.1002/anie.201501762	ODH
424	217	CN(C)C(=O)[C@H](N)c1cc(C)cc(C)c1	7.05	1	0.05	10.1002/anie.202202552	OJ3
425	217	CN(C)C(=O)[C@@H](N)c1cc(C)cc(C)c1	6.38	1	0.05	10.1002/anie.202202552	OJ3
426	218	C[C@@H]1CCc2cc(F)ccc2N1	5.2	1	0.06	10.1002/adsc.200900870	ODH
427	218	C[C@H]1CCc2cc(F)ccc2N1	6.4	1	0.06	10.1002/adsc.200900870	ODH
428	219	C[C@@H]1CCc2cc(F)ccc2N1	5.2	1	0.06	10.1039/c002668a	ODH
429	219	C[C@H]1CCc2cc(F)ccc2N1	6.4	1	0.06	10.1039/c002668a	ODH
430	220	CCCC[C@@H](OC(=O)C(c1ccccc1)(c2ccccc2)c3ccccc3)C(=O)NC(C)(C)CC(C)(C)C	5	1	0.3	10.1021/jacs.5b09117	IC
431	220	CCCC[C@H](OC(=O)C(c1ccccc1)(c2ccccc2)c3ccccc3)C(=O)NC(C)(C)CC(C)(C)C	6.4	1	0.3	10.1021/jacs.5b09117	IC
432	221	Cc1ccc(cc1)[S@](=O)c2ccccn2	7.1	1	0.3	10.1021/acs.orglett.1c02918	OJH
433	221	Cc1ccc(cc1)[S@@](=O)c2ccccn2	6.4	1	0.3	10.1021/acs.orglett.1c02918	OJH
434	222	Cn1c2ccccc2c3CCC[C@H](CC=O)c13	9.2	1	0.25	10.1002/cctc.201000379	ADH
435	222	Cn1c2ccccc2c3CCC[C@@H](CC=O)c13	6.4	1	0.25	10.1002/cctc.201000379	ADH
436	223	Cc1ccc(cc1)[C@]2(CC=C)C(=O)N(C(=O)OC(C)(C)C)c3ccccc23	9.5	1	0.1	10.1002/adsc.201501155	ICH
437	223	Cc1ccc(cc1)[C@@]2(CC=C)C(=O)N(C(=O)OC(C)(C)C)c3ccccc23	6.4	1	0.1	10.1002/adsc.201501155	ICH
438	224	C[C@@H](O)c1ccccc1	5.8	1	0.1	10.1021/acscatal.0c04206	OD3
439	224	C[C@H](O)c1ccccc1	6.4	1	0.1	10.1021/acscatal.0c04206	OD3
440	225	CC(C)OC(=O)[C@@H](O)c1ccc(Cl)cc1	5.9	1	0.05	10.1039/C8QO00047F	ODH
441	225	CC(C)OC(=O)[C@H](O)c1ccc(Cl)cc1	6.4	1	0.05	10.1039/C8QO00047F	ODH
442	226	C1Cc2ccccc2N[C@H]1Cc3ccccc3	7.1	0.8	0.15	10.1039/C8CC03586E	ODH
443	226	C1Cc2ccccc2N[C@@H]1Cc3ccccc3	6.4	0.8	0.15	10.1039/C8CC03586E	ODH
444	227	CCC(C)(C)C(=O)O[C@H](CCCCC#N)\C=C\c1ccccc1	5.05	1	0.3	10.1002/anie.202110084	AZ
445	227	CCC(C)(C)C(=O)O[C@@H](CCCCC#N)\C=C\c1ccccc1	6.43	1	0.3	10.1002/anie.202110084	AZ
446	228	C[C@@H](C#Cc1ccc(F)cc1)c2ccccc2C(=O)NC(C)(C)C	12.19	0.8	0.1	10.1038/s41467/019/13705/1	ADH
447	228	C[C@H](C#Cc1ccc(F)cc1)c2ccccc2C(=O)NC(C)(C)C	6.45	0.8	0.1	10.1038/s41467/019/13705/1	ADH
448	229	C[C@@H](C#Cc1ccc(Cl)cc1)c2ccccc2C(=O)NC(C)(C)C	14.36	0.8	0.1	10.1038/s41467/019/13705/1	ADH
449	229	C[C@H](C#Cc1ccc(Cl)cc1)c2ccccc2C(=O)NC(C)(C)C	6.46	0.8	0.1	10.1038/s41467/019/13705/1	ADH
450	230	FC(F)(F)C[C@]1(CC2(CCCC2)CO1)c3cccc(c3)C(F)(F)F	5.7	1	0	10.1002/anie.201702925	OD3
451	230	FC(F)(F)C[C@@]1(CC2(CCCC2)CO1)c3cccc(c3)C(F)(F)F	6.46	1	0	10.1002/anie.201702925	OD3
452	231	CC(C)(C)[Si](C)(C)OCCC[C@H]1CC(=O)N1C(C)(C)c2ccccn2	4.9	1.2	0.2	10.1002/cjoc.201900533	ASH
453	231	CC(C)(C)[Si](C)(C)OCCC[C@@H]1CC(=O)N1C(C)(C)c2ccccn2	6.5	1.2	0.2	10.1002/cjoc.201900533	ASH
454	232	Cc1ccc(c(c1)C#CC2(CCOCC2)O[Si](C)(C)C(C)(C)C)[S@@](=O)c3ccccn3	5.5	1	0.3	10.1021/acs.orglett.1c02918	ODH
455	232	Cc1ccc(c(c1)C#CC2(CCOCC2)O[Si](C)(C)C(C)(C)C)[S@](=O)c3ccccn3	6.5	1	0.3	10.1021/acs.orglett.1c02918	ODH
456	233	COc1ccc(c(c1)C#C[Si](C(C)C)(C(C)C)C(C)C)[S@@](=O)c2ccccn2	5.9	1	0.2	10.1021/acs.orglett.1c02918	ODH
457	233	COc1ccc(c(c1)C#C[Si](C(C)C)(C(C)C)C(C)C)[S@](=O)c2ccccn2	6.5	1	0.2	10.1021/acs.orglett.1c02918	ODH
458	234	C[C@@H](CC(=O)NC(C)(C)c1ccccn1)c2ccc(Cl)cc2	6.8	1	0.1	10.1039/D1CC01690C	ODH
459	234	C[C@H](CC(=O)NC(C)(C)c1ccccn1)c2ccc(Cl)cc2	6.5	1	0.1	10.1039/D1CC01690C	ODH
460	235	CCCC[C@@]1(C/C(COC1=O)=C/c2ccccc2)c3ccccc3	7.38	1	0.15	10.1016/j.scib.2021.04.037	AD
461	235	CCCC[C@]1(C/C(COC1=O)=C/c2ccccc2)c3ccccc3	6.5	1	0.15	10.1016/j.scib.2021.04.037	AD
462	236	COc1cccc(c1)[C@]2(CC=C)C(=O)N(C(=O)OC(C)(C)C)c3ccccc23	5.9	1	0.1	10.1002/adsc.201501155	ADH
463	236	COc1cccc(c1)[C@@]2(CC=C)C(=O)N(C(=O)OC(C)(C)C)c3ccccc23	6.5	1	0.1	10.1002/adsc.201501155	ADH
464	237	Cc1ccc2N(C(=O)OC(C)(C)C)C(=O)[C@@](CC=C)(c3ccccc3)c2c1	8.7	1	0.1	10.1002/adsc.201501155	ICH
465	237	Cc1ccc2N(C(=O)OC(C)(C)C)C(=O)[C@](CC=C)(c3ccccc3)c2c1	6.5	1	0.1	10.1002/adsc.201501155	ICH
466	238	O[C@@H]1CCCC(=C1Br)c2ccccc2	6	1	0.1	10.1021/acs.orglett.1c01744	OD3
467	238	O[C@H]1CCCC(=C1Br)c2ccccc2	6.5	1	0.1	10.1021/acs.orglett.1c01744	OD3
468	239	CC(C)(C)NC(=O)c1ccccc1[C@@H](Cc2ccccc2)C#Cc3ccccc3	9.66	0.8	0.1	10.1038/s41467/019/13705/1	ADH
469	239	CC(C)(C)NC(=O)c1ccccc1[C@H](Cc2ccccc2)C#Cc3ccccc3	6.52	0.8	0.1	10.1038/s41467/019/13705/1	ADH
470	240	C(O[C@@H](\C=C\c1ccccc1)c2ccccc2)c3ccccc3	6.028	1	0.03	10.1039/C6QO00227G	ODH
471	240	C(O[C@H](\C=C\c1ccccc1)c2ccccc2)c3ccccc3	6.525	1	0.03	10.1039/C6QO00227G	ODH
472	241	C[C@@H](C#Cc1ccc(cc1)C#C)c2ccccc2C(=O)NC(C)(C)C	12.38	0.8	0.1	10.1038/s41467/019/13705/1	ADH
473	241	C[C@H](C#Cc1ccc(cc1)C#C)c2ccccc2C(=O)NC(C)(C)C	6.53	0.8	0.1	10.1038/s41467/019/13705/1	ADH
474	242	F[C@@H]1CCO[C@@]1(C(=O)c2ccc(F)cc2)c3ccc(F)cc3	5.67	1	0.1	10.1002/chem.201202444	IC
475	243	CC[C@@H](NC(=O)c1ccccc1)C(=O)N(C)C	4.63	1	0.2	10.1002/anie.202202552	AD3
476	243	CC[C@H](NC(=O)c1ccccc1)C(=O)N(C)C	6.59	1	0.2	10.1002/anie.202202552	AD3
477	244	C[C@@H](C#Cc1ccc(Br)cc1)c2ccccc2C(=O)NC(C)(C)C	15.87	0.8	0.1	10.1038/s41467/019/13705/1	ADH
478	244	C[C@H](C#Cc1ccc(Br)cc1)c2ccccc2C(=O)NC(C)(C)C	6.6	0.8	0.1	10.1038/s41467/019/13705/1	ADH
479	245	COc1ccc(C#C[Si](C(C)C)(C(C)C)C(C)C)c(c1)[S@@](=O)c2ccccn2	5.8	0.8	0.15	10.1021/acs.orglett.1c02918	ADH
480	245	COc1ccc(C#C[Si](C(C)C)(C(C)C)C(C)C)c(c1)[S@](=O)c2ccccn2	6.6	0.8	0.15	10.1021/acs.orglett.1c02918	ADH
481	246	C=Cc1ccccc1[S@@](=O)c2ccccn2	6.1	1	0.3	10.1021/acs.orglett.1c02918	ODH
482	246	C=Cc1ccccc1[S@](=O)c2ccccn2	6.6	1	0.3	10.1021/acs.orglett.1c02918	ODH
483	247	CC(C)(NC(=O)C[C@@H]1CCOc2ccc(F)cc12)c3ccccn3	8.2	1	0.15	10.1039/D1QO00302J	ODH
484	247	CC(C)(NC(=O)C[C@H]1CCOc2ccc(F)cc12)c3ccccn3	6.6	1	0.15	10.1039/D1QO00302J	ODH
485	248	CCCCCC[C@@H](C)c1cc2cc(ccc2n1c3ccc(cn3)c4cc(cc(c4)C(F)(F)F)C(F)(F)F)c5ccc(cc5)C(F)(F)F	13.6	0.6	0.1	10.1021/jacs.1c08562	ODH
486	248	CCCCCC[C@H](C)c1cc2cc(ccc2n1c3ccc(cn3)c4cc(cc(c4)C(F)(F)F)C(F)(F)F)c5ccc(cc5)C(F)(F)F	6.6	0.6	0.1	10.1021/jacs.1c08562	ODH
487	249	CCOC(OCC)[C@@H](NCc1ccccc1)c2ccccc2	5.5	0.8	0.05	10.1039/D1CC06601C	AD3
488	249	CCOC(OCC)[C@H](NCc1ccccc1)c2ccccc2	6.6	0.8	0.05	10.1039/D1CC06601C	AD3
489	250	C[C@H]1CCc2cccc(F)c2N1	6.2	0.8	0.05	10.1039/C8CC03586E	OJH
490	250	C[C@@H]1CCc2cccc(F)c2N1	6.6	0.8	0.05	10.1039/C8CC03586E	OJH
491	251	C\C(=C/[C@@H]1CC(CN1C(=O)Nc2cc(cc(c2)C(F)(F)F)C(F)(F)F)(c3ccccc3)c4ccccc4)c5ccccc5	9.44	1	0.05	10.1002/anie.201900955	IB
492	251	C\C(=C/[C@H]1CC(CN1C(=O)Nc2cc(cc(c2)C(F)(F)F)C(F)(F)F)(c3ccccc3)c4ccccc4)c5ccccc5	6.62	1	0.05	10.1002/anie.201900955	IB
493	252	Cc1cccc(c1)C(=O)[C@@](C)(CBr)c2cccc(C)c2	7.25	1	0.01	10.1039/C1SC00295C	OJ
494	252	Cc1cccc(c1)C(=O)[C@](C)(CBr)c2cccc(C)c2	6.62	1	0.01	10.1039/C1SC00295C	OJ
495	253	Cc1ccccc1SC[C@]2(CCCC2=O)c3ccccc3	5.1	1	0.3	10.1002/anie.201907115	IE
496	253	Cc1ccccc1SC[C@@]2(CCCC2=O)c3ccccc3	6.64	1	0.3	10.1002/anie.201907115	IE
497	254	CCOC(=O)[C@](C[N+]([O-])=O)(Sc1ccc(cc1)C(C)(C)C)c2ccccc2	7.61	1	0.05	10.1021/ol901572x	AS
498	254	CCOC(=O)[C@@](C[N+]([O-])=O)(Sc1ccc(cc1)C(C)(C)C)c2ccccc2	6.64	1	0.05	10.1021/ol901572x	AS
499	255	CC(C)[C@H](C#C)C(=C)C(=O)OCc1ccccc1	5.49	1	0.01	10.1021/jacs.7b08207	AZ
500	255	CC(C)[C@@H](C#C)C(=C)C(=O)OCc1ccccc1	6.64	1	0.01	10.1021/jacs.7b08207	AZ
501	256	CC1(C)CN(C(=S)Nc2ccc(Br)cc2)[C@@](C)(C1)c3ccccc3	8.78	1	0.1	10.1002/anie.201501762	ODH
502	256	CC1(C)CN(C(=S)Nc2ccc(Br)cc2)[C@](C)(C1)c3ccccc3	6.67	1	0.1	10.1002/anie.201501762	ODH
503	257	C[C@H](CCCO)c1ccc(C)cc1	5.42	1	0.1	10.1038/s41557/019/0346/2	ODH
504	257	C[C@@H](CCCO)c1ccc(C)cc1	6.68	1	0.1	10.1038/s41557/019/0346/2	ODH
505	258	C[C@@H]([C@@H](N)C(=O)N(C)C)c1ccc2ccccc2c1	9.69	1	0.1	10.1002/anie.202202552	OD3
506	259	CCCCCCCC/C=C/CCCCC[C@@H](CC(=O)NC(C)(C)c1ccccn1)C#C[Si](C(C)C)(C(C)C)C(C)C	4.3	0.8	0.04	10.1021/jacs.9b01124	ADH
507	259	CCCCCCCC/C=C/CCCCC[C@H](CC(=O)NC(C)(C)c1ccccn1)C#C[Si](C(C)C)(C(C)C)C(C)C	6.7	0.8	0.04	10.1021/jacs.9b01124	ADH
508	260	CCC[C@@H](CC(=O)NC(C)(C)c1ccccn1)C#C[Si](C(C)C)(C(C)C)C(C)C	4.3	0.9	0.05	10.1021/jacs.9b01124	ADH
509	260	CCC[C@H](CC(=O)NC(C)(C)c1ccccn1)C#C[Si](C(C)C)(C(C)C)C(C)C	6.7	0.9	0.05	10.1021/jacs.9b01124	ADH
510	261	Cc1ccc(cc1)[S@](=O)c2ccccn2	7.4	1	0.3	10.1021/acs.orglett.1c02918	OJH
511	261	Cc1ccc(cc1)[S@@](=O)c2ccccn2	6.7	1	0.3	10.1021/acs.orglett.1c02918	OJH
512	262	C[C@@H](O)c1ccccc1C	5.9	0.5	0.01	10.1021/acscatal.0c04206	AD3
513	262	C[C@H](O)c1ccccc1C	6.7	0.5	0.01	10.1021/acscatal.0c04206	AD3
514	263	COC(=O)CC[C@@H]1OCCc2ccccc12	5.2	0.5	0.01	10.1002/anie.201916677	IF3
515	263	COC(=O)CC[C@H]1OCCc2ccccc12	6.7	0.5	0.01	10.1002/anie.201916677	IF3
516	264	C[C@@H](O)c1ccc(cc1)C2CCCCC2	6.1	1	0.05	10.1021/acscatal.0c04206	OD3
517	264	C[C@H](O)c1ccc(cc1)C2CCCCC2	6.7	1	0.05	10.1021/acscatal.0c04206	OD3
518	265	CC(C)OC(=O)[C@@H](O)c1ccc(Br)cc1	6.2	1	0.05	10.1039/C8QO00047F	ODH
519	265	CC(C)OC(=O)[C@H](O)c1ccc(Br)cc1	6.7	1	0.05	10.1039/C8QO00047F	ODH
520	266	CC(C)OC(=O)[C@@H](O)c1ccc(F)cc1	6.2	1	0.05	10.1039/C8QO00047F	ODH
521	266	CC(C)OC(=O)[C@H](O)c1ccc(F)cc1	6.7	1	0.05	10.1039/C8QO00047F	ODH
522	267	C[C@@H](O)c1cccnc1	8.6	1	0.1	10.1021/acscatal.0c04206	OJH
523	267	C[C@H](O)c1cccnc1	6.7	1	0.1	10.1021/acscatal.0c04206	OJH
524	268	Cc1ccc(cc1)[C@@H]2[C@@H](C=O)[C@]23CCC3(c4ccccc4)c5ccccc5	7.39	1	0.1	10.1002/anie.201912834	ODH
525	269	Cc1cc(C)cc(c1)[C@]2(CC(F)(F)F)CC3(CCCC3)CO2	5.71	1	0	10.1002/anie.201702925	OD3
526	269	Cc1cc(C)cc(c1)[C@@]2(CC(F)(F)F)CC3(CCCC3)CO2	6.74	1	0	10.1002/anie.201702925	OD3
527	270	CC1(C)CO[C@@]([C@H](F)C1)(C(=O)c2ccccc2)c3ccccc3	5.71	1	0.1	10.1002/chem.201202444	AD
528	271	CC(C)(C)C(=O)O[C@H](CCCC#N)\C=C\c1cscc1	5.36	1	0.3	10.1021/jacs.1c06535	AZ
529	271	CC(C)(C)C(=O)O[C@@H](CCCC#N)\C=C\c1cscc1	6.76	1	0.3	10.1021/jacs.1c06535	AZ
530	272	CC(C)(C)C(=O)O[C@H](CCCCC#N)\C=C\c1cscc1	5.47	1	0.3	10.1002/anie.202110084	AZ
531	272	CC(C)(C)C(=O)O[C@@H](CCCCC#N)\C=C\c1cscc1	6.77	1	0.3	10.1002/anie.202110084	AZ
532	273	Clc1ccc(cc1)[C@@H]2[C@@H](C=O)[C@]23CCC3(c4ccccc4)c5ccccc5	9.33	1	0.1	10.1002/anie.201912834	ODH
533	274	CCCCC[C@@H]1CCc2ccccc2N1	7.4	1	0.1	10.1039/C4CY00418C	OJH
534	274	CCCCC[C@H]1CCc2ccccc2N1	6.8	1	0.1	10.1039/C4CY00418C	OJH
535	275	CC(C)(C)NC(=O)[C@H](OC(=O)C(c1ccccc1)(c2ccccc2)c3ccccc3)C(C)(C)C	4.7	1	0.3	10.1021/jacs.5b09117	IC
536	275	CC(C)(C)NC(=O)[C@@H](OC(=O)C(c1ccccc1)(c2ccccc2)c3ccccc3)C(C)(C)C	6.8	1	0.3	10.1021/jacs.5b09117	IC
537	276	CC(C)c1ccc(cc1)\C=C2/[C@@H](C)CC(=O)N2C(C)(C)c3ccccn3	7.6	0.8	0.1	10.1002/anie.202004504	ADH
538	276	CC(C)c1ccc(cc1)\C=C2/[C@H](C)CC(=O)N2C(C)(C)c3ccccn3	6.8	0.8	0.1	10.1002/anie.202004504	ADH
539	277	COC(=O)C[C@@H]1CCN(c2ccccc12)[S](=O)(=O)c3ccc(C)cc3	7.6	1	0.2	10.1039/D1QO00302J	ADH
540	277	COC(=O)C[C@H]1CCN(c2ccccc12)[S](=O)(=O)c3ccc(C)cc3	6.8	1	0.2	10.1039/D1QO00302J	ADH
541	278	C[C@H]\1CC(=O)N(C1=C/c2ccccc2F)C(C)(C)c3ccccn3	7.9	0.8	0.1	10.1002/anie.202004504	ADH
542	278	C[C@@H]\1CC(=O)N(C1=C/c2ccccc2F)C(C)(C)c3ccccn3	6.8	0.8	0.1	10.1002/anie.202004504	ADH
543	279	CC(C)(C)OC(=O)N1C(=O)[C@](CC=C)(c2ccccc12)c3cccc4ccccc34	8.2	1	0.1	10.1002/adsc.201501155	ICH
544	279	CC(C)(C)OC(=O)N1C(=O)[C@@](CC=C)(c2ccccc12)c3cccc4ccccc34	6.8	1	0.1	10.1002/adsc.201501155	ICH
545	280	FC(F)(F)C[C@]1(CC2(CCCC2)CO1)c3cccc(C=O)c3	6.02	1	0.02	10.1002/anie.201702925	OD3
546	280	FC(F)(F)C[C@@]1(CC2(CCCC2)CO1)c3cccc(C=O)c3	6.83	1	0.02	10.1002/anie.201702925	OD3
547	281	CO[C@H](NC(=O)c1ccccc1)c2ccc(Cl)cc2CCCC(F)(F)F	8.26	1	0.1	10.1002/anie.201405401	ADH
548	281	CO[C@@H](NC(=O)c1ccccc1)c2ccc(Cl)cc2CCCC(F)(F)F	6.89	1	0.1	10.1002/anie.201405401	ADH
549	282	C[C@@H](CC(=O)NC(C)(C)c1ccccn1)c2cn(c3ccccc23)[S](=O)(=O)c4ccc(C)cc4	5.5	1	0.3	10.1039/D1CC01690C	ADH
550	282	C[C@H](CC(=O)NC(C)(C)c1ccccn1)c2cn(c3ccccc23)[S](=O)(=O)c4ccc(C)cc4	6.9	1	0.3	10.1039/D1CC01690C	ADH
551	283	C[C@H]\1CC(=O)N(C1=C/c2ccc(C)cc2)C(C)(C)c3ccccn3	8.1	0.8	0.1	10.1002/anie.202004504	ADH
552	283	C[C@@H]\1CC(=O)N(C1=C/c2ccc(C)cc2)C(C)(C)c3ccccn3	6.9	0.8	0.1	10.1002/anie.202004504	ADH
553	284	Cc1ccc(cc1)[C@@]2(C)CCC(=O)C=C2	6.2	1	0.03	10.1021/jacs.9b07957	AD3
554	284	Cc1ccc(cc1)[C@]2(C)CCC(=O)C=C2	6.9	1	0.03	10.1021/jacs.9b07957	AD3
555	285	C[C@@H]1NCc2cc(ccc2c3ccccc13)C(F)(F)F	10.3	0.8	0.2	10.1039/C8SC04482A	AD3
556	285	C[C@H]1NCc2cc(ccc2c3ccccc13)C(F)(F)F	6.9	0.8	0.2	10.1039/C8SC04482A	AD3
557	286	C[C@@H](O)c1ccccc1F	6.6	1	0.05	10.1021/acscatal.0c04206	OD3
558	286	C[C@H](O)c1ccccc1F	6.9	1	0.05	10.1021/acscatal.0c04206	OD3
559	287	C[C@H](C#N)c1sccc1C	7.4	1	0.03	10.1002/anie.201906111	OD3
560	287	C[C@@H](C#N)c1sccc1C	6.9	1	0.03	10.1002/anie.201906111	OD3
561	288	CC(C)[C@@H](O)c1ccccc1	8.2	1	0.05	10.1021/acscatal.0c04206	OD3
562	288	CC(C)[C@H](O)c1ccccc1	6.9	1	0.05	10.1021/acscatal.0c04206	OD3
563	289	CC(C)(C)OC(=O)N[C@H](c1ccccc1)c2ccc(Cl)cc2	7.37	0.7	0.05	10.1002/anie.201915459	ODH
564	289	CC(C)(C)OC(=O)N[C@@H](c1ccccc1)c2ccc(Cl)cc2	6.9	0.7	0.05	10.1002/anie.201915459	ODH
565	290	COC(=O)[C@@]1(N[C@@H]([C@H]([C@@H]1[N+]([O-])=O)c2ccccc2Cl)c3ccccc3)c4ccccc4	7.507	1	0.07	10.1002/anie.201802492	ODH
566	291	C1CN(CCO1)[C@H](\C=C\c2ccccc2)c3ccccc3	13.509	1	0.1	10.1039/C4CC03920C	ODH
567	291	C1CN(CCO1)[C@@H](\C=C\c2ccccc2)c3ccccc3	6.918	1	0.1	10.1039/C4CC03920C	ODH
568	292	CC1(CCCCC1)C(=O)O[C@H](CCCCC#N)\C=C\c2ccccc2	5.38	1	0.3	10.1002/anie.202110084	AZ
569	292	CC1(CCCCC1)C(=O)O[C@@H](CCCCC#N)\C=C\c2ccccc2	6.93	1	0.3	10.1002/anie.202110084	AZ
570	293	C[C@@H]1NC(=O)c2cc(ccc2O1)\C=C\c3ccccc3	4.87	0.5	0.1	10.1002/chem.202002930	OD3
571	293	C[C@H]1NC(=O)c2cc(ccc2O1)\C=C\c3ccccc3	6.94	0.5	0.1	10.1002/chem.202002930	OD3
572	294	Cc1cc(C)cc(c1)C(=O)[C@]2(OCCC[C@H]2Br)c3cc(C)cc(C)c3	8.64	1	0.05	10.1021/ja201794v	IC
573	294	Cc1cc(C)cc(c1)C(=O)[C@@]2(OCCC[C@H]2Br)c3cc(C)cc(C)c3	6.96	1	0.05	10.1021/ja201794v	IC
574	295	CC(C)C(=O)O[C@H](CCCCC#N)\C=C\c1ccccc1	5.81	1	0.3	10.1002/anie.202110084	AZ
575	295	CC(C)C(=O)O[C@@H](CCCCC#N)\C=C\c1ccccc1	6.96	1	0.3	10.1002/anie.202110084	AZ
576	296	C[C@@H](C#CC1CC1)c2ccccc2C(=O)NC(C)(C)C	10.08	0.8	0.05	10.1038/s41467/019/13705/1	ADH
577	296	C[C@H](C#CC1CC1)c2ccccc2C(=O)NC(C)(C)C	6.98	0.8	0.05	10.1038/s41467/019/13705/1	ADH
578	297	FC(F)(F)C[C@]1(CC2(CCCC2)CO1)c3ccc(cc3)C(F)(F)F	6.3	1	0	10.1002/anie.201702925	OD3
579	297	FC(F)(F)C[C@@]1(CC2(CCCC2)CO1)c3ccc(cc3)C(F)(F)F	6.98	1	0	10.1002/anie.201702925	OD3
580	298	CC(Br)[C@@](C)(c1ccccc1)C(=O)c2ccccc2	5.41	1	0.1	10.1039/C1SC00295C	AD
581	298	CC(Br)[C@](C)(c1ccccc1)C(=O)c2ccccc2	6.99	1	0.1	10.1039/C1SC00295C	AD
582	299	C[S](=O)(=O)c1ccc(C[C@@]2(CC3(CCCCC3)CN2C(=O)Nc4cc(cc(c4)C(F)(F)F)C(F)(F)F)c5ccccc5)cc1	5.8	1	0.2	10.6023/A18100413	ID
583	299	C[S](=O)(=O)c1ccc(C[C@]2(CC3(CCCCC3)CN2C(=O)Nc4cc(cc(c4)C(F)(F)F)C(F)(F)F)c5ccccc5)cc1	7	1	0.2	10.6023/A18100413	ID
584	300	Cc1ccc(cc1)\C=C2/[C@@H](CCC3CCCCC3)CC(=O)N2C(C)(C)c4ccccn4	10.3	0.8	0.05	10.1002/anie.202004504	ADH
585	300	Cc1ccc(cc1)\C=C2/[C@H](CCC3CCCCC3)CC(=O)N2C(C)(C)c4ccccn4	7	0.8	0.05	10.1002/anie.202004504	ADH
586	301	COc1ccc2N(C(=O)OC(C)(C)C)C(=O)[C@@](CC=C)(c3ccccc3)c2c1	8.1	1	0.1	10.1002/adsc.201501155	ADH
587	301	COc1ccc2N(C(=O)OC(C)(C)C)C(=O)[C@](CC=C)(c3ccccc3)c2c1	7	1	0.1	10.1002/adsc.201501155	ADH
588	302	CCOC(=O)C[C@H](B1OC(C)(C)C(C)(C)O1)c2cccc(C)c2	8.5	0.5	0.1	10.1002/adsc.201900161	ODH
589	302	CCOC(=O)C[C@@H](B1OC(C)(C)C(C)(C)O1)c2cccc(C)c2	7	0.5	0.1	10.1002/adsc.201900161	ODH
590	303	CC(C)OC(=O)[C@H]1CC[C@@H](C1)C#N	8.2	1	0.03	10.1002/anie.201906111	OJH
591	304	Cl[C@@H]1CCCO[C@@]1(C(=O)c2ccccc2)c3ccccc3	9.36	1	0.1	10.1021/ja201794v	AD
592	305	COc1ccc(CN2[C@@H](C)Oc3ccccc3C2=O)cc1	6.53	0.5	0.05	10.1002/chem.202002930	OD3
593	305	COc1ccc(CN2[C@H](C)Oc3ccccc3C2=O)cc1	7.04	0.5	0.05	10.1002/chem.202002930	OD3
594	306	CO[C@H](NC(=O)c1ccccc1)c2ccc(F)cc2CCCC(F)(F)F	8.29	1	0.1	10.1002/anie.201405401	ADH
595	306	CO[C@@H](NC(=O)c1ccccc1)c2ccc(F)cc2CCCC(F)(F)F	7.05	1	0.1	10.1002/anie.201405401	ADH
596	307	CO[C@H](NC(=O)c1ccccc1)c2ccccc2CCCC(F)(F)F	7.94	1	0.1	10.1002/anie.201405401	ADH
597	307	CO[C@@H](NC(=O)c1ccccc1)c2ccccc2CCCC(F)(F)F	7.07	1	0.1	10.1002/anie.201405401	ADH
598	308	C[C@@H](C#Cc1ccccc1Cl)c2ccccc2C(=O)NC(C)(C)C	8.73	0.8	0.05	10.1038/s41467/019/13705/1	ADH
599	308	C[C@H](C#Cc1ccccc1Cl)c2ccccc2C(=O)NC(C)(C)C	7.07	0.8	0.05	10.1038/s41467/019/13705/1	ADH
600	309	COc1ccc(C[C@@H]2NC(=O)c3ccccc3O2)cc1	6.53	0.5	0.1	10.1002/chem.202002930	OD3
601	309	COc1ccc(C[C@H]2NC(=O)c3ccccc3O2)cc1	7.07	0.5	0.1	10.1002/chem.202002930	OD3
602	310	C[C@@H](C#Cc1sccc1)c2ccccc2C(=O)NC(C)(C)C	14.33	0.8	0.1	10.1038/s41467/019/13705/1	ADH
603	310	C[C@H](C#Cc1sccc1)c2ccccc2C(=O)NC(C)(C)C	7.09	0.8	0.1	10.1038/s41467/019/13705/1	ADH
604	311	F[C@H]1CCCO[C@]1(C(=O)c2cccc(F)c2)c3cccc(F)c3	8.01	1	0.05	10.1002/chem.201202444	AD
605	311	F[C@@H]1CCCO[C@]1(C(=O)c2cccc(F)c2)c3cccc(F)c3	7.09	1	0.05	10.1002/chem.201202444	AD
606	312	CC(C)OC(=O)c1ccc(cc1)[S@](=O)c2ccccn2	6.4	1	0.3	10.1021/acs.orglett.1c02918	IB
607	312	CC(C)OC(=O)c1ccc(cc1)[S@@](=O)c2ccccn2	7.1	1	0.3	10.1021/acs.orglett.1c02918	IB
608	313	C[C@@H](CC(=O)NC(C)(C)c1ccccn1)c2ccc3[nH]ccc3c2	5.2	1	0.3	10.1039/D1CC01690C	ODH
609	313	C[C@H](CC(=O)NC(C)(C)c1ccccn1)c2ccc3[nH]ccc3c2	7.1	1	0.3	10.1039/D1CC01690C	ODH
610	314	C[C@@H]1NCc2ccc(C)cc2c3ccccc13	11.6	0.8	0.2	10.1039/C8SC04482A	AD3
611	314	C[C@H]1NCc2ccc(C)cc2c3ccccc13	7.1	0.8	0.2	10.1039/C8SC04482A	AD3
612	315	C(CC[C@@H]1OCCc2ccccc12)COCc3ccccc3	6.5	0.8	0.01	10.1002/anie.201916677	IF
613	315	C(CC[C@H]1OCCc2ccccc12)COCc3ccccc3	7.1	0.8	0.01	10.1002/anie.201916677	IF
614	316	CC(C)OC(=O)[C@@H](O)c1cccc(Cl)c1	6.1	1	0.05	10.1039/C8QO00047F	ODH
615	316	CC(C)OC(=O)[C@H](O)c1cccc(Cl)c1	7.1	1	0.05	10.1039/C8QO00047F	ODH
616	317	CCOC(=O)C[C@H](B1OC(C)(C)C(C)(C)O1)c2ccccc2	9	0.5	0.1	10.1002/adsc.201900161	ODH
617	317	CCOC(=O)C[C@@H](B1OC(C)(C)C(C)(C)O1)c2ccccc2	7.1	0.5	0.1	10.1002/adsc.201900161	ODH
618	318	F[C@H]1CCCO[C@]1(C(=O)c2ccccc2)c3ccccc3	9.33	1	0.1	10.1002/chem.201202444	AD
619	318	F[C@@H]1CCCO[C@]1(C(=O)c2ccccc2)c3ccccc3	7.12	1	0.1	10.1002/chem.201202444	AD
620	319	CC(C)(C)c1cccc(c1)C2=NO[C@@](C2)(CC(F)(F)F)c3ccccc3	6.61	0.8	0.1	10.1002/anie.201804315	ODH
621	319	CC(C)(C)c1cccc(c1)C2=NO[C@](C2)(CC(F)(F)F)c3ccccc3	7.16	0.8	0.1	10.1002/anie.201804315	ODH
622	320	O=C1CC[C@@]12[C@H](Cc3ccccc23)Sc4ccccc4	6.47	1	0.3	10.1002/anie.201907115	IE
623	321	CCc1cccc(c1)C2=NO[C@@](C2)(CC(F)(F)F)c3ccccc3	6.57	0.8	0.15	10.1002/anie.201804315	OD3
624	321	CCc1cccc(c1)C2=NO[C@](C2)(CC(F)(F)F)c3ccccc3	7.18	0.8	0.15	10.1002/anie.201804315	OD3
625	322	COC(=O)[C@@]1(N[C@@H]([C@H]([C@@H]1[N+]([O-])=O)c2ccc(Cl)cc2)c3ccccc3)c4ccccc4	8.164	1	0.05	10.1002/anie.201802492	ODH
626	323	CCCC[C@@](C[N+]([O-])=O)(O/N=C/c1ccc(OC)cc1)C(=O)OCC	6.7	1	0.1	10.1021/ol102580n	ASH
627	323	CCCC[C@](C[N+]([O-])=O)(O/N=C/c1ccc(OC)cc1)C(=O)OCC	7.19	1	0.1	10.1021/ol102580n	ASH
628	324	OCC(=C)[C@@H](C#C)c1ccccc1	8.48	1	0.1	10.1021/jacs.7b08207	OD
629	324	OCC(=C)[C@H](C#C)c1ccccc1	7.19	1	0.1	10.1021/jacs.7b08207	OD
630	325	CC(C)c1cccc2CC[C@@H](CNc3c(C)cc(C)cc3C)Nc12	8.5	1	0.1	10.1002/anie.201909919	ADH
631	325	CC(C)c1cccc2CC[C@H](CNc3c(C)cc(C)cc3C)Nc12	7.2	1	0.1	10.1002/anie.201909919	ADH
632	326	CCC[C@@H](CC(=O)NC(C)(C)c1ccccn1)c2ccc(Cl)cc2	6	1	0.15	10.1039/D1CC01690C	ADH
633	326	CCC[C@H](CC(=O)NC(C)(C)c1ccccn1)c2ccc(Cl)cc2	7.2	1	0.15	10.1039/D1CC01690C	ADH
634	327	CCCCC[C@H]\1CC(=O)N(C1=C/c2ccc(C)cc2)C(C)(C)c3ccccn3	9.9	0.8	0.05	10.1002/anie.202004504	ADH
635	327	CCCCC[C@@H]\1CC(=O)N(C1=C/c2ccc(C)cc2)C(C)(C)c3ccccn3	7.2	0.8	0.05	10.1002/anie.202004504	ADH
636	328	CC(C)(C)OC(=O)N1C(=O)[C@@](CC=C)(c2ccccc2)c3cccc(F)c13	8.2	1	0.1	10.1002/adsc.201501155	ADH
637	328	CC(C)(C)OC(=O)N1C(=O)[C@](CC=C)(c2ccccc2)c3cccc(F)c13	7.2	1	0.1	10.1002/adsc.201501155	ADH
638	329	CC(C)(C)OC(=O)N1C(=O)[C@@](CC=C)(c2ccc(cc2)C(F)(F)F)c3ccccc13	7.9	1	0.05	10.1002/adsc.201501155	ICH
639	329	CC(C)(C)OC(=O)N1C(=O)[C@](CC=C)(c2ccc(cc2)C(F)(F)F)c3ccccc13	7.2	1	0.05	10.1002/adsc.201501155	ICH
640	330	CC[C@@H]1NCc2ccccc2c3ccccc13	13	0.8	0.2	10.1039/C8SC04482A	AD3
641	330	CC[C@H]1NCc2ccccc2c3ccccc13	7.2	0.8	0.2	10.1039/C8SC04482A	AD3
642	331	CC(C)N(C(C)C)C(=O)[C@H](N)c1ccc(cc1)C(F)(F)F	6.14	1	0.04	10.1002/anie.202202552	OD3
643	331	CC(C)N(C(C)C)C(=O)[C@@H](N)c1ccc(cc1)C(F)(F)F	7.2	1	0.04	10.1002/anie.202202552	OD3
644	332	Fc1ccc(cc1)[C@H]2CCc3cc(Br)ccc3N2	13.6	0.8	0.15	10.1039/C8CC03586E	ODH
645	332	Fc1ccc(cc1)[C@@H]2CCc3cc(Br)ccc3N2	7.2	0.8	0.15	10.1039/C8CC03586E	ODH
646	333	C[C@@H](O)c1ccc(C)cc1	8	1	0.1	10.1021/acscatal.0c04206	OJH
647	333	C[C@H](O)c1ccc(C)cc1	7.2	1	0.1	10.1021/acscatal.0c04206	OJH
648	334	Cc1ccccc1S[C@H]2Cc3ccccc3[C@]24CCCC4=O	6.12	1	0.2	10.1002/anie.201907115	IE
649	334	Cc1ccccc1S[C@@H]2Cc3ccccc3[C@]24CCCC4=O	7.22	1	0.2	10.1002/anie.201907115	IE
650	335	O=C1CCC[C@]12[C@@H](Cc3ccccc23)Sc4ccccc4	8.54	1	0.3	10.1002/anie.201907115	IE
651	336	C=C[C@@H]1[C@@H](c2ccccc2)[C@@]13CCC3(c4ccccc4)c5ccccc5	3.38	1	0.1	10.1002/anie.201912834	ODH
652	337	C[C@@H](C#Cc1ccccc1)c2ccccc2C=O	8.22	0.8	0.1	10.1038/s41467/019/13705/1	ADH
653	337	C[C@H](C#Cc1ccccc1)c2ccccc2C=O	7.25	0.8	0.1	10.1038/s41467/019/13705/1	ADH
654	338	CCCCCC#C[C@H](C)c1ccccc1C(=O)NC(C)(C)C	10.1	0.8	0.02	10.1038/s41467/019/13705/1	ADH
655	338	CCCCCC#C[C@@H](C)c1ccccc1C(=O)NC(C)(C)C	7.25	0.8	0.02	10.1038/s41467/019/13705/1	ADH
656	339	C\C(=C/[C@@H]1CC(CN1C(=S)Nc2cc(cc(c2)C(F)(F)F)C(F)(F)F)(c3ccccc3)c4ccccc4)c5cccc(Cl)c5	4.87	1	0.1	10.1002/anie.201900955	IC
657	339	C\C(=C/[C@H]1CC(CN1C(=S)Nc2cc(cc(c2)C(F)(F)F)C(F)(F)F)(c3ccccc3)c4ccccc4)c5cccc(Cl)c5	7.25	1	0.1	10.1002/anie.201900955	IC
658	340	CC1(C)CO[C@](C1)(CC(F)(F)F)c2ccccc2	6.51	1	0	10.1002/anie.201702925	OD3
659	340	CC1(C)CO[C@@](C1)(CC(F)(F)F)c2ccccc2	7.28	1	0	10.1002/anie.201702925	OD3
660	341	C[C@@H](NC(=O)c1ccccc1)C(=O)N(C)C	4.94	1	0.2	10.1002/anie.202202552	AD3
661	341	C[C@H](NC(=O)c1ccccc1)C(=O)N(C)C	7.29	1	0.2	10.1002/anie.202202552	AD3
662	342	COc1ccc(cc1)C#C[C@H](C)c2ccccc2C(=O)NC(C)(C)C	15.69	0.8	0.1	10.1038/s41467/019/13705/1	ADH
663	342	COc1ccc(cc1)C#C[C@@H](C)c2ccccc2C(=O)NC(C)(C)C	7.3	0.8	0.1	10.1038/s41467/019/13705/1	ADH
664	343	C[C@@H](CC(=O)NC(C)(C)c1ccccn1)C#CC2(CCCCC2)O[Si](C)(C)C(C)(C)C	6.3	0.7	0.03	10.1021/jacs.9b01124	ADH
665	343	C[C@H](CC(=O)NC(C)(C)c1ccccn1)C#CC2(CCCCC2)O[Si](C)(C)C(C)(C)C	7.3	0.7	0.03	10.1021/jacs.9b01124	ADH
666	344	Clc1ccc(cc1)[S@](=O)c2ccccn2	6.8	1	0.3	10.1021/acs.orglett.1c02918	OJH
667	344	Clc1ccc(cc1)[S@@](=O)c2ccccn2	7.3	1	0.3	10.1021/acs.orglett.1c02918	OJH
668	345	C[C@H](CC(=O)C1CCCCC1)[S](=O)(=O)c2ccc(C)cc2	7.8	1	0.05	10.1021/acs.orglett.0c03517	ODH
669	345	C[C@@H](CC(=O)C1CCCCC1)[S](=O)(=O)c2ccc(C)cc2	7.3	1	0.05	10.1021/acs.orglett.0c03517	ODH
670	346	CC(C)(C)c1ccc(cc1)[C@@H]2Nc3ccccc3OC2=O	8.8	1	0.2	10.1039/C8SC05797D	ODH
671	346	CC(C)(C)c1ccc(cc1)[C@H]2Nc3ccccc3OC2=O	7.3	1	0.2	10.1039/C8SC05797D	ODH
672	347	CC[C@@](CBr)(C(=O)c1ccccc1)c2ccccc2	9.15	1	0.01	10.1039/C1SC00295C	OJ
673	347	CC[C@](CBr)(C(=O)c1ccccc1)c2ccccc2	7.31	1	0.01	10.1039/C1SC00295C	OJ
674	348	Cc1cccc(c1)[C@]2(CC(F)(F)F)CC3(CCCC3)CO2	6.05	1	0	10.1002/anie.201702925	OD3
675	348	Cc1cccc(c1)[C@@]2(CC(F)(F)F)CC3(CCCC3)CO2	7.33	1	0	10.1002/anie.201702925	OD3
676	349	Fc1cccc(c1)C(=O)[C@@]2(OCCC[C@@H]2Br)c3cccc(F)c3	6.17	1	0.1	10.1021/ja201794v	AD
677	350	CC(C)(C)C(=O)O[C@H](CCCCC#N)\C=C\c1cccc(Cl)c1	5.27	1	0.3	10.1002/anie.202110084	AZ
678	350	CC(C)(C)C(=O)O[C@@H](CCCCC#N)\C=C\c1cccc(Cl)c1	7.34	1	0.3	10.1002/anie.202110084	AZ
679	351	C[C@@H](C#Cc1ccccc1)c2ccsc2C(=O)NC(C)(C)C	7.95	0.8	0.02	10.1038/s41467/019/13705/1	ADH
680	351	C[C@H](C#Cc1ccccc1)c2ccsc2C(=O)NC(C)(C)C	7.37	0.8	0.02	10.1038/s41467/019/13705/1	ADH
681	352	O=C[C@H](C[C@@]1(CCC1=O)c2ccccc2)C3CCCCC3	6.99	1	0.05	10.1002/anie.202001100	IF3
682	353	Cc1ccccc1CO[C@H](\C=C\c2ccccc2)c3ccccc3	6.191	1	0.02	10.1039/C4CC03920C	ADH
683	353	Cc1ccccc1CO[C@@H](\C=C\c2ccccc2)c3ccccc3	7.381	1	0.02	10.1039/C4CC03920C	ADH
684	354	Br[C@@H]1CCCO[C@@]1(C(=O)c2ccccc2)c3ccccc3	9.63	1	0.1	10.1021/ja201794v	AD
685	355	Cc1cc(C)cc(c1)C(=O)[C@@]2(OCCC[C@@H]2F)c3cc(C)cc(C)c3	9.32	1	0.1	10.1002/chem.201202444	IC
686	356	COc1cccc(OC)c1NC[C@@H]2CCc3cccc(C(C)C)c3N2	11.9	1	0.1	10.1002/anie.201909919	ADH
687	356	COc1cccc(OC)c1NC[C@H]2CCc3cccc(C(C)C)c3N2	7.4	1	0.1	10.1002/anie.201909919	ADH
688	357	CC(C)(C)NC(=O)[C@H](OC(=O)C(C)(C)C)c1cccc(c1)[N+]([O-])=O	6.5	0.8	0.15	10.1021/jacs.5b09117	ADH
689	357	CC(C)(C)NC(=O)[C@@H](OC(=O)C(C)(C)C)c1cccc(c1)[N+]([O-])=O	7.4	0.8	0.15	10.1021/jacs.5b09117	ADH
690	358	CC(C)(C)NC(=O)[C@H](OC(=O)c1cc(cc(c1)C(C)(C)C)C(C)(C)C)c2cccc(c2)[N+]([O-])=O	6.6	1	0.1	10.1021/jacs.5b09117	ID
691	358	CC(C)(C)NC(=O)[C@@H](OC(=O)c1cc(cc(c1)C(C)(C)C)C(C)(C)C)c2cccc(c2)[N+]([O-])=O	7.4	1	0.1	10.1021/jacs.5b09117	ID
692	359	C[C@H]\1CC(=O)N(C1=C/c2ccc(F)cc2)C(C)(C)c3ccccn3	8.6	0.8	0.1	10.1002/anie.202004504	ADH
693	359	C[C@@H]\1CC(=O)N(C1=C/c2ccc(F)cc2)C(C)(C)c3ccccn3	7.4	0.8	0.1	10.1002/anie.202004504	ADH
694	360	CC(C)(C)OC(=O)CNC(=O)[C@@H]1N=C(C[C@H]1c2ccccc2)c3ccccc3	8.7	1	0.1	10.1002/anie.201906700	ADH
695	361	F[C@H]1CCO[C@]1(C(=O)c2ccccc2)c3ccccc3	12.32	1	0.1	10.1002/chem.201202444	AD
696	361	F[C@@H]1CCO[C@]1(C(=O)c2ccccc2)c3ccccc3	7.4	1	0.1	10.1002/chem.201202444	AD
697	362	CC[C@@H](O)c1ccc(C)cc1	6.4	0.5	0.01	10.1021/acscatal.0c04206	AD3
698	362	CC[C@H](O)c1ccc(C)cc1	7.4	0.5	0.01	10.1021/acscatal.0c04206	AD3
699	363	C[C@@H]1NCc2cc(F)ccc2c3ccccc13	14.1	0.8	0.2	10.1039/C8SC04482A	AD3
700	363	C[C@H]1NCc2cc(F)ccc2c3ccccc13	7.4	0.8	0.2	10.1039/C8SC04482A	AD3
701	364	COC(=O)C[C@H](B1OC(C)(C)C(C)(C)O1)c2ccccc2F	9.9	0.5	0.1	10.1002/adsc.201900161	ODH
702	364	COC(=O)C[C@@H](B1OC(C)(C)C(C)(C)O1)c2ccccc2F	7.4	0.5	0.1	10.1002/adsc.201900161	ODH
703	365	Cc1cccc(C)c1SC[C@@]2(CCCC2=O)c3ccccc3	10.82	1	0.03	10.1002/anie.201907115	IE
704	365	Cc1cccc(C)c1SC[C@]2(CCCC2=O)c3ccccc3	7.41	1	0.03	10.1002/anie.201907115	IE
705	366	[nH]1c2ccccc2c([C@@H](\C=C\c3ccccc3)c4ccccc4)c1c5ccccc5	6.86	1	0.15	10.1039/C6QO00227G	ODH
706	366	[nH]1c2ccccc2c([C@H](\C=C\c3ccccc3)c4ccccc4)c1c5ccccc5	7.438	1	0.15	10.1039/C6QO00227G	ODH
707	367	FC(F)(F)C[C@]1(CC2(CCCC2)CO1)c3cccc(c3)C#Cc4ccccc4	5.88	1	0.1	10.1002/anie.201702925	OJH
708	367	FC(F)(F)C[C@@]1(CC2(CCCC2)CO1)c3cccc(c3)C#Cc4ccccc4	7.44	1	0.1	10.1002/anie.201702925	OJH
709	368	Cc1cccc(c1)[C@H](C#C)C(=C)C(=O)OCc2ccccc2	6.79	1	0.01	10.1021/jacs.7b08207	AS
710	368	Cc1cccc(c1)[C@@H](C#C)C(=C)C(=O)OCc2ccccc2	7.44	1	0.01	10.1021/jacs.7b08207	AS
711	369	Cc1cc(C)c(NC[C@@H]2CCc3cccc(C)c3N2)c(C)c1	9.1	1	0.1	10.1002/anie.201909919	ODH
712	369	Cc1cc(C)c(NC[C@H]2CCc3cccc(C)c3N2)c(C)c1	7.5	1	0.1	10.1002/anie.201909919	ODH
713	370	CCCC[C@H]1Nc2ccccc2NC1=O	6.6	1	0.2	10.1039/D1QO01598B	OJH
714	370	CCCC[C@@H]1Nc2ccccc2NC1=O	7.5	1	0.2	10.1039/D1QO01598B	OJH
715	371	C[C@@H](CCc1ccccc1)c2ccccc2C(=O)NC(C)(C)C	13.52	0.8	0.1	10.1038/s41467/019/13705/1	ADH
716	371	C[C@H](CCc1ccccc1)c2ccccc2C(=O)NC(C)(C)C	7.5	0.8	0.1	10.1038/s41467/019/13705/1	ADH
717	372	CC(=O)c1ccc(cc1)[C@@H](CC(c2ccccc2)c3ccccc3)CC(=O)NC(C)(C)c4ccccn4	8.5	0.7	0.3	10.1002/anie.201804197	ADH
718	372	CC(=O)c1ccc(cc1)[C@H](CC(c2ccccc2)c3ccccc3)CC(=O)NC(C)(C)c4ccccn4	7.5	0.7	0.3	10.1002/anie.201804197	ADH
719	373	C[C@H]\1CC(=O)N(C1=C/c2ccc(Cl)cc2)C(C)(C)c3ccccn3	8.7	0.8	0.1	10.1002/anie.202004504	ADH
720	373	C[C@@H]\1CC(=O)N(C1=C/c2ccc(Cl)cc2)C(C)(C)c3ccccn3	7.5	0.8	0.1	10.1002/anie.202004504	ADH
721	374	Clc1ccc2[nH]c3[C@H](CCCc3c2c1)CC=O	6	1	0.2	10.1002/cctc.201000379	ADH
722	374	Clc1ccc2[nH]c3[C@@H](CCCc3c2c1)CC=O	7.5	1	0.2	10.1002/cctc.201000379	ADH
723	375	Fc1ccc2[nH]c3[C@H](CCCc3c2c1)CC=O	6	1	0.2	10.1002/cctc.201000379	ADH
724	375	Fc1ccc2[nH]c3[C@@H](CCCc3c2c1)CC=O	7.5	1	0.2	10.1002/cctc.201000379	ADH
725	376	CCOC(=O)[C@]1(CC(=C(NC(=O)c2ccccc2)C(=O)O1)c3ccccc3)\C=C\c4ccccc4	8.2	1	0.3	10.1039/C6QO00018E	ADH
726	376	CCOC(=O)[C@@]1(CC(=C(NC(=O)c2ccccc2)C(=O)O1)c3ccccc3)\C=C\c4ccccc4	7.5	1	0.3	10.1039/C6QO00018E	ADH
727	377	CC(C)(C)OC(=O)N1CC[C@@H](C1)C#N	7.9	1	0.03	10.1002/anie.201906111	ODH
728	377	CC(C)(C)OC(=O)N1CC[C@H](C1)C#N	7.5	1	0.03	10.1002/anie.201906111	ODH
729	378	CC(C)OC(=O)C[C@H](B1OC(C)(C)C(C)(C)O1)c2ccccc2	8	0.5	0.01	10.1002/adsc.201900161	ODH
730	378	CC(C)OC(=O)C[C@@H](B1OC(C)(C)C(C)(C)O1)c2ccccc2	7.5	0.5	0.01	10.1002/adsc.201900161	ODH
731	379	CCOC(=O)C[C@@H](Sc1ccccc1)c2ccc(F)cc2	10.5	1	0.01	10.1021/acs.orglett.8b02339	ODH
732	379	CCOC(=O)C[C@H](Sc1ccccc1)c2ccc(F)cc2	7.5	1	0.01	10.1021/acs.orglett.8b02339	ODH
733	380	C[C@@H](C#CC(C)=C)c1ccccc1C(=O)NC(C)(C)C	10.03	0.8	0.02	10.1038/s41467/019/13705/1	ADH
734	380	C[C@H](C#CC(C)=C)c1ccccc1C(=O)NC(C)(C)C	7.51	0.8	0.02	10.1038/s41467/019/13705/1	ADH
735	381	C[C@@H](C#C[Si](C)(C)C)c1ccccc1C(=O)NC(C)(C)C	7.98	0.6	0.01	10.1038/s41467/019/13705/1	IA
736	381	C[C@H](C#C[Si](C)(C)C)c1ccccc1C(=O)NC(C)(C)C	7.52	0.6	0.01	10.1038/s41467/019/13705/1	IA
737	382	CC(C)(C)NC(=O)c1ccccc1\C=C\C[C@@H](C#Cc2ccccc2)c3ccccc3	11.43	0.8	0.2	10.1038/s41467/019/13705/1	OZ3
738	382	CC(C)(C)NC(=O)c1ccccc1\C=C\C[C@H](C#Cc2ccccc2)c3ccccc3	7.53	0.8	0.2	10.1038/s41467/019/13705/1	OZ3
739	383	BrC[C@](CC1CCCCC1)(C(=O)c2ccccc2)c3ccccc3	6.91	1	0.01	10.1039/C1SC00295C	AD
740	383	BrC[C@@](CC1CCCCC1)(C(=O)c2ccccc2)c3ccccc3	7.53	1	0.01	10.1039/C1SC00295C	AD
741	384	CCCCCC[C@@H](C)c1cc(c(C)n1c2ccc(cn2)c3cc(cc(c3)C(F)(F)F)C(F)(F)F)C(=O)OCC	8.27	0.6	0.1	10.1021/jacs.1c08562	IG
742	384	CCCCCC[C@H](C)c1cc(c(C)n1c2ccc(cn2)c3cc(cc(c3)C(F)(F)F)C(F)(F)F)C(=O)OCC	7.55	0.6	0.1	10.1021/jacs.1c08562	IG
743	385	O=C1Nc2ccccc2N[C@@H]1C3CCCCC3	6.3	1	0.2	10.1039/D1QO01598B	OJH
744	385	O=C1Nc2ccccc2N[C@H]1C3CCCCC3	7.6	1	0.2	10.1039/D1QO01598B	OJH
745	386	CCCC[C@@H]1CCc2ccccc2N1	8.7	1	0.1	10.1039/C4CY00418C	OJH
746	386	CCCC[C@H]1CCc2ccccc2N1	7.6	1	0.1	10.1039/C4CY00418C	OJH
747	387	CCCCCC[C@@H](OC(=O)C(c1ccccc1)(c2ccccc2)c3ccccc3)C(=O)NC(C)(C)C	5.3	1	0.3	10.1021/jacs.5b09117	IC
748	387	CCCCCC[C@H](OC(=O)C(c1ccccc1)(c2ccccc2)c3ccccc3)C(=O)NC(C)(C)C	7.6	1	0.3	10.1021/jacs.5b09117	IC
749	388	CCCC[C@@H](OC(=O)C(c1ccccc1)(c2ccccc2)c3ccccc3)C(=O)NC(C)(C)C	5.5	1	0.3	10.1021/jacs.5b09117	IC
750	388	CCCC[C@H](OC(=O)C(c1ccccc1)(c2ccccc2)c3ccccc3)C(=O)NC(C)(C)C	7.6	1	0.3	10.1021/jacs.5b09117	IC
751	389	Fc1ccc(cc1)[C@H](C#C)C(=C)C(=O)OCc2ccccc2	8.15	1	0.02	10.1021/jacs.7b08207	OD
752	389	Fc1ccc(cc1)[C@@H](C#C)C(=C)C(=O)OCc2ccccc2	7.6	1	0.02	10.1021/jacs.7b08207	OD
753	390	CN(C)C(=O)[C@H](N)Cc1ccccc1	4.74	1	0.2	10.1002/anie.202202552	AD3
754	390	CN(C)C(=O)[C@@H](N)Cc1ccccc1	7.6	1	0.2	10.1002/anie.202202552	AD3
755	391	C[C@@H]1NCc2cc(F)c(F)cc2c3ccccc13	16.2	0.8	0.2	10.1039/C8SC04482A	AD3
756	391	C[C@H]1NCc2cc(F)c(F)cc2c3ccccc13	7.6	0.8	0.2	10.1039/C8SC04482A	AD3
757	392	CC(=O)N[C@H](C[S](C)(=O)=O)C1CCCCC1	10.3	1	0.15	10.1021/acs.orglett.8b02579	ADH
758	392	CC(=O)N[C@@H](C[S](C)(=O)=O)C1CCCCC1	7.6	1	0.15	10.1021/acs.orglett.8b02579	ADH
759	393	COC(=O)C[C@H](B1OC(C)(C)C(C)(C)O1)c2ccccc2	11.6	0.5	0.1	10.1002/adsc.201900161	ODH
760	393	COC(=O)C[C@@H](B1OC(C)(C)C(C)(C)O1)c2ccccc2	7.6	0.5	0.1	10.1002/adsc.201900161	ODH
761	394	C[C@@](CBr)(C(=O)c1ccc(Cl)cc1)c2ccc(Cl)cc2	6.29	1	0.1	10.1039/C1SC00295C	AD
762	394	C[C@](CBr)(C(=O)c1ccc(Cl)cc1)c2ccc(Cl)cc2	7.61	1	0.1	10.1039/C1SC00295C	AD
763	395	Cc1cccc(c1)[C@@H]2[C@@H](CCCN2Cc3ccccc3)N4C(=O)c5ccccc5C4=O	7.133	0.8	0.1	10.1021/acs.orglett.0c03261	IA
764	396	C\C(=C/[C@@H]1CC(CN1C(=S)Nc2ccc(cc2)C(F)(F)F)(c3ccccc3)c4ccccc4)c5ccccc5	8.37	1	0.2	10.1002/anie.201900955	IA
765	396	C\C(=C/[C@H]1CC(CN1C(=S)Nc2ccc(cc2)C(F)(F)F)(c3ccccc3)c4ccccc4)c5ccccc5	7.65	1	0.2	10.1002/anie.201900955	IA
766	397	FC(F)(F)CCCc1ccccc1[C@@H](NC(=O)c2ccccc2)OCc3ccc(I)cc3	10.15	1	0.1	10.1002/anie.201405401	ODH
767	397	FC(F)(F)CCCc1ccccc1[C@H](NC(=O)c2ccccc2)OCc3ccc(I)cc3	7.66	1	0.1	10.1002/anie.201405401	ODH
768	398	COC(=O)[C@@]1(N[C@@H]([C@H]([C@@H]1[N+]([O-])=O)c2ccccc2)c3ccccc3C)c4ccccc4	11.209	1	0.05	10.1002/anie.201802492	ADH
769	399	COc1ccc(C[C@@H](N)C(=O)N(C)C)cc1	4.94	1	0.25	10.1002/anie.202202552	AD3
770	399	COc1ccc(C[C@H](N)C(=O)N(C)C)cc1	7.67	1	0.25	10.1002/anie.202202552	AD3
771	400	CC(C)[C@H]1NC(=O)Nc2cc(C)ccc12	30.2	1	0.2	10.1039/D1QO01598B	ADH
772	400	CC(C)[C@@H]1NC(=O)Nc2cc(C)ccc12	7.7	1	0.2	10.1039/D1QO01598B	ADH
773	401	CC(C)C[C@H]\1CC(=O)N(C1=C/c2ccc(C)cc2)C(C)(C)c3ccccn3	8.3	0.8	0.05	10.1002/anie.202004504	ADH
774	401	CC(C)C[C@@H]\1CC(=O)N(C1=C/c2ccc(C)cc2)C(C)(C)c3ccccn3	7.7	0.8	0.05	10.1002/anie.202004504	ADH
775	402	CCCC[C@H]\1CC(=O)N(C1=C/c2ccc(C)cc2)C(C)(C)c3ccccn3	9.6	0.8	0.05	10.1002/anie.202004504	ADH
776	402	CCCC[C@@H]\1CC(=O)N(C1=C/c2ccc(C)cc2)C(C)(C)c3ccccn3	7.7	0.8	0.05	10.1002/anie.202004504	ADH
777	403	CCCCC[C@H](F)C(=O)c1nccn1c2ccccc2	9.3	1	0.02	10.1002/asia.201601306	ODH
778	403	CCCCC[C@@H](F)C(=O)c1nccn1c2ccccc2	7.7	1	0.02	10.1002/asia.201601306	ODH
779	404	C[C@@H]1NCc2c(C)cc(F)cc2c3ccccc13	12.8	0.8	0.2	10.1039/C8SC04482A	AD3
780	404	C[C@H]1NCc2c(C)cc(F)cc2c3ccccc13	7.7	0.8	0.2	10.1039/C8SC04482A	AD3
781	405	CCc1ccc(cc1)[C@H](O)C(=O)OC(C)C	5.7	1	0.05	10.1039/C8QO00047F	ODH
782	405	CCc1ccc(cc1)[C@@H](O)C(=O)OC(C)C	7.7	1	0.05	10.1039/C8QO00047F	ODH
783	406	CC1(C)OC(OC1(C)C)c2cccc(c2)[C@]3(CC(=NO3)c4ccccc4)CC(F)(F)F	6.53	0.8	0.1	10.1002/anie.201804315	ASH
784	406	CC1(C)OC(OC1(C)C)c2cccc(c2)[C@@]3(CC(=NO3)c4ccccc4)CC(F)(F)F	7.75	0.8	0.1	10.1002/anie.201804315	ASH
785	407	CCOC(=O)C[C@@H](C#Cc1ccccc1)c2ccccc2	5.17	1	0.05	10.1038/s41557/019/0346/2	OD3
786	407	CCOC(=O)C[C@H](C#Cc1ccccc1)c2ccccc2	7.75	1	0.05	10.1038/s41557/019/0346/2	OD3
787	408	O=C1N([C@@H]2CCCN(Cc3ccccc3)[C@@H]2c4ccccc4)C(=O)c5ccccc15	7.228	0.8	0.15	10.1021/acs.orglett.0c03261	IA
788	409	Cc1ccccc1SC[C@@]2(CCCC2=O)c3ccc(cc3)c4ccccc4	10.94	1	0.2	10.1002/anie.201907115	IE
789	409	Cc1ccccc1SC[C@]2(CCCC2=O)c3ccc(cc3)c4ccccc4	7.77	1	0.2	10.1002/anie.201907115	IE
790	410	Fc1ccc(cc1)C(=O)[C@]2(OCCC[C@H]2Cl)c3ccc(F)cc3	8.68	1	0.01	10.1021/ja201794v	ODH
791	410	Fc1ccc(cc1)C(=O)[C@@]2(OCCC[C@H]2Cl)c3ccc(F)cc3	7.77	1	0.01	10.1021/ja201794v	ODH
792	411	FC(F)(F)c1ccc(cc1)C(=O)[C@]2(OCCC[C@H]2Br)c3ccc(cc3)C(F)(F)F	9.14	1	0.1	10.1021/ja201794v	AD
793	411	FC(F)(F)c1ccc(cc1)C(=O)[C@@]2(OCCC[C@H]2Br)c3ccc(cc3)C(F)(F)F	7.78	1	0.1	10.1021/ja201794v	AD
794	412	COc1ccc(cc1F)[C@]2(CCCC2=O)CSc3ccccc3C	10.38	1	0.2	10.1002/anie.201907115	IE
795	412	COc1ccc(cc1F)[C@@]2(CCCC2=O)CSc3ccccc3C	7.78	1	0.2	10.1002/anie.201907115	IE
796	413	O=C1N[C@@H](c2ccccc2)c3ccccc13	11.66	0.8	0.2	10.1002/anie.201915459	ADH
797	413	O=C1N[C@H](c2ccccc2)c3ccccc13	7.79	0.8	0.2	10.1002/anie.201915459	ADH
798	414	CC(C)(C)[Si](OCCC[C@@H](C#Cc1ccccc1)c2ccccc2)(c3ccccc3)c4ccccc4	9.81	0.5	0.007	10.1038/s41557/019/0346/2	OD3
799	414	CC(C)(C)[Si](OCCC[C@H](C#Cc1ccccc1)c2ccccc2)(c3ccccc3)c4ccccc4	7.8	0.5	0.007	10.1038/s41557/019/0346/2	OD3
800	415	C[C@@H](CC(=O)NC(C)(C)c1ccc(cn1)c2ccccc2)c3ccc(cc3)C(C)=O	15.1	1	0.4	10.1002/anie.201804197	ADH
801	415	C[C@H](CC(=O)NC(C)(C)c1ccc(cn1)c2ccccc2)c3ccc(cc3)C(C)=O	7.8	1	0.4	10.1002/anie.201804197	ADH
802	416	O=[S@@](c1ccccc1)c2ccccn2	8.2	1	0.3	10.1021/acs.orglett.1c02918	OJH
803	416	O=[S@](c1ccccc1)c2ccccn2	7.8	1	0.3	10.1021/acs.orglett.1c02918	OJH
804	417	O=C1C[C@@]2(C(=O)N(Cc3ccccc3)c4ccccc24)C(=C(O1)c5ccccc5)C(=O)c6ccccc6	6.5	1	0.1	10.1039/C8RA02009D	IC
805	417	O=C1C[C@]2(C(=O)N(Cc3ccccc3)c4ccccc24)C(=C(O1)c5ccccc5)C(=O)c6ccccc6	7.8	1	0.1	10.1039/C8RA02009D	IC
806	418	C[C@@]1(CCC(=O)C=C1)c2ccccc2	6.9	1	0.03	10.1021/jacs.9b07957	AD3
807	418	C[C@]1(CCC(=O)C=C1)c2ccccc2	7.8	1	0.03	10.1021/jacs.9b07957	AD3
808	419	C1Cc2ccccc2[C@@H](O1)c3ccccc3	6.9	0.8	0.01	10.1002/anie.201916677	IF
809	419	C1Cc2ccccc2[C@H](O1)c3ccccc3	7.8	0.8	0.01	10.1002/anie.201916677	IF
810	420	COC(=O)c1cccc(c1)[C@@H](C)C#Cc2ccccc2	9.38	1	0.01	10.1038/s41557/019/0346/2	OD3
811	420	COC(=O)c1cccc(c1)[C@H](C)C#Cc2ccccc2	7.82	1	0.01	10.1038/s41557/019/0346/2	OD3
812	421	Clc1ccc(cc1)[C@H](C#C)C(=C)C(=O)OCc2ccccc2	8.33	1	0.02	10.1021/jacs.7b08207	OD
813	421	Clc1ccc(cc1)[C@@H](C#C)C(=C)C(=O)OCc2ccccc2	7.82	1	0.02	10.1021/jacs.7b08207	OD
814	422	C[C@@H](C#Cc1ccccc1)c2cccc(OC(C)=O)c2	8.48	1	0.01	10.1038/s41557/019/0346/2	OD3
815	422	C[C@H](C#Cc1ccccc1)c2cccc(OC(C)=O)c2	7.84	1	0.01	10.1038/s41557/019/0346/2	OD3
816	423	COC(=O)[C@@]1(N[C@@H]([C@@H](C(C)C)[C@@H]1[N+]([O-])=O)c2ccccc2)c3ccccc3	8.772	1	0.05	10.1002/anie.201802492	ADH
817	424	C\C(=C/[C@@H]1CC(CN1C(=S)Nc2cc(cc(c2)C(F)(F)F)C(F)(F)F)(c3ccccc3)c4ccccc4)c5cccc(Cl)c5	4.97	1	0.1	10.1002/anie.201900955	IC
818	424	C\C(=C/[C@H]1CC(CN1C(=S)Nc2cc(cc(c2)C(F)(F)F)C(F)(F)F)(c3ccccc3)c4ccccc4)c5cccc(Cl)c5	7.87	1	0.1	10.1002/anie.201900955	IC
819	425	Fc1cccc(c1)[C@@H]2[C@@H](CCCN2Cc3ccccc3)N4C(=O)c5ccccc5C4=O	7.218	0.8	0.15	10.1021/acs.orglett.0c03261	IA
820	426	C[C@@H](OCc1ccccc1)\C=C\c2ccccc2	7.427	1	0.1	10.1039/C4CC03920C	ADH
821	426	C[C@H](OCc1ccccc1)\C=C\c2ccccc2	7.877	1	0.1	10.1039/C4CC03920C	ADH
822	427	Clc1cccc2[C@@H]3CC(=O)C=C[C@H]3[C@@H](Nc12)c4ccccc4	8.62	1	0.2	10.1021/acs.orglett.7b03330	ID
823	428	CCOC(=O)[C@](C[N+]([O-])=O)(Sc1cc(C)cc(C)c1)c2ccccc2	8.3	1	0.05	10.1021/ol901572x	AD
824	428	CCOC(=O)[C@@](C[N+]([O-])=O)(Sc1cc(C)cc(C)c1)c2ccccc2	7.88	1	0.05	10.1021/ol901572x	AD
825	429	COC(=O)[C@@]1(N[C@@H]([C@H]([C@@H]1[N+]([O-])=O)c2ccccc2)c3ccc(cc3)C(F)(F)F)c4ccccc4	8.73	1	0.05	10.1002/anie.201802492	IE
826	430	CC(C)[C@H]1NC(=O)Nc2cc(F)ccc12	20.7	1	0.2	10.1039/D1QO01598B	ADH
827	430	CC(C)[C@@H]1NC(=O)Nc2cc(F)ccc12	7.9	1	0.2	10.1039/D1QO01598B	ADH
828	431	OC1(CCCCC1)C[C@@H]2CCc3ccccc3N2	5.1	1	0.15	10.1002/adsc.200900870	OJ
829	431	OC1(CCCCC1)C[C@H]2CCc3ccccc3N2	7.9	1	0.15	10.1002/adsc.200900870	OJ
830	432	Brc1ccc2[nH]c3[C@H](CCCc3c2c1)CC=O	6.3	1	0.2	10.1002/cctc.201000379	ADH
831	432	Brc1ccc2[nH]c3[C@@H](CCCc3c2c1)CC=O	7.9	1	0.2	10.1002/cctc.201000379	ADH
832	433	CC(C)(C)C(=O)O[C@H](CCCCC#N)\C=C\c1ccccc1	6.21	1	0.2	10.1021/jacs.1c06535	AZ
833	433	CC(C)(C)C(=O)O[C@@H](CCCCC#N)\C=C\c1ccccc1	7.9	1	0.2	10.1021/jacs.1c06535	AZ
834	434	CC(C)(C)C(=O)O[C@H](CCCCC#N)\C=C\c1cocc1	6.22	1	0.2	10.1002/anie.202110084	AZ
835	434	CC(C)(C)C(=O)O[C@@H](CCCCC#N)\C=C\c1cocc1	7.9	1	0.2	10.1002/anie.202110084	AZ
836	435	CCOC(=O)[C@]1(CC(=C(NC(=O)c2ccccc2)C(=O)O1)c3ccccc3)\C=C\c4ccc(C)cc4	8.6	1	0.5	10.1039/C6QO00018E	IAH
837	435	CCOC(=O)[C@@]1(CC(=C(NC(=O)c2ccccc2)C(=O)O1)c3ccccc3)\C=C\c4ccc(C)cc4	7.9	1	0.5	10.1039/C6QO00018E	IAH
838	436	CCCC[C@H](F)C(=O)c1nccn1c2ccccc2	9.4	1	0.02	10.1002/asia.201601306	ODH
839	436	CCCC[C@@H](F)C(=O)c1nccn1c2ccccc2	7.9	1	0.02	10.1002/asia.201601306	ODH
840	437	C[C@@H]1NCc2ccccc2c3ccccc13	13.4	0.8	0.2	10.1039/C8SC04482A	AD3
841	437	C[C@H]1NCc2ccccc2c3ccccc13	7.9	0.8	0.2	10.1039/C8SC04482A	AD3
842	438	C\C(=C/[C@@H]1CC(CN1C(=S)Nc2cc(cc(c2)C(F)(F)F)C(F)(F)F)(c3ccccc3)c4ccccc4)c5ccc(Cl)cc5	5.38	1	0.1	10.1002/anie.201900955	IC
843	438	C\C(=C/[C@H]1CC(CN1C(=S)Nc2cc(cc(c2)C(F)(F)F)C(F)(F)F)(c3ccccc3)c4ccccc4)c5ccc(Cl)cc5	7.91	1	0.1	10.1002/anie.201900955	IC
844	439	CCOC(=O)CCC[C@@H](C#Cc1ccccc1)c2ccccc2	11.48	1	0.01	10.1038/s41557/019/0346/2	OD3
845	439	CCOC(=O)CCC[C@H](C#Cc1ccccc1)c2ccccc2	7.93	1	0.01	10.1038/s41557/019/0346/2	OD3
846	440	COc1cccc(/C=C/[C@@H](CCCC#N)OC(=O)C(C)(C)C)c1	6.23	1	0.3	10.1021/jacs.1c06535	AZ
847	440	COc1cccc(/C=C/[C@H](CCCC#N)OC(=O)C(C)(C)C)c1	7.93	1	0.3	10.1021/jacs.1c06535	AZ
848	441	C[C@@H]1Nc2cc(Cl)cc(Cl)c2[C@H]3CC(=O)C=C[C@@H]13	7.24	1	0.453493	10.1021/acs.orglett.7b03330	ID
849	442	Brc1ccc(cc1)[C@@H]2[C@@H](C=O)[C@]23CCC3(c4ccccc4)c5ccccc5	11.62	1	0.1	10.1002/anie.201912834	ODH
850	443	Cc1ccc(cc1)C(=O)[C@@](C)(CBr)c2ccc(C)cc2	9.46	1	0.01	10.1039/C1SC00295C	OJ
851	443	Cc1ccc(cc1)C(=O)[C@](C)(CBr)c2ccc(C)cc2	7.95	1	0.01	10.1039/C1SC00295C	OJ
852	444	CC1(C)CN2C(=O)N(c3cc(cc(c3)C(F)(F)F)C(F)(F)F)c4ccccc4[C@]2(C)C1	11.32	0.5	0.05	10.1002/anie.201501762	ASH
853	444	CC1(C)CN2C(=O)N(c3cc(cc(c3)C(F)(F)F)C(F)(F)F)c4ccccc4[C@@]2(C)C1	7.96	0.5	0.05	10.1002/anie.201501762	ASH
854	445	CC(C)(C)C(=O)O[C@H](CCCCC#N)\C=C\c1ccccc1Br	6.88	1	0.2	10.1002/anie.202110084	AZ
855	445	CC(C)(C)C(=O)O[C@@H](CCCCC#N)\C=C\c1ccccc1Br	7.96	1	0.2	10.1002/anie.202110084	AZ
856	446	F[C@@H]1CCCO[C@@]1(C(=O)c2cccc(F)c2)c3cccc(F)c3	7.09	1	0.05	10.1002/chem.201202444	AD
857	447	CC[C@H]1Nc2ccccc2NC1=O	9.4	1	0.2	10.1039/D1QO01598B	ODH
858	447	CC[C@@H]1Nc2ccccc2NC1=O	8	1	0.2	10.1039/D1QO01598B	ODH
859	448	COC(=O)[C@@H](NC(=O)[C@@H]1N=C(C[C@H]1c2ccccc2)c3ccccc3)C(C)(C)C	10.8	1	0.15	10.1002/anie.201906700	ADH
860	449	CC(C)c1ccc2C(=O)N(c3cccc4cccnc34)[C@@]5(CC(=O)N(C5=O)C(C)(C)C)c2c1	6.8	1	0.4	10.1002/anie.202108853	IA
861	449	CC(C)c1ccc2C(=O)N(c3cccc4cccnc34)[C@]5(CC(=O)N(C5=O)C(C)(C)C)c2c1	8	1	0.4	10.1002/anie.202108853	IA
862	450	C[C@@]1(CCC(=O)C=C1)c2ccc(cc2)C(F)(F)F	7	1	0.03	10.1021/jacs.9b07957	AD3
863	450	C[C@]1(CCC(=O)C=C1)c2ccc(cc2)C(F)(F)F	8	1	0.03	10.1021/jacs.9b07957	AD3
864	451	CC(C)Cc1ccc(cc1)[C@@H](C)C(O)=O	8.3	0.5	0.01	10.1038/s41467/020/17057/z	AD3
865	451	CC(C)Cc1ccc(cc1)[C@H](C)C(O)=O	8	0.5	0.01	10.1038/s41467/020/17057/z	AD3
866	452	C[C@@H](O)c1ccc(Cl)cc1	8.9	1	0.05	10.1021/acscatal.0c04206	OD3
867	452	C[C@H](O)c1ccc(Cl)cc1	8	1	0.05	10.1021/acscatal.0c04206	OD3
868	453	FC(F)(F)C[C@@]1(CC(=NO1)c2cccc(c2)C(F)(F)F)c3ccccc3	6.81	0.8	0.1	10.1002/anie.201804315	ASH
869	453	FC(F)(F)C[C@]1(CC(=NO1)c2cccc(c2)C(F)(F)F)c3ccccc3	8.02	0.8	0.1	10.1002/anie.201804315	ASH
870	454	C=CCCC(=O)O[C@H](CCCCC#N)\C=C\c1ccccc1	6.56	1	0.3	10.1002/anie.202110084	AZ
871	454	C=CCCC(=O)O[C@@H](CCCCC#N)\C=C\c1ccccc1	8.03	1	0.3	10.1002/anie.202110084	AZ
872	455	COc1ccc(C(=O)NC(C)(C)C)c(c1)[C@@H](C)C#Cc2ccccc2	14.57	0.8	0.1	10.1038/s41467/019/13705/1	ADH
873	455	COc1ccc(C(=O)NC(C)(C)C)c(c1)[C@H](C)C#Cc2ccccc2	8.04	0.8	0.1	10.1038/s41467/019/13705/1	ADH
874	456	Cc1ccc(cc1)C(=O)[C@]2(OCCC[C@H]2Cl)c3ccc(C)cc3	8.87	1	0.01	10.1021/ja201794v	ODH
875	456	Cc1ccc(cc1)C(=O)[C@@]2(OCCC[C@H]2Cl)c3ccc(C)cc3	8.04	1	0.01	10.1021/ja201794v	ODH
876	457	FC(F)(F)CCCc1ccccc1[C@@H](NC(=O)c2ccccc2)OCc3ccccc3	8.77	1	0.1	10.1002/anie.201405401	ADH
877	457	FC(F)(F)CCCc1ccccc1[C@H](NC(=O)c2ccccc2)OCc3ccccc3	8.08	1	0.1	10.1002/anie.201405401	ADH
878	458	C[C@]1(CC(=C(COC1=O)c2ccccc2)c3ccccc3)c4ccccc4	11.48	1	0.1	10.1021/jacs.8b12095	AD
879	458	C[C@@]1(CC(=C(COC1=O)c2ccccc2)c3ccccc3)c4ccccc4	8.08	1	0.1	10.1021/jacs.8b12095	AD
880	459	CCCCCCCCC/C=C/CCCCCCC(=O)O[C@H](CCCCC#N)\C=C\c1ccccc1	6.17	1	0.1	10.1002/anie.202110084	AZ
881	459	CCCCCCCCC/C=C/CCCCCCC(=O)O[C@@H](CCCCC#N)\C=C\c1ccccc1	8.09	1	0.1	10.1002/anie.202110084	AZ
882	460	Cc1ccc(cc1)[C@H](C#C)C(=C)C(=O)OCc2ccccc2	7.61	1	0.01	10.1021/jacs.7b08207	IC
883	460	Cc1ccc(cc1)[C@@H](C#C)C(=C)C(=O)OCc2ccccc2	8.09	1	0.01	10.1021/jacs.7b08207	IC
884	461	CC(C)(C)NC(=O)[C@H](OC(=O)C(c1ccccc1)(c2ccccc2)c3ccccc3)C4CCCCC4	5.1	1	0.3	10.1021/jacs.5b09117	IC
885	461	CC(C)(C)NC(=O)[C@@H](OC(=O)C(c1ccccc1)(c2ccccc2)c3ccccc3)C4CCCCC4	8.1	1	0.3	10.1021/jacs.5b09117	IC
886	462	CC(C)[C@@H](OC(=O)C(c1ccccc1)(c2ccccc2)c3ccccc3)C(=O)NC(C)(C)C	6	1	0.3	10.1021/jacs.5b09117	IC
887	462	CC(C)[C@H](OC(=O)C(c1ccccc1)(c2ccccc2)c3ccccc3)C(=O)NC(C)(C)C	8.1	1	0.3	10.1021/jacs.5b09117	IC
888	463	CC(C)(C)O[P](=O)(OC(C)(C)C)C(=[N+]=[N-])[C@@H](c1cccc(c1)C(F)(F)F)c2c[nH]c3ccccc23	7.4	0.5	0.3	10.1021/acs.orglett.2c00213	IC
889	463	CC(C)(C)O[P](=O)(OC(C)(C)C)C(=[N+]=[N-])[C@H](c1cccc(c1)C(F)(F)F)c2c[nH]c3ccccc23	8.1	0.5	0.3	10.1021/acs.orglett.2c00213	IC
890	464	Fc1ccc2c([nH]c3[C@H](CCCc23)CC=O)c1	6.3	1	0.2	10.1002/cctc.201000379	ADH
891	464	Fc1ccc2c([nH]c3[C@@H](CCCc23)CC=O)c1	8.1	1	0.2	10.1002/cctc.201000379	ADH
892	465	Cc1cccc(c1)[C@@H]2NCCc3ccccc23	8.6	1	0.3	10.1039/C8CC03586E	AD3
893	465	Cc1cccc(c1)[C@H]2NCCc3ccccc23	8.1	1	0.3	10.1039/C8CC03586E	AD3
894	466	C[C@@H](O)c1ccc(cc1)N(C)C	7.3	1	0.1	10.1021/acscatal.0c04206	OD3
895	466	C[C@H](O)c1ccc(cc1)N(C)C	8.1	1	0.1	10.1021/acscatal.0c04206	OD3
896	467	CCOC(=O)C[C@H](Sc1ccccc1)c2ccc(cc2)C(C)(C)C	5.5	1	0.01	10.1021/acs.orglett.8b02339	ODH
897	467	CCOC(=O)C[C@@H](Sc1ccccc1)c2ccc(cc2)C(C)(C)C	8.1	1	0.01	10.1021/acs.orglett.8b02339	ODH
898	468	CC(C)OC(=O)C[C@@H](B1OC(C)(C)C(C)(C)O1)c2ccccc2	7.5	0.5	0.01	10.1021/acs.orglett.9b00994	ODH
899	468	CC(C)OC(=O)C[C@H](B1OC(C)(C)C(C)(C)O1)c2ccccc2	8.1	0.5	0.01	10.1021/acs.orglett.9b00994	ODH
900	469	CCCCCCCC/C=C/CCCCCCCC(=O)O[C@H](CCCCC#N)\C=C\c1ccccc1	6.19	1	0.1	10.1021/jacs.1c06535	AZ
901	469	CCCCCCCC/C=C/CCCCCCCC(=O)O[C@@H](CCCCC#N)\C=C\c1ccccc1	8.11	1	0.1	10.1021/jacs.1c06535	AZ
902	470	C[C@H](C(O)=O)c1ccc(cc1)C(F)(F)F	9.67	0.8	0.03	10.1021/acs.orglett.2c00852	OJ3
903	470	C[C@@H](C(O)=O)c1ccc(cc1)C(F)(F)F	8.12	0.8	0.03	10.1021/acs.orglett.2c00852	OJ3
904	471	CC(C)(C)OC(=O)CNC(=O)[C@H](NC(=O)OC(C)(C)C)c1ccccc1	7.38	1	0.05	10.1002/anie.202202552	OD3
905	471	CC(C)(C)OC(=O)CNC(=O)[C@@H](NC(=O)OC(C)(C)C)c1ccccc1	8.15	1	0.05	10.1002/anie.202202552	OD3
906	472	O=C(O[C@H](CCCCC#N)\C=C\c1ccccc1)C2CCCC2	6.46	1	0.3	10.1002/anie.202110084	AZ
907	472	O=C(O[C@@H](CCCCC#N)\C=C\c1ccccc1)C2CCCC2	8.17	1	0.3	10.1002/anie.202110084	AZ
908	473	C=CCC(=O)O[C@H](CCCCC#N)\C=C\c1ccccc1	6.65	1	0.3	10.1021/jacs.1c06535	AZ
909	473	C=CCC(=O)O[C@@H](CCCCC#N)\C=C\c1ccccc1	8.17	1	0.3	10.1021/jacs.1c06535	AZ
910	474	Cc1ccc(cc1)[S@](=O)[C@@H]([C@@H](N=Cc2ccccc2O)c3ccccc3)c4ccccc4	9.918	0.8	0.15	10.1039/C2CC31907A	ODH
911	475	CC(C)C[C@@H](C#Cc1ccccc1)c2ccccc2	11.86	1	0.005	10.1038/s41557/019/0346/2	OD3
912	475	CC(C)C[C@H](C#Cc1ccccc1)c2ccccc2	8.18	1	0.005	10.1038/s41557/019/0346/2	OD3
913	476	Clc1cc(Cl)c2[C@H]3CC(=O)C=C[C@H]3[C@@H](Nc2c1)c4ccccc4	7.58	1	0.2	10.1021/acs.orglett.7b03330	ID
914	477	N#C[C@@H]1CCCc2ccccc12	6.94	0.5	0.05	10.1002/cjoc.202000309	AS
915	477	N#C[C@H]1CCCc2ccccc12	8.18	0.5	0.05	10.1002/cjoc.202000309	AS
916	478	COc1ccc2N[C@@H](C)CCc2c1	9	1	0.1	10.1039/C4CY00418C	OJH
917	478	COc1ccc2N[C@H](C)CCc2c1	8.2	1	0.1	10.1039/C4CY00418C	OJH
918	479	CC(C)[Si](C#C[C@H](CC(=O)NC(C)(C)c1ccccn1)c2ccccc2C)(C(C)C)C(C)C	6.9	0.7	0.03	10.1021/jacs.9b01124	ADH
919	479	CC(C)[Si](C#C[C@@H](CC(=O)NC(C)(C)c1ccccn1)c2ccccc2C)(C(C)C)C(C)C	8.2	0.7	0.03	10.1021/jacs.9b01124	ADH
920	480	Fc1ccc(cc1)[S@](=O)c2ccccn2	9.7	1	0.2	10.1021/acs.orglett.1c02918	OJH
921	480	Fc1ccc(cc1)[S@@](=O)c2ccccn2	8.2	1	0.2	10.1021/acs.orglett.1c02918	OJH
922	481	COc1ccc(OC)c(c1)c2ccc3CCO[C@@H](C)c3c2	6.2	0.5	0.01	10.1002/anie.201916677	IF3
923	481	COc1ccc(OC)c(c1)c2ccc3CCO[C@H](C)c3c2	8.2	0.5	0.01	10.1002/anie.201916677	IF3
924	482	C[C@@H](O)c1ccc(Cl)c(Cl)c1	9.1	1	0.05	10.1021/acscatal.0c04206	OD3
925	482	C[C@H](O)c1ccc(Cl)c(Cl)c1	8.2	1	0.05	10.1021/acscatal.0c04206	OD3
926	483	CCCCCCCCCC[C@H]1Cc2ccccc2N1	6	0.8	0.03	10.1021/acs.orglett.8b00312	ODH
927	483	CCCCCCCCCC[C@@H]1Cc2ccccc2N1	8.2	0.8	0.03	10.1021/acs.orglett.8b00312	ODH
928	484	CCOC(=O)C(F)(F)[C@]1(Cc2c(Br)cccc2C1=O)C(=O)OC34CC5CC(CC(C5)C3)C4	7.752	1	0.11	10.1021/acs.orglett.7b03826	AD
929	484	CCOC(=O)C(F)(F)[C@@]1(Cc2c(Br)cccc2C1=O)C(=O)OC34CC5CC(CC(C5)C3)C4	8.202	1	0.11	10.1021/acs.orglett.7b03826	AD
930	485	C\C(=C/[C@@H]1CC(CN1C(=S)Nc2ccc(cc2)C(F)(F)F)(c3ccccc3)c4ccccc4)c5ccccc5	9.38	1	0.2	10.1002/anie.201900955	IA
931	485	C\C(=C/[C@H]1CC(CN1C(=S)Nc2ccc(cc2)C(F)(F)F)(c3ccccc3)c4ccccc4)c5ccccc5	8.21	1	0.2	10.1002/anie.201900955	IA
932	486	COC(=O)[C@@]1(N[C@@H]([C@@H](c2ccccc2)[C@]1(C)[N+]([O-])=O)c3ccccc3)c4ccccc4	9.26	1	0.1	10.1002/anie.201802492	IC
933	487	FC(F)(F)c1ccc(cc1)[C@H](C#C)C(=C)C(=O)OCc2ccccc2	9.02	1	0.01	10.1021/jacs.7b08207	OD
934	487	FC(F)(F)c1ccc(cc1)[C@@H](C#C)C(=C)C(=O)OCc2ccccc2	8.22	1	0.01	10.1021/jacs.7b08207	OD
935	488	O=C(O[C@H](CCCCC#N)\C=C\c1ccccc1)C2CCC2	6.75	1	0.3	10.1002/anie.202110084	AZ
936	488	O=C(O[C@@H](CCCCC#N)\C=C\c1ccccc1)C2CCC2	8.23	1	0.3	10.1002/anie.202110084	AZ
937	489	BrC[C@](Cc1ccccc1)(C(=O)c2ccccc2)c3ccccc3	7.68	1	0.01	10.1039/C1SC00295C	IC
938	489	BrC[C@@](Cc1ccccc1)(C(=O)c2ccccc2)c3ccccc3	8.25	1	0.01	10.1039/C1SC00295C	IC
939	490	O=C[C@H](CC1(CCCC1=O)c2ccccc2)C3CCCCC3	7.57	1	0.05	10.1002/anie.202001100	IF3
940	490	O=C[C@@H](CC1(CCCC1=O)c2ccccc2)C3CCCCC3	8.25	1	0.05	10.1002/anie.202001100	IF3
941	491	Fc1ccc(cc1)C(=O)[C@]2(OCCC[C@H]2Br)c3ccc(F)cc3	9.42	1	0.01	10.1021/ja201794v	ODH
942	491	Fc1ccc(cc1)C(=O)[C@@]2(OCCC[C@H]2Br)c3ccc(F)cc3	8.25	1	0.01	10.1021/ja201794v	ODH
943	492	CC(C)Cc1ccc(cc1)[C@H](C)C(O)=O	7.25	1	0.03	10.1021/acs.orglett.2c00852	OJH
944	492	CC(C)Cc1ccc(cc1)[C@@H](C)C(O)=O	8.25	1	0.03	10.1021/acs.orglett.2c00852	OJH
945	493	COC(=O)c1ccc(cc1)C#C[C@H](C)c2ccccc2C(=O)NC(C)(C)C	19.26	0.8	0.1	10.1038/s41467/019/13705/1	ADH
946	493	COC(=O)c1ccc(cc1)C#C[C@@H](C)c2ccccc2C(=O)NC(C)(C)C	8.27	0.8	0.1	10.1038/s41467/019/13705/1	ADH
947	494	CN(c1ccccc1)C(=O)[C@H](N)c2ccccc2	6.99	1	0.1	10.1002/anie.202202552	OD3
948	494	CN(c1ccccc1)C(=O)[C@@H](N)c2ccccc2	8.28	1	0.1	10.1002/anie.202202552	OD3
949	495	C\C(=C/[C@@H]1CC(CN1C(=S)Nc2cc(cc(c2)C(F)(F)F)C(F)(F)F)(c3ccccc3)c4ccccc4)c5ccccc5	5.57	1	0.1	10.1002/anie.201900955	IC
950	495	C\C(=C/[C@H]1CC(CN1C(=S)Nc2cc(cc(c2)C(F)(F)F)C(F)(F)F)(c3ccccc3)c4ccccc4)c5ccccc5	8.29	1	0.1	10.1002/anie.201900955	IC
951	496	CC1(C)CN(C(=S)Nc2ccc(F)cc2)[C@@](C)(C1)c3ccccc3	10.67	1	0.1	10.1002/anie.201501762	ODH
952	496	CC1(C)CN(C(=S)Nc2ccc(F)cc2)[C@](C)(C1)c3ccccc3	8.29	1	0.1	10.1002/anie.201501762	ODH
953	497	Cc1ccccc1SC[C@@]2(CCCC2=O)c3ccc4OCOc4c3	15.09	1	0.2	10.1002/anie.201907115	IE
954	497	Cc1ccccc1SC[C@]2(CCCC2=O)c3ccc4OCOc4c3	8.29	1	0.2	10.1002/anie.201907115	IE
955	498	CCCC[C@@H](CC(=O)NC(C)(C)c1ccccn1)c2ccc(cc2)C(C)=O	6.5	1	0.2	10.1039/D1CC01690C	ASH
956	498	CCCC[C@H](CC(=O)NC(C)(C)c1ccccn1)c2ccc(cc2)C(C)=O	8.3	1	0.2	10.1039/D1CC01690C	ASH
957	499	Clc1ccc(cc1)C(=O)[C@]2(OCCC[C@H]2Br)c3ccc(Cl)cc3	9.48	1	0.01	10.1021/ja201794v	ODH
958	499	Clc1ccc(cc1)C(=O)[C@@]2(OCCC[C@H]2Br)c3ccc(Cl)cc3	8.3	1	0.01	10.1021/ja201794v	ODH
959	500	Cc1ccc2OC[C@H](CC=O)c3cccn3c2c1	9.32	1	0.1	10.1002/cctc.201000379	ADH
960	500	Cc1ccc2OC[C@@H](CC=O)c3cccn3c2c1	8.3	1	0.1	10.1002/cctc.201000379	ADH
961	501	C[C@H](C#N)c1ccc(C)cc1	8.7	1	0.05	10.1002/anie.201906111	ASH
962	501	C[C@@H](C#N)c1ccc(C)cc1	8.3	1	0.05	10.1002/anie.201906111	ASH
963	502	CC(C)OC(=O)[C@@H](O)c1sccc1	5.9	1	0.05	10.1039/C8QO00047F	ODH
964	502	CC(C)OC(=O)[C@H](O)c1sccc1	8.3	1	0.05	10.1039/C8QO00047F	ODH
965	503	Cc1cccc(c1)C2=C[C@H](O)CCC2	7.4	0.8	0.1	10.1021/acs.orglett.1c01744	OJ3
966	503	Cc1cccc(c1)C2=C[C@@H](O)CCC2	8.3	0.8	0.1	10.1021/acs.orglett.1c01744	OJ3
967	504	C[C@@H](C#CCc1ccccc1)c2ccccc2C(=O)NC(C)(C)C	10.33	0.8	0.05	10.1038/s41467/019/13705/1	ADH
968	504	C[C@H](C#CCc1ccccc1)c2ccccc2C(=O)NC(C)(C)C	8.32	0.8	0.05	10.1038/s41467/019/13705/1	ADH
969	505	Clc1cccc(c1)[C@@H]2[C@@H](CCCN2Cc3ccccc3)N4C(=O)c5ccccc5C4=O	7.252	0.8	0.15	10.1021/acs.orglett.0c03261	IA
970	506	Brc1ccc(cc1)[C@H](C#C)C(=C)C(=O)OCc2ccccc2	8.85	1	0.02	10.1021/jacs.7b08207	OD
971	506	Brc1ccc(cc1)[C@@H](C#C)C(=C)C(=O)OCc2ccccc2	8.33	1	0.02	10.1021/jacs.7b08207	OD
972	507	Cc1cc(C)cc(c1)C2=NO[C@@](C2)(CC(F)(F)F)c3ccccc3	7.59	0.8	0.1	10.1002/anie.201804315	ODH
973	507	Cc1cc(C)cc(c1)C2=NO[C@](C2)(CC(F)(F)F)c3ccccc3	8.34	0.8	0.1	10.1002/anie.201804315	ODH
974	508	Cc1ccccc1SC[C@@]2(CCCC2=O)c3ccccc3F	8.97	1	0.05	10.1002/anie.201907115	IE
975	508	Cc1ccccc1SC[C@]2(CCCC2=O)c3ccccc3F	8.34	1	0.05	10.1002/anie.201907115	IE
976	509	CC1(CC1)C(=O)O[C@H](CCCCC#N)\C=C\c2ccccc2	6.38	1	0.3	10.1002/anie.202110084	AZ
977	509	CC1(CC1)C(=O)O[C@@H](CCCCC#N)\C=C\c2ccccc2	8.34	1	0.3	10.1002/anie.202110084	AZ
978	510	F[C@H]1CCCO[C@]1(C(=O)c2ccc(F)cc2)c3ccc(F)cc3	9.1	1	0.01	10.1002/chem.201202444	ODH
979	510	F[C@@H]1CCCO[C@]1(C(=O)c2ccc(F)cc2)c3ccc(F)cc3	8.37	1	0.01	10.1002/chem.201202444	ODH
980	511	CN(C)C(=O)[C@H](N)c1cccc(Cl)c1	7.38	1	0.1	10.1002/anie.202202552	OD3
981	511	CN(C)C(=O)[C@@H](N)c1cccc(Cl)c1	8.37	1	0.1	10.1002/anie.202202552	OD3
982	512	CO[C@H](NC(=O)c1ccc(cc1)[N+]([O-])=O)c2ccccc2CCCC(F)(F)F	10.94	1	0.15	10.1002/anie.201405401	ADH
983	512	CO[C@@H](NC(=O)c1ccc(cc1)[N+]([O-])=O)c2ccccc2CCCC(F)(F)F	8.38	1	0.15	10.1002/anie.201405401	ADH
984	513	C[C@@H](C#CC1=CCCCC1)c2ccccc2C(=O)NC(C)(C)C	12.18	0.8	0.02	10.1038/s41467/019/13705/1	ADH
985	513	C[C@H](C#CC1=CCCCC1)c2ccccc2C(=O)NC(C)(C)C	8.38	0.8	0.02	10.1038/s41467/019/13705/1	ADH
986	514	C[C@@H](C#Cc1ccccc1C=O)c2ccccc2C(=O)NC(C)(C)C	11.8	0.8	0.1	10.1038/s41467/019/13705/1	ADH
987	514	C[C@H](C#Cc1ccccc1C=O)c2ccccc2C(=O)NC(C)(C)C	8.4	0.8	0.1	10.1038/s41467/019/13705/1	ADH
988	515	C[C@H]\1CC(=O)N(C1=C/c2ccc3ccccc3c2)C(C)(C)c4ccccn4	10.1	0.8	0.1	10.1002/anie.202004504	ADH
989	515	C[C@@H]\1CC(=O)N(C1=C/c2ccc3ccccc3c2)C(C)(C)c4ccccn4	8.4	0.8	0.1	10.1002/anie.202004504	ADH
990	516	O=CC[C@H]1CCCc2c1[nH]c3ccccc23	6.3	1	0.2	10.1002/cctc.201000379	ADH
991	516	O=CC[C@@H]1CCCc2c1[nH]c3ccccc23	8.4	1	0.2	10.1002/cctc.201000379	ADH
992	517	OC[C@@H]1[C@H](C[C@H]1c2cc3ccccc3n2CC=C)c4ccccc4	9.6	1	0.15	10.1039/C3CC41785A	ADH
993	518	Cc1cccc(c1)C2=C(Br)[C@H](O)CCC2	6.8	1	0.05	10.1021/acs.orglett.1c01744	IC3
994	518	Cc1cccc(c1)C2=C(Br)[C@@H](O)CCC2	8.4	1	0.05	10.1021/acs.orglett.1c01744	IC3
995	519	CC(C)OC(=O)[C@@H](O)c1cc(C)cc(C)c1	6.2	1	0.05	10.1039/C8QO00047F	ODH
996	519	CC(C)OC(=O)[C@H](O)c1cc(C)cc(C)c1	8.4	1	0.05	10.1039/C8QO00047F	ODH
997	520	CC(C)OC(=O)[C@@H](O)c1ccccc1C	6.9	1	0.05	10.1039/C8QO00047F	ODH
998	520	CC(C)OC(=O)[C@H](O)c1ccccc1C	8.4	1	0.05	10.1039/C8QO00047F	ODH
999	521	CCCOC(=O)C[C@@H](B1OC(C)(C)C(C)(C)O1)c2ccccc2	7	0.5	0.1	10.1021/acs.orglett.9b00994	ODH
1000	521	CCCOC(=O)C[C@H](B1OC(C)(C)C(C)(C)O1)c2ccccc2	8.4	0.5	0.1	10.1021/acs.orglett.9b00994	ODH
1001	522	COC(=O)[C@@H](C)CC=O	11.5	1	0.02	10.1021/acs.orglett.9b04624	ODH
1002	522	COC(=O)[C@H](C)CC=O	8.4	1	0.02	10.1021/acs.orglett.9b04624	ODH
1003	523	Fc1ccc(cc1)[C@H]2CCc3ccccc3N2	12.2	0.8	0.15	10.1039/C8CC03586E	ODH
1004	523	Fc1ccc(cc1)[C@@H]2CCc3ccccc3N2	8.4	0.8	0.15	10.1039/C8CC03586E	ODH
1005	524	C[C@@H](C#Cc1ccccc1)c2ccc(Br)nc2	9.24	1	0.05	10.1038/s41557/019/0346/2	IC
1006	524	C[C@H](C#Cc1ccccc1)c2ccc(Br)nc2	8.41	1	0.05	10.1038/s41557/019/0346/2	IC
1007	525	COc1ccc(CN2CCC(=C\C[C@@](C)(C(=O)OC2=O)c3ccccc3)/c4cc(C)cc(C)c4)cc1	7.45	1	0.3	10.1002/anie.202005313	AD
1008	525	COc1ccc(CN2CCC(=C\C[C@](C)(C(=O)OC2=O)c3ccccc3)/c4cc(C)cc(C)c4)cc1	8.41	1	0.3	10.1002/anie.202005313	AD
1009	526	CC1=C[C@@H]2[C@@H](CC1=O)c3ccccc3N[C@H]2c4ccccc4	8.8	1	0.2	10.1021/acs.orglett.7b03330	ID
1010	527	O=C(O[C@H](CCCCC#N)\C=C\c1ccccc1)C2CCCCC2	6.46	1	0.3	10.1002/anie.202110084	AZ
1011	527	O=C(O[C@@H](CCCCC#N)\C=C\c1ccccc1)C2CCCCC2	8.44	1	0.3	10.1002/anie.202110084	AZ
1012	528	CC(C)N(C(C)C)C(=O)[C@H](N)c1ccc(Cl)c(Cl)c1	6.4	1	0.04	10.1002/anie.202202552	OD3
1013	528	CC(C)N(C(C)C)C(=O)[C@@H](N)c1ccc(Cl)c(Cl)c1	8.44	1	0.04	10.1002/anie.202202552	OD3
1014	529	CC[C@@H](C#N)c1ccccc1	7.04	0.5	0.05	10.1002/cjoc.202000309	AS
1015	529	CC[C@H](C#N)c1ccccc1	8.45	0.5	0.05	10.1002/cjoc.202000309	AS
1016	530	Cc1ccc(cc1)C(=O)[C@]2(OCCC[C@H]2Br)c3ccc(C)cc3	9.33	1	0.01	10.1021/ja201794v	ODH
1017	530	Cc1ccc(cc1)C(=O)[C@@]2(OCCC[C@H]2Br)c3ccc(C)cc3	8.47	1	0.01	10.1021/ja201794v	ODH
1018	531	C[C@@H](C#N)c1ccccc1C	6.84	0.5	0.05	10.1002/cjoc.202000309	AS
1019	531	C[C@H](C#N)c1ccccc1C	8.47	0.5	0.05	10.1002/cjoc.202000309	AS
1020	532	FC(F)(F)C[C@@]1(CC(=NO1)c2ccccc2)c3cccc(c3)C(F)(F)F	7.33	0.8	0.15	10.1002/anie.201804315	OD3
1021	532	FC(F)(F)C[C@]1(CC(=NO1)c2ccccc2)c3cccc(c3)C(F)(F)F	8.49	0.8	0.15	10.1002/anie.201804315	OD3
1022	533	C[C@]1(CC2(CCCCC2)CN1C(=S)Nc3ccc(Br)cc3)c4ccc(cc4)c5ccccc5	15.34	1	0.2	10.1002/anie.201501762	ADH
1023	533	C[C@@]1(CC2(CCCCC2)CN1C(=S)Nc3ccc(Br)cc3)c4ccc(cc4)c5ccccc5	8.5	1	0.2	10.1002/anie.201501762	ADH
1024	534	CC[C@@H](C#Cc1ccc(C=C)cc1)c2ccccc2	7.88	0.5	0.01	10.1038/s41557/019/0346/2	IG
1025	534	CC[C@H](C#Cc1ccc(C=C)cc1)c2ccccc2	8.5	0.5	0.01	10.1038/s41557/019/0346/2	IG
1026	535	CC(C)(C)N1C(=O)C[C@@]2(N(C(=O)c3cc(I)ccc23)c4cccc5cccnc45)C1=O	8.1	1	0.4	10.1002/anie.202108853	IB
1027	535	CC(C)(C)N1C(=O)C[C@]2(N(C(=O)c3cc(I)ccc23)c4cccc5cccnc45)C1=O	8.5	1	0.4	10.1002/anie.202108853	IB
1028	536	O=[S@@](c1ccccn1)c2ccccc2C#Cc3ccccc3	7.5	1	0.3	10.1021/acs.orglett.1c02918	ODH
1029	536	O=[S@](c1ccccn1)c2ccccc2C#Cc3ccccc3	8.5	1	0.3	10.1021/acs.orglett.1c02918	ODH
1030	537	COc1ccc(nc1)[S@@](=O)c2ccc(C)cc2	9.3	1	0.3	10.1021/acs.orglett.1c02918	OJH
1031	537	COc1ccc(nc1)[S@](=O)c2ccc(C)cc2	8.5	1	0.3	10.1021/acs.orglett.1c02918	OJH
1032	538	C[C@@]1(CCC(=O)C=C1)c2ccc(F)cc2	7.8	1	0.03	10.1021/jacs.9b07957	AD3
1033	538	C[C@]1(CCC(=O)C=C1)c2ccc(F)cc2	8.5	1	0.03	10.1021/jacs.9b07957	AD3
1034	539	C[C@@H]1NCc2cccc(F)c2c3ccccc13	17.1	0.8	0.2	10.1039/C8SC04482A	AD3
1035	539	C[C@H]1NCc2cccc(F)c2c3ccccc13	8.5	0.8	0.2	10.1039/C8SC04482A	AD3
1036	540	O[C@H]1CCCC(=C1Br)c2ccccc2	6.9	0.8	0.1	10.1039/D1CC06601C	OD3
1037	540	O[C@@H]1CCCC(=C1Br)c2ccccc2	8.5	0.8	0.1	10.1039/D1CC06601C	OD3
1038	541	COc1ccc(C)cc1[C@H](O)C(=O)OC(C)C	7.7	1	0.05	10.1039/C8QO00047F	ODH
1039	541	COc1ccc(C)cc1[C@@H](O)C(=O)OC(C)C	8.5	1	0.05	10.1039/C8QO00047F	ODH
1040	542	C[C@H](C#N)c1ccc(Br)cc1	8.1	1	0.02	10.1002/anie.201906111	ODH
1041	542	C[C@@H](C#N)c1ccc(Br)cc1	8.5	1	0.02	10.1002/anie.201906111	ODH
1042	543	CCC[C@]12CCCN1C(=O)CCCC2=O	9.11	1	0.2	10.1002/anie.202107909	IF3
1043	543	CCC[C@@]12CCCN1C(=O)CCCC2=O	8.51	1	0.2	10.1002/anie.202107909	IF3
1044	544	COc1ccc(CN2CC\C(=C/C[C@@](C)(C(=O)OC2=O)c3ccc(cc3)C(F)(F)F)c4ccccc4)cc1	14.4	1	0.3	10.1002/anie.202005313	AS
1045	544	COc1ccc(CN2CC\C(=C/C[C@](C)(C(=O)OC2=O)c3ccc(cc3)C(F)(F)F)c4ccccc4)cc1	8.52	1	0.3	10.1002/anie.202005313	AS
1046	545	CC[C@@H](C#Cc1cccc(F)c1)c2ccccc2	9.2	0.5	0.002	10.1038/s41557/019/0346/2	ODH
1047	545	CC[C@H](C#Cc1cccc(F)c1)c2ccccc2	8.53	0.5	0.002	10.1038/s41557/019/0346/2	ODH
1048	546	F[C@H]1CCCO[C@]1(C(=O)c2ccc(Cl)cc2)c3ccc(Cl)cc3	9.51	1	0.01	10.1002/chem.201202444	ODH
1049	546	F[C@@H]1CCCO[C@]1(C(=O)c2ccc(Cl)cc2)c3ccc(Cl)cc3	8.55	1	0.01	10.1002/chem.201202444	ODH
1050	547	CCOC(=O)CC[C@@H](C#Cc1ccccc1)c2ccccc2	10.32	1	0.01	10.1038/s41557/019/0346/2	IC
1051	547	CCOC(=O)CC[C@H](C#Cc1ccccc1)c2ccccc2	8.56	1	0.01	10.1038/s41557/019/0346/2	IC
1052	548	CN(C)C(=O)[C@H](N)c1cccc(C)c1	9.24	1	0.05	10.1002/anie.202202552	OJ3
1053	548	CN(C)C(=O)[C@@H](N)c1cccc(C)c1	8.56	1	0.05	10.1002/anie.202202552	OJ3
1054	549	CC(C)(C)OC(=O)C1(CN(C(=O)Nc2cccc(c2)C(F)(F)F)[C@@](CC(F)(F)F)(C1)c3ccccc3)C(=O)OC(C)(C)C	12.14	0.5	0.15	10.1021/jacs.6b04077	AD3
1055	549	CC(C)(C)OC(=O)C1(CN(C(=O)Nc2cccc(c2)C(F)(F)F)[C@](CC(F)(F)F)(C1)c3ccccc3)C(=O)OC(C)(C)C	8.57	0.5	0.15	10.1021/jacs.6b04077	AD3
1056	550	CC(C)C[C@H](N)c1ccccc1O	7.08	0.9	0.2	10.1002/anie.201915459	OD3
1057	550	CC(C)C[C@@H](N)c1ccccc1O	8.57	0.9	0.2	10.1002/anie.201915459	OD3
1058	551	CC[C@@H](OC(=O)C(c1ccccc1)(c2ccccc2)c3ccccc3)C(=O)NC(C)(C)C	7.6	1	0.3	10.1021/jacs.5b09117	IC
1059	551	CC[C@H](OC(=O)C(c1ccccc1)(c2ccccc2)c3ccccc3)C(=O)NC(C)(C)C	8.6	1	0.3	10.1021/jacs.5b09117	IC
1060	552	CCC[C@H]\1CC(=O)N(C1=C/c2ccc(C)cc2)C(C)(C)c3ccccn3	9.6	0.8	0.05	10.1002/anie.202004504	ADH
1061	552	CCC[C@@H]\1CC(=O)N(C1=C/c2ccc(C)cc2)C(C)(C)c3ccccn3	8.6	0.8	0.05	10.1002/anie.202004504	ADH
1062	553	C[C@H](F)C(=O)c1ccc2ccccc2n1	7.6	1	0.02	10.1002/asia.201601306	ODH
1063	553	C[C@@H](F)C(=O)c1ccc2ccccc2n1	8.6	1	0.02	10.1002/asia.201601306	ODH
1064	554	COc1ccccc1[C@@]2(C)CCC(=O)C=C2	8.1	1	0.03	10.1021/jacs.9b07957	AD3
1065	554	COc1ccccc1[C@]2(C)CCC(=O)C=C2	8.6	1	0.03	10.1021/jacs.9b07957	AD3
1066	555	Brc1ccc2CCN[C@@H](c3ccccc3)c2c1	8.1	1	0.3	10.1039/C8CC03586E	AD3
1067	555	Brc1ccc2CCN[C@H](c3ccccc3)c2c1	8.6	1	0.3	10.1039/C8CC03586E	AD3
1068	556	COc1cccc(c1)[C@@H](C)O	7.7	1	0.1	10.1021/acscatal.0c04206	OD3
1069	556	COc1cccc(c1)[C@H](C)O	8.6	1	0.1	10.1021/acscatal.0c04206	OD3
1070	557	CC(C)(C)OC(=O)N1[C@H](CO[S]1(=O)=O)c2ccccc2	11.3	1	0.2	10.1016/j.isci.2019.07.004	ODH
1071	557	CC(C)(C)OC(=O)N1[C@@H](CO[S]1(=O)=O)c2ccccc2	8.6	1	0.2	10.1016/j.isci.2019.07.004	ODH
1072	558	Fc1ccc(cc1)[C@@H]2Nc3ccccc3OC2=O	15.3	1	0.2	10.1039/C8SC05797D	ODH
1073	558	Fc1ccc(cc1)[C@H]2Nc3ccccc3OC2=O	8.6	1	0.2	10.1039/C8SC05797D	ODH
1074	559	C1CCC(CC1)[C@@H](C#Cc2ccccc2)c3ccccc3	11.41	1	0.005	10.1038/s41557/019/0346/2	OD3
1075	559	C1CCC(CC1)[C@H](C#Cc2ccccc2)c3ccccc3	8.62	1	0.005	10.1038/s41557/019/0346/2	OD3
1076	560	Cc1ccc(cc1)[C@@H]2[C@@H](CCCN2Cc3ccccc3)N4C(=O)c5ccccc5C4=O	7.03	0.8	0.15	10.1021/acs.orglett.0c03261	IA
1077	561	C(N[C@@H](\C=C\c1ccccc1)c2ccccc2)c3ccccc3	9.228	1	0.1	10.1039/C6QO00227G	ADH
1078	561	C(N[C@H](\C=C\c1ccccc1)c2ccccc2)c3ccccc3	8.627	1	0.1	10.1039/C6QO00227G	ADH
1079	562	C\C(=C/[C@@H]1CC(CN1C(=S)Nc2cc(cc(c2)C(F)(F)F)C(F)(F)F)(c3ccccc3)c4ccccc4)c5ccc(Cl)cc5	5.51	1	0.1	10.1002/anie.201900955	IC
1080	562	C\C(=C/[C@H]1CC(CN1C(=S)Nc2cc(cc(c2)C(F)(F)F)C(F)(F)F)(c3ccccc3)c4ccccc4)c5ccc(Cl)cc5	8.63	1	0.1	10.1002/anie.201900955	IC
1081	563	CC1(C)CN[C@@](CN2CCOCC2)(C1)c3ccccc3	9.29	0.5	0.1	10.1016/j.chempr.2017.10.008	AD3
1082	563	CC1(C)CN[C@](CN2CCOCC2)(C1)c3ccccc3	8.64	0.5	0.1	10.1016/j.chempr.2017.10.008	AD3
1083	564	CCCCC[C@@H](C#N)c1ccccc1	9.35	0.5	0.05	10.1002/cjoc.202000309	AZ
1084	564	CCCCC[C@H](C#N)c1ccccc1	8.64	0.5	0.05	10.1002/cjoc.202000309	AZ
1085	565	O=C(CCC1CCCCC1)O[C@H](CCCCC#N)\C=C\c2ccccc2	6.44	1	0.3	10.1002/anie.202110084	AZ
1086	565	O=C(CCC1CCCCC1)O[C@@H](CCCCC#N)\C=C\c2ccccc2	8.65	1	0.3	10.1002/anie.202110084	AZ
1087	566	FC(F)(F)C[C@]1(CC2(CCCC2)CO1)c3cccc(\C=C\c4ccccc4)c3	6.88	1	0.1	10.1002/anie.201702925	OJH
1088	566	FC(F)(F)C[C@@]1(CC2(CCCC2)CO1)c3cccc(\C=C\c4ccccc4)c3	8.66	1	0.1	10.1002/anie.201702925	OJH
1089	567	O=C1CCC[C@@]12[C@H](Cc3ccccc23)Sc4ccccc4	7.23	1	0.3	10.1002/anie.201907115	IE
1090	568	CC(C)(Oc1ccc(cc1)C2CC2(Cl)Cl)C(=O)O[C@H](CCCCC#N)\C=C\c3ccccc3	6.18	1	0.3	10.1021/jacs.1c06535	AZ
1091	568	CC(C)(Oc1ccc(cc1)C2CC2(Cl)Cl)C(=O)O[C@@H](CCCCC#N)\C=C\c3ccccc3	8.66	1	0.3	10.1021/jacs.1c06535	AZ
1092	569	Clc1ccccc1[C@@H]2[C@@H](C=O)[C@]23CCC3(c4ccccc4)c5ccccc5	11.33	1	0.1	10.1002/anie.201912834	ODH
1093	570	FC(F)(F)C[C@]1(CC2(CCCC2)CO1)c3ccc4ncccc4c3	7.92	1	0.1	10.1002/anie.201702925	OD3
1094	570	FC(F)(F)C[C@@]1(CC2(CCCC2)CO1)c3ccc4ncccc4c3	8.69	1	0.1	10.1002/anie.201702925	OD3
1095	571	CCC[C@@H]1CCc2ccccc2N1	10.9	1	0.1	10.1039/C4CY00418C	OJH
1096	571	CCC[C@H]1CCc2ccccc2N1	8.7	1	0.1	10.1039/C4CY00418C	OJH
1097	572	C[C@@H](C#CCCCCCl)c1ccccc1C(=O)NC(C)(C)C	11.37	0.8	0.05	10.1038/s41467/019/13705/1	ADH
1098	572	C[C@H](C#CCCCCCl)c1ccccc1C(=O)NC(C)(C)C	8.7	0.8	0.05	10.1038/s41467/019/13705/1	ADH
1099	573	C\C(=C/[C@@H]1CC(CN1C(=S)Nc2cc(cc(c2)C(F)(F)F)C(F)(F)F)(c3ccccc3)c4ccccc4)c5ccc(F)cc5	5.51	1	0.1	10.1002/anie.201900955	IC
1100	573	C\C(=C/[C@H]1CC(CN1C(=S)Nc2cc(cc(c2)C(F)(F)F)C(F)(F)F)(c3ccccc3)c4ccccc4)c5ccc(F)cc5	8.7	1	0.1	10.1002/anie.201900955	IC
1101	574	Cc1cc(C)cc(c1)C(=O)[C@@]2(OCCC[C@@H]2Br)c3cc(C)cc(C)c3	6.99	1	0.05	10.1021/ja201794v	IC
1102	575	Cc1ccc2c([nH]c3[C@H](CCCc23)CC=O)c1	5.8	1	0.2	10.1002/cctc.201000379	ADH
1103	575	Cc1ccc2c([nH]c3[C@@H](CCCc23)CC=O)c1	8.7	1	0.2	10.1002/cctc.201000379	ADH
1104	576	Cc1ccc2[nH]c3[C@H](CCCc3c2c1)CC=O	6.5	1	0.2	10.1002/cctc.201000379	ADH
1105	576	Cc1ccc2[nH]c3[C@@H](CCCc3c2c1)CC=O	8.7	1	0.2	10.1002/cctc.201000379	ADH
1106	577	COc1ccc(cc1)C(=O)N[C@H](CC(F)(F)F)c2c[nH]c3c(OC)cccc23	6	1	0.2	10.1039/D1SC06613G	IA
1107	577	COc1ccc(cc1)C(=O)N[C@@H](CC(F)(F)F)c2c[nH]c3c(OC)cccc23	8.7	1	0.2	10.1039/D1SC06613G	IA
1108	578	C[C@H](CCCCOc1ccccc1)CC(O)=O	9.3	0.8	0.1	10.1021/acs.orglett.0c01550	ASH
1109	578	C[C@@H](CCCCOc1ccccc1)CC(O)=O	8.7	0.8	0.1	10.1021/acs.orglett.0c01550	ASH
1110	579	CC[C@H](Oc1ccc(cc1)C(C)(C)C)C(O)=O	11.9	0.8	0.03	10.31635/ccschem.020.202000176	OD3
1111	579	CC[C@@H](Oc1ccc(cc1)C(C)(C)C)C(O)=O	8.7	0.8	0.03	10.31635/ccschem.020.202000176	OD3
1112	580	CC(C)OC(=O)[C@H](CC=O)Cc1ccc(F)cc1	10.7	1	0.02	10.1021/acs.orglett.9b04624	ODH
1113	580	CC(C)OC(=O)[C@@H](CC=O)Cc1ccc(F)cc1	8.7	1	0.02	10.1021/acs.orglett.9b04624	ODH
1114	581	O[C@@H]1CCCC(=C1Br)C2CC2	7.4	0.8	0.1	10.1021/acs.orglett.1c01744	OJ3
1115	581	O[C@H]1CCCC(=C1Br)C2CC2	8.7	0.8	0.1	10.1021/acs.orglett.1c01744	OJ3
1116	582	C[C@@H](Cc1ccccc1Br)C(O)=O	9.2	0.8	0.03	10.1038/s41467/020/17057/z	OJ3
1117	582	C[C@H](Cc1ccccc1Br)C(O)=O	8.7	0.8	0.03	10.1038/s41467/020/17057/z	OJ3
1118	583	Fc1ccc(cc1)[C@@H]2[C@@H](CCCN2Cc3ccccc3)N4C(=O)c5ccccc5C4=O	7.636	0.8	0.15	10.1021/acs.orglett.0c03261	IA
1119	584	O=C1CCC[C@@]12[C@H](Cc3ccccc23)Sc4ccccc4	7.29	1	0.3	10.1002/anie.201907115	IE
1120	585	COc1ccc(CN2CCC(=C\C[C@@](C)(C(=O)OC2=O)c3ccccc3)/c4ccc(cc4)C(C)(C)C)cc1	9.42	1	0.134228	10.1002/anie.202005313	AD
1121	585	COc1ccc(CN2CCC(=C\C[C@](C)(C(=O)OC2=O)c3ccccc3)/c4ccc(cc4)C(C)(C)C)cc1	8.71	1	0.134228	10.1002/anie.202005313	AD
1122	586	Cc1cccc2c(cn(Cc3ccccc3)c12)[C@@H](NC(=O)c4ccc(Cl)cc4)c5ccccc5CCCC(F)(F)F	10.84	1	0.15	10.1016/j.jfluchem.2017.03.008	ADH
1123	586	Cc1cccc2c(cn(Cc3ccccc3)c12)[C@H](NC(=O)c4ccc(Cl)cc4)c5ccccc5CCCC(F)(F)F	8.72	1	0.15	10.1016/j.jfluchem.2017.03.008	ADH
1124	587	Fc1ccc(cc1)C(=O)[C@@]2(OCCC[C@@H]2Cl)c3ccc(F)cc3	7.75	1	0.01	10.1021/ja201794v	ODH
1125	588	Cc1ccc(C)c(OCCCC(C)(C)C(=O)O[C@H](CCCCC#N)\C=C\c2ccccc2)c1	6.22	1	0.2	10.1002/anie.202110084	AZ
1126	588	Cc1ccc(C)c(OCCCC(C)(C)C(=O)O[C@@H](CCCCC#N)\C=C\c2ccccc2)c1	8.72	1	0.2	10.1002/anie.202110084	AZ
1127	589	CN(C)C(=O)[C@H](N)c1ccc(Cl)c(Cl)c1	7.67	1	0.1	10.1002/anie.202202552	OD3
1128	589	CN(C)C(=O)[C@@H](N)c1ccc(Cl)c(Cl)c1	8.73	1	0.1	10.1002/anie.202202552	OD3
1129	590	CCCCCCC/C=C/[C@H](CCCC)C#N	8.39	0.5	0.05	10.1021/jacs.1c01260	ASH
1130	590	CCCCCCC/C=C/[C@@H](CCCC)C#N	8.76	0.5	0.05	10.1021/jacs.1c01260	ASH
1131	591	Cc1ccc(C)c(OCCCC(C)(C)C(=O)O[C@H](CCCCC#N)\C=C\c2ccccc2)c1	6.22	1	0.3	10.1021/jacs.1c06535	AZ
1132	591	Cc1ccc(C)c(OCCCC(C)(C)C(=O)O[C@@H](CCCCC#N)\C=C\c2ccccc2)c1	8.76	1	0.3	10.1021/jacs.1c06535	AZ
1133	592	CC[C@@H](C#Cc1cccc(OC)c1)c2ccccc2	10.58	1	0	10.1038/s41557/019/0346/2	OD3
1134	592	CC[C@H](C#Cc1cccc(OC)c1)c2ccccc2	8.78	1	0	10.1038/s41557/019/0346/2	OD3
1135	593	CCOC(=O)[C@](C[N+]([O-])=O)(Sc1ccccc1C)c2ccccc2	9.68	1	0.05	10.1021/ol901572x	AD
1136	593	CCOC(=O)[C@@](C[N+]([O-])=O)(Sc1ccccc1C)c2ccccc2	8.79	1	0.05	10.1021/ol901572x	AD
1137	594	CC(C)[Si](C#Cc1cc(ccc1[S@@](=O)c2ccccn2)[N+]([O-])=O)(C(C)C)C(C)C	7.2	0.8	0.1	10.1021/acs.orglett.1c02918	ADH
1138	594	CC(C)[Si](C#Cc1cc(ccc1[S@](=O)c2ccccn2)[N+]([O-])=O)(C(C)C)C(C)C	8.8	0.8	0.1	10.1021/acs.orglett.1c02918	ADH
1139	595	CC(=O)c1ccc(cc1)[C@H](CC(=O)NC(C)(C)c2ccccn2)c3ccccc3	7.6	1	0.3	10.1039/D1CC01690C	ADH
1140	595	CC(=O)c1ccc(cc1)[C@@H](CC(=O)NC(C)(C)c2ccccn2)c3ccccc3	8.8	1	0.3	10.1039/D1CC01690C	ADH
1141	596	C[C@H]\1CC(=O)N(C1=C/c2ccc(cc2)C(C)(C)C)C(C)(C)c3ccccn3	9.8	0.8	0.05	10.1002/anie.202004504	ADH
1142	596	C[C@@H]\1CC(=O)N(C1=C/c2ccc(cc2)C(C)(C)C)C(C)(C)c3ccccn3	8.8	0.8	0.05	10.1002/anie.202004504	ADH
1143	597	COc1ccc(cc1)\C=N\O[C@@](C[N+]([O-])=O)(C(=O)OC(C)(C)C)c2ccccc2	8.04	1	0.1	10.1021/ol102580n	ASH
1144	597	COc1ccc(cc1)\C=N\O[C@](C[N+]([O-])=O)(C(=O)OC(C)(C)C)c2ccccc2	8.8	1	0.1	10.1021/ol102580n	ASH
1145	598	CC[C@H](F)C(=O)c1nccn1c2ccccc2	10.7	1	0.02	10.1002/asia.201601306	ODH
1146	598	CC[C@@H](F)C(=O)c1nccn1c2ccccc2	8.8	1	0.02	10.1002/asia.201601306	ODH
1147	599	C[C@@]1(CCC(=O)C=C1)c2ccc(F)cc2	8.1	1	0.03	10.1021/jacs.9b07957	AD3
1148	599	C[C@]1(CCC(=O)C=C1)c2ccc(F)cc2	8.8	1	0.03	10.1021/jacs.9b07957	AD3
1149	600	N[C@@H](C1CCCCC1)c2ccccc2O	7.67	0.7	0.3	10.1002/anie.201915459	OD3
1150	600	N[C@H](C1CCCCC1)c2ccccc2O	8.8	0.7	0.3	10.1002/anie.201915459	OD3
1151	601	CCCCC[C@H]1Cc2ccccc2N1	6.7	0.8	0.03	10.1021/acs.orglett.8b00312	ODH
1152	601	CCCCC[C@@H]1Cc2ccccc2N1	8.8	0.8	0.03	10.1021/acs.orglett.8b00312	ODH
1153	602	CCOC(=O)C[C@@H](Sc1ccc(Cl)cc1)c2ccccc2	11.8	1	0.01	10.1021/acs.orglett.8b02339	ODH
1154	602	CCOC(=O)C[C@H](Sc1ccc(Cl)cc1)c2ccccc2	8.8	1	0.01	10.1021/acs.orglett.8b02339	ODH
1155	603	C[C@H]1CCc2ccc(OCCCCBr)cc2N1	7.1	0.5	0.35	10.1039/C8CC03586E	OJ3
1156	603	C[C@@H]1CCc2ccc(OCCCCBr)cc2N1	8.8	0.5	0.35	10.1039/C8CC03586E	OJ3
1157	604	C[C@H](B1OC(C)(C)C(C)(C)O1)c2ccccc2	9.9	0.5	0.01	10.1002/adsc.201900161	OJH
1158	604	C[C@@H](B1OC(C)(C)C(C)(C)O1)c2ccccc2	8.8	0.5	0.01	10.1002/adsc.201900161	OJH
1159	605	CN(C)C(=O)[C@H](N)c1ccccc1C	7.04	1	0.1	10.1002/anie.202202552	OD3
1160	605	CN(C)C(=O)[C@@H](N)c1ccccc1C	8.81	1	0.1	10.1002/anie.202202552	OD3
1161	606	CC(C)O[P](=O)(OC(C)C)[C@@]1(C[C@H](CO[Si](C)(C)C(C)(C)C)N(N1C(=O)OC(C)(C)C)C(=O)OCc2ccccc2)c3ccccc3	11.598	0.5	0.3	10.1002/adsc.201900679	ID
1162	607	CCCC[C@@H](C#Cc1ccccc1)c2ccccc2	14.51	1	0.005	10.1038/s41557/019/0346/2	OD3
1163	607	CCCC[C@H](C#Cc1ccccc1)c2ccccc2	8.83	1	0.005	10.1038/s41557/019/0346/2	OD3
1164	608	Cc1cccc(c1)C2=NO[C@@](C2)(CC(F)(F)F)c3ccccc3	8.02	0.8	0.1	10.1002/anie.201804315	ODH
1165	608	Cc1cccc(c1)C2=NO[C@](C2)(CC(F)(F)F)c3ccccc3	8.83	0.8	0.1	10.1002/anie.201804315	ODH
1166	609	COC(=O)[C@@]1(N[C@@H]([C@H]([C@@H]1[N+]([O-])=O)c2ccccc2)c3occc3)c4ccccc4	10.412	1	0.05	10.1002/anie.201802492	ADH
1167	610	COc1cccc(c1)[C@@H]2[C@@H](CCCN2Cc3ccccc3)N4C(=O)c5ccccc5C4=O	8.043	0.8	0.15	10.1021/acs.orglett.0c03261	IA
1168	611	C[C@@H](C#C)c1ccccc1C(=O)NC(C)(C)C	10.06	0.8	0.02	10.1038/s41467/019/13705/1	OD3
1169	611	C[C@H](C#C)c1ccccc1C(=O)NC(C)(C)C	8.86	0.8	0.02	10.1038/s41467/019/13705/1	OD3
1170	612	Cc1ccc(cc1)[S](=O)(=O)N2CC[C@@H](CC(=O)NC(C)(C)c3ccccn3)c4cc(Cl)ccc24	8.19	1	0.2	10.1021/acs.orglett.0c03775	ADH
1171	612	Cc1ccc(cc1)[S](=O)(=O)N2CC[C@H](CC(=O)NC(C)(C)c3ccccn3)c4cc(Cl)ccc24	8.86	1	0.2	10.1021/acs.orglett.0c03775	ADH
1172	613	CC(C)(C)NC(=O)[C@H](OC(=O)C(c1ccccc1)(c2ccccc2)c3ccccc3)c4cccc(c4)[N+]([O-])=O	7.1	1	0.2	10.1021/jacs.5b09117	ADH
1173	613	CC(C)(C)NC(=O)[C@@H](OC(=O)C(c1ccccc1)(c2ccccc2)c3ccccc3)c4cccc(c4)[N+]([O-])=O	8.9	1	0.2	10.1021/jacs.5b09117	ADH
1174	614	CC(C)[Si](C#Cc1cc(C)ccc1[S@@](=O)c2cccc(C)n2)(C(C)C)C(C)C	8	0.8	0.05	10.1021/acs.orglett.1c02918	ADH
1175	614	CC(C)[Si](C#Cc1cc(C)ccc1[S@](=O)c2cccc(C)n2)(C(C)C)C(C)C	8.9	0.8	0.05	10.1021/acs.orglett.1c02918	ADH
1176	615	CCOC(=O)[C@](C[N+]([O-])=O)(O/N=C/c1ccc(OC)cc1)C(C)C	7.72	1	0.1	10.1021/ol102580n	ASH
1177	615	CCOC(=O)[C@@](C[N+]([O-])=O)(O/N=C/c1ccc(OC)cc1)C(C)C	8.9	1	0.1	10.1021/ol102580n	ASH
1178	616	CC(C)(C)OC(=O)N[C@H](CCC(=O)c1ccccc1)c2c[nH]c3cccc(Cl)c23	10.6	1	0.15	10.1039/D1SC06613G	IF3
1179	616	CC(C)(C)OC(=O)N[C@@H](CCC(=O)c1ccccc1)c2c[nH]c3cccc(Cl)c23	8.9	1	0.15	10.1039/D1SC06613G	IF3
1180	617	C[C@@H](O)c1cccc2ccccc12	14.3	1	0.1	10.1021/acscatal.0c04206	OD3
1181	617	C[C@H](O)c1cccc2ccccc12	8.9	1	0.1	10.1021/acscatal.0c04206	OD3
1182	618	CCOC(=O)C[C@@H](B1OC(C)(C)C(C)(C)O1)c2ccccc2	7.1	0.5	0.1	10.1021/acs.orglett.9b00994	ODH
1183	618	CCOC(=O)C[C@H](B1OC(C)(C)C(C)(C)O1)c2ccccc2	8.9	0.5	0.1	10.1021/acs.orglett.9b00994	ODH
1184	619	C1Cc2ccccc2N[C@H]1c3ccccc3	10.8	0.8	0.15	10.1039/C8CC03586E	ODH
1185	619	C1Cc2ccccc2N[C@@H]1c3ccccc3	8.9	0.8	0.15	10.1039/C8CC03586E	ODH
1186	620	CCCC[C@H](CC(=O)c1ccccc1)[S](=O)(=O)c2ccc(C)cc2	16.2	1	0.15	10.1021/acs.orglett.0c03517	ODH
1187	620	CCCC[C@@H](CC(=O)c1ccccc1)[S](=O)(=O)c2ccc(C)cc2	8.9	1	0.15	10.1021/acs.orglett.0c03517	ODH
1188	621	CCCCC[C@@H](C#Cc1ccccc1)c2ccccc2	15.15	1	0.005	10.1038/s41557/019/0346/2	OD3
1189	621	CCCCC[C@H](C#Cc1ccccc1)c2ccccc2	8.91	1	0.005	10.1038/s41557/019/0346/2	OD3
1190	622	N#CCCCC[C@H](C#N)c1sccc1	8.55	1	0.2	10.1038/s41467/021/22127/x	AD
1191	622	N#CCCCC[C@@H](C#N)c1sccc1	8.91	1	0.2	10.1038/s41467/021/22127/x	AD
1192	623	CO[C@H](NC(=O)c1ccc(Cl)cc1)c2ccccc2CCCC(F)(F)F	10.1	1	0.1	10.1002/anie.201405401	ADH
1193	623	CO[C@@H](NC(=O)c1ccc(Cl)cc1)c2ccccc2CCCC(F)(F)F	8.92	1	0.1	10.1002/anie.201405401	ADH
1194	624	CC(C)(C)C(=O)O[C@H](CCCC#N)\C=C\c1ccc2ccccc2c1	6.09	1	0.3	10.1021/jacs.1c06535	AZ
1195	624	CC(C)(C)C(=O)O[C@@H](CCCC#N)\C=C\c1ccc2ccccc2c1	8.93	1	0.3	10.1021/jacs.1c06535	AZ
1196	625	CCCCC/C=C\C\C=C/CCCCCCCC(=O)O[C@H](CCCCC#N)\C=C\c1ccccc1	6.7	1	0.1	10.1002/anie.202110084	AZ
1197	625	CCCCC/C=C\C\C=C/CCCCCCCC(=O)O[C@@H](CCCCC#N)\C=C\c1ccccc1	8.93	1	0.1	10.1002/anie.202110084	AZ
1198	626	CCCCCCCCCCCCCCCCCC(=O)O[C@H](CCCCC#N)\C=C\c1ccccc1	6.71	1	0.1	10.1002/anie.202110084	AZ
1199	626	CCCCCCCCCCCCCCCCCC(=O)O[C@@H](CCCCC#N)\C=C\c1ccccc1	8.93	1	0.1	10.1002/anie.202110084	AZ
1200	627	Clc1ccc(cc1)[C@@H]2[C@@H](CCCN2Cc3ccccc3)N4C(=O)c5ccccc5C4=O	7.78	0.8	0.15	10.1021/acs.orglett.0c03261	IA
1201	628	FC1(F)CCC(CC1)C(=O)O[C@H](CCCCC#N)\C=C\c2ccccc2	7.35	1	0.3	10.1002/anie.202110084	AZ
1202	628	FC1(F)CCC(CC1)C(=O)O[C@@H](CCCCC#N)\C=C\c2ccccc2	8.94	1	0.3	10.1002/anie.202110084	AZ
1203	629	C[C@H](C(O)=O)c1ccc(c(F)c1)c2ccccc2	12.53	1	0.05	10.1021/acs.orglett.2c00852	AD3
1204	629	C[C@@H](C(O)=O)c1ccc(c(F)c1)c2ccccc2	8.94	1	0.05	10.1021/acs.orglett.2c00852	AD3
1205	630	O=C(C[C@@H](\C=C\c1ccccc1)C#N)C2CCCCC2	10.84	1	0.1	10.1021/jacs.1c01260	ADH
1206	630	O=C(C[C@H](\C=C\c1ccccc1)C#N)C2CCCCC2	8.95	1	0.1	10.1021/jacs.1c01260	ADH
1207	631	FC(F)(F)C(F)(F)C(F)(F)[C@]1(Cc2ccc(Br)cc2C1=O)C(=O)OC34CC5CC(CC(C5)C3)C4	5.826	1	0.18	10.1021/acs.orglett.7b03826	AD
1208	631	FC(F)(F)C(F)(F)C(F)(F)[C@@]1(Cc2ccc(Br)cc2C1=O)C(=O)OC34CC5CC(CC(C5)C3)C4	8.955	1	0.18	10.1021/acs.orglett.7b03826	AD
1209	632	CCCCC/C=C\C\C=C/CCCCCCCC(=O)O[C@H](CCCCC#N)\C=C\c1ccccc1	6.79	1	0.1	10.1021/jacs.1c06535	AZ
1210	632	CCCCC/C=C\C\C=C/CCCCCCCC(=O)O[C@@H](CCCCC#N)\C=C\c1ccccc1	8.96	1	0.1	10.1021/jacs.1c06535	AZ
1211	633	Cc1ccc(cc1)[S](=O)(=O)N[C@H](\C=C\c2ccccc2)c3ccccc3	7.893	1	0.3	10.1039/C4CC03920C	ADH
1212	633	Cc1ccc(cc1)[S](=O)(=O)N[C@@H](\C=C\c2ccccc2)c3ccccc3	8.979	1	0.3	10.1039/C4CC03920C	ADH
1213	634	CC(C)(C)NC(=O)[C@H](OC(=O)C1C(C)(C)C1(C)C)c2cccc(c2)[N+]([O-])=O	4.7	1	0.2	10.1021/jacs.5b09117	ADH
1214	634	CC(C)(C)NC(=O)[C@@H](OC(=O)C1C(C)(C)C1(C)C)c2cccc(c2)[N+]([O-])=O	9	1	0.2	10.1021/jacs.5b09117	ADH
1215	635	CC(C)(NC(=O)C[C@H](CCC1CCCCC1)c2ccc(Cl)cc2)c3ccccn3	10.1	1	0.3	10.1039/D1CC01690C	ADH
1216	635	CC(C)(NC(=O)C[C@@H](CCC1CCCCC1)c2ccc(Cl)cc2)c3ccccn3	9	1	0.3	10.1039/D1CC01690C	ADH
1217	636	C[C@@H]1NCc2ccccc2c3ncccc13	10.4	0.8	0.2	10.1039/C8SC04482A	AD3
1218	636	C[C@H]1NCc2ccccc2c3ncccc13	9	0.8	0.2	10.1039/C8SC04482A	AD3
1219	637	CC[C@@H](O)c1ccccc1	8.4	1	0.05	10.1021/acscatal.0c04206	OD3
1220	637	CC[C@H](O)c1ccccc1	9	1	0.05	10.1021/acscatal.0c04206	OD3
1221	638	O=[S](=O)(CC[C@@H](C#Cc1ccccc1)c2ccccc2)c3ccccc3	10.32	1	0.15	10.1038/s41557/019/0346/2	OD3
1222	638	O=[S](=O)(CC[C@H](C#Cc1ccccc1)c2ccccc2)c3ccccc3	9.02	1	0.15	10.1038/s41557/019/0346/2	OD3
1223	639	CCOC(=O)[C@H](CC(=O)c1ccc(F)cc1)C[N+]([O-])=O	7.81	1	0.3	10.1039/B905033G	AD
1224	639	CCOC(=O)[C@@H](CC(=O)c1ccc(F)cc1)C[N+]([O-])=O	9.02	1	0.3	10.1039/B905033G	AD
1225	640	CCC[C@@H](C#Cc1ccccc1)c2ccccc2	13.82	1	0.005	10.1038/s41557/019/0346/2	OD3
1226	640	CCC[C@H](C#Cc1ccccc1)c2ccccc2	9.04	1	0.005	10.1038/s41557/019/0346/2	OD3
1227	641	CCCC[C@]1(CC=C(COC1=O)c2ccccc2)c3ccccc3	10.88	1	0.1	10.1021/jacs.8b12095	AD
1228	641	CCCC[C@@]1(CC=C(COC1=O)c2ccccc2)c3ccccc3	9.04	1	0.1	10.1021/jacs.8b12095	AD
1229	642	CN(C)C(=O)[C@H](N)c1sccc1	10.32	1	0.1	10.1002/anie.202202552	OJ3
1230	642	CN(C)C(=O)[C@@H](N)c1sccc1	9.05	1	0.1	10.1002/anie.202202552	OJ3
1231	643	Cc1cccc2N[C@H]([C@@H]3C=CC(=O)C[C@@H]3c12)c4ccccc4	9.54	1	0.2	10.1021/acs.orglett.7b03330	ID
1232	644	Cc1ccc(cc1)C(=O)[C@@]2(OCCC[C@@H]2Cl)c3ccc(C)cc3	8.1	1	0.01	10.1021/ja201794v	ODH
1233	645	CC(C)(C)O[P](=O)(OC(C)(C)C)C(=[N+]=[N-])[C@@H](c1ccccc1)c2c[nH]c3ccc(Br)cc23	7.7	0.5	0.3	10.1021/acs.orglett.2c00213	IC
1234	645	CC(C)(C)O[P](=O)(OC(C)(C)C)C(=[N+]=[N-])[C@H](c1ccccc1)c2c[nH]c3ccc(Br)cc23	9.1	0.5	0.3	10.1021/acs.orglett.2c00213	IC
1235	646	Cc1cccc2c1[nH]cc2[C@H](c3ccccc3)C(=[N+]=[N-])[P](=O)(OC(C)(C)C)OC(C)(C)C	8.3	0.5	0.3	10.1021/acs.orglett.2c00213	IC
1236	646	Cc1cccc2c1[nH]cc2[C@@H](c3ccccc3)C(=[N+]=[N-])[P](=O)(OC(C)(C)C)OC(C)(C)C	9.1	0.5	0.3	10.1021/acs.orglett.2c00213	IC
1237	647	Cc1ccc(cc1)[S](=O)(=O)N2CC[C@@H](CC(=O)NC(C)(C)c3ccccn3)c4ccc(Cl)cc24	10	1	0.2	10.1039/D1QO00302J	ADH
1238	647	Cc1ccc(cc1)[S](=O)(=O)N2CC[C@H](CC(=O)NC(C)(C)c3ccccn3)c4ccc(Cl)cc24	9.1	1	0.2	10.1039/D1QO00302J	ADH
1239	648	CC[C@H]\1CC(=O)N(C1=C/c2ccc(C)cc2)C(C)(C)c3ccccn3	10.3	0.8	0.05	10.1002/anie.202004504	ADH
1240	648	CC[C@@H]\1CC(=O)N(C1=C/c2ccc(C)cc2)C(C)(C)c3ccccn3	9.1	0.8	0.05	10.1002/anie.202004504	ADH
1241	649	CC(C)[C@@H]\1CC(=O)N(C1=C/c2ccc(C)cc2)C(C)(C)c3ccccn3	10.4	0.8	0.05	10.1002/anie.202004504	ADH
1242	649	CC(C)[C@H]\1CC(=O)N(C1=C/c2ccc(C)cc2)C(C)(C)c3ccccn3	9.1	0.8	0.05	10.1002/anie.202004504	ADH
1243	650	Cc1ccc(cc1)[S](=O)(=O)N2CC[C@@H](CC(=O)NC(C)(C)c3ccccn3)c4cc(ccc24)C(F)(F)F	11	1	0.2	10.1039/D1QO00302J	IA
1244	650	Cc1ccc(cc1)[S](=O)(=O)N2CC[C@H](CC(=O)NC(C)(C)c3ccccn3)c4cc(ccc24)C(F)(F)F	9.1	1	0.2	10.1039/D1QO00302J	IA
1245	651	CCOC(=O)[C@]1(CC(=C(NC(=O)c2ccccc2)C(=O)O1)c3ccccc3)\C=C\c4ccc(OC)cc4	10.1	1	0.5	10.1039/C6QO00018E	IAH
1246	651	CCOC(=O)[C@@]1(CC(=C(NC(=O)c2ccccc2)C(=O)O1)c3ccccc3)\C=C\c4ccc(OC)cc4	9.1	1	0.5	10.1039/C6QO00018E	IAH
1247	652	Cc1cc(C)cc(c1)[C@@H](CO)CCO	8.4	1	0.1	10.1021/acscatal.9b02667	ASH
1248	652	Cc1cc(C)cc(c1)[C@H](CO)CCO	9.1	1	0.1	10.1021/acscatal.9b02667	ASH
1249	653	CC(C)OC(=O)[C@@H](O)c1ccccc1Cl	7.8	1	0.05	10.1039/C8QO00047F	ODH
1250	653	CC(C)OC(=O)[C@H](O)c1ccccc1Cl	9.1	1	0.05	10.1039/C8QO00047F	ODH
1251	654	C=CCC[C@]1(CC=C(COC1=O)c2ccccc2)c3ccccc3	11.62	1	0.098901	10.1021/jacs.8b12095	AD
1252	654	C=CCC[C@@]1(CC=C(COC1=O)c2ccccc2)c3ccccc3	9.11	1	0.098901	10.1021/jacs.8b12095	AD
1253	655	CCO[C@H](\C=C\c1ccccc1)c2ccccc2	9.905	0.5	0.05	10.1039/C4CC03920C	ODH
1254	655	CCO[C@@H](\C=C\c1ccccc1)c2ccccc2	9.135	0.5	0.05	10.1039/C4CC03920C	ODH
1255	656	CC(C)[C@@H](C#Cc1ccccc1)c2ccccc2	10.67	1	0.005	10.1038/s41557/019/0346/2	ODH
1256	656	CC(C)[C@H](C#Cc1ccccc1)c2ccccc2	9.14	1	0.005	10.1038/s41557/019/0346/2	ODH
1257	657	FC(F)(F)c1ccc(cc1)C(=O)[C@@]2(OCCC[C@@H]2Br)c3ccc(cc3)C(F)(F)F	7.73	1	0.1	10.1021/ja201794v	AD
1258	658	C\C(=C/[C@@H]1CC(CN1C(=S)Nc2cc(cc(c2)C(F)(F)F)C(F)(F)F)(c3ccccc3)c4ccccc4)c5ccccc5	5.71	1	0.1	10.1002/anie.201900955	IC
1259	658	C\C(=C/[C@H]1CC(CN1C(=S)Nc2cc(cc(c2)C(F)(F)F)C(F)(F)F)(c3ccccc3)c4ccccc4)c5ccccc5	9.15	1	0.1	10.1002/anie.201900955	IC
1260	659	O=C(CCC[C@@H](C#Cc1ccccc1)c2ccccc2)c3ccccc3	18.19	1	0.1	10.1038/s41557/019/0346/2	OD3
1261	659	O=C(CCC[C@H](C#Cc1ccccc1)c2ccccc2)c3ccccc3	9.16	1	0.1	10.1038/s41557/019/0346/2	OD3
1262	660	Cc1ccc(cc1)C(/C)=C/[C@@H]2CC(CN2C(=S)Nc3cc(cc(c3)C(F)(F)F)C(F)(F)F)(c4ccccc4)c5ccccc5	5.58	1	0.1	10.1002/anie.201900955	IC
1263	660	Cc1ccc(cc1)C(/C)=C/[C@H]2CC(CN2C(=S)Nc3cc(cc(c3)C(F)(F)F)C(F)(F)F)(c4ccccc4)c5ccccc5	9.17	1	0.1	10.1002/anie.201900955	IC
1264	661	F[C@@H]1CCCO[C@@]1(C(=O)c2ccccc2)c3ccccc3	6.98	1	0.1	10.1002/chem.201202444	AD
1265	662	C[C@@H](C#N)c1ccc(cc1)c2ccccc2	10.65	0.5	0.05	10.1002/cjoc.202000309	AS
1266	662	C[C@H](C#N)c1ccc(cc1)c2ccccc2	9.17	0.5	0.05	10.1002/cjoc.202000309	AS
1267	663	COC(=O)C1=CNN=C([C@@H]1c2cccc3ccccc23)[P](=O)(OC(C)C)OC(C)C	11.661	0.5	0.5	10.1002/adsc.201600353	IC
1268	663	COC(=O)C1=CNN=C([C@H]1c2cccc3ccccc23)[P](=O)(OC(C)C)OC(C)C	9.173	0.5	0.5	10.1002/adsc.201600353	IC
1269	664	C[C@@H](C#Cc1ccccc1)c2ccccc2Br	8.23	1	0.005	10.1038/s41557/019/0346/2	OD3
1270	664	C[C@H](C#Cc1ccccc1)c2ccccc2Br	9.18	1	0.005	10.1038/s41557/019/0346/2	OD3
1271	665	CN(C)C(=O)[C@H](N)c1ccc(I)cc1	10.82	1	0.1	10.1002/anie.202202552	OJ3
1272	665	CN(C)C(=O)[C@@H](N)c1ccc(I)cc1	9.19	1	0.1	10.1002/anie.202202552	OJ3
1273	666	Cc1cc(C)c(NC[C@@H]2CCc3cccc(Br)c3N2)c(C)c1	10.5	1	0.05	10.1002/anie.201909919	OJH
1274	666	Cc1cc(C)c(NC[C@H]2CCc3cccc(Br)c3N2)c(C)c1	9.2	1	0.05	10.1002/anie.201909919	OJH
1275	667	CC(C)(C)NC(=O)[C@H](OC(=O)C1CCCCC1)c2cccc(c2)[N+]([O-])=O	7.3	1	0.2	10.1021/jacs.5b09117	ID
1276	667	CC(C)(C)NC(=O)[C@@H](OC(=O)C1CCCCC1)c2cccc(c2)[N+]([O-])=O	9.2	1	0.2	10.1021/jacs.5b09117	ID
1277	668	CC[Si](CC)(CC)C#C[C@@H](C)CC(=O)NC(C)(C)c1ccccn1	6.7	0.7	0.03	10.1021/jacs.9b01124	ADH
1278	668	CC[Si](CC)(CC)C#C[C@H](C)CC(=O)NC(C)(C)c1ccccn1	9.2	0.7	0.03	10.1021/jacs.9b01124	ADH
1279	669	CC(C)[Si](C#Cc1cccc(C)c1[S@@](=O)c2ccccn2)(C(C)C)C(C)C	8.4	0.8	0.05	10.1021/acs.orglett.1c02918	ADH
1280	669	CC(C)[Si](C#Cc1cccc(C)c1[S@](=O)c2ccccn2)(C(C)C)C(C)C	9.2	0.8	0.05	10.1021/acs.orglett.1c02918	ADH
1281	670	Cc1ccc(cc1)[S@](=O)c2cccc(C)n2	11.5	1.2	0.5	10.1021/acs.orglett.1c02918	IC
1282	670	Cc1ccc(cc1)[S@@](=O)c2cccc(C)n2	9.2	1.2	0.5	10.1021/acs.orglett.1c02918	IC
1283	671	CC(C)[Si](C#C[C@H](CC(=O)NC(C)(C)c1ccccn1)c2ccccc2)(C(C)C)C(C)C	10.5	0.7	0.03	10.1021/jacs.9b01124	ODH
1284	671	CC(C)[Si](C#C[C@@H](CC(=O)NC(C)(C)c1ccccn1)c2ccccc2)(C(C)C)C(C)C	9.2	0.7	0.03	10.1021/jacs.9b01124	ODH
1285	672	CCOC(=O)[C@]1(CC(=C(NC(=O)c2ccccc2)C(=O)O1)c3ccccc3)\C=C\c4ccc(Br)cc4	10.2	1	0.5	10.1039/C6QO00018E	IAH
1286	672	CCOC(=O)[C@@]1(CC(=C(NC(=O)c2ccccc2)C(=O)O1)c3ccccc3)\C=C\c4ccc(Br)cc4	9.2	1	0.5	10.1039/C6QO00018E	IAH
1287	673	C[C@@H]1NC(=O)c2ccccc2c3cc(Cl)ccc13	15.6	0.8	0.2	10.1021/acs.orglett.0c02282	AD3
1288	673	C[C@H]1NC(=O)c2ccccc2c3cc(Cl)ccc13	9.2	0.8	0.2	10.1021/acs.orglett.0c02282	AD3
1289	674	CCCCC[C@H]1CCc2ccccc2N1	8.5	0.8	0.05	10.1039/C8CC03586E	OJH
1290	674	CCCCC[C@@H]1CCc2ccccc2N1	9.2	0.8	0.05	10.1039/C8CC03586E	OJH
1291	675	FC(F)(F)C[C@@]1(CC(=NO1)c2ccccc2)c3ccccc3	7.99	0.8	0.15	10.1002/anie.201804315	OD3
1292	675	FC(F)(F)C[C@]1(CC(=NO1)c2ccccc2)c3ccccc3	9.21	0.8	0.15	10.1002/anie.201804315	OD3
1293	676	Clc1cccc2N[C@H]([C@@H]3C=CC(=O)C[C@@H]3c12)c4ccccc4	8.57	1	0.2	10.1021/acs.orglett.7b03330	ID
1294	677	C1CCC(C1)[C@@H](C#Cc2ccccc2)c3ccccc3	10.57	1	0.005	10.1038/s41557/019/0346/2	OD3
1295	677	C1CCC(C1)[C@H](C#Cc2ccccc2)c3ccccc3	9.22	1	0.005	10.1038/s41557/019/0346/2	OD3
1296	678	F[C@@H]1CCCO[C@@]1(C(=O)c2ccc(F)cc2)c3ccc(F)cc3	8.36	1	0.01	10.1002/chem.201202444	ODH
1297	679	Fc1cccc(c1)C2=NO[C@@](C2)(CC(F)(F)F)c3ccccc3	8.15	0.8	0.15	10.1002/anie.201804315	OD3
1298	679	Fc1cccc(c1)C2=NO[C@](C2)(CC(F)(F)F)c3ccccc3	9.23	0.8	0.15	10.1002/anie.201804315	OD3
1299	680	O=C1CCC[C@]12CCC[C@@H]2Sc3ccccc3	9.7	1	0.1	10.1002/anie.201907115	IE
1300	681	FC(F)(F)C[C@]1(CC2(CCCCCC2)CO1)c3ccccc3	7.88	1	0	10.1002/anie.201702925	OD3
1301	681	FC(F)(F)C[C@@]1(CC2(CCCCCC2)CO1)c3ccccc3	9.24	1	0	10.1002/anie.201702925	OD3
1302	682	CC[C@@H](C#Cc1ccccc1)c2ccc(C)cc2	15.76	1	0.005	10.1038/s41557/019/0346/2	OD3
1303	682	CC[C@H](C#Cc1ccccc1)c2ccc(C)cc2	9.24	1	0.005	10.1038/s41557/019/0346/2	OD3
1304	683	F[C@@H]1CCCO[C@@]1(C(=O)c2ccc(Cl)cc2)c3ccc(Cl)cc3	8.3	1	0.01	10.1002/chem.201202444	ODH
1305	684	CC(C)C[C@]12CCCN1C(=O)CCC2=O	11.15	1	0.2	10.1002/anie.202107909	IF3
1306	684	CC(C)C[C@@]12CCCN1C(=O)CCC2=O	9.29	1	0.2	10.1002/anie.202107909	IF3
1307	685	CC(=O)c1ccc(cc1)[C@@H](CCCc2ccccc2)CC(=O)NC(C)(C)c3ccccn3	10.3	0.7	0.3	10.1002/anie.201804197	AD
1308	685	CC(=O)c1ccc(cc1)[C@H](CCCc2ccccc2)CC(=O)NC(C)(C)c3ccccn3	9.3	0.7	0.3	10.1002/anie.201804197	AD
1309	686	CC(C[C@@H](CC(=O)NC(C)(C)c1ccccn1)c2ccc(cc2)C(C)=O)c3ccccc3	10.4	0.7	0.2	10.1002/anie.201804197	AD
1310	686	CC(C[C@H](CC(=O)NC(C)(C)c1ccccn1)c2ccc(cc2)C(C)=O)c3ccccc3	9.3	0.7	0.2	10.1002/anie.201804197	AD
1311	687	CC(C)(N1[C@@H](CCC2CCCCC2)CC1=O)c3ccccn3	7.1	1.2	0.2	10.1002/cjoc.201900533	ASH
1312	687	CC(C)(N1[C@H](CCC2CCCCC2)CC1=O)c3ccccn3	9.3	1.2	0.2	10.1002/cjoc.201900533	ASH
1313	688	Brc1cc(Br)c2N[C@H]([C@@H]3C=CC(=O)C[C@H]3c2c1)c4ccccc4	10.48	1	0.2	10.1021/acs.orglett.7b03330	ID
1314	689	C[C@@H](O)c1ccc(cc1)c2ccccc2	10.4	0.5	0.01	10.1021/acscatal.0c04206	AD3
1315	689	C[C@H](O)c1ccc(cc1)c2ccccc2	9.3	0.5	0.01	10.1021/acscatal.0c04206	AD3
1316	690	C[C@@H]1NC(=O)c2ccccc2c3cc(F)ccc13	16.4	0.8	0.2	10.1021/acs.orglett.0c02282	AD3
1317	690	C[C@H]1NC(=O)c2ccccc2c3cc(F)ccc13	9.3	0.8	0.2	10.1021/acs.orglett.0c02282	AD3
1318	691	CN(C)C(=O)[C@H](N)c1ccc(Cl)cc1	7.66	1	0.1	10.1002/anie.202202552	OD3
1319	691	CN(C)C(=O)[C@@H](N)c1ccc(Cl)cc1	9.3	1	0.1	10.1002/anie.202202552	OD3
1320	692	CCOC(=O)C[C@H](Sc1ccc(C)cc1)c2cccc(C)c2	13.4	1	0.01	10.1021/acs.orglett.8b02339	ODH
1321	692	CCOC(=O)C[C@@H](Sc1ccc(C)cc1)c2cccc(C)c2	9.3	1	0.01	10.1021/acs.orglett.8b02339	ODH
1322	693	Cc1cc(C)cc(c1)C(=O)[C@]2(OCCC[C@H]2F)c3cc(C)cc(C)c3	7.38	1	0.1	10.1002/chem.201202444	IC
1323	693	Cc1cc(C)cc(c1)C(=O)[C@@]2(OCCC[C@H]2F)c3cc(C)cc(C)c3	9.32	1	0.1	10.1002/chem.201202444	IC
1324	694	C[C@@]1(CC(=C)COC1=O)c2ccccc2	8.33	1	0.2	10.1016/j.scib.2021.04.037	OD
1325	694	C[C@]1(CC(=C)COC1=O)c2ccccc2	9.33	1	0.2	10.1016/j.scib.2021.04.037	OD
1326	695	Fc1ccc(cc1)C(=O)[C@@]2(OCCC[C@@H]2Br)c3ccc(F)cc3	8.14	1	0.01	10.1021/ja201794v	ODH
1327	696	C[C@@](CBr)(C(=O)c1ccccc1)c2ccccc2	11.22	1	0.01	10.1039/C1SC00295C	OJ
1328	696	C[C@](CBr)(C(=O)c1ccccc1)c2ccccc2	9.34	1	0.01	10.1039/C1SC00295C	OJ
1329	697	C[C@@H]1[C@@H](CCCN1Cc2ccccc2)N3C(=O)c4ccccc4C3=O	8.098	1	0.1	10.1021/acs.orglett.0c03261	IE
1330	698	Cc1ccc2n(Cc3ccccc3)cc([C@@H](NC(=O)c4ccccc4)c5ccccc5CCCC(F)(F)F)c2c1	7.34	1	0.2	10.1016/j.jfluchem.2017.03.008	ODH
1331	698	Cc1ccc2n(Cc3ccccc3)cc([C@H](NC(=O)c4ccccc4)c5ccccc5CCCC(F)(F)F)c2c1	9.35	1	0.2	10.1016/j.jfluchem.2017.03.008	ODH
1332	699	FC(F)(F)c1cc(NC(=O)N2CC3(CCCC3)C[C@@]2(CN=[N+]=[N-])c4ccccc4)cc(c1)C(F)(F)F	11.68	0.8	0.03	10.1016/j.chempr.2017.10.008	ODH
1333	699	FC(F)(F)c1cc(NC(=O)N2CC3(CCCC3)C[C@]2(CN=[N+]=[N-])c4ccccc4)cc(c1)C(F)(F)F	9.35	0.8	0.03	10.1016/j.chempr.2017.10.008	ODH
1334	700	CC[C@H](C#N)C#Cc1ccc(C)cc1	9.94	0.5	0.15	10.1021/jacs.9b02338	AS
1335	700	CC[C@@H](C#N)C#Cc1ccc(C)cc1	9.35	0.5	0.15	10.1021/jacs.9b02338	AS
1336	701	CCCCCC[C@H](C)c1[nH]c2cccc(F)c2c1	9.74	1	0.1	10.1021/jacs.1c08562	OJ
1337	701	CCCCCC[C@@H](C)c1[nH]c2cccc(F)c2c1	9.38	1	0.1	10.1021/jacs.1c08562	OJ
1338	702	C[C@@H](C#N)c1ccc(Br)cc1	9.76	0.5	0.05	10.1002/cjoc.202000309	AS
1339	702	C[C@H](C#N)c1ccc(Br)cc1	9.39	0.5	0.05	10.1002/cjoc.202000309	AS
1340	703	C(Cc1ccccc1)[C@@H]2CCc3ccccc3N2	10.5	0.6	0.05	10.1039/C4CY00418C	ASH
1341	703	C(Cc1ccccc1)[C@H]2CCc3ccccc3N2	9.4	0.6	0.05	10.1039/C4CY00418C	ASH
1342	704	C[C@H]1Nc2cc(C)c(C)cc2NC1=O	11.9	1	0.2	10.1039/D1QO01598B	ODH
1343	704	C[C@@H]1Nc2cc(C)c(C)cc2NC1=O	9.4	1	0.2	10.1039/D1QO01598B	ODH
1344	705	CC[C@@H]1CCc2ccccc2N1	10.3	1	0.1	10.1039/C4CY00418C	OJH
1345	705	CC[C@H]1CCc2ccccc2N1	9.4	1	0.1	10.1039/C4CY00418C	OJH
1346	706	C[C@@H](CC(=O)NC(C)(C)c1ccccn1)C#CC(Cc2ccccc2)(Cc3ccccc3)O[Si](C)(C)C(C)(C)C	7.1	0.7	0.03	10.1021/jacs.9b01124	ADH
1347	706	C[C@H](CC(=O)NC(C)(C)c1ccccn1)C#CC(Cc2ccccc2)(Cc3ccccc3)O[Si](C)(C)C(C)(C)C	9.4	0.7	0.03	10.1021/jacs.9b01124	ADH
1348	707	CC(C)[Si](C#C[C@@H](C)CC(=O)NC(C)(C)c1ccccn1)(C(C)C)C(C)C	7.2	0.7	0.03	10.1021/jacs.9b01124	ADH
1349	707	CC(C)[Si](C#C[C@H](C)CC(=O)NC(C)(C)c1ccccn1)(C(C)C)C(C)C	9.4	0.7	0.03	10.1021/jacs.9b01124	ADH
1350	708	C[C@@H](CC(=O)NC(C)(C)c1ccccn1)C#CC(O[Si](C)(C)C(C)(C)C)(c2ccccc2)c3ccccc3	7.5	0.7	0.03	10.1021/jacs.9b01124	ADH
1351	708	C[C@H](CC(=O)NC(C)(C)c1ccccn1)C#CC(O[Si](C)(C)C(C)(C)C)(c2ccccc2)c3ccccc3	9.4	0.7	0.03	10.1021/jacs.9b01124	ADH
1352	709	C[C@@H](CC(=O)NC(C)(C)c1ccccn1)c2cccc(c2)C(C)=O	7.3	0.8	0.3	10.1039/D1CC01690C	OJH
1353	709	C[C@H](CC(=O)NC(C)(C)c1ccccn1)c2cccc(c2)C(C)=O	9.4	0.8	0.3	10.1039/D1CC01690C	OJH
1354	710	Cl[C@H]1CCCO[C@]1(C(=O)c2ccccc2)c3ccccc3	7.03	1	0.1	10.1021/ja201794v	AD
1355	710	Cl[C@@H]1CCCO[C@]1(C(=O)c2ccccc2)c3ccccc3	9.4	1	0.1	10.1021/ja201794v	AD
1356	711	O=C(CC1=C[C@H](c2ccccc2)C3=C(O1)C(=O)N(Cc4ccccc4)C3)c5ccccc5	7.8	1	0.494949	10.1021/acs.joc.5b00961	ID
1357	711	O=C(CC1=C[C@@H](c2ccccc2)C3=C(O1)C(=O)N(Cc4ccccc4)C3)c5ccccc5	9.4	1	0.494949	10.1021/acs.joc.5b00961	ID
1358	712	CC[C@H](Oc1ccc(C)cc1)C(O)=O	8.5	1	0.03	10.1038/s41467/020/17057/z	AD3
1359	712	CC[C@@H](Oc1ccc(C)cc1)C(O)=O	9.4	1	0.03	10.1038/s41467/020/17057/z	AD3
1360	713	C[C@@]1(CCC(=O)C=C1)c2ccc(Br)cc2	8.6	1	0.03	10.1021/jacs.9b07957	AD3
1361	713	C[C@]1(CCC(=O)C=C1)c2ccc(Br)cc2	9.4	1	0.03	10.1021/jacs.9b07957	AD3
1362	714	O[C@@H](c1ccc(Br)cc1)C(F)(F)F	14	1	0.05	10.1021/acscatal.0c04206	OD3
1363	714	O[C@H](c1ccc(Br)cc1)C(F)(F)F	9.4	1	0.05	10.1021/acscatal.0c04206	OD3
1364	715	C1CN=C(N1)[C@@H]2[C@@H](c3ccccc3)[C@@]24CCC4(c5ccccc5)c6ccccc6	12.54	0.5	0.157895	10.1002/anie.201912834	ODH
1365	716	CCOC(=O)C([C@@H](CC=O)c1ccccc1C)C(=O)OCC	6.43	1	0.1	10.1039/C3CC44214D	ADH
1366	716	CCOC(=O)C([C@H](CC=O)c1ccccc1C)C(=O)OCC	9.42	1	0.1	10.1039/C3CC44214D	ADH
1367	717	CC1(C)Nc2cc(Cl)ccc2[C@@H]3CC(=O)C=C[C@@H]13	9.74	1	0.2	10.1021/acs.orglett.7b03330	ID
1368	718	CCOC(=O)[C@](C[N+]([O-])=O)(Sc1cccc(C)c1)c2ccccc2	10.07	1	0.05	10.1021/ol901572x	AD
1369	718	CCOC(=O)[C@@](C[N+]([O-])=O)(Sc1cccc(C)c1)c2ccccc2	9.43	1	0.05	10.1021/ol901572x	AD
1370	719	[CH2]=[C]=[C]([C@@H](C#C)c1ccccc1)C(=O)OCc2ccccc2	8.67	1	0.01	10.1021/jacs.7b08207	IC
1371	719	[CH2]=[C]=[C]([C@H](C#C)c1ccccc1)C(=O)OCc2ccccc2	9.46	1	0.01	10.1021/jacs.7b08207	IC
1372	720	CN(C)C(=O)[C@H](N)c1ccc(C)cc1	10.84	1	0.05	10.1002/anie.202202552	OJ3
1373	720	CN(C)C(=O)[C@@H](N)c1ccc(C)cc1	9.48	1	0.05	10.1002/anie.202202552	OJ3
1374	721	CC(C)(C)O[P](=O)(OC(C)(C)C)C(=[N+]=[N-])[C@@H](c1ccccc1)c2c[nH]c3cc(Br)ccc23	7.9	0.5	0.3	10.1021/acs.orglett.2c00213	IC
1375	721	CC(C)(C)O[P](=O)(OC(C)(C)C)C(=[N+]=[N-])[C@H](c1ccccc1)c2c[nH]c3cc(Br)ccc23	9.5	0.5	0.3	10.1021/acs.orglett.2c00213	IC
1376	722	COc1ccc(cc1F)\C=C2/[C@@H](C)CC(=O)N2C(C)(C)c3ccccn3	10.9	0.8	0.1	10.1002/anie.202004504	ADH
1377	722	COc1ccc(cc1F)\C=C2/[C@H](C)CC(=O)N2C(C)(C)c3ccccn3	9.5	0.8	0.1	10.1002/anie.202004504	ADH
1378	723	CC[C@@H](CC(=O)NC(C)(C)c1ccccn1)c2ccc(cc2)C(C)=O	7.5	1	0.2	10.1039/D1CC01690C	ASH
1379	723	CC[C@H](CC(=O)NC(C)(C)c1ccccn1)c2ccc(cc2)C(C)=O	9.5	1	0.2	10.1039/D1CC01690C	ASH
1380	724	Cc1ccc(cc1)[C@H]2CC(=O)N2C(C)(C)c3ccccn3	14.6	1	0.15	10.1002/cjoc.201900533	ASH
1381	724	Cc1ccc(cc1)[C@@H]2CC(=O)N2C(C)(C)c3ccccn3	9.5	1	0.15	10.1002/cjoc.201900533	ASH
1382	725	CC(C)(C)N1C(=O)C[C@@]2(N(C(=O)c3ccc(Br)cc23)c4cccc5cccnc45)C1=O	7.5	1	0.4	10.1002/anie.202108853	IA
1383	725	CC(C)(C)N1C(=O)C[C@]2(N(C(=O)c3ccc(Br)cc23)c4cccc5cccnc45)C1=O	9.5	1	0.4	10.1002/anie.202108853	IA
1384	726	CC(C)(C)c1ccc2OCC[C@@H](CC(=O)NC(C)(C)c3ccccn3)c2c1	10.7	1	0.1	10.1021/acs.orglett.0c03775	IA
1385	726	CC(C)(C)c1ccc2OCC[C@H](CC(=O)NC(C)(C)c3ccccn3)c2c1	9.5	1	0.1	10.1021/acs.orglett.0c03775	IA
1386	727	CC(C)(NC(=O)C[C@H](CCc1ccccc1)c2ccc(Cl)cc2)c3ccccn3	10.9	1	0.1	10.1039/D1CC01690C	ODH
1387	727	CC(C)(NC(=O)C[C@@H](CCc1ccccc1)c2ccc(Cl)cc2)c3ccccn3	9.5	1	0.1	10.1039/D1CC01690C	ODH
1388	728	FC(F)(F)c1ccc(cc1)[C@@H]2CNC(=O)C2	7.5	1	0.1	10.1021/acscatal.8b00827	ADH
1389	728	FC(F)(F)c1ccc(cc1)[C@H]2CNC(=O)C2	9.5	1	0.1	10.1021/acscatal.8b00827	ADH
1390	729	COC(=O)C[C@@H](B1OC(C)(C)C(C)(C)O1)c2ccccc2F	7.4	0.5	0.1	10.1021/acs.orglett.9b00994	ODH
1391	729	COC(=O)C[C@H](B1OC(C)(C)C(C)(C)O1)c2ccccc2F	9.5	0.5	0.1	10.1021/acs.orglett.9b00994	ODH
1392	730	CC(C)OC(=O)[C@H](CC=O)Cc1ccc(Cl)cc1	11.8	1	0.02	10.1021/acs.orglett.9b04624	ODH
1393	730	CC(C)OC(=O)[C@@H](CC=O)Cc1ccc(Cl)cc1	9.5	1	0.02	10.1021/acs.orglett.9b04624	ODH
1394	731	COC(=O)[C@H]1COc2ccc(cc2O1)C(C)(C)C	12.7	1	0.02	10.1021/acs.orglett.8b01469	ODH
1395	731	COC(=O)[C@@H]1COc2ccc(cc2O1)C(C)(C)C	9.5	1	0.02	10.1021/acs.orglett.8b01469	ODH
1396	732	C[C@@H](Cc1ccccc1)C(O)=O	10.5	0.8	0.03	10.1038/s41467/020/17057/z	OJ3
1397	732	C[C@H](Cc1ccccc1)C(O)=O	9.5	0.8	0.03	10.1038/s41467/020/17057/z	OJ3
1398	733	CCCCCC[C@H]1CCc2ccccc2N1	8.8	0.8	0.05	10.1039/C8CC03586E	OJH
1399	733	CCCCCC[C@@H]1CCc2ccccc2N1	9.5	0.8	0.05	10.1039/C8CC03586E	OJH
1400	734	O[C@@H](C[N+]([O-])=O)c1ccc(Cl)cc1Cl	11.137	0.8	0.15	10.1039/C2CC31907A	ADH
1401	734	O[C@H](C[N+]([O-])=O)c1ccc(Cl)cc1Cl	9.51	0.8	0.15	10.1039/C2CC31907A	ADH
1402	735	CC(C)=CC[C@]12CCCN1C(=O)CCC2=O	11.48	1	0.2	10.1002/anie.202107909	IF3
1403	735	CC(C)=CC[C@@]12CCCN1C(=O)CCC2=O	9.54	1	0.2	10.1002/anie.202107909	IF3
1404	736	Cc1ccccc1[C@H](C#C)C(=C)C(=O)OCc2ccccc2	8.73	1	0.01	10.1021/jacs.7b08207	AD
1405	736	Cc1ccccc1[C@@H](C#C)C(=C)C(=O)OCc2ccccc2	9.54	1	0.01	10.1021/jacs.7b08207	AD
1406	737	O=C(O[C@H](CCCCC#N)\C=C\c1ccccc1)C2(CC2)c3ccccc3	7.18	1	0.3	10.1002/anie.202110084	AZ
1407	737	O=C(O[C@@H](CCCCC#N)\C=C\c1ccccc1)C2(CC2)c3ccccc3	9.55	1	0.3	10.1002/anie.202110084	AZ
1408	738	Clc1ccc(cc1)C(=O)[C@@]2(OCCC[C@@H]2Br)c3ccc(Cl)cc3	8.28	1	0.01	10.1021/ja201794v	ODH
1409	739	COc1ccc(C[C@H](C)C[S](=O)(=O)c2ccc(C)cc2)cc1	8.82	0.5	0.05	10.1039/C8QO01291A	IA
1410	739	COc1ccc(C[C@@H](C)C[S](=O)(=O)c2ccc(C)cc2)cc1	9.56	0.5	0.05	10.1039/C8QO01291A	IA
1411	740	CC(C)(CC[C@@H](C#Cc1ccccc1)c2ccccc2)NC(=O)c3ccccc3	13.82	0.8	0.1	10.1038/s41467/019/13705/1	ADH
1412	740	CC(C)(CC[C@H](C#Cc1ccccc1)c2ccccc2)NC(=O)c3ccccc3	9.59	0.8	0.1	10.1038/s41467/019/13705/1	ADH
1413	741	FC(F)(F)C[C@]1(CC2(CCCC2)CO1)c3ccccc3	7.81	1	0	10.1002/anie.201702925	OD3
1414	741	FC(F)(F)C[C@@]1(CC2(CCCC2)CO1)c3ccccc3	9.59	1	0	10.1002/anie.201702925	OD3
1415	742	CC(C)[C@H]1NC(=O)Nc2ccc(C)cc12	8	1	0.05	10.1039/D1QO01598B	OJH
1416	742	CC(C)[C@@H]1NC(=O)Nc2ccc(C)cc12	9.6	1	0.05	10.1039/D1QO01598B	OJH
1417	743	CC(=O)c1ccc(cc1)[C@@H](CCc2cccc3ccccc23)CC(=O)NC(C)(C)c4ccccn4	10.8	0.7	0.3	10.1002/anie.201804197	ADH
1418	743	CC(=O)c1ccc(cc1)[C@H](CCc2cccc3ccccc23)CC(=O)NC(C)(C)c4ccccn4	9.6	0.7	0.3	10.1002/anie.201804197	ADH
1419	744	CC(=C)C[C@]12CCCN1C(=O)CCC2=O	11.18	1	0.2	10.1002/anie.202107909	IF3
1420	744	CC(=C)C[C@@]12CCCN1C(=O)CCC2=O	9.6	1	0.2	10.1002/anie.202107909	IF3
1421	745	C[C@H]1NC(=O)c2ccccc12	10.4	0.8	0.1	10.1021/acs.orglett.0c00669	OD3
1422	745	C[C@@H]1NC(=O)c2ccccc12	9.6	0.8	0.1	10.1021/acs.orglett.0c00669	OD3
1423	746	C[C@@H]1Nc2ccccc2[C@@H]1CC3CCCCC3	8.4	0.8	0.03	10.1021/acs.orglett.8b00312	ODH
1424	747	O[C@@H]1CCCCc2ccc(F)cc12	10.4	1	0.02	10.1002/adsc.201800839	ODH
1425	747	O[C@H]1CCCCc2ccc(F)cc12	9.6	1	0.02	10.1002/adsc.201800839	ODH
1426	748	CCOC(=O)C[C@H](Sc1ccc(F)cc1)c2ccccc2	19.1	1	0.01	10.1021/acs.orglett.8b02339	ODH
1427	748	CCOC(=O)C[C@@H](Sc1ccc(F)cc1)c2ccccc2	9.6	1	0.01	10.1021/acs.orglett.8b02339	ODH
1428	749	Br[C@H]1CCCO[C@]1(C(=O)c2ccccc2)c3ccccc3	7.39	1	0.1	10.1021/ja201794v	AD
1429	749	Br[C@@H]1CCCO[C@]1(C(=O)c2ccccc2)c3ccccc3	9.61	1	0.1	10.1021/ja201794v	AD
1430	750	Clc1cccc(c1)[C@@H]2[C@@H](C=O)[C@]23CCC3(c4ccccc4)c5ccccc5	8.58	1	0.1	10.1002/anie.201912834	ODH
1431	751	Fc1ccc2n(Cc3ccccc3)cc([C@@H](NC(=O)c4ccccc4)c5ccccc5CCCC(F)(F)F)c2c1	16.81	1	0.15	10.1016/j.jfluchem.2017.03.008	ADH
1432	751	Fc1ccc2n(Cc3ccccc3)cc([C@H](NC(=O)c4ccccc4)c5ccccc5CCCC(F)(F)F)c2c1	9.62	1	0.15	10.1016/j.jfluchem.2017.03.008	ADH
1433	752	O=C(C[C@H](C#N)C#Cc1ccccc1)C2CCCCC2	8.89	1	0.1	10.1021/jacs.1c01260	ADH
1434	752	O=C(C[C@@H](C#N)C#Cc1ccccc1)C2CCCCC2	9.62	1	0.1	10.1021/jacs.1c01260	ADH
1435	753	C[C@@H](C#Cc1ccccc1)c2cccc(C=O)c2	8.8	1	0.03	10.1038/s41557/019/0346/2	IC
1436	753	C[C@H](C#Cc1ccccc1)c2cccc(C=O)c2	9.63	1	0.03	10.1038/s41557/019/0346/2	IC
1437	754	COc1ccc(cc1OC)[C@]2(CCCC2=O)CSc3ccccc3C	10.39	1	0.2	10.1002/anie.201907115	IE
1438	754	COc1ccc(cc1OC)[C@@]2(CCCC2=O)CSc3ccccc3C	9.63	1	0.2	10.1002/anie.201907115	IE
1439	755	Cc1ccc(cc1)C(=O)[C@@]2(OCCC[C@@H]2Br)c3ccc(C)cc3	8.57	1	0.01	10.1021/ja201794v	ODH
1440	756	Brc1cccc2N[C@H]([C@@H]3C=CC(=O)C[C@@H]3c12)c4ccccc4	9.14	1	0.2	10.1021/acs.orglett.7b03330	ID
1441	757	CCCC[C@@]1(C\C=C(/CCN(Cc2ccc(OC)cc2)C(=O)OC1=O)c3ccccc3)c4ccccc4	11.92	1	0.3	10.1002/anie.202005313	AS
1442	757	CCCC[C@]1(C\C=C(/CCN(Cc2ccc(OC)cc2)C(=O)OC1=O)c3ccccc3)c4ccccc4	9.69	1	0.3	10.1002/anie.202005313	AS
1443	758	CC(C)[Si](C#Cc1cc(OCc2ccccc2)ccc1[S@@](=O)c3ccccn3)(C(C)C)C(C)C	7.2	0.8	0.15	10.1021/acs.orglett.1c02918	ADH
1444	758	CC(C)[Si](C#Cc1cc(OCc2ccccc2)ccc1[S@](=O)c3ccccn3)(C(C)C)C(C)C	9.7	0.8	0.15	10.1021/acs.orglett.1c02918	ADH
1445	759	CC(C)[Si](C#Cc1cc(C)ccc1[S@@](=O)c2cc(C)ccn2)(C(C)C)C(C)C	7.7	0.8	0.05	10.1021/acs.orglett.1c02918	ADH
1446	759	CC(C)[Si](C#Cc1cc(C)ccc1[S@](=O)c2cc(C)ccn2)(C(C)C)C(C)C	9.7	0.8	0.05	10.1021/acs.orglett.1c02918	ADH
1447	760	CC(C)(NC(=O)C[C@@H]1CCOc2ccccc12)c3ccccn3	10.9	0.8	0.15	10.1039/D1QO00302J	ODH
1448	760	CC(C)(NC(=O)C[C@H]1CCOc2ccccc12)c3ccccn3	9.7	0.8	0.15	10.1039/D1QO00302J	ODH
1449	761	NC(=O)[C@H]1COc2ccccc2O1	8.7	1	0.15	10.1021/acs.orglett.8b01469	ODH
1450	761	NC(=O)[C@@H]1COc2ccccc2O1	9.7	1	0.15	10.1021/acs.orglett.8b01469	ODH
1451	762	CC1(C)CC[C@@H](O)c2ccccc12	10.8	1	0.02	10.1002/adsc.201800839	ODH
1452	762	CC1(C)CC[C@H](O)c2ccccc12	9.7	1	0.02	10.1002/adsc.201800839	ODH
1453	763	N#C[C@@H](CC1CCCCC1)\C=C\c2ccccc2	10.22	0.5	0.15	10.1021/jacs.1c01260	ASH
1454	763	N#C[C@H](CC1CCCCC1)\C=C\c2ccccc2	9.72	0.5	0.15	10.1021/jacs.1c01260	ASH
1455	764	C=C([C@H](Cc1ccccc1)C#C)C(=O)OCc2ccccc2	10.56	1	0.01	10.1021/jacs.7b08207	OD
1456	764	C=C([C@@H](Cc1ccccc1)C#C)C(=O)OCc2ccccc2	9.73	1	0.01	10.1021/jacs.7b08207	OD
1457	765	C[C@]1(CO)COc2ccccc2O1	11.641	1	0.05	10.1039/C8QO00805A	AS
1458	765	C[C@@]1(CO)COc2ccccc2O1	9.76	1	0.05	10.1039/C8QO00805A	AS
1459	766	CC1(C)CN(C(=O)Nc2cc(Cl)cc(Cl)c2)[C@@](CN=[N+]=[N-])(C1)c3ccccc3	12.72	1	0.05	10.1016/j.chempr.2017.10.008	ODH
1460	766	CC1(C)CN(C(=O)Nc2cc(Cl)cc(Cl)c2)[C@](CN=[N+]=[N-])(C1)c3ccccc3	9.77	1	0.05	10.1016/j.chempr.2017.10.008	ODH
1461	767	Fc1ccccc1C(=O)[C@]2(OCCC[C@H]2Br)c3ccccc3F	12.34	1	0.1	10.1021/ja201794v	IC
1462	767	Fc1ccccc1C(=O)[C@@]2(OCCC[C@H]2Br)c3ccccc3F	9.79	1	0.1	10.1021/ja201794v	IC
1463	768	O=C([C@@H]1N=C(C[C@H]1c2ccccc2)c3ccccc3)N4CCCCC4	10.8	1	0.2	10.1002/anie.201906700	ADH
1464	769	Cc1ccc(C[C@H]\2CC(=O)N(C2=C/c3ccc(C)cc3)C(C)(C)c4ccccn4)cc1	11.3	0.8	0.05	10.1002/anie.202004504	ADH
1465	769	Cc1ccc(C[C@@H]\2CC(=O)N(C2=C/c3ccc(C)cc3)C(C)(C)c4ccccn4)cc1	9.8	0.8	0.05	10.1002/anie.202004504	ADH
1466	770	COc1ccc2N(CC[C@@H](CC(=O)NC(C)(C)c3ccccn3)c2c1)[S](=O)(=O)c4ccc(C)cc4	11.6	1	0.2	10.1039/D1QO00302J	ADH
1467	770	COc1ccc2N(CC[C@H](CC(=O)NC(C)(C)c3ccccn3)c2c1)[S](=O)(=O)c4ccc(C)cc4	9.8	1	0.2	10.1039/D1QO00302J	ADH
1468	771	CC(C)(C)N1C(=O)C[C@@]2(N(C(=O)c3ccc(I)cc23)c4cccc5cccnc45)C1=O	7.4	1	0.4	10.1002/anie.202108853	IA
1469	771	CC(C)(C)N1C(=O)C[C@]2(N(C(=O)c3ccc(I)cc23)c4cccc5cccnc45)C1=O	9.8	1	0.4	10.1002/anie.202108853	IA
1470	772	Cc1ccc2C(=O)N(c3cccc4cccnc34)[C@@]5(CC(=O)N(C5=O)C(C)(C)C)c2c1	7.6	1	0.4	10.1002/anie.202108853	IA
1471	772	Cc1ccc2C(=O)N(c3cccc4cccnc34)[C@]5(CC(=O)N(C5=O)C(C)(C)C)c2c1	9.8	1	0.4	10.1002/anie.202108853	IA
1472	773	CC(=O)N[C@H](C[S](C)(=O)=O)c1ccc(cc1)C(C)(C)C	11.9	1	0.15	10.1021/acs.orglett.8b02579	ADH
1473	773	CC(=O)N[C@@H](C[S](C)(=O)=O)c1ccc(cc1)C(C)(C)C	9.8	1	0.15	10.1021/acs.orglett.8b02579	ADH
1474	774	CCOC(=O)C[C@@H](Sc1ccccc1)c2cccc(F)c2	11.2	1	0.01	10.1021/acs.orglett.8b02339	ODH
1475	774	CCOC(=O)C[C@H](Sc1ccccc1)c2cccc(F)c2	9.8	1	0.01	10.1021/acs.orglett.8b02339	ODH
1476	775	CCOC(OCC)[C@@H](N)c1cccc(C)c1	11.5	0.8	0.05	10.1039/D1CC06601C	ODH
1477	775	CCOC(OCC)[C@H](N)c1cccc(C)c1	9.8	0.8	0.05	10.1039/D1CC06601C	ODH
1478	776	O=C1OC\C(C[C@]1(Cc2ccccc2)c3ccccc3)=C/c4ccccc4	12.33	1	0.15	10.1016/j.scib.2021.04.037	AD
1479	776	O=C1OC\C(C[C@@]1(Cc2ccccc2)c3ccccc3)=C/c4ccccc4	9.83	1	0.15	10.1016/j.scib.2021.04.037	AD
1480	777	CN(C)C(=O)[C@H](N)c1ccc(F)cc1	7.31	1	0.1	10.1002/anie.202202552	OD3
1481	777	CN(C)C(=O)[C@@H](N)c1ccc(F)cc1	9.83	1	0.1	10.1002/anie.202202552	OD3
1482	778	CCCC[C@H](N)c1ccccc1O	8.16	0.9	0.15	10.1002/anie.201915459	OD3
1483	778	CCCC[C@@H](N)c1ccccc1O	9.85	0.9	0.15	10.1002/anie.201915459	OD3
1484	779	CCCCO[C@H](NC(=O)c1ccccc1)c2ccccc2CCCC(F)(F)F	10.98	1	0.05	10.1002/anie.201405401	ADH
1485	779	CCCCO[C@@H](NC(=O)c1ccccc1)c2ccccc2CCCC(F)(F)F	9.86	1	0.05	10.1002/anie.201405401	ADH
1486	780	Cc1ccc(/C=C/[C@@H](CCCC#N)OC(=O)C(C)(C)C)cc1	7.65	1	0.1	10.1021/jacs.1c06535	AZ
1487	780	Cc1ccc(/C=C/[C@H](CCCC#N)OC(=O)C(C)(C)C)cc1	9.86	1	0.1	10.1021/jacs.1c06535	AZ
1488	781	Cc1ccccc1\C=C2/COC(=O)[C@](C)(C2)c3ccccc3	10.91	1	0.15	10.1016/j.scib.2021.04.037	AS
1489	781	Cc1ccccc1\C=C2/COC(=O)[C@@](C)(C2)c3ccccc3	9.87	1	0.15	10.1016/j.scib.2021.04.037	AS
1490	782	COc1ccc(cc1)\C=C\2COC(=O)[C@](C)(C2)c3ccccc3	10.91	1	0.15	10.1016/j.scib.2021.04.037	AS
1491	782	COc1ccc(cc1)\C=C\2COC(=O)[C@@](C)(C2)c3ccccc3	9.87	1	0.15	10.1016/j.scib.2021.04.037	AS
1492	783	FC(F)(F)C[C@@]1(CC(=NO1)c2cscc2)c3ccccc3	9.03	0.8	0.15	10.1002/anie.201804315	OD3
1493	783	FC(F)(F)C[C@]1(CC(=NO1)c2cscc2)c3ccccc3	9.88	0.8	0.15	10.1002/anie.201804315	OD3
1494	784	CCOC(=O)N1C=Cc2c(Br)cccc2[C@@H]1\C(=N\N)C(=O)OCC	12.439	0.5	0.3	10.1039/D0CC03201H	IA
1495	784	CCOC(=O)N1C=Cc2c(Br)cccc2[C@H]1\C(=N\N)C(=O)OCC	9.891	0.5	0.3	10.1039/D0CC03201H	IA
1496	785	CC(C)C[C@@H](CC(=O)NC(C)(C)c1ccccn1)C#C[Si](C(C)C)(C(C)C)C(C)C	7.6	0.6	0.02	10.1021/jacs.9b01124	ADH
1497	785	CC(C)C[C@H](CC(=O)NC(C)(C)c1ccccn1)C#C[Si](C(C)C)(C(C)C)C(C)C	9.9	0.6	0.02	10.1021/jacs.9b01124	ADH
1498	786	COc1ccc(C[C@@H](CC(=O)NC(C)(C)c2ccccn2)c3ccc(cc3)C(C)=O)cc1	10.7	1	0.2	10.1039/D1CC01690C	ADH
1499	786	COc1ccc(C[C@H](CC(=O)NC(C)(C)c2ccccn2)c3ccc(cc3)C(C)=O)cc1	9.9	1	0.2	10.1039/D1CC01690C	ADH
1500	787	COC(=O)c1ccc2C(=O)N(c3cccc4cccnc34)[C@@]5(CC(=O)N(C5=O)C(C)(C)C)c2c1	7.4	1	0.4	10.1002/anie.202108853	IA
1501	787	COC(=O)c1ccc2C(=O)N(c3cccc4cccnc34)[C@]5(CC(=O)N(C5=O)C(C)(C)C)c2c1	9.9	1	0.4	10.1002/anie.202108853	IA
1502	788	C[C@@H](O)c1ccc(F)cc1	10.4	1	0.02	10.1021/acscatal.0c04206	OD3
1503	788	C[C@H](O)c1ccc(F)cc1	9.9	1	0.02	10.1021/acscatal.0c04206	OD3
1504	789	CCC[C@@H]1N[S](=O)(=O)Oc2ccccc12	7.6	0.8	0.2	10.1039/D0CC01220C	ODH
1505	789	CCC[C@H]1N[S](=O)(=O)Oc2ccccc12	9.9	0.8	0.2	10.1039/D0CC01220C	ODH
1506	790	CCCCCCC[C@H]1CCc2ccccc2N1	9.3	0.8	0.05	10.1039/C8CC03586E	OJH
1507	790	CCCCCCC[C@@H]1CCc2ccccc2N1	9.9	0.8	0.05	10.1039/C8CC03586E	OJH
1508	791	CCC[C@@H](O)c1ccccc1	10.7	1	0.03	10.1021/acscatal.0c04206	OJH
1509	791	CCC[C@H](O)c1ccccc1	9.9	1	0.03	10.1021/acscatal.0c04206	OJH
1510	792	FC(F)(F)C[C@@]1(CC(=NO1)c2ccccc2)c3cccc(Cl)c3	8.59	0.8	0.15	10.1002/anie.201804315	OD3
1511	792	FC(F)(F)C[C@]1(CC(=NO1)c2ccccc2)c3cccc(Cl)c3	9.94	0.8	0.15	10.1002/anie.201804315	OD3
1512	793	F[C@H]1CCCO[C@]1(C(=O)c2ccc3ccccc3c2)c4ccc5ccccc5c4	12.74	1	0.1	10.1002/chem.201202444	IC
1513	793	F[C@@H]1CCCO[C@]1(C(=O)c2ccc3ccccc3c2)c4ccc5ccccc5c4	9.95	1	0.1	10.1002/chem.201202444	IC
1514	794	N#CCCC[C@@H](C#Cc1ccccc1)c2ccccc2	14.98	1	0.15	10.1038/s41557/019/0346/2	OD3
1515	794	N#CCCC[C@H](C#Cc1ccccc1)c2ccccc2	9.97	1	0.15	10.1038/s41557/019/0346/2	OD3
1516	795	N[C@@H](c1ccc(cc1)C(F)(F)F)c2ccccc2O	8.28	0.7	0.3	10.1002/anie.201915459	OD3
1517	795	N[C@H](c1ccc(cc1)C(F)(F)F)c2ccccc2O	9.97	0.7	0.3	10.1002/anie.201915459	OD3
1518	796	COc1ccc(NC(=S)N2CC(C)(C)C[C@@]2(C)c3ccccc3)cc1	11.99	1	0.1	10.1002/anie.201501762	ADH
1519	796	COc1ccc(NC(=S)N2CC(C)(C)C[C@]2(C)c3ccccc3)cc1	9.98	1	0.1	10.1002/anie.201501762	ADH
1520	797	C[C@]1(CCO)CCCn2ccc(c3ccc(F)cc3)c12	12.08	1	0.1	10.1016/j.tetlet.2018.09.061	ODH
1521	797	C[C@@]1(CCO)CCCn2ccc(c3ccc(F)cc3)c12	9.98	1	0.1	10.1016/j.tetlet.2018.09.061	ODH
1522	798	CCOC(=O)[C@](C[N+]([O-])=O)(Sc1ccc(C)cc1)c2ccccc2	10.85	1	0.05	10.1021/ol901572x	AS
1523	798	CCOC(=O)[C@@](C[N+]([O-])=O)(Sc1ccc(C)cc1)c2ccccc2	9.98	1	0.05	10.1021/ol901572x	AS
1524	799	CCCCC[C@@](CBr)(C(=O)c1ccccc1)c2ccccc2	11.65	1	0.005	10.1039/C1SC00295C	OJ
1525	799	CCCCC[C@](CBr)(C(=O)c1ccccc1)c2ccccc2	9.99	1	0.005	10.1039/C1SC00295C	OJ
1526	800	CC(C)(C)O[P](=O)(OC(C)(C)C)C(=[N+]=[N-])[C@@H](c1ccc(F)cc1)c2c[nH]c3ccccc23	7.8	0.5	0.3	10.1021/acs.orglett.2c00213	IC
1527	800	CC(C)(C)O[P](=O)(OC(C)(C)C)C(=[N+]=[N-])[C@H](c1ccc(F)cc1)c2c[nH]c3ccccc23	10	0.5	0.3	10.1021/acs.orglett.2c00213	IC
1528	801	CC(C)(C)N1C(=O)C[C@@]2(N(C(=O)c3ccc(cc23)C(F)(F)F)c4cccc5cccnc45)C1=O	8.4	1	0.15	10.1002/anie.202108853	ADH
1529	801	CC(C)(C)N1C(=O)C[C@]2(N(C(=O)c3ccc(cc23)C(F)(F)F)c4cccc5cccnc45)C1=O	10	1	0.15	10.1002/anie.202108853	ADH
1530	802	Cc1ccc(cc1)\C=C2/[C@@H](CCc3ccccc3)CC(=O)N2C(C)(C)c4ccccn4	15.2	0.8	0.05	10.1002/anie.202004504	ADH
1531	802	Cc1ccc(cc1)\C=C2/[C@H](CCc3ccccc3)CC(=O)N2C(C)(C)c4ccccn4	10	0.8	0.05	10.1002/anie.202004504	ADH
1532	803	Cc1cccc(c1)[C@@H]2Nc3ccccc3OC2=O	15.4	1	0.2	10.1039/C8SC05797D	ODH
1533	803	Cc1cccc(c1)[C@H]2Nc3ccccc3OC2=O	10	1	0.2	10.1039/C8SC05797D	ODH
1534	804	Cc1ccc(cc1)[C@@H]2Nc3ccccc3OC2=O	33.2	1	0.2	10.1039/C8SC05797D	ODH
1535	804	Cc1ccc(cc1)[C@H]2Nc3ccccc3OC2=O	10	1	0.2	10.1039/C8SC05797D	ODH
1536	805	COc1ccccc1C[C@H](C)C(O)=O	11.1	0.8	0.03	10.1038/s41467/020/17057/z	OJ3
1537	805	COc1ccccc1C[C@@H](C)C(O)=O	10	0.8	0.03	10.1038/s41467/020/17057/z	OJ3
1538	806	C[C@@H](O)c1ccncc1	9.1	1	0.1	10.1021/acscatal.0c04206	OJH
1539	806	C[C@H](O)c1ccncc1	10	1	0.1	10.1021/acscatal.0c04206	OJH
1540	807	FC(F)(F)C[C@]1(CC2(CCC2)CO1)c3ccccc3	8.14	1	0	10.1002/anie.201702925	OD3
1541	807	FC(F)(F)C[C@@]1(CC2(CCC2)CO1)c3ccccc3	10.01	1	0	10.1002/anie.201702925	OD3
1542	808	C[C@@H](C#Cc1ccc(cc1)C#N)c2ccccc2	13.7	1	0.1	10.1038/s41557/019/0346/2	ASH
1543	808	C[C@H](C#Cc1ccc(cc1)C#N)c2ccccc2	10.02	1	0.1	10.1038/s41557/019/0346/2	ASH
1544	809	CC(C)(Oc1ccc(cc1)C2CC2(Cl)Cl)C(=O)O[C@H](CCCCC#N)\C=C\c3ccccc3	7.52	1	0.3	10.1002/anie.202110084	AZ
1545	809	CC(C)(Oc1ccc(cc1)C2CC2(Cl)Cl)C(=O)O[C@@H](CCCCC#N)\C=C\c3ccccc3	10.03	1	0.3	10.1002/anie.202110084	AZ
1546	810	CCC[C@]12CCCN1C(=O)CCC2=O	12.98	1	0.2	10.1002/anie.202107909	IF3
1547	810	CCC[C@@]12CCCN1C(=O)CCC2=O	10.04	1	0.2	10.1002/anie.202107909	IF3
1548	811	CN(C)C(=O)[C@H](N)c1ccccc1Cl	11.04	1	0.06	10.1002/anie.202202552	OJ3
1549	811	CN(C)C(=O)[C@@H](N)c1ccccc1Cl	10.04	1	0.06	10.1002/anie.202202552	OJ3
1550	812	CCCCCOc1ccc(cc1)C#C[C@H](CC)C#N	12.14	0.5	0.15	10.1021/jacs.9b02338	AS
1551	812	CCCCCOc1ccc(cc1)C#C[C@@H](CC)C#N	10.09	0.5	0.15	10.1021/jacs.9b02338	AS
1552	813	CC(C)(C)O[P](=O)(OC(C)(C)C)C(=[N+]=[N-])[C@@H](c1cccc(Cl)c1)c2c[nH]c3ccccc23	8.8	0.5	0.3	10.1021/acs.orglett.2c00213	IC
1553	813	CC(C)(C)O[P](=O)(OC(C)(C)C)C(=[N+]=[N-])[C@H](c1cccc(Cl)c1)c2c[nH]c3ccccc23	10.1	0.5	0.3	10.1021/acs.orglett.2c00213	IC
1554	814	CC(C)(N1[C@H](CC1=O)c2ccccc2)c3ccccn3	11.2	0.7	0.1	10.1002/cjoc.201900533	ADH
1555	814	CC(C)(N1[C@@H](CC1=O)c2ccccc2)c3ccccn3	10.1	0.7	0.1	10.1002/cjoc.201900533	ADH
1556	815	C[C@@H](CC(=O)NC(C)(C)c1ccccn1)c2ccc3ncccc3c2	5.4	1	0.3	10.1039/D1CC01690C	OJH
1557	815	C[C@H](CC(=O)NC(C)(C)c1ccccn1)c2ccc3ncccc3c2	10.1	1	0.3	10.1039/D1CC01690C	OJH
1558	816	COc1ccc(cc1)C(=O)N[C@@H](O)CC(F)(F)F	6.8	1	0.1	10.1039/D1SC06613G	IF3
1559	816	COc1ccc(cc1)C(=O)N[C@H](O)CC(F)(F)F	10.1	1	0.1	10.1039/D1SC06613G	IF3
1560	817	OC(=O)[C@H]1COc2ccccc2C1	11.2	1	0.03	10.31635/ccschem.020.202000176	AD3
1561	817	OC(=O)[C@@H]1COc2ccccc2C1	10.1	1	0.03	10.31635/ccschem.020.202000176	AD3
1562	818	O=C1C[C@@H](CN1)c2ccccc2	8.5	1	0.1	10.1021/acscatal.8b00827	ADH
1563	818	O=C1C[C@H](CN1)c2ccccc2	10.1	1	0.1	10.1021/acscatal.8b00827	ADH
1564	819	CC(=O)N[C@H](C[S](C)(=O)=O)c1cccc(C)c1	14.3	1	0.15	10.1021/acs.orglett.8b02579	ADH
1565	819	CC(=O)N[C@@H](C[S](C)(=O)=O)c1cccc(C)c1	10.1	1	0.15	10.1021/acs.orglett.8b02579	ADH
1566	820	CCOC(OCC)[C@@H](N)c1ccc(F)c(F)c1	10.7	0.8	0.05	10.1039/D1CC06601C	OD3
1567	820	CCOC(OCC)[C@H](N)c1ccc(F)c(F)c1	10.1	0.8	0.05	10.1039/D1CC06601C	OD3
1568	821	COc1ccccc1[C@@H](C)O	10.9	1	0.05	10.1021/acscatal.0c04206	OD3
1569	821	COc1ccccc1[C@H](C)O	10.1	1	0.05	10.1021/acscatal.0c04206	OD3
1570	822	COc1ccc(cc1)C2=C[C@H](O)CCC2	12.4	0.8	0.1	10.1021/acs.orglett.1c01744	OD3
1571	822	COc1ccc(cc1)C2=C[C@@H](O)CCC2	10.1	0.8	0.1	10.1021/acs.orglett.1c01744	OD3
1572	823	C[C@@H](Cc1ccc(Cl)cc1)C(O)=O	10.5	0.8	0.03	10.1038/s41467/020/17057/z	OJ3
1573	823	C[C@H](Cc1ccc(Cl)cc1)C(O)=O	10.1	0.8	0.03	10.1038/s41467/020/17057/z	OJ3
1574	824	COC(=O)[C@@]1(N[C@@H]([C@H]([C@@H]1[N+]([O-])=O)c2ccccc2)c3sccc3)c4ccccc4	8.67	1	0.1	10.1002/anie.201802492	ASH
1575	825	Cc1ccc(cc1)[C@]2(C)CC=C(COC2=O)c3ccccc3	11.38	1	0.1	10.1021/jacs.8b12095	AD
1576	825	Cc1ccc(cc1)[C@@]2(C)CC=C(COC2=O)c3ccccc3	10.11	1	0.1	10.1021/jacs.8b12095	AD
1577	826	Cc1cc(C)cc(c1)[C@H](N)c2ccccc2O	8.75	0.7	0.3	10.1002/anie.201915459	OD3
1578	826	Cc1cc(C)cc(c1)[C@@H](N)c2ccccc2O	10.11	0.7	0.3	10.1002/anie.201915459	OD3
1579	827	FC(F)(F)C[C@@]1(CC(=NO1)c2cccc(Br)c2)c3ccccc3	9.02	0.8	0.15	10.1002/anie.201804315	OD3
1580	827	FC(F)(F)C[C@]1(CC(=NO1)c2cccc(Br)c2)c3ccccc3	10.12	0.8	0.15	10.1002/anie.201804315	OD3
1581	828	F[C@H]1CCCO[C@]1(C(=O)c2ccc(Br)cc2)c3ccc(Br)cc3	11.16	1	0.01	10.1002/chem.201202444	ODH
1582	828	F[C@@H]1CCCO[C@]1(C(=O)c2ccc(Br)cc2)c3ccc(Br)cc3	10.14	1	0.01	10.1002/chem.201202444	ODH
1583	829	Cc1ccc(cc1)c2ccn3CCC[C@](C)(CCO)c23	13.97	1	0.1	10.1016/j.tetlet.2018.09.061	ODH
1584	829	Cc1ccc(cc1)c2ccn3CCC[C@@](C)(CCO)c23	10.16	1	0.1	10.1016/j.tetlet.2018.09.061	ODH
1585	830	CC1(C)CN(C(=O)Nc2cc(cc(c2)C(F)(F)F)C(F)(F)F)[C@@](CN=[N+]=[N-])(C1)c3ccccc3	11.7	0.8	0.03	10.1016/j.chempr.2017.10.008	ODH
1586	830	CC1(C)CN(C(=O)Nc2cc(cc(c2)C(F)(F)F)C(F)(F)F)[C@](CN=[N+]=[N-])(C1)c3ccccc3	10.18	0.8	0.03	10.1016/j.chempr.2017.10.008	ODH
1587	831	CCCC[C@H](C#N)C(/C)=C/c1ccccc1	11.39	0.5	0.05	10.1021/jacs.1c01260	ASH
1588	831	CCCC[C@@H](C#N)C(/C)=C/c1ccccc1	10.18	0.5	0.05	10.1021/jacs.1c01260	ASH
1589	832	CC(C)OC(=O)C([C@@H](CC=O)c1ccccc1)C(=O)OC(C)C	6.9	1	0.1	10.1039/C3CC44214D	ADH
1590	832	CC(C)OC(=O)C([C@H](CC=O)c1ccccc1)C(=O)OC(C)C	10.18	1	0.1	10.1039/C3CC44214D	ADH
1591	833	C[C@@H](COc1ccccc1)C(O)=O	9.08	1	0.1	10.1021/acs.orglett.2c00852	OJH
1592	833	C[C@H](COc1ccccc1)C(O)=O	10.19	1	0.1	10.1021/acs.orglett.2c00852	OJH
1593	834	CC(C)(C)NC(=O)[C@H](OC(=O)c1c(Cl)cccc1Cl)c2cccc(c2)[N+]([O-])=O	7.8	1	0.2	10.1021/jacs.5b09117	ADH
1594	834	CC(C)(C)NC(=O)[C@@H](OC(=O)c1c(Cl)cccc1Cl)c2cccc(c2)[N+]([O-])=O	10.2	1	0.2	10.1021/jacs.5b09117	ADH
1595	835	C[C@@H](CC(=O)NC(C)(C)c1ccccn1)C#CC(O[Si](C)(C)C(C)(C)C)(c2ccc(C)cc2)c3ccc(C)cc3	7.3	0.7	0.03	10.1021/jacs.9b01124	ADH
1596	835	C[C@H](CC(=O)NC(C)(C)c1ccccn1)C#CC(O[Si](C)(C)C(C)(C)C)(c2ccc(C)cc2)c3ccc(C)cc3	10.2	0.7	0.03	10.1021/jacs.9b01124	ADH
1597	836	CC(C)[Si](C#Cc1ccccc1[S@@](=O)c2ccccn2)(C(C)C)C(C)C	11.6	0.8	0.1	10.1021/acs.orglett.1c02918	ADH
1598	836	CC(C)[Si](C#Cc1ccccc1[S@](=O)c2ccccn2)(C(C)C)C(C)C	10.2	0.8	0.1	10.1021/acs.orglett.1c02918	ADH
1599	837	Cc1ccc(cc1)\C=C2/[C@@H](CCCc3ccccc3)CC(=O)N2C(C)(C)c4ccccn4	12.6	0.8	0.05	10.1002/anie.202004504	ADH
1600	837	Cc1ccc(cc1)\C=C2/[C@H](CCCc3ccccc3)CC(=O)N2C(C)(C)c4ccccn4	10.2	0.8	0.05	10.1002/anie.202004504	ADH
1601	838	CC(C)(C)OC(=O)N[C@H](CCC(=O)c1ccccc1)c2c[nH]c3ccc(Br)cc23	11.3	1	0.1	10.1039/D1SC06613G	IF3
1602	838	CC(C)(C)OC(=O)N[C@@H](CCC(=O)c1ccccc1)c2c[nH]c3ccc(Br)cc23	10.2	1	0.1	10.1039/D1SC06613G	IF3
1603	839	C[C@@H]1N[S](=O)(=O)Oc2ccc(C)cc12	8.1	0.8	0.2	10.1039/D0CC01220C	ODH
1604	839	C[C@H]1N[S](=O)(=O)Oc2ccc(C)cc12	10.2	0.8	0.2	10.1039/D0CC01220C	ODH
1605	840	Cc1ccc2OC(=O)[C@@H](Nc2c1)c3ccccc3	14.5	1	0.2	10.1039/C8SC05797D	ODH
1606	840	Cc1ccc2OC(=O)[C@H](Nc2c1)c3ccccc3	10.2	1	0.2	10.1039/C8SC05797D	ODH
1607	841	O[C@@H]1CCCCc2ccccc12	12.8	1	0.05	10.1002/adsc.201800839	OJH
1608	841	O[C@H]1CCCCc2ccccc12	10.2	1	0.05	10.1002/adsc.201800839	OJH
1609	842	O=C1N([C@@H]2CCCN(Cc3ccccc3)[C@@H]2c4ccc(cc4)c5ccccc5)C(=O)c6ccccc16	9.035	0.8	0.15	10.1021/acs.orglett.0c03261	IA
1610	843	COc1ccc(CN2CC\C(=C/C[C@@](C)(C(=O)OC2=O)c3ccc(C)cc3)c4ccccc4)cc1	10.46	1	0.3	10.1002/anie.202005313	AS
1611	843	COc1ccc(CN2CC\C(=C/C[C@](C)(C(=O)OC2=O)c3ccc(C)cc3)c4ccccc4)cc1	10.23	1	0.3	10.1002/anie.202005313	AS
1612	844	CCOC(=O)[C@](C[N+]([O-])=O)(Sc1ccc(C)cc1)c2ccccc2	11.3	1	0.05	10.1021/ol901572x	AS
1613	844	CCOC(=O)[C@@](C[N+]([O-])=O)(Sc1ccc(C)cc1)c2ccccc2	10.23	1	0.05	10.1021/ol901572x	AS
1614	845	C[C@@H](C#N)c1ccc(Oc2ccccc2)cc1	11.33	0.5	0.05	10.1002/cjoc.202000309	AS
1615	845	C[C@H](C#N)c1ccc(Oc2ccccc2)cc1	10.25	0.5	0.05	10.1002/cjoc.202000309	AS
1616	846	CCCC[C@@H](/C=C/c1cccc(C)c1)C#N	12.01	0.5	0.05	10.1021/jacs.1c01260	ASH
1617	846	CCCC[C@H](/C=C/c1cccc(C)c1)C#N	10.25	0.5	0.05	10.1021/jacs.1c01260	ASH
1618	847	CC1(C)CN2C(=O)N([C@@H](N3CCOCC3)[C@]2(C1)c4ccccc4)c5cc(cc(c5)C(F)(F)F)C(F)(F)F	11.15	0.5	0.05	10.1016/j.chempr.2017.10.008	OD3
1619	848	Cc1ccc(cc1)C2=CC[C@](C)(C(=O)OC2)c3ccccc3	12.28	1	0.1	10.1021/jacs.8b12095	AD
1620	848	Cc1ccc(cc1)C2=CC[C@@](C)(C(=O)OC2)c3ccccc3	10.27	1	0.1	10.1021/jacs.8b12095	AD
1621	849	CC(C)N(C(C)C)C(=O)[C@H](N)c1ccccc1F	5.38	1	0.06	10.1002/anie.202202552	OD3
1622	849	CC(C)N(C(C)C)C(=O)[C@@H](N)c1ccccc1F	10.29	1	0.06	10.1002/anie.202202552	OD3
1623	850	CC(C)c1cccc(C(C)C)c1NC[C@@H]2CCc3cccc(C)c3N2	11.1	1	0.05	10.1002/anie.201909919	ODH
1624	850	CC(C)c1cccc(C(C)C)c1NC[C@H]2CCc3cccc(C)c3N2	10.3	1	0.05	10.1002/anie.201909919	ODH
1625	851	CC(C)(NC(=O)C[C@H](CCc1ccccc1)c2ccc(cc2)C#N)c3ccccn3	15.2	0.7	0.3	10.1002/anie.201804197	OJH
1626	851	CC(C)(NC(=O)C[C@@H](CCc1ccccc1)c2ccc(cc2)C#N)c3ccccn3	10.3	0.7	0.3	10.1002/anie.201804197	OJH
1627	852	Clc1cccc2N[C@H]([C@@H]3C=CC(=O)C[C@@H]3c12)c4occc4	11.57	1	0.2	10.1021/acs.orglett.7b03330	ID
1628	853	COc1ccc(cc1)C(=O)N[C@H](CC(F)(F)F)c2c(O)cc(OC)cc2OC	23.1	1	0.15	10.1039/D1SC06613G	IF3
1629	853	COc1ccc(cc1)C(=O)N[C@@H](CC(F)(F)F)c2c(O)cc(OC)cc2OC	10.3	1	0.15	10.1039/D1SC06613G	IF3
1630	854	Fc1ccc(cc1)[C@@H]2CNC(=O)C2	8.6	1	0.1	10.1021/acscatal.8b00827	ADH
1631	854	Fc1ccc(cc1)[C@H]2CNC(=O)C2	10.3	1	0.1	10.1021/acscatal.8b00827	ADH
1632	855	COc1ccc(cc1)[C@@]2(C)CCC(=O)C=C2	9.4	1	0.03	10.1021/jacs.9b07957	OD3
1633	855	COc1ccc(cc1)[C@]2(C)CCC(=O)C=C2	10.3	1	0.03	10.1021/jacs.9b07957	OD3
1634	856	CCOC(OCC)[C@@H](NC(C)=O)c1ccccc1F	10.6	0.8	0.05	10.1039/D1CC06601C	OD3
1635	856	CCOC(OCC)[C@H](NC(C)=O)c1ccccc1F	10.3	0.8	0.05	10.1039/D1CC06601C	OD3
1636	857	CC(C)OC(=O)[C@@H](O)c1cccc(C)c1	5.9	1	0.05	10.1039/C8QO00047F	ODH
1637	857	CC(C)OC(=O)[C@H](O)c1cccc(C)c1	10.3	1	0.05	10.1039/C8QO00047F	ODH
1638	858	CCOC(=O)C[C@@H](B1OC(C)(C)C(C)(C)O1)c2cccc(C)c2	7.6	0.5	0.05	10.1021/acs.orglett.9b00994	ODH
1639	858	CCOC(=O)C[C@H](B1OC(C)(C)C(C)(C)O1)c2cccc(C)c2	10.3	0.5	0.05	10.1021/acs.orglett.9b00994	ODH
1640	859	O=C1N[C@@H](CCc2ccccc2)CO1	11.9	1	0.1	10.1021/acscatal.0c02569	ODH
1641	859	O=C1N[C@H](CCc2ccccc2)CO1	10.3	1	0.1	10.1021/acscatal.0c02569	ODH
1642	860	CC(C)OC(=O)[C@H](CC=O)Cc1ccc(Br)cc1	12.6	1	0.02	10.1021/acs.orglett.9b04624	ODH
1643	860	CC(C)OC(=O)[C@@H](CC=O)Cc1ccc(Br)cc1	10.3	1	0.02	10.1021/acs.orglett.9b04624	ODH
1644	861	O[C@@H]1CCCc2ccccc12	12.8	1	0.05	10.1002/adsc.201800839	OJH
1645	861	O[C@H]1CCCc2ccccc12	10.3	1	0.05	10.1002/adsc.201800839	OJH
1646	862	OCc1cccc(c1)[C@]2(CC(F)(F)F)CC3(CCCC3)CO2	8.81	1	0.05	10.1002/anie.201702925	OD3
1647	862	OCc1cccc(c1)[C@@]2(CC(F)(F)F)CC3(CCCC3)CO2	10.32	1	0.05	10.1002/anie.201702925	OD3
1648	863	C[C@@](CBr)(C(=O)c1ccc(F)cc1)c2ccc(F)cc2	9.12	1	0.01	10.1039/C1SC00295C	AD
1649	863	C[C@](CBr)(C(=O)c1ccc(F)cc1)c2ccc(F)cc2	10.32	1	0.01	10.1039/C1SC00295C	AD
1650	864	CCOC(=O)[C@](C[N+]([O-])=O)(Sc1ccc2ccccc2c1)c3ccc(cc3)C4(C)OCCO4	11.06	1	0.2	10.1021/ol901572x	AD
1651	864	CCOC(=O)[C@@](C[N+]([O-])=O)(Sc1ccc2ccccc2c1)c3ccc(cc3)C4(C)OCCO4	10.32	1	0.2	10.1021/ol901572x	AD
1652	865	CCOC(=O)[C@H](CC(=O)c1ccc(Cl)cc1)C[N+]([O-])=O	8.96	1	0.3	10.1039/B905033G	AD
1653	865	CCOC(=O)[C@@H](CC(=O)c1ccc(Cl)cc1)C[N+]([O-])=O	10.37	1	0.3	10.1039/B905033G	AD
1654	866	Clc1ccc(cc1Cl)[C@H](C#C)C(=C)C(=O)OCc2ccccc2	11.49	1	0.01	10.1021/jacs.7b08207	OD
1655	866	Clc1ccc(cc1Cl)[C@@H](C#C)C(=C)C(=O)OCc2ccccc2	10.37	1	0.01	10.1021/jacs.7b08207	OD
1656	867	CC[C@@H](C#Cc1ncccn1)c2ccccc2	8.09	1	0.1	10.1038/s41557/019/0346/2	AD3
1657	867	CC[C@H](C#Cc1ncccn1)c2ccccc2	10.38	1	0.1	10.1038/s41557/019/0346/2	AD3
1658	868	C[C@@H](C#CCOC(C)=O)c1ccccc1C(=O)NC(C)(C)C	17.83	0.8	0.1	10.1038/s41467/019/13705/1	ADH
1659	868	C[C@H](C#CCOC(C)=O)c1ccccc1C(=O)NC(C)(C)C	10.38	0.8	0.1	10.1038/s41467/019/13705/1	ADH
1660	869	FC(F)(F)C[C@]1(CC2(CCCC2)CO1)c3ccc4ccccc4c3	9.6	0.5	0.02	10.1002/anie.201702925	OD3
1661	869	FC(F)(F)C[C@@]1(CC2(CCCC2)CO1)c3ccc4ccccc4c3	10.4	0.5	0.02	10.1002/anie.201702925	OD3
1662	870	Fc1cccc(c1)[C@@H]2NCCc3ccccc23	11.3	1	0.3	10.1039/C8CC03586E	AD3
1663	870	Fc1cccc(c1)[C@H]2NCCc3ccccc23	10.4	1	0.3	10.1039/C8CC03586E	AD3
1664	871	Cc1ccc(cc1)C2=C(Br)[C@H](O)CCC2	9.8	1	0.02	10.1021/acs.orglett.1c01744	OD3
1665	871	Cc1ccc(cc1)C2=C(Br)[C@@H](O)CCC2	10.4	1	0.02	10.1021/acs.orglett.1c01744	OD3
1666	872	CC[C@@H]1N[S](=O)(=O)Oc2ccccc12	8.1	0.8	0.2	10.1039/D0CC01220C	ODH
1667	872	CC[C@H]1N[S](=O)(=O)Oc2ccccc12	10.4	0.8	0.2	10.1039/D0CC01220C	ODH
1668	873	O[C@@H](\C=C\c1ccccc1)C(F)(F)F	12	1	0.08	10.1039/D1QO00368B	OJH
1669	873	O[C@H](\C=C\c1ccccc1)C(F)(F)F	10.4	1	0.08	10.1039/D1QO00368B	OJH
1670	874	CC[C@@H](C#Cc1cccc(Br)c1)c2ccccc2	11.49	1	0	10.1038/s41557/019/0346/2	ODH
1671	874	CC[C@H](C#Cc1cccc(Br)c1)c2ccccc2	10.43	1	0	10.1038/s41557/019/0346/2	ODH
1672	875	CC[C@@H](C#Cc1cccc(Cl)c1)c2ccccc2	11.49	1	0	10.1038/s41557/019/0346/2	ODH
1673	875	CC[C@H](C#Cc1cccc(Cl)c1)c2ccccc2	10.43	1	0	10.1038/s41557/019/0346/2	ODH
1674	876	C[C@]1(CC=C(COC1=O)c2ccccc2)c3cccc(Cl)c3	12.22	1	0.1	10.1021/jacs.8b12095	AD
1675	876	C[C@@]1(CC=C(COC1=O)c2ccccc2)c3cccc(Cl)c3	10.43	1	0.1	10.1021/jacs.8b12095	AD
1676	877	Fc1ccc2[C@@H]3CC(=O)C=C[C@H]3[C@@H](Nc2c1)c4ccccc4	9.39	1	0.2	10.1021/acs.orglett.7b03330	ID
1677	878	Cc1ccc(cc1)[C@]2(CC(F)(F)F)CC3(CCCC3)CO2	6.84	1	0	10.1002/anie.201702925	OD3
1678	878	Cc1ccc(cc1)[C@@]2(CC(F)(F)F)CC3(CCCC3)CO2	10.45	1	0	10.1002/anie.201702925	OD3
1679	879	FC(F)(F)C[C@@]1(CC(=NO1)c2cccc(I)c2)c3ccccc3	9.49	0.8	0.15	10.1002/anie.201804315	OD3
1680	879	FC(F)(F)C[C@]1(CC(=NO1)c2cccc(I)c2)c3ccccc3	10.45	0.8	0.15	10.1002/anie.201804315	OD3
1681	880	OC[C@@H]1[C@@H](c2ccccc2)[C@@]13CCC3(c4ccccc4)c5ccccc5	7.75	1	0.1	10.1002/anie.201912834	ODH
1682	881	FC(F)(F)CCCc1ccccc1[C@H](NC(=O)c2ccccc2)c3cn(Cc4ccccc4)c5ccccc35	8.04	1	0.2	10.1016/j.jfluchem.2017.03.008	ODH
1683	881	FC(F)(F)CCCc1ccccc1[C@@H](NC(=O)c2ccccc2)c3cn(Cc4ccccc4)c5ccccc35	10.47	1	0.2	10.1016/j.jfluchem.2017.03.008	ODH
1684	882	CC[C@@H](C#Cc1ccccc1F)c2ccccc2	11.32	0.5	0.002	10.1038/s41557/019/0346/2	ODH
1685	882	CC[C@H](C#Cc1ccccc1F)c2ccccc2	10.49	0.5	0.002	10.1038/s41557/019/0346/2	ODH
1686	883	CCOC(=O)N1C=Cc2cc(ccc2[C@@H]1C(=[N+]=[N-])[P](=O)(OC)OC)C(C)(C)C	20.991	0.5	0.3	10.1039/D0CC03201H	IA
1687	883	CCOC(=O)N1C=Cc2cc(ccc2[C@H]1C(=[N+]=[N-])[P](=O)(OC)OC)C(C)(C)C	10.496	0.5	0.3	10.1039/D0CC03201H	IA
1688	884	CCCCCCCC[C@@H]1CCc2ccccc2N1	12.1	0.5	0.1	10.1021/ja2023042	OJH
1689	884	CCCCCCCC[C@H]1CCc2ccccc2N1	10.5	0.5	0.1	10.1021/ja2023042	OJH
1690	885	CC(C)(C)CC(C)(C)NC(=O)[C@H](OC(=O)C(c1ccccc1)(c2ccccc2)c3ccccc3)c4cccc(c4)[N+]([O-])=O	6.2	1	0.3	10.1021/jacs.5b09117	IC
1691	885	CC(C)(C)CC(C)(C)NC(=O)[C@@H](OC(=O)C(c1ccccc1)(c2ccccc2)c3ccccc3)c4cccc(c4)[N+]([O-])=O	10.5	1	0.3	10.1021/jacs.5b09117	IC
1692	886	CC(C)(C)OC(=O)N[C@@H](c1ccccc1Br)C(=[N+]=[N-])[P](=O)(OC(C)(C)C)OC(C)(C)C	13.6	0.5	0.1	10.1021/ol300664d	ADH
1693	886	CC(C)(C)OC(=O)N[C@H](c1ccccc1Br)C(=[N+]=[N-])[P](=O)(OC(C)(C)C)OC(C)(C)C	10.5	0.5	0.1	10.1021/ol300664d	ADH
1694	887	CC(C)O[P](=O)(OC(C)C)C(=[N+]=[N-])[C@@H](c1ccccc1)c2c[nH]c3ccccc23	8.9	0.5	0.3	10.1021/acs.orglett.2c00213	IC
1695	887	CC(C)O[P](=O)(OC(C)C)C(=[N+]=[N-])[C@H](c1ccccc1)c2c[nH]c3ccccc23	10.5	0.5	0.3	10.1021/acs.orglett.2c00213	IC
1696	888	CC(C)[Si](C#Cc1cc(C)ccc1[S@@](=O)c2ccccn2)(C(C)C)C(C)C	8.9	0.8	0.05	10.1021/acs.orglett.1c02918	ADH
1697	888	CC(C)[Si](C#Cc1cc(C)ccc1[S@](=O)c2ccccn2)(C(C)C)C(C)C	10.5	0.8	0.05	10.1021/acs.orglett.1c02918	ADH
1698	889	Cc1ccc(cc1)\C=C2/[C@@H](Cc3ccccc3)CC(=O)N2C(C)(C)c4ccccn4	11.6	0.8	0.05	10.1002/anie.202004504	ADH
1699	889	Cc1ccc(cc1)\C=C2/[C@H](Cc3ccccc3)CC(=O)N2C(C)(C)c4ccccn4	10.5	0.8	0.05	10.1002/anie.202004504	ADH
1700	890	CCC[C@@H](CC(=O)NC(C)(C)c1ccccn1)c2ccc(cc2)C(C)=O	9.2	0.7	0.2	10.1002/anie.201804197	ASH
1701	890	CCC[C@H](CC(=O)NC(C)(C)c1ccccn1)c2ccc(cc2)C(C)=O	10.5	0.7	0.2	10.1002/anie.201804197	ASH
1702	891	COC(=O)C[C@H](C)c1ccc(cc1)C(C)=O	9.4	1	0.3	10.1039/D1CC01690C	OJH
1703	891	COC(=O)C[C@@H](C)c1ccc(cc1)C(C)=O	10.5	1	0.3	10.1039/D1CC01690C	OJH
1704	892	COc1ccc(cc1)[S@](=O)c2ccccn2	11.2	1	0.3	10.1021/acs.orglett.1c02918	OJH
1705	892	COc1ccc(cc1)[S@@](=O)c2ccccn2	10.5	1	0.3	10.1021/acs.orglett.1c02918	OJH
1706	893	CC(C)(C)OC(=O)N[C@H](CCC(=C)c1ccccc1)c2c[nH]c3ccccc23	8.3	1	0.15	10.1039/D1SC06613G	IF3
1707	893	CC(C)(C)OC(=O)N[C@@H](CCC(=C)c1ccccc1)c2c[nH]c3ccccc23	10.5	1	0.15	10.1039/D1SC06613G	IF3
1708	894	CC(C)(C)OC(=O)N[C@H](CCC(=NO)c1ccccc1)c2c[nH]c3ccccc23	8.3	1	0.15	10.1039/D1SC06613G	IF3
1709	894	CC(C)(C)OC(=O)N[C@@H](CCC(=NO)c1ccccc1)c2c[nH]c3ccccc23	10.5	1	0.15	10.1039/D1SC06613G	IF3
1710	895	COc1cccc(c1)[C@@]2(C)CCC(=O)C=C2	8.9	1	0.03	10.1021/jacs.9b07957	AD3
1711	895	COc1cccc(c1)[C@]2(C)CCC(=O)C=C2	10.5	1	0.03	10.1021/jacs.9b07957	AD3
1712	896	C[C@H](CC(=O)c1ccccc1C)[S](=O)(=O)c2ccc(C)cc2	12.2	1	0.15	10.1021/acs.orglett.0c03517	ODH
1713	896	C[C@@H](CC(=O)c1ccccc1C)[S](=O)(=O)c2ccc(C)cc2	10.5	1	0.15	10.1021/acs.orglett.0c03517	ODH
1714	897	COC(=O)C(=C)[C@@H](c1cccc2ccccc12)C(=[N+]=[N-])[P](=O)(OC(C)C)OC(C)C	11.725	0.5	0.2	10.1002/adsc.201600353	ASH
1715	897	COC(=O)C(=C)[C@H](c1cccc2ccccc12)C(=[N+]=[N-])[P](=O)(OC(C)C)OC(C)C	10.506	0.5	0.2	10.1002/adsc.201600353	ASH
1716	898	FC(F)(F)C[C@]1(CC2(CCCC2)CO1)c3ccc(Br)cc3	7.79	1	0	10.1002/anie.201702925	OD3
1717	898	FC(F)(F)C[C@@]1(CC2(CCCC2)CO1)c3ccc(Br)cc3	10.51	1	0	10.1002/anie.201702925	OD3
1718	899	C[C@]1(CCO)CCCn2cccc12	8.94	1	0.1	10.1016/j.tetlet.2018.09.061	ID
1719	899	C[C@@]1(CCO)CCCn2cccc12	10.51	1	0.1	10.1016/j.tetlet.2018.09.061	ID
1720	900	CCOC(=O)[C@](C[N+]([O-])=O)(Sc1ccccc1)c2ccccc2	11.54	1	0.05	10.1021/ol901572x	AD
1721	900	CCOC(=O)[C@@](C[N+]([O-])=O)(Sc1ccccc1)c2ccccc2	10.52	1	0.05	10.1021/ol901572x	AD
1722	901	O=C1CCC(=O)[C@]2(CCCN12)CC3CCCC3	12.45	1	0.2	10.1002/anie.202107909	IF3
1723	901	O=C1CCC(=O)[C@@]2(CCCN12)CC3CCCC3	10.53	1	0.2	10.1002/anie.202107909	IF3
1724	902	COC(=O)[C@@]1(N[C@@H]([C@H]([C@@H]1[N+]([O-])=O)c2ccccc2Br)c3ccccc3)c4ccccc4	11.536	1	0.05	10.1002/anie.201802492	ADH
1725	903	Fc1ccc(cc1)[C@@H]2Nc3ccccc3[C@@H]4CC(=O)C=C[C@@H]24	11.36	1	0.2	10.1021/acs.orglett.7b03330	ID
1726	904	CC(C)O[P](=O)(OC(C)C)C(=[N+]=[N-])[C@@]1(NC(=O)OC(C)(C)C)C(=O)N(C)c2ccccc12	8.293	0.5	0.3	10.1021/acs.orglett.6b02095	IA
1727	904	CC(C)O[P](=O)(OC(C)C)C(=[N+]=[N-])[C@]1(NC(=O)OC(C)(C)C)C(=O)N(C)c2ccccc12	10.552	0.5	0.3	10.1021/acs.orglett.6b02095	IA
1728	905	CC[C@@H](C#Cc1ccccc1)c2ccccc2	15.33	1	0.005	10.1038/s41557/019/0346/2	ODH
1729	905	CC[C@H](C#Cc1ccccc1)c2ccccc2	10.57	1	0.005	10.1038/s41557/019/0346/2	ODH
1730	906	CC[C@]1(CC=C(COC1=O)c2ccccc2)c3ccccc3	12.3	1	0.1	10.1021/jacs.8b12095	AD
1731	906	CC[C@@]1(CC=C(COC1=O)c2ccccc2)c3ccccc3	10.57	1	0.1	10.1021/jacs.8b12095	AD
1732	907	C1Cc2ccccc2N[C@@H]1CNC(c3ccccc3)c4ccccc4	13.5	1	0.1	10.1002/anie.201909919	ODH
1733	907	C1Cc2ccccc2N[C@H]1CNC(c3ccccc3)c4ccccc4	10.6	1	0.1	10.1002/anie.201909919	ODH
1734	908	CC(C)(N1[C@H](CC1=O)c2ccc(Br)cc2)c3ccccn3	14.6	1.2	0.2	10.1002/cjoc.201900533	ID
1735	908	CC(C)(N1[C@@H](CC1=O)c2ccc(Br)cc2)c3ccccn3	10.6	1.2	0.2	10.1002/cjoc.201900533	ID
1736	909	O=[S@@](c1ccc2ccccc2c1)c3ccccn3	8.7	1	0.3	10.1021/acs.orglett.1c02918	ODH
1737	909	O=[S@](c1ccc2ccccc2c1)c3ccccn3	10.6	1	0.3	10.1021/acs.orglett.1c02918	ODH
1738	910	Cc1ccn2CCCC[C@H](CCO)c12	9.43	1	0.05	10.1016/j.tetlet.2018.09.061	ID
1739	910	Cc1ccn2CCCC[C@@H](CCO)c12	10.6	1	0.05	10.1016/j.tetlet.2018.09.061	ID
1740	911	CCOC(=O)[C@]1(CC(=C(NC(=O)c2ccccc2)C(=O)O1)c3ccc(cc3)C(F)(F)F)c4ccccc4	7.05	1	0.5	10.1039/C6QO00018E	ADH
1741	911	CCOC(=O)[C@@]1(CC(=C(NC(=O)c2ccccc2)C(=O)O1)c3ccc(cc3)C(F)(F)F)c4ccccc4	10.6	1	0.5	10.1039/C6QO00018E	ADH
1742	912	CC(C)(C)OC(=O)N[C@H](CCC(=O)c1ccccc1)c2c[nH]c3cc(Cl)ccc23	11.6	1	0.15	10.1039/D1SC06613G	IF3
1743	912	CC(C)(C)OC(=O)N[C@@H](CCC(=O)c1ccccc1)c2c[nH]c3cc(Cl)ccc23	10.6	1	0.15	10.1039/D1SC06613G	IF3
1744	913	C[C@H](C#N)c1ccccc1C	8	1	0.05	10.1002/anie.201906111	ASH
1745	913	C[C@@H](C#N)c1ccccc1C	10.6	1	0.05	10.1002/anie.201906111	ASH
1746	914	CCOC(OCC)[C@@H](N)c1ccc(C)cc1	8.9	1	0.05	10.1039/D1CC06601C	OD3
1747	914	CCOC(OCC)[C@H](N)c1ccc(C)cc1	10.6	1	0.05	10.1039/D1CC06601C	OD3
1748	915	CCOC(=O)C[C@H](Sc1ccccc1)c2ccc(F)cc2	7.5	1	0.01	10.1021/acs.orglett.8b02339	ODH
1749	915	CCOC(=O)C[C@@H](Sc1ccccc1)c2ccc(F)cc2	10.6	1	0.01	10.1021/acs.orglett.8b02339	ODH
1750	916	CC(C)OC(=O)C[C@@H](C#N)c1ccccc1	9.4	1	0.05	10.1039/C7SC04639A	ODH
1751	916	CC(C)OC(=O)C[C@H](C#N)c1ccccc1	10.6	1	0.05	10.1039/C7SC04639A	ODH
1752	917	O=C1Oc2ccccc2N[C@H]1c3cscc3	14.3	1	0.2	10.1039/C8SC05797D	ODH
1753	917	O=C1Oc2ccccc2N[C@@H]1c3cscc3	10.6	1	0.2	10.1039/C8SC05797D	ODH
1754	918	CCOC(=O)C[C@H](Sc1ccccc1)c2ccccc2	19	1	0.01	10.1021/acs.orglett.8b02339	ODH
1755	918	CCOC(=O)C[C@@H](Sc1ccccc1)c2ccccc2	10.6	1	0.01	10.1021/acs.orglett.8b02339	ODH
1756	919	CCOC(OCC)[C@@H](N)c1ccc(OC)c(OC)c1	13.9	0.8	0.1	10.1039/D1CC06601C	OJ3
1757	919	CCOC(OCC)[C@H](N)c1ccc(OC)c(OC)c1	10.6	0.8	0.1	10.1039/D1CC06601C	OJ3
1758	920	C=CCCC[C@@H](C#Cc1ccccc1)c2ccccc2	21.67	1	0.005	10.1038/s41557/019/0346/2	OD3
1759	920	C=CCCC[C@H](C#Cc1ccccc1)c2ccccc2	10.61	1	0.005	10.1038/s41557/019/0346/2	OD3
1760	921	BrCC[C@@H](C#Cc1ccccc1)c2ccccc2	9.15	1	0.01	10.1038/s41557/019/0346/2	OJH
1761	921	BrCC[C@H](C#Cc1ccccc1)c2ccccc2	10.66	1	0.01	10.1038/s41557/019/0346/2	OJH
1762	922	C[C@@H](C#Cc1cccc(Cl)c1)c2ccccc2C(=O)NC(C)(C)C	15.99	0.8	0.02	10.1038/s41467/019/13705/1	ADH
1763	922	C[C@H](C#Cc1cccc(Cl)c1)c2ccccc2C(=O)NC(C)(C)C	10.69	0.8	0.02	10.1038/s41467/019/13705/1	ADH
1764	923	Cc1cccc(c1)C2(CC[C@]23[C@H](C=O)[C@H]3c4ccccc4)c5cccc(C)c5	11.95	1	0.1	10.1002/anie.201912834	ODH
1765	924	COC(=O)[C@@]1(N[C@@H]([C@H]([C@@H]1[N+]([O-])=O)c2ccccc2)c3ccccc3)c4ccccc4Cl	12.206	1	0.05	10.1002/anie.201802492	ADH
1766	925	CC(C)(NC(=O)C[C@@H]1CCOc2cc(Br)ccc12)c3ccccn3	9.6	1	0.1	10.1021/acs.orglett.0c03775	ASH
1767	925	CC(C)(NC(=O)C[C@H]1CCOc2cc(Br)ccc12)c3ccccn3	10.7	1	0.1	10.1021/acs.orglett.0c03775	ASH
1768	926	C[C@H](CCCCN1C(=O)c2ccccc2C1=O)c3ccc(Cl)c(F)c3c4ccc(cn4)c5cc(cc(c5)C(F)(F)F)C(F)(F)F	9.26	0.7	0.2	10.1021/jacs.1c08562	IC
1769	926	C[C@@H](CCCCN1C(=O)c2ccccc2C1=O)c3ccc(Cl)c(F)c3c4ccc(cn4)c5cc(cc(c5)C(F)(F)F)C(F)(F)F	10.7	0.7	0.2	10.1021/jacs.1c08562	IC
1770	927	Clc1ccc(cc1)[C@@H]2Nc3ccccc3[C@@H]4CC(=O)C=C[C@@H]24	13.78	1	0.2	10.1021/acs.orglett.7b03330	ID
1771	928	FC(F)(F)c1ccccc1C[C@]23CCCN2C(=O)CCCC3=O	8.47	1	0.2	10.1002/anie.202107909	IF3
1772	928	FC(F)(F)c1ccccc1C[C@@]23CCCN2C(=O)CCCC3=O	10.7	1	0.2	10.1002/anie.202107909	IF3
1773	929	COC(=O)\C=C\C[C@H]1N(CCc2c3ccccc3n(c12)[S](=O)(=O)c4ccc(C)cc4)C(C)=O	12.12	1	0.2	10.1038/s41467/019/11382/8	ODH
1774	929	COC(=O)\C=C\C[C@@H]1N(CCc2c3ccccc3n(c12)[S](=O)(=O)c4ccc(C)cc4)C(C)=O	10.7	1	0.2	10.1038/s41467/019/11382/8	ODH
1775	930	O=C1C[C@@H](CN1)c2ccc3ccccc3c2	10	1	0.1	10.1021/acscatal.8b00827	ADH
1776	930	O=C1C[C@H](CN1)c2ccc3ccccc3c2	10.7	1	0.1	10.1021/acscatal.8b00827	ADH
1777	931	Cc1cccc(c1)[C@H](O)CCCC(=O)Nc2ccccc2	13.8	1	0.15	10.1039/C8QO00307F	ADH
1778	931	Cc1cccc(c1)[C@@H](O)CCCC(=O)Nc2ccccc2	10.7	1	0.15	10.1039/C8QO00307F	ADH
1779	932	CC(=O)N[C@H](C[S](C)(=O)=O)c1cccc(F)c1	17	1	0.15	10.1021/acs.orglett.8b02579	ADH
1780	932	CC(=O)N[C@@H](C[S](C)(=O)=O)c1cccc(F)c1	10.7	1	0.15	10.1021/acs.orglett.8b02579	ADH
1781	933	Cc1cccc(c1)[C@H]2CCC(=O)N2	12.1	0.8	0.1	10.1021/acs.orglett.0c00669	IA
1782	933	Cc1cccc(c1)[C@@H]2CCC(=O)N2	10.7	0.8	0.1	10.1021/acs.orglett.0c00669	IA
1783	934	C[C@H]1Cc2cc(F)ccc2N1	7.3	0.8	0.03	10.1021/acs.orglett.8b00312	ODH
1784	934	C[C@@H]1Cc2cc(F)ccc2N1	10.7	0.8	0.03	10.1021/acs.orglett.8b00312	ODH
1785	935	C[C@@H](Cc1ccc(F)cc1)C(O)=O	12.1	0.8	0.03	10.1038/s41467/020/17057/z	OJ3
1786	935	C[C@H](Cc1ccc(F)cc1)C(O)=O	10.7	0.8	0.03	10.1038/s41467/020/17057/z	OJ3
1787	936	CCOC(=O)N1C=Cc2c(Cl)cccc2[C@@H]1C(=[N+]=[N-])[P](=O)(OC)OC	13.255	0.5	0.3	10.1039/D0CC03201H	IA
1788	936	CCOC(=O)N1C=Cc2c(Cl)cccc2[C@H]1C(=[N+]=[N-])[P](=O)(OC)OC	10.716	0.5	0.3	10.1039/D0CC03201H	IA
1789	937	O=C(CCCC#C)O[C@H](CCCCC#N)\C=C\c1ccccc1	8.11	1	0.3	10.1002/anie.202110084	AZ
1790	937	O=C(CCCC#C)O[C@@H](CCCCC#N)\C=C\c1ccccc1	10.73	1	0.3	10.1002/anie.202110084	AZ
1791	938	COc1ccc(CN2CC\C(=C/C[C@@](C)(C(=O)OC2=O)c3ccc(Cl)cc3)c4ccccc4)cc1	14.67	1	0.3	10.1002/anie.202005313	AS
1792	938	COc1ccc(CN2CC\C(=C/C[C@](C)(C(=O)OC2=O)c3ccc(Cl)cc3)c4ccccc4)cc1	10.74	1	0.3	10.1002/anie.202005313	AS
1793	939	C[C@H](C(O)=O)c1cccc(C)c1	12.17	0.8	0.03	10.1021/acs.orglett.2c00852	AD3
1794	939	C[C@@H](C(O)=O)c1cccc(C)c1	10.75	0.8	0.03	10.1021/acs.orglett.2c00852	AD3
1795	940	CN(C)C(=O)[C@H](N)c1ccc(cc1)C(F)(F)F	9.23	1	0.1	10.1002/anie.202202552	AD3
1796	940	CN(C)C(=O)[C@@H](N)c1ccc(cc1)C(F)(F)F	10.76	1	0.1	10.1002/anie.202202552	AD3
1797	941	CCOC(=O)C[C@H](C#CC)c1ccc(OCc2cccc(c2)c3ccc(cc3)C(F)(F)F)cc1	11.98	1	0.02	10.1038/s41557/019/0346/2	IB
1798	941	CCOC(=O)C[C@@H](C#CC)c1ccc(OCc2cccc(c2)c3ccc(cc3)C(F)(F)F)cc1	10.77	1	0.02	10.1038/s41557/019/0346/2	IB
1799	942	F[C@@H]1CCCO[C@@]1(C(=O)c2ccc(Br)cc2)c3ccc(Br)cc3	9.76	1	0.01	10.1002/chem.201202444	ODH
1800	943	O=C1CCCC(=O)[C@]2(CCCN12)CCc3ccccc3	13.86	1	0.2	10.1002/anie.202107909	IF3
1801	943	O=C1CCCC(=O)[C@@]2(CCCN12)CCc3ccccc3	10.78	1	0.2	10.1002/anie.202107909	IF3
1802	944	CN(C)C(=O)[C@H](N)Cc1ccccc1Cl	5.64	1	0.15	10.1002/anie.202202552	AD3
1803	944	CN(C)C(=O)[C@@H](N)Cc1ccccc1Cl	10.78	1	0.15	10.1002/anie.202202552	AD3
1804	945	CCOC(=O)C1(CN(C(=O)Nc2cccc(c2)C(F)(F)F)[C@@](CC(F)(F)F)(C1)c3ccccc3)C(=O)OCC	9.82	0.5	0.136364	10.1021/jacs.6b04077	OD3
1805	945	CCOC(=O)C1(CN(C(=O)Nc2cccc(c2)C(F)(F)F)[C@](CC(F)(F)F)(C1)c3ccccc3)C(=O)OCC	10.79	0.5	0.136364	10.1021/jacs.6b04077	OD3
1806	946	COC(=O)/C=C/C[C@H]1N(CCc2ccccc12)C(=O)\C=C\C	8.53	1	0.2	10.1038/s41467/019/11382/8	ODH
1807	946	COC(=O)/C=C/C[C@@H]1N(CCc2ccccc12)C(=O)\C=C\C	10.79	1	0.2	10.1038/s41467/019/11382/8	ODH
1808	947	CCCCCCCCCC[C@@H]1CCC2=C(CCCC2=O)N1	8.2	1	0.1	10.1039/c002668a	ODH
1809	947	CCCCCCCCCC[C@H]1CCC2=C(CCCC2=O)N1	10.8	1	0.1	10.1039/c002668a	ODH
1810	948	CCCCCCCCCC[C@H]1CCC2=C(CCCC2=O)N1	8.2	1	0.1	10.1002/adsc.200900870	ODH
1811	948	CCCCCCCCCC[C@@H]1CCC2=C(CCCC2=O)N1	10.8	1	0.1	10.1002/adsc.200900870	ODH
1812	949	CC(C)(C)N1C(=O)C[C@@]2(N(C(=O)C=C2c3ccccc3)c4cccc5cccnc45)C1=O	9.2	1	0.4	10.1002/anie.202108853	IA
1813	949	CC(C)(C)N1C(=O)C[C@]2(N(C(=O)C=C2c3ccccc3)c4cccc5cccnc45)C1=O	10.8	1	0.4	10.1002/anie.202108853	IA
1814	950	CC(C)(C)OC(=O)N1C(=O)[C@@](C\C=C\c2ccc(Br)cc2)(c3ccccc3)c4ccccc14	6.8	1	0.1	10.1002/adsc.201501155	ADH
1815	950	CC(C)(C)OC(=O)N1C(=O)[C@](C\C=C\c2ccc(Br)cc2)(c3ccccc3)c4ccccc14	10.8	1	0.1	10.1002/adsc.201501155	ADH
1816	951	CCOC(=O)C(C[C@@H](NC(=O)OC(C)(C)C)c1c[nH]c2ccccc12)C(=O)OCC	9.4	1	0.15	10.1039/D1SC06613G	IF3
1817	951	CCOC(=O)C(C[C@H](NC(=O)OC(C)(C)C)c1c[nH]c2ccccc12)C(=O)OCC	10.8	1	0.15	10.1039/D1SC06613G	IF3
1818	952	C[C@@H]1NC(=O)c2ccccc2c3ccc(Cl)cc13	16.8	0.8	0.2	10.1021/acs.orglett.0c02282	AD3
1819	952	C[C@H]1NC(=O)c2ccccc2c3ccc(Cl)cc13	10.8	0.8	0.2	10.1021/acs.orglett.0c02282	AD3
1820	953	CC(=O)N[C@H](C[S](C)(=O)=O)c1cccc(Cl)c1	15.5	1	0.15	10.1021/acs.orglett.8b02579	ADH
1821	953	CC(=O)N[C@@H](C[S](C)(=O)=O)c1cccc(Cl)c1	10.8	1	0.15	10.1021/acs.orglett.8b02579	ADH
1822	954	C[C@H](O)C(/C)=C/c1ccccc1	12.4	0.8	0.05	10.1021/acs.orglett.1c01744	OD3
1823	954	C[C@@H](O)C(/C)=C/c1ccccc1	10.8	0.8	0.05	10.1021/acs.orglett.1c01744	OD3
1824	955	Cc1ccc2CCCC[C@@H](O)c2c1	9.6	1	0.02	10.1002/adsc.201800839	ODH
1825	955	Cc1ccc2CCCC[C@H](O)c2c1	10.8	1	0.02	10.1002/adsc.201800839	ODH
1826	956	CCOC(=O)C[C@H](B1OC(C)(C)C(C)(C)O1)c2ccc(cc2)c3ccccc3	11.2	0.5	0.01	10.1002/adsc.201900161	ODH
1827	956	CCOC(=O)C[C@@H](B1OC(C)(C)C(C)(C)O1)c2ccc(cc2)c3ccccc3	10.8	0.5	0.01	10.1002/adsc.201900161	ODH
1828	957	CCCC[C@H]1CCc2ccccc2N1	9.3	0.8	0.05	10.1039/C8CC03586E	OJH
1829	957	CCCC[C@@H]1CCc2ccccc2N1	10.8	0.8	0.05	10.1039/C8CC03586E	OJH
1830	958	O[C@@H](c1cccc(Cl)c1)C(F)(F)F	12.9	1	0.05	10.1039/D1QO00368B	OJH
1831	958	O[C@H](c1cccc(Cl)c1)C(F)(F)F	10.8	1	0.05	10.1039/D1QO00368B	OJH
1832	959	CC[C@@H](C#Cc1ccccc1)c2cccc(C)c2	13.69	1	0.005	10.1038/s41557/019/0346/2	OD3
1833	959	CC[C@H](C#Cc1ccccc1)c2cccc(C)c2	10.82	1	0.005	10.1038/s41557/019/0346/2	OD3
1834	960	Fc1cccc(c1)[C@]2(CC(=NO2)c3ccccc3)CC(F)(F)F	9.27	0.8	0.1	10.1002/anie.201804315	ODH
1835	960	Fc1cccc(c1)[C@@]2(CC(=NO2)c3ccccc3)CC(F)(F)F	10.83	0.8	0.1	10.1002/anie.201804315	ODH
1836	961	CC[C@@H](C#Cc1ccccc1)c2ccccc2C	8.66	1	0.005	10.1038/s41557/019/0346/2	OD3
1837	961	CC[C@H](C#Cc1ccccc1)c2ccccc2C	10.85	1	0.005	10.1038/s41557/019/0346/2	OD3
1838	962	CCOC(=O)N1C=Cc2c(Br)cccc2[C@@H]1C(=[N+]=[N-])[P](=O)(OC)OC	13.524	0.5	0.3	10.1039/D0CC03201H	IA
1839	962	CCOC(=O)N1C=Cc2c(Br)cccc2[C@H]1C(=[N+]=[N-])[P](=O)(OC)OC	10.851	0.5	0.3	10.1039/D0CC03201H	IA
1840	963	CC1(C)CN(C(=O)Nc2cc(cc(c2)C(F)(F)F)C(F)(F)F)[C@@](CN=[N+]=[N-])(C1)c3ccc(F)cc3	16.28	0.5	0.05	10.1016/j.chempr.2017.10.008	ASH
1841	963	CC1(C)CN(C(=O)Nc2cc(cc(c2)C(F)(F)F)C(F)(F)F)[C@](CN=[N+]=[N-])(C1)c3ccc(F)cc3	10.86	0.5	0.05	10.1016/j.chempr.2017.10.008	ASH
1842	964	Fc1cccc(c1)[C@]2(CC(F)(F)F)CC3(CCCC3)CO2	8.11	1	0	10.1002/anie.201702925	OD3
1843	964	Fc1cccc(c1)[C@@]2(CC(F)(F)F)CC3(CCCC3)CO2	10.86	1	0	10.1002/anie.201702925	OD3
1844	965	CN(C)C(=O)[C@H](N)c1cccc(F)c1	9.49	1	0.07	10.1002/anie.202202552	OD3
1845	965	CN(C)C(=O)[C@@H](N)c1cccc(F)c1	10.87	1	0.07	10.1002/anie.202202552	OD3
1846	966	N[C@@H](c1ccc(F)cc1)c2ccccc2O	9.62	0.7	0.3	10.1002/anie.201915459	OD3
1847	966	N[C@H](c1ccc(F)cc1)c2ccccc2O	10.88	0.7	0.3	10.1002/anie.201915459	OD3
1848	967	C(Cc1ccccc1)[C@@H]2CCc3ccccc3N2	11.8	0.6	0.05	10.1021/ja2023042	ASH
1849	967	C(Cc1ccccc1)[C@H]2CCc3ccccc3N2	10.9	0.6	0.05	10.1021/ja2023042	ASH
1850	968	C(Cc1ccccc1)[C@@H]2CCc3ccccc3N2	11.8	0.6	0.05	10.1021/ja2023042	ASH
1851	968	C(Cc1ccccc1)[C@H]2CCc3ccccc3N2	10.9	0.6	0.05	10.1021/ja2023042	ASH
1852	969	C[C@H]1Nc2cc(Cl)c(Cl)cc2NC1=O	12.1	1	0.2	10.1039/D1QO01598B	OJH
1853	969	C[C@@H]1Nc2cc(Cl)c(Cl)cc2NC1=O	10.9	1	0.2	10.1039/D1QO01598B	OJH
1854	970	FC(F)(F)C[C@@]1(CC(=NO1)c2ccccc2)c3ccc(I)cc3	9.84	0.8	0.15	10.1002/anie.201804315	OD3
1855	970	FC(F)(F)C[C@]1(CC(=NO1)c2ccccc2)c3ccc(I)cc3	10.9	0.8	0.15	10.1002/anie.201804315	OD3
1856	971	O[C@@H]1CCCC(=C1Br)c2ccc(F)cc2	12.2	1	0.05	10.1021/acs.orglett.1c01744	AD3
1857	971	O[C@H]1CCCC(=C1Br)c2ccc(F)cc2	10.9	1	0.05	10.1021/acs.orglett.1c01744	AD3
1858	972	C[C@H]1NC(=O)c2cc(C)ccc12	9.9	0.8	0.1	10.1021/acs.orglett.0c00669	IA
1859	972	C[C@@H]1NC(=O)c2cc(C)ccc12	10.9	0.8	0.1	10.1021/acs.orglett.0c00669	IA
1860	973	CC(C)(C)c1ccc(cc1)[C@H]2CCC(=O)N2	12.1	0.8	0.1	10.1021/acs.orglett.0c00669	IA
1861	973	CC(C)(C)c1ccc(cc1)[C@@H]2CCC(=O)N2	10.9	0.8	0.1	10.1021/acs.orglett.0c00669	IA
1862	974	C[C@H](CC(=O)c1ccc(C)cc1)[S](=O)(=O)c2ccc(C)cc2	13.2	1	0.15	10.1021/acs.orglett.0c03517	ODH
1863	974	C[C@@H](CC(=O)c1ccc(C)cc1)[S](=O)(=O)c2ccc(C)cc2	10.9	1	0.15	10.1021/acs.orglett.0c03517	ODH
1864	975	CCOC(=O)[C@H](CC=O)Cc1occc1	14.6	1	0.02	10.1021/acs.orglett.9b04624	ODH
1865	975	CCOC(=O)[C@@H](CC=O)Cc1occc1	10.9	1	0.02	10.1021/acs.orglett.9b04624	ODH
1866	976	CCOC(=O)C[C@H](Sc1ccc(C)cc1)c2ccccc2	20.1	1	0.01	10.1021/acs.orglett.8b02339	ODH
1867	976	CCOC(=O)C[C@@H](Sc1ccc(C)cc1)c2ccccc2	10.9	1	0.01	10.1021/acs.orglett.8b02339	ODH
1868	977	COc1ccc(CN2CC\C(=C/C[C@@](C)(C(=O)OC2=O)c3cccc(Cl)c3)c4ccccc4)cc1	13.24	1	0.3	10.1002/anie.202005313	AS
1869	977	COc1ccc(CN2CC\C(=C/C[C@](C)(C(=O)OC2=O)c3cccc(Cl)c3)c4ccccc4)cc1	10.93	1	0.3	10.1002/anie.202005313	AS
1870	978	CN(C)C(=O)[C@H](NC(=S)Nc1cc(cc(c1)C(F)(F)F)C(F)(F)F)c2ccccc2	7.84	1	0.1	10.1002/anie.202202552	AD3
1871	978	CN(C)C(=O)[C@@H](NC(=S)Nc1cc(cc(c1)C(F)(F)F)C(F)(F)F)c2ccccc2	10.95	1	0.1	10.1002/anie.202202552	AD3
1872	979	C[C@]1(CC=C(COC1=O)c2ccccc2)c3cccc(F)c3	13.05	1	0.1	10.1021/jacs.8b12095	AD
1873	979	C[C@@]1(CC=C(COC1=O)c2ccccc2)c3cccc(F)c3	10.97	1	0.1	10.1021/jacs.8b12095	AD
1874	980	COc1ccc(CN2CC\C(=C/C[C@@](C)(C(=O)OC2=O)c3cccc(F)c3)c4ccccc4)cc1	12.94	1	0.3	10.1002/anie.202005313	AS
1875	980	COc1ccc(CN2CC\C(=C/C[C@](C)(C(=O)OC2=O)c3cccc(F)c3)c4ccccc4)cc1	10.97	1	0.3	10.1002/anie.202005313	AS
1876	981	COc1ccc(CN2CC\C(=C/C[C@@](C)(C2=O)c3ccccc3)c4ccccc4)cc1	29.07	1	0.2	10.1002/anie.202005313	AS
1877	981	COc1ccc(CN2CC\C(=C/C[C@](C)(C2=O)c3ccccc3)c4ccccc4)cc1	10.99	1	0.2	10.1002/anie.202005313	AS
1878	982	Cc1ccc2n(Cc3ccccc3)c4COC[C@H](CC=O)c4c2c1	12.3	1	0.15	10.1021/ol0703130	ADH
1879	982	Cc1ccc2n(Cc3ccccc3)c4COC[C@@H](CC=O)c4c2c1	11	1	0.15	10.1021/ol0703130	ADH
1880	983	COc1ccc(cc1)C(=O)N[C@H](CC(F)(F)F)c2c[nH]c3cccc(C)c23	9	1	0.1	10.1039/D1SC06613G	IF3
1881	983	COc1ccc(cc1)C(=O)N[C@@H](CC(F)(F)F)c2c[nH]c3cccc(C)c23	11	1	0.1	10.1039/D1SC06613G	IF3
1882	984	CC(C)(C)c1ccc(cc1)[C@@H]2CCC(=O)C2	8.7	1	0.01	10.1002/cjoc.202000617	ASH
1883	984	CC(C)(C)c1ccc(cc1)[C@H]2CCC(=O)C2	11	1	0.01	10.1002/cjoc.202000617	ASH
1884	985	O[C@@H]1CCCC(=C1)c2ccccc2	8.9	0.8	0.1	10.1021/acs.orglett.1c01744	OJ3
1885	985	O[C@H]1CCCC(=C1)c2ccccc2	11	0.8	0.1	10.1021/acs.orglett.1c01744	OJ3
1886	986	CC(C)(C)c1ccc(cc1)[C@H](O)C(F)(F)F	14.2	1	0.03	10.1039/D1QO00368B	OJH
1887	986	CC(C)(C)c1ccc(cc1)[C@@H](O)C(F)(F)F	11	1	0.03	10.1039/D1QO00368B	OJH
1888	987	C[C@]1(CC=C(COC1=O)c2cccc(Br)c2)c3ccccc3	12.35	1	0.1	10.1021/jacs.8b12095	AD
1889	987	C[C@@]1(CC=C(COC1=O)c2cccc(Br)c2)c3ccccc3	11.01	1	0.1	10.1021/jacs.8b12095	AD
1890	988	Brc1ccc(cc1)[C@H](C#C)[C](=[C]=[CH2])C(=O)OCc2ccccc2	10.15	1	0.01	10.1021/jacs.7b08207	AS
1891	988	Brc1ccc(cc1)[C@@H](C#C)[C](=[C]=[CH2])C(=O)OCc2ccccc2	11.01	1	0.01	10.1021/jacs.7b08207	AS
1892	989	CC(C)(C)C(=O)O[C@H](CCCC#N)\C=C\c1ccccc1	7.96	1	0.1	10.1021/jacs.1c06535	AZ
1893	989	CC(C)(C)C(=O)O[C@@H](CCCC#N)\C=C\c1ccccc1	11.01	1	0.1	10.1021/jacs.1c06535	AZ
1894	990	CCOC(=O)N1C=Cc2cc(ccc2[C@@H]1C(=[N+]=[N-])[P](=O)(OC)OC)C(C)C	21.76	0.5	0.3	10.1039/D0CC03201H	IA
1895	990	CCOC(=O)N1C=Cc2cc(ccc2[C@H]1C(=[N+]=[N-])[P](=O)(OC)OC)C(C)C	11.022	0.5	0.3	10.1039/D0CC03201H	IA
1896	991	C[C@@H](C#Cc1ccccc1)c2cscc2	11.95	0.4	0	10.1038/s41557/019/0346/2	OD3
1897	991	C[C@H](C#Cc1ccccc1)c2cscc2	11.03	0.4	0	10.1038/s41557/019/0346/2	OD3
1898	992	COc1ccc(cc1)C(/C)=C/[C@@H]2CC(CN2C(=S)Nc3cc(cc(c3)C(F)(F)F)C(F)(F)F)(c4ccccc4)c5ccccc5	7.64	1	0.1	10.1002/anie.201900955	IC
1899	992	COc1ccc(cc1)C(/C)=C/[C@H]2CC(CN2C(=S)Nc3cc(cc(c3)C(F)(F)F)C(F)(F)F)(c4ccccc4)c5ccccc5	11.04	1	0.1	10.1002/anie.201900955	IC
1900	993	CO[P](=O)(OC)C(=[N+]=[N-])[C@@]1(NC(=O)OC(C)(C)C)C(=O)N(C)c2c(C)cc(Br)cc12	9.696	0.5	0.3	10.1021/acs.orglett.6b02095	ODH
1901	993	CO[P](=O)(OC)C(=[N+]=[N-])[C@]1(NC(=O)OC(C)(C)C)C(=O)N(C)c2c(C)cc(Br)cc12	11.058	0.5	0.3	10.1021/acs.orglett.6b02095	ODH
1902	994	FC(F)(F)C[C@]1(CC2(CCCC2)CO1)c3cccc(c3)c4ccccc4	9.26	0.5	0.02	10.1002/anie.201702925	OD3
1903	994	FC(F)(F)C[C@@]1(CC2(CCCC2)CO1)c3cccc(c3)c4ccccc4	11.07	0.5	0.02	10.1002/anie.201702925	OD3
1904	995	Cc1cccc(c1)C(/C)=C/[C@@H]2CC(CN2C(=S)Nc3cc(cc(c3)C(F)(F)F)C(F)(F)F)(c4ccccc4)c5ccccc5	8.66	0.7	0.2	10.1002/anie.201900955	IB
1905	995	Cc1cccc(c1)C(/C)=C/[C@H]2CC(CN2C(=S)Nc3cc(cc(c3)C(F)(F)F)C(F)(F)F)(c4ccccc4)c5ccccc5	11.08	0.7	0.2	10.1002/anie.201900955	IB
1906	996	C\C(=C/[C@@H]1CC(CN1C(=S)Nc2cccc(c2)C(F)(F)F)(c3ccccc3)c4ccccc4)c5ccccc5	7.35	1	0.2	10.1002/anie.201900955	IC
1907	996	C\C(=C/[C@H]1CC(CN1C(=S)Nc2cccc(c2)C(F)(F)F)(c3ccccc3)c4ccccc4)c5ccccc5	11.09	1	0.2	10.1002/anie.201900955	IC
1908	997	C[C@@H](C#N)c1ccc(cc1)C(F)(F)F	9.63	0.5	0.05	10.1002/cjoc.202000309	AS
1909	997	C[C@H](C#N)c1ccc(cc1)C(F)(F)F	11.09	0.5	0.05	10.1002/cjoc.202000309	AS
1910	998	CC(C)(O)C[C@@H]1CCc2ccccc2N1	9	1	0.06	10.1039/c002668a	ODH
1911	998	CC(C)(O)C[C@H]1CCc2ccccc2N1	11.1	1	0.06	10.1039/c002668a	ODH
1912	999	CC(O)[C@@H](C)C1CCc2ccccc2N1	9	1	0.06	10.1002/adsc.200900870	ODH
1913	999	CC(O)[C@H](C)C1CCc2ccccc2N1	11.1	1	0.06	10.1002/adsc.200900870	ODH
1914	1000	CC(=O)c1ccccc1C(=O)O[C@@H](C(=O)NC(C)(C)C)c2ccc(cc2)C(F)(F)F	7.3	1	0.3	10.1021/jacs.5b09117	IC
1915	1000	CC(=O)c1ccccc1C(=O)O[C@H](C(=O)NC(C)(C)C)c2ccc(cc2)C(F)(F)F	11.1	1	0.3	10.1021/jacs.5b09117	IC
1916	1001	CC(C)(C)O[P](=O)(OC(C)(C)C)C(=[N+]=[N-])[C@@H](c1sccc1)c2c[nH]c3ccccc23	10	0.5	0.3	10.1021/acs.orglett.2c00213	IC
1917	1001	CC(C)(C)O[P](=O)(OC(C)(C)C)C(=[N+]=[N-])[C@H](c1sccc1)c2c[nH]c3ccccc23	11.1	0.5	0.3	10.1021/acs.orglett.2c00213	IC
1918	1002	CC(C)[C@H](CC(=O)NC(C)(C)c1ccccn1)c2ccc(cc2)C(C)=O	9.5	0.7	0.2	10.1002/anie.201804197	AD
1919	1002	CC(C)[C@@H](CC(=O)NC(C)(C)c1ccccn1)c2ccc(cc2)C(C)=O	11.1	0.7	0.2	10.1002/anie.201804197	AD
1920	1003	CC(C)c1cccc(C#C[Si](C(C)C)(C(C)C)C(C)C)c1N(CC(=O)NCC(=O)O[C@H]2CCC3(C)C4CCC5(C)C(CCC5=O)C4CC=C3C2)C(=O)c6ccc(cn6)[N+]([O-])=O	15.6	0.8	0.2	10.1039/D1SC01130H	ADH
1921	1003	CC(C)c1cccc(C#C[Si](C(C)C)(C(C)C)C(C)C)c1N(CC(=O)NCC(=O)O[C@@H]2CCC3(C)C4CCC5(C)C(CCC5=O)C4CC=C3C2)C(=O)c6ccc(cn6)[N+]([O-])=O	11.1	0.8	0.2	10.1039/D1SC01130H	ADH
1922	1004	CC(C)(NC(=O)C[C@@H]1CCc2ccccc12)c3ccccn3	9.4	0.8	0.1	10.1021/acs.orglett.0c03775	IB
1923	1004	CC(C)(NC(=O)C[C@H]1CCc2ccccc12)c3ccccn3	11.1	0.8	0.1	10.1021/acs.orglett.0c03775	IB
1924	1005	CC(C)[Si](C#Cc1cc(O)ccc1[S@@](=O)c2ccccn2)(C(C)C)C(C)C	9.8	0.8	0.15	10.1021/acs.orglett.1c02918	IC
1925	1005	CC(C)[Si](C#Cc1cc(O)ccc1[S@](=O)c2ccccn2)(C(C)C)C(C)C	11.1	0.8	0.15	10.1021/acs.orglett.1c02918	IC
1926	1006	COc1ccc(CN2CCC(=C\C[C@@](C)(C(=O)OC2=O)c3ccccc3)/c4ccc(F)cc4)cc1	14.01	1	0.3	10.1002/anie.202005313	AD
1927	1006	COc1ccc(CN2CCC(=C\C[C@](C)(C(=O)OC2=O)c3ccccc3)/c4ccc(F)cc4)cc1	11.1	1	0.3	10.1002/anie.202005313	AD
1928	1007	Cc1cccc2[nH]c3[C@H](CCCc3c12)CC=O	6.5	1	0.2	10.1002/cctc.201000379	ADH
1929	1007	Cc1cccc2[nH]c3[C@@H](CCCc3c12)CC=O	11.1	1	0.2	10.1002/cctc.201000379	ADH
1930	1008	COc1ccc(CN2CC\C(=C/C[C@@](CCCOCc3ccccc3)(C(=O)OC2=O)c4ccccc4)c5ccccc5)cc1	21.8	1	0.4	10.1002/anie.202005313	AS
1931	1008	COc1ccc(CN2CC\C(=C/C[C@](CCCOCc3ccccc3)(C(=O)OC2=O)c4ccccc4)c5ccccc5)cc1	11.1	1	0.4	10.1002/anie.202005313	AS
1932	1009	C[C@@]1(CCC(=O)C=C1)c2ccc3ccccc3c2	8.6	1	0.03	10.1021/jacs.9b07957	AD3
1933	1009	C[C@]1(CCC(=O)C=C1)c2ccc3ccccc3c2	11.1	1	0.03	10.1021/jacs.9b07957	AD3
1934	1010	CC(C)[C@H](C(O)=O)c1ccc(F)cc1	12.2	0.8	0.02	10.1002/anie.202016705	AD3
1935	1010	CC(C)[C@@H](C(O)=O)c1ccc(F)cc1	11.1	0.8	0.02	10.1002/anie.202016705	AD3
1936	1011	O=C1C[C@H](CN1)c2sccc2	9.8	1	0.1	10.1021/acscatal.8b00827	ADH
1937	1011	O=C1C[C@@H](CN1)c2sccc2	11.1	1	0.1	10.1021/acscatal.8b00827	ADH
1938	1012	CCOC(=O)C[C@H](Sc1ccccc1)c2cccc(F)c2	9.6	1	0.01	10.1021/acs.orglett.8b02339	ODH
1939	1012	CCOC(=O)C[C@@H](Sc1ccccc1)c2cccc(F)c2	11.1	1	0.01	10.1021/acs.orglett.8b02339	ODH
1940	1013	C([C@H]1Cc2ccccc2N1)c3ccccc3	9.8	0.8	0.03	10.1021/acs.orglett.8b00312	ODH
1941	1013	C([C@@H]1Cc2ccccc2N1)c3ccccc3	11.1	0.8	0.03	10.1021/acs.orglett.8b00312	ODH
1942	1014	CCOC(=O)C[C@H](Sc1ccc(OC)cc1)c2ccccc2	18.8	1	0.01	10.1021/acs.orglett.8b02339	ODH
1943	1014	CCOC(=O)C[C@@H](Sc1ccc(OC)cc1)c2ccccc2	11.1	1	0.01	10.1021/acs.orglett.8b02339	ODH
1944	1015	CC(C)(C)OC(=O)N1CC=C[C@@H]1c2ccccc2	10.389	1	0.1	10.1039/C4CC03920C	ICH
1945	1015	CC(C)(C)OC(=O)N1CC=C[C@H]1c2ccccc2	11.107	1	0.1	10.1039/C4CC03920C	ICH
1946	1016	COCCO[C@H](NC(=O)c1ccccc1)c2ccccc2CCCC(F)(F)F	13.46	1	0.05	10.1002/anie.201405401	ODH
1947	1016	COCCO[C@@H](NC(=O)c1ccccc1)c2ccccc2CCCC(F)(F)F	11.11	1	0.05	10.1002/anie.201405401	ODH
1948	1017	O=C1CCC[C@@]12[C@H](Cc3cc4ccccc4cc23)Sc5ccccc5	9.27	1	0.3	10.1002/anie.201907115	IE
1949	1018	CO[P](=O)(OC)C(=[N+]=[N-])[C@@]1(NC(=O)OC(C)(C)C)C(=O)N(Cc2ccccc2)c3ccccc13	13.292	0.5	0.2	10.1021/acs.orglett.6b02095	ODH
1950	1018	CO[P](=O)(OC)C(=[N+]=[N-])[C@]1(NC(=O)OC(C)(C)C)C(=O)N(Cc2ccccc2)c3ccccc13	11.119	0.5	0.2	10.1021/acs.orglett.6b02095	ODH
1951	1019	C[C@@]1(Cc2ccccc2)CC3(CCCCC3)CN1C(=S)Nc4cc(cc(c4)C(F)(F)F)C(F)(F)F	13.82	0.8	0.02	10.1002/anie.201501762	ODH
1952	1019	C[C@]1(Cc2ccccc2)CC3(CCCCC3)CN1C(=S)Nc4cc(cc(c4)C(F)(F)F)C(F)(F)F	11.12	0.8	0.02	10.1002/anie.201501762	ODH
1953	1020	C[C@@H](Cc1ccccc1)C(O)=O	12.46	0.8	0.03	10.1021/acs.orglett.2c00852	OJ3
1954	1020	C[C@H](Cc1ccccc1)C(O)=O	11.12	0.8	0.03	10.1021/acs.orglett.2c00852	OJ3
1955	1021	O=C(O[C@H](CCCCC#N)\C=C\c1ccccc1)C2CCCCC2	8.2	1	0.2	10.1021/jacs.1c06535	AZ
1956	1021	O=C(O[C@@H](CCCCC#N)\C=C\c1ccccc1)C2CCCCC2	11.16	1	0.2	10.1021/jacs.1c06535	AZ
1957	1022	C\C(=C/[C@@H]1CC(CN1C(=S)Nc2cc(cc(c2)C(F)(F)F)C(F)(F)F)(c3ccccc3)c4ccccc4)c5cccc(C=C)c5	7.25	1	0.15	10.1002/anie.201900955	IB
1958	1022	C\C(=C/[C@H]1CC(CN1C(=S)Nc2cc(cc(c2)C(F)(F)F)C(F)(F)F)(c3ccccc3)c4ccccc4)c5cccc(C=C)c5	11.17	1	0.15	10.1002/anie.201900955	IB
1959	1023	CC[C@@H](C#Cc1ccccc1)c2cncnc2	13.73	1	0.1	10.1038/s41557/019/0346/2	IC
1960	1023	CC[C@H](C#Cc1ccccc1)c2cncnc2	11.17	1	0.1	10.1038/s41557/019/0346/2	IC
1961	1024	Cc1ccccc1C(=O)O[C@H](CCCCC#N)\C=C\c2ccccc2	8.25	1	0.3	10.1021/jacs.1c06535	AZ
1962	1024	Cc1ccccc1C(=O)O[C@@H](CCCCC#N)\C=C\c2ccccc2	11.18	1	0.3	10.1021/jacs.1c06535	AZ
1963	1025	CC(C)(C)C#C[C@@H](CCC(C)(C)NC(=O)c1ccccc1)C#CCn2c3ccccc3c4ccccc24	17.91	0.8	0.1	10.1038/s41467/019/13705/1	ADH
1964	1025	CC(C)(C)C#C[C@H](CCC(C)(C)NC(=O)c1ccccc1)C#CCn2c3ccccc3c4ccccc24	11.2	0.8	0.1	10.1038/s41467/019/13705/1	ADH
1965	1026	CC(C)(C)O[P](=O)(OC(C)(C)C)C(=[N+]=[N-])[C@H](c1ccccc1Cl)c2c[nH]c3ccccc23	8.2	0.5	0.3	10.1021/acs.orglett.2c00213	IC
1966	1026	CC(C)(C)O[P](=O)(OC(C)(C)C)C(=[N+]=[N-])[C@@H](c1ccccc1Cl)c2c[nH]c3ccccc23	11.2	0.5	0.3	10.1021/acs.orglett.2c00213	IC
1967	1027	CC(=O)c1cccc(c1)[C@@H](CCc2ccccc2)CC(=O)NC(C)(C)c3ccccn3	9.9	0.6	0.3	10.1002/anie.201804197	IA
1968	1027	CC(=O)c1cccc(c1)[C@H](CCc2ccccc2)CC(=O)NC(C)(C)c3ccccn3	11.2	0.6	0.3	10.1002/anie.201804197	IA
1969	1028	CC(C)[Si](C#Cc1cc2ccccc2cc1[S@@](=O)c3ccccn3)(C(C)C)C(C)C	8.9	0.8	0.1	10.1021/acs.orglett.1c02918	ODH
1970	1028	CC(C)[Si](C#Cc1cc2ccccc2cc1[S@](=O)c3ccccn3)(C(C)C)C(C)C	11.2	0.8	0.1	10.1021/acs.orglett.1c02918	ODH
1971	1029	Cc1ccc(cc1C)[C@@H](CCc2ccccc2)CC(=O)NC(C)(C)c3ccccn3	7.9	0.7	0.15	10.1002/anie.201804197	OJH
1972	1029	Cc1ccc(cc1C)[C@H](CCc2ccccc2)CC(=O)NC(C)(C)c3ccccn3	11.2	0.7	0.15	10.1002/anie.201804197	OJH
1973	1030	COc1ccc2n(Cc3ccccc3)c4COC[C@H](CC=O)c4c2c1	13.7	1	0.1	10.1021/ol0703130	ADH
1974	1030	COc1ccc2n(Cc3ccccc3)c4COC[C@@H](CC=O)c4c2c1	11.2	1	0.1	10.1021/ol0703130	ADH
1975	1031	CC(C)OC(=O)[C@@H](O)c1ccccc1	6.4	1	0.05	10.1039/C8QO00047F	ODH
1976	1031	CC(C)OC(=O)[C@H](O)c1ccccc1	11.2	1	0.05	10.1039/C8QO00047F	ODH
1977	1032	CCOC(=O)C[C@H](Sc1ccccc1C)c2ccccc2	19.3	1	0.01	10.1021/acs.orglett.8b02339	ODH
1978	1032	CCOC(=O)C[C@@H](Sc1ccccc1C)c2ccccc2	11.2	1	0.01	10.1021/acs.orglett.8b02339	ODH
1979	1033	O[C@@H](c1cccc(F)c1)C(F)(F)F	12.1	1	0.05	10.1039/D1QO00368B	OJH
1980	1033	O[C@H](c1cccc(F)c1)C(F)(F)F	11.2	1	0.05	10.1039/D1QO00368B	OJH
1981	1034	O[C@@H](c1cccc(Br)c1)C(F)(F)F	14.6	1	0.05	10.1039/D1QO00368B	OJH
1982	1034	O[C@H](c1cccc(Br)c1)C(F)(F)F	11.2	1	0.05	10.1039/D1QO00368B	OJH
1983	1035	Fc1ccc(cc1)C(=O)O[C@H](CCCCC#N)\C=C\c2ccccc2	9.17	1	0.3	10.1002/anie.202110084	AZ
1984	1035	Fc1ccc(cc1)C(=O)O[C@@H](CCCCC#N)\C=C\c2ccccc2	11.21	1	0.3	10.1002/anie.202110084	AZ
1985	1036	CC(C)(C[C@H](C#N)c1ccc(cc1)c2ccccc2)C(=O)C(C)(C)C#N	13.42	1	0.2	10.1038/s41467/021/22127/x	AZ
1986	1036	CC(C)(C[C@@H](C#N)c1ccc(cc1)c2ccccc2)C(=O)C(C)(C)C#N	11.21	1	0.2	10.1038/s41467/021/22127/x	AZ
1987	1037	C[C@H](C(O)=O)c1cccc(F)c1	14.18	0.8	0.03	10.1021/acs.orglett.2c00852	AD3
1988	1037	C[C@@H](C(O)=O)c1cccc(F)c1	11.27	0.8	0.03	10.1021/acs.orglett.2c00852	AD3
1989	1038	C[C@H]1CCc2ccccc2N1	10.1	1	0.1	10.1039/C4CY00418C	OJH
1990	1038	C[C@@H]1CCc2ccccc2N1	11.3	1	0.1	10.1039/C4CY00418C	OJH
1991	1039	CC(C)(N1[C@@H](Cc2ccccc2)CC1=O)c3ccccn3	9.8	0.8	0.1	10.1002/cjoc.201900533	ADH
1992	1039	CC(C)(N1[C@H](Cc2ccccc2)CC1=O)c3ccccn3	11.3	0.8	0.1	10.1002/cjoc.201900533	ADH
1993	1040	CC(C)(NC(=O)C[C@@H]1CCCc2ccccc12)c3ccccn3	8.9	0.8	0.1	10.1021/acs.orglett.0c03775	IB
1994	1040	CC(C)(NC(=O)C[C@H]1CCCc2ccccc12)c3ccccn3	11.3	0.8	0.1	10.1021/acs.orglett.0c03775	IB
1995	1041	CC(C)(C)N1C(=O)C[C@@]2(N(C(=O)c3ccccc23)c4cccc5cccnc45)C1=O	8.9	1	0.4	10.1002/anie.202108853	IB
1996	1041	CC(C)(C)N1C(=O)C[C@]2(N(C(=O)c3ccccc23)c4cccc5cccnc45)C1=O	11.3	1	0.4	10.1002/anie.202108853	IB
1997	1042	C[C@@H](CC(=O)NC(C)(C)c1ccccn1)c2cccc(Cl)c2	12.9	0.8	0.3	10.1039/D1CC01690C	OJH
1998	1042	C[C@H](CC(=O)NC(C)(C)c1ccccn1)c2cccc(Cl)c2	11.3	0.8	0.3	10.1039/D1CC01690C	OJH
[truncated: 23,868 more rows]
