# Supplementary material for: Retention time prediction for chromatographic enantioseparation by quantile geometry-enhanced graph neural network
Source: Nat Commun. 2023 May 29;14:3095. doi: 10.1038/s41467-023-38853-3 (PMC10227049; doi:10.1038/s41467-023-38853-3)
Supplement: Supplementary file 4 — Source Data [file 41467_2023_38853_MOESM4_ESM.zip › Source data/IA_charity.csv]

	Unnamed: 0	SMILES	RT	Speed	i-PrOH_proportion	Literature	Column
3	3	C[C@H](C[S](=O)(=O)c1ccc(C)cc1)c2ccc(cc2)C(F)(F)F	2.13	0.5	0.3	10.1039/C8QO01291A	IA
4	4	C[C@@H](C[S](=O)(=O)c1ccc(C)cc1)c2ccc(cc2)C(F)(F)F	2.3	0.5	0.3	10.1039/C8QO01291A	IA
15	15	C[C@H](C[S](=O)(=O)c1ccc(C)cc1)c2ccc(Cl)cc2	2.48	0.5	0.3	10.1039/C8QO01291A	IA
16	16	C[C@@H](C[S](=O)(=O)c1ccc(C)cc1)c2ccc(Cl)cc2	2.77	0.5	0.3	10.1039/C8QO01291A	IA
63	63	C[C@@H](C[S](=O)(=O)c1ccc(C)cc1)c2sccc2	3.75	0.5	0.1	10.1039/C8QO01291A	IA
64	64	C[C@H](C[S](=O)(=O)c1ccc(C)cc1)c2sccc2	3.98	0.5	0.1	10.1039/C8QO01291A	IA
79	79	C[C@H](C[S](=O)(=O)c1ccc(C)cc1)c2ccc(Br)cc2	3.84	0.5	0.1	10.1039/C8QO01291A	IA
80	80	C[C@@H](C[S](=O)(=O)c1ccc(C)cc1)c2ccc(Br)cc2	4.16	0.5	0.1	10.1039/C8QO01291A	IA
81	81	C[C@H](C[S](=O)(=O)c1ccc(C)cc1)c2ccccc2C	3.37	0.5	0.1	10.1039/C8QO01291A	IA
82	82	C[C@@H](C[S](=O)(=O)c1ccc(C)cc1)c2ccccc2C	4.17	0.5	0.1	10.1039/C8QO01291A	IA
110	110	C[C@H](C[S](=O)(=O)c1ccc(C)cc1)c2ccccc2	4.01	0.5	0.1	10.1039/C8QO01291A	IA
111	111	C[C@@H](C[S](=O)(=O)c1ccc(C)cc1)c2ccccc2	4.41	0.5	0.1	10.1039/C8QO01291A	IA
184	184	C[C@H]1CC[C@@H](C(C)C)[C@@H](C1)OC(=O)/C=C/c2cccc(C(C)C)c2\C(C=O)=C/c3ccccc3	5.84	1.0	0.1	10.1002/anie.201915949	IA
213	213	C[C@@H](C(=O)NCc1ccccc1)c2ccccc2	6.697	1.0	0.2	10.1039/D0CC06311H	IA
214	214	C[C@H](C(=O)NCc1ccccc1)c2ccccc2	5.314	1.0	0.2	10.1039/D0CC06311H	IA
384	384	CC(C)(C)N1C(=O)C[C@@]2(N(C(=O)c3c(cccc23)C(F)(F)F)c4cccc5cccnc45)C1=O	5.1	1.0	0.4	10.1002/anie.202108853	IA
385	385	CC(C)(C)N1C(=O)C[C@]2(N(C(=O)c3c(cccc23)C(F)(F)F)c4cccc5cccnc45)C1=O	6.2	1.0	0.4	10.1002/anie.202108853	IA
735	735	C[C@@H](C#C[Si](C)(C)C)c1ccccc1C(=O)NC(C)(C)C	7.98	0.6	0.01	10.1038/s41467/019/13705/1	IA
736	736	C[C@H](C#C[Si](C)(C)C)c1ccccc1C(=O)NC(C)(C)C	7.52	0.6	0.01	10.1038/s41467/019/13705/1	IA
763	763	Cc1cccc(c1)[C@@H]2[C@@H](CCCN2Cc3ccccc3)N4C(=O)c5ccccc5C4=O	7.133	0.8	0.1	10.1021/acs.orglett.0c03261	IA
764	764	C\C(=C/[C@@H]1CC(CN1C(=S)Nc2ccc(cc2)C(F)(F)F)(c3ccccc3)c4ccccc4)c5ccccc5	8.37	1.0	0.2	10.1002/anie.201900955	IA
765	765	C\C(=C/[C@H]1CC(CN1C(=S)Nc2ccc(cc2)C(F)(F)F)(c3ccccc3)c4ccccc4)c5ccccc5	7.65	1.0	0.2	10.1002/anie.201900955	IA
787	787	O=C1N([C@@H]2CCCN(Cc3ccccc3)[C@@H]2c4ccccc4)C(=O)c5ccccc15	7.228	0.8	0.15	10.1021/acs.orglett.0c03261	IA
819	819	Fc1cccc(c1)[C@@H]2[C@@H](CCCN2Cc3ccccc3)N4C(=O)c5ccccc5C4=O	7.218	0.8	0.15	10.1021/acs.orglett.0c03261	IA
860	860	CC(C)c1ccc2C(=O)N(c3cccc4cccnc34)[C@@]5(CC(=O)N(C5=O)C(C)(C)C)c2c1	6.8	1.0	0.4	10.1002/anie.202108853	IA
861	861	CC(C)c1ccc2C(=O)N(c3cccc4cccnc34)[C@]5(CC(=O)N(C5=O)C(C)(C)C)c2c1	8.0	1.0	0.4	10.1002/anie.202108853	IA
930	930	C\C(=C/[C@@H]1CC(CN1C(=S)Nc2ccc(cc2)C(F)(F)F)(c3ccccc3)c4ccccc4)c5ccccc5	9.38	1.0	0.2	10.1002/anie.201900955	IA
931	931	C\C(=C/[C@H]1CC(CN1C(=S)Nc2ccc(cc2)C(F)(F)F)(c3ccccc3)c4ccccc4)c5ccccc5	8.21	1.0	0.2	10.1002/anie.201900955	IA
969	969	Clc1cccc(c1)[C@@H]2[C@@H](CCCN2Cc3ccccc3)N4C(=O)c5ccccc5C4=O	7.252	0.8	0.15	10.1021/acs.orglett.0c03261	IA
1076	1076	Cc1ccc(cc1)[C@@H]2[C@@H](CCCN2Cc3ccccc3)N4C(=O)c5ccccc5C4=O	7.03	0.8	0.15	10.1021/acs.orglett.0c03261	IA
1106	1106	COc1ccc(cc1)C(=O)N[C@H](CC(F)(F)F)c2c[nH]c3c(OC)cccc23	6.0	1.0	0.2	10.1039/D1SC06613G	IA
1107	1107	COc1ccc(cc1)C(=O)N[C@@H](CC(F)(F)F)c2c[nH]c3c(OC)cccc23	8.7	1.0	0.2	10.1039/D1SC06613G	IA
1118	1118	Fc1ccc(cc1)[C@@H]2[C@@H](CCCN2Cc3ccccc3)N4C(=O)c5ccccc5C4=O	7.636	0.8	0.15	10.1021/acs.orglett.0c03261	IA
1167	1167	COc1cccc(c1)[C@@H]2[C@@H](CCCN2Cc3ccccc3)N4C(=O)c5ccccc5C4=O	8.043	0.8	0.15	10.1021/acs.orglett.0c03261	IA
1200	1200	Clc1ccc(cc1)[C@@H]2[C@@H](CCCN2Cc3ccccc3)N4C(=O)c5ccccc5C4=O	7.78	0.8	0.15	10.1021/acs.orglett.0c03261	IA
1243	1243	Cc1ccc(cc1)[S](=O)(=O)N2CC[C@@H](CC(=O)NC(C)(C)c3ccccn3)c4cc(ccc24)C(F)(F)F	11.0	1.0	0.2	10.1039/D1QO00302J	IA
1244	1244	Cc1ccc(cc1)[S](=O)(=O)N2CC[C@H](CC(=O)NC(C)(C)c3ccccn3)c4cc(ccc24)C(F)(F)F	9.1	1.0	0.2	10.1039/D1QO00302J	IA
1382	1382	CC(C)(C)N1C(=O)C[C@@]2(N(C(=O)c3ccc(Br)cc23)c4cccc5cccnc45)C1=O	7.5	1.0	0.4	10.1002/anie.202108853	IA
1383	1383	CC(C)(C)N1C(=O)C[C@]2(N(C(=O)c3ccc(Br)cc23)c4cccc5cccnc45)C1=O	9.5	1.0	0.4	10.1002/anie.202108853	IA
1384	1384	CC(C)(C)c1ccc2OCC[C@@H](CC(=O)NC(C)(C)c3ccccn3)c2c1	10.7	1.0	0.1	10.1021/acs.orglett.0c03775	IA
1385	1385	CC(C)(C)c1ccc2OCC[C@H](CC(=O)NC(C)(C)c3ccccn3)c2c1	9.5	1.0	0.1	10.1021/acs.orglett.0c03775	IA
1409	1409	COc1ccc(C[C@H](C)C[S](=O)(=O)c2ccc(C)cc2)cc1	8.82	0.5	0.05	10.1039/C8QO01291A	IA
1410	1410	COc1ccc(C[C@@H](C)C[S](=O)(=O)c2ccc(C)cc2)cc1	9.56	0.5	0.05	10.1039/C8QO01291A	IA
1468	1468	CC(C)(C)N1C(=O)C[C@@]2(N(C(=O)c3ccc(I)cc23)c4cccc5cccnc45)C1=O	7.4	1.0	0.4	10.1002/anie.202108853	IA
1469	1469	CC(C)(C)N1C(=O)C[C@]2(N(C(=O)c3ccc(I)cc23)c4cccc5cccnc45)C1=O	9.8	1.0	0.4	10.1002/anie.202108853	IA
1470	1470	Cc1ccc2C(=O)N(c3cccc4cccnc34)[C@@]5(CC(=O)N(C5=O)C(C)(C)C)c2c1	7.6	1.0	0.4	10.1002/anie.202108853	IA
1471	1471	Cc1ccc2C(=O)N(c3cccc4cccnc34)[C@]5(CC(=O)N(C5=O)C(C)(C)C)c2c1	9.8	1.0	0.4	10.1002/anie.202108853	IA
1494	1494	CCOC(=O)N1C=Cc2c(Br)cccc2[C@@H]1\C(=N\N)C(=O)OCC	12.439	0.5	0.3	10.1039/D0CC03201H	IA
1495	1495	CCOC(=O)N1C=Cc2c(Br)cccc2[C@H]1\C(=N\N)C(=O)OCC	9.891	0.5	0.3	10.1039/D0CC03201H	IA
1500	1500	COC(=O)c1ccc2C(=O)N(c3cccc4cccnc34)[C@@]5(CC(=O)N(C5=O)C(C)(C)C)c2c1	7.4	1.0	0.4	10.1002/anie.202108853	IA
1501	1501	COC(=O)c1ccc2C(=O)N(c3cccc4cccnc34)[C@]5(CC(=O)N(C5=O)C(C)(C)C)c2c1	9.9	1.0	0.4	10.1002/anie.202108853	IA
1609	1609	O=C1N([C@@H]2CCCN(Cc3ccccc3)[C@@H]2c4ccc(cc4)c5ccccc5)C(=O)c6ccccc16	9.035	0.8	0.15	10.1021/acs.orglett.0c03261	IA
1686	1686	CCOC(=O)N1C=Cc2cc(ccc2[C@@H]1C(=[N+]=[N-])[P](=O)(OC)OC)C(C)(C)C	20.991	0.5	0.3	10.1039/D0CC03201H	IA
1687	1687	CCOC(=O)N1C=Cc2cc(ccc2[C@H]1C(=[N+]=[N-])[P](=O)(OC)OC)C(C)(C)C	10.496	0.5	0.3	10.1039/D0CC03201H	IA
1726	1726	CC(C)O[P](=O)(OC(C)C)C(=[N+]=[N-])[C@@]1(NC(=O)OC(C)(C)C)C(=O)N(C)c2ccccc12	8.293	0.5	0.3	10.1021/acs.orglett.6b02095	IA
1727	1727	CC(C)O[P](=O)(OC(C)C)C(=[N+]=[N-])[C@]1(NC(=O)OC(C)(C)C)C(=O)N(C)c2ccccc12	10.552	0.5	0.3	10.1021/acs.orglett.6b02095	IA
1781	1781	Cc1cccc(c1)[C@H]2CCC(=O)N2	12.1	0.8	0.1	10.1021/acs.orglett.0c00669	IA
1782	1782	Cc1cccc(c1)[C@@H]2CCC(=O)N2	10.7	0.8	0.1	10.1021/acs.orglett.0c00669	IA
1787	1787	CCOC(=O)N1C=Cc2c(Cl)cccc2[C@@H]1C(=[N+]=[N-])[P](=O)(OC)OC	13.255	0.5	0.3	10.1039/D0CC03201H	IA
1788	1788	CCOC(=O)N1C=Cc2c(Cl)cccc2[C@H]1C(=[N+]=[N-])[P](=O)(OC)OC	10.716	0.5	0.3	10.1039/D0CC03201H	IA
1812	1812	CC(C)(C)N1C(=O)C[C@@]2(N(C(=O)C=C2c3ccccc3)c4cccc5cccnc45)C1=O	9.2	1.0	0.4	10.1002/anie.202108853	IA
1813	1813	CC(C)(C)N1C(=O)C[C@]2(N(C(=O)C=C2c3ccccc3)c4cccc5cccnc45)C1=O	10.8	1.0	0.4	10.1002/anie.202108853	IA
1838	1838	CCOC(=O)N1C=Cc2c(Br)cccc2[C@@H]1C(=[N+]=[N-])[P](=O)(OC)OC	13.524	0.5	0.3	10.1039/D0CC03201H	IA
1839	1839	CCOC(=O)N1C=Cc2c(Br)cccc2[C@H]1C(=[N+]=[N-])[P](=O)(OC)OC	10.851	0.5	0.3	10.1039/D0CC03201H	IA
1858	1858	C[C@H]1NC(=O)c2cc(C)ccc12	9.9	0.8	0.1	10.1021/acs.orglett.0c00669	IA
1859	1859	C[C@@H]1NC(=O)c2cc(C)ccc12	10.9	0.8	0.1	10.1021/acs.orglett.0c00669	IA
1860	1860	CC(C)(C)c1ccc(cc1)[C@H]2CCC(=O)N2	12.1	0.8	0.1	10.1021/acs.orglett.0c00669	IA
1861	1861	CC(C)(C)c1ccc(cc1)[C@@H]2CCC(=O)N2	10.9	0.8	0.1	10.1021/acs.orglett.0c00669	IA
1894	1894	CCOC(=O)N1C=Cc2cc(ccc2[C@@H]1C(=[N+]=[N-])[P](=O)(OC)OC)C(C)C	21.76	0.5	0.3	10.1039/D0CC03201H	IA
1895	1895	CCOC(=O)N1C=Cc2cc(ccc2[C@H]1C(=[N+]=[N-])[P](=O)(OC)OC)C(C)C	11.022	0.5	0.3	10.1039/D0CC03201H	IA
1967	1967	CC(=O)c1cccc(c1)[C@@H](CCc2ccccc2)CC(=O)NC(C)(C)c3ccccn3	9.9	0.6	0.3	10.1002/anie.201804197	IA
1968	1968	CC(=O)c1cccc(c1)[C@H](CCc2ccccc2)CC(=O)NC(C)(C)c3ccccn3	11.2	0.6	0.3	10.1002/anie.201804197	IA
2003	2003	CC[C@H]1NC(=O)c2ccccc12	10.4	0.8	0.1	10.1021/acs.orglett.0c00669	IA
2004	2004	CC[C@@H]1NC(=O)c2ccccc12	11.3	0.8	0.1	10.1021/acs.orglett.0c00669	IA
2023	2023	CCOC(=O)N1C=C(c2ccccc2)c3ccccc3[C@@H]1C(=[N+]=[N-])C(=O)OCC	13.381	0.5	0.1	10.1039/D0CC03201H	IA
2024	2024	CCOC(=O)N1C=C(c2ccccc2)c3ccccc3[C@H]1C(=[N+]=[N-])C(=O)OCC	11.378	0.5	0.1	10.1039/D0CC03201H	IA
2070	2070	Cc1ccccc1[C@H]2CCC(=O)N2	13.2	0.8	0.1	10.1021/acs.orglett.0c00669	IA
2071	2071	Cc1ccccc1[C@@H]2CCC(=O)N2	11.5	0.8	0.1	10.1021/acs.orglett.0c00669	IA
2122	2122	CC(C)(C)N1C(=O)C[C@@]2(N(C(=O)c3ccc(C=O)cc23)c4cccc5cccnc45)C1=O	9.4	1.0	0.4	10.1002/anie.202108853	IA
2123	2123	CC(C)(C)N1C(=O)C[C@]2(N(C(=O)c3ccc(C=O)cc23)c4cccc5cccnc45)C1=O	11.7	1.0	0.4	10.1002/anie.202108853	IA
2124	2124	COC(=O)CNC(=O)CN(C(=O)c1ccccn1)c2c(CC(=C)C(=O)OC3C[C@@H]4CC[C@]3(C)C4(C)C)cccc2C(C)C	28.6	0.8	0.3	10.1021/acs.orglett.1c03967	IA
2139	2139	C[C@H]1NC(=O)c2cc(Br)ccc12	10.5	0.8	0.1	10.1021/acs.orglett.0c00669	IA
2140	2140	C[C@@H]1NC(=O)c2cc(Br)ccc12	11.7	0.8	0.1	10.1021/acs.orglett.0c00669	IA
2163	2163	CCOC(=O)N1C=Cc2cc(CC)ccc2[C@@H]1C(=[N+]=[N-])[P](=O)(OC)OC	22.588	0.5	0.3	10.1039/D0CC03201H	IA
2164	2164	CCOC(=O)N1C=Cc2cc(CC)ccc2[C@H]1C(=[N+]=[N-])[P](=O)(OC)OC	11.772	0.5	0.3	10.1039/D0CC03201H	IA
2196	2196	CC(C)O[P](=O)(OC(C)C)C(=[N+]=[N-])[C@](O)(C(=O)OC(C)(C)C)c1ccccc1	10.555	0.5	0.1	10.1021/acs.orglett.7b00128	IA
2197	2197	CC(C)O[P](=O)(OC(C)C)C(=[N+]=[N-])[C@@](O)(C(=O)OC(C)(C)C)c1ccccc1	11.827	0.5	0.1	10.1021/acs.orglett.7b00128	IA
2218	2218	CCOC(=O)N1C=Cc2cc(C)ccc2[C@@H]1C(=[N+]=[N-])[P](=O)(OC)OC	20.506	0.5	0.3	10.1039/D0CC03201H	IA
2219	2219	CCOC(=O)N1C=Cc2cc(C)ccc2[C@H]1C(=[N+]=[N-])[P](=O)(OC)OC	11.93	0.5	0.3	10.1039/D0CC03201H	IA
2222	2222	C[C@H]1C(=O)NCCc2cc(Br)ccc12	10.064	1.0	0.2	10.1039/D0CC06311H	IA
2223	2223	C[C@@H]1C(=O)NCCc2cc(Br)ccc12	11.931	1.0	0.2	10.1039/D0CC06311H	IA
2246	2246	COc1cccc(c1)C(/C)=C/[C@@H]2CC(CN2C(=S)Nc3cc(cc(c3)C(F)(F)F)C(F)(F)F)(c4ccccc4)c5ccccc5	14.34	0.7	0.05	10.1002/anie.201900955	IA
2247	2247	COc1cccc(c1)C(/C)=C/[C@H]2CC(CN2C(=S)Nc3cc(cc(c3)C(F)(F)F)C(F)(F)F)(c4ccccc4)c5ccccc5	12.02	0.7	0.05	10.1002/anie.201900955	IA
2256	2256	CCOC(=O)N1C=Cc2cc(F)ccc2[C@@H]1C(=[N+]=[N-])[P](=O)(OC)OC	16.756	0.5	0.3	10.1039/D0CC03201H	IA
2257	2257	CCOC(=O)N1C=Cc2cc(F)ccc2[C@H]1C(=[N+]=[N-])[P](=O)(OC)OC	12.071	0.5	0.3	10.1039/D0CC03201H	IA
2281	2281	COc1ccc(cc1)[C@@H]2[C@@H](CCCN2Cc3ccccc3)N4C(=O)c5ccccc5C4=O	10.391	0.8	0.15	10.1021/acs.orglett.0c03261	IA
2284	2284	CCOC(=O)N1C=Cc2cc(ccc2[C@@H]1C(=[N+]=[N-])C(=O)OCC)C(C)(C)C	17.314	0.5	0.1	10.1039/D0CC03201H	IA
2285	2285	CCOC(=O)N1C=Cc2cc(ccc2[C@H]1C(=[N+]=[N-])C(=O)OCC)C(C)(C)C	12.137	0.5	0.1	10.1039/D0CC03201H	IA
2287	2287	CCOC(=O)N1C=Cc2ccccc2[C@@H]1C(=[N+]=[N-])C(=O)OC(C)C	14.29	0.5	0.1	10.1039/D0CC03201H	IA
2288	2288	CCOC(=O)N1C=Cc2ccccc2[C@H]1C(=[N+]=[N-])C(=O)OC(C)C	12.163	0.5	0.1	10.1039/D0CC03201H	IA
2301	2301	COc1ccc(cc1)C(=O)N[C@H](CC(F)(F)F)c2c[nH]c3ccc(Cl)cc23	9.0	1.0	0.2	10.1039/D1SC06613G	IA
2302	2302	COc1ccc(cc1)C(=O)N[C@@H](CC(F)(F)F)c2c[nH]c3ccc(Cl)cc23	12.2	1.0	0.2	10.1039/D1SC06613G	IA
2339	2339	COc1ccc(cc1)C(=O)N[C@H](CC(F)(F)F)c2c[nH]c3ccc(Br)cc23	8.9	1.0	0.2	10.1039/D1SC06613G	IA
2340	2340	COc1ccc(cc1)C(=O)N[C@@H](CC(F)(F)F)c2c[nH]c3ccc(Br)cc23	12.3	1.0	0.2	10.1039/D1SC06613G	IA
2349	2349	CCOC(=O)N1C=Cc2cc(Cl)ccc2[C@@H]1C(=[N+]=[N-])[P](=O)(OC)OC	22.346	0.5	0.3	10.1039/D0CC03201H	IA
2350	2350	CCOC(=O)N1C=Cc2cc(Cl)ccc2[C@H]1C(=[N+]=[N-])[P](=O)(OC)OC	12.315	0.5	0.3	10.1039/D0CC03201H	IA
2358	2358	CCOC(=O)N1C=Cc2cc(Br)ccc2[C@@H]1C(=[N+]=[N-])[P](=O)(OC)OC	25.687	0.5	0.3	10.1039/D0CC03201H	IA
2359	2359	CCOC(=O)N1C=Cc2cc(Br)ccc2[C@H]1C(=[N+]=[N-])[P](=O)(OC)OC	12.392	0.5	0.3	10.1039/D0CC03201H	IA
2370	2370	CCOC(=O)N1C=Cc2ccccc2[C@@H]1C(=[N+]=[N-])[P](=O)(OC)OC	14.825	0.5	0.3	10.1039/D0CC03201H	IA
2371	2371	CCOC(=O)N1C=Cc2ccccc2[C@H]1C(=[N+]=[N-])[P](=O)(OC)OC	12.409	0.5	0.3	10.1039/D0CC03201H	IA
2378	2378	FC(F)(F)C[C@@]1(CC(=NO1)c2ccc3ccccc3c2)c4ccccc4	9.94	0.8	0.15	10.1002/anie.201804315	IA
2379	2379	FC(F)(F)C[C@]1(CC(=NO1)c2ccc3ccccc3c2)c4ccccc4	12.46	0.8	0.15	10.1002/anie.201804315	IA
2417	2417	CC1(C)CN(C(=O)Nc2ccccc2C(F)(F)F)[C@@](CC(F)(F)F)(C1)c3ccccc3	10.58	0.5	0.1	10.1021/jacs.6b04077	IA
2418	2418	CC1(C)CN(C(=O)Nc2ccccc2C(F)(F)F)[C@](CC(F)(F)F)(C1)c3ccccc3	12.6	0.5	0.1	10.1021/jacs.6b04077	IA
2455	2455	O=C1CC[C@@H](N1)c2ccccc2	13.9	0.8	0.1	10.1021/acs.orglett.0c00669	IA
2456	2456	O=C1CC[C@H](N1)c2ccccc2	12.7	0.8	0.1	10.1021/acs.orglett.0c00669	IA
2491	2491	CCOC(=O)N1C=Cc2cc(OC)ccc2[C@@H]1C(=[N+]=[N-])[P](=O)(OC)OC	23.653	0.5	0.3	10.1039/D0CC03201H	IA
2492	2492	CCOC(=O)N1C=Cc2cc(OC)ccc2[C@H]1C(=[N+]=[N-])[P](=O)(OC)OC	12.824	0.5	0.3	10.1039/D0CC03201H	IA
2521	2521	CN(C)C(=O)c1cccc(c1)[C@]2(CC(F)(F)F)CC3(CCCC3)CO2	16.09	1.0	0.1	10.1002/anie.201702925	IA
2522	2522	CN(C)C(=O)c1cccc(c1)[C@@]2(CC(F)(F)F)CC3(CCCC3)CO2	12.92	1.0	0.1	10.1002/anie.201702925	IA
2539	2539	Cc1ccc(cc1)[C@H]2CCC(=O)N2	13.7	0.8	0.1	10.1021/acs.orglett.0c00669	IA
2540	2540	Cc1ccc(cc1)[C@@H]2CCC(=O)N2	13.0	0.8	0.1	10.1021/acs.orglett.0c00669	IA
2541	2541	Fc1ccc(cc1)[C@H]2CCC(=O)N2	13.7	0.8	0.1	10.1021/acs.orglett.0c00669	IA
2542	2542	Fc1ccc(cc1)[C@@H]2CCC(=O)N2	13.0	0.8	0.1	10.1021/acs.orglett.0c00669	IA
2586	2586	C[C@H]1NC(=O)c2ccc(C)cc12	14.4	0.8	0.1	10.1021/acs.orglett.0c00669	IA
2587	2587	C[C@@H]1NC(=O)c2ccc(C)cc12	13.2	0.8	0.1	10.1021/acs.orglett.0c00669	IA
2605	2605	CCOC(=O)N1C=Cc2ccccc2[C@@H]1C(=[N+]=[N-])C(=O)OCC	15.992	0.5	0.1	10.1039/D0CC03201H	IA
2606	2606	CCOC(=O)N1C=Cc2ccccc2[C@H]1C(=[N+]=[N-])C(=O)OCC	13.286	0.5	0.1	10.1039/D0CC03201H	IA
2631	2631	CCOC(=O)N1C=Cc2cc(ccc2[C@@H]1C(=[N+]=[N-])C(=O)OCC)C(C)C	17.267	0.5	0.1	10.1039/D0CC03201H	IA
2632	2632	CCOC(=O)N1C=Cc2cc(ccc2[C@H]1C(=[N+]=[N-])C(=O)OCC)C(C)C	13.358	0.5	0.1	10.1039/D0CC03201H	IA
2633	2633	CCOC(=O)N1C=Cc2ccc(Br)cc2[C@@H]1C(=[N+]=[N-])[P](=O)(OC)OC	12.273	0.5	0.3	10.1039/D0CC03201H	IA
2634	2634	CCOC(=O)N1C=Cc2ccc(Br)cc2[C@H]1C(=[N+]=[N-])[P](=O)(OC)OC	13.385	0.5	0.3	10.1039/D0CC03201H	IA
2691	2691	CO[P](=O)(OC)C(=[N+]=[N-])[C@@]1(NC(=O)OC(C)(C)C)C(=O)Nc2ccccc12	15.536	0.5	0.3	10.1021/acs.orglett.6b02095	IA
2692	2692	CO[P](=O)(OC)C(=[N+]=[N-])[C@]1(NC(=O)OC(C)(C)C)C(=O)Nc2ccccc12	13.513	0.5	0.3	10.1021/acs.orglett.6b02095	IA
2708	2708	COCN1C(=O)[C@@](NC(=O)OC(C)(C)C)(c2ccccc12)C(=[N+]=[N-])[P](=O)(OC)OC	11.631	0.5	0.3	10.1021/acs.orglett.6b02095	IA
2709	2709	COCN1C(=O)[C@](NC(=O)OC(C)(C)C)(c2ccccc12)C(=[N+]=[N-])[P](=O)(OC)OC	13.589	0.5	0.3	10.1021/acs.orglett.6b02095	IA
2716	2716	CC(C)(NC(=O)C[C@@H]1CCOc2ccc(Br)cc12)c3ccccn3	15.9	1.0	0.2	10.1039/D1QO00302J	IA
2717	2717	CC(C)(NC(=O)C[C@H]1CCOc2ccc(Br)cc12)c3ccccn3	13.6	1.0	0.2	10.1039/D1QO00302J	IA
2734	2734	CCOC(=O)N1C=Cc2cc(CC)ccc2[C@@H]1C(=[N+]=[N-])C(=O)OCC	17.727	0.5	0.1	10.1039/D0CC03201H	IA
2735	2735	CCOC(=O)N1C=Cc2cc(CC)ccc2[C@H]1C(=[N+]=[N-])C(=O)OCC	13.646	0.5	0.1	10.1039/D0CC03201H	IA
2737	2737	CCOC(=O)N1C=Cc2c(OC)cccc2[C@@H]1C(=[N+]=[N-])[P](=O)(OC)OC	15.823	0.5	0.3	10.1039/D0CC03201H	IA
2738	2738	CCOC(=O)N1C=Cc2c(OC)cccc2[C@H]1C(=[N+]=[N-])[P](=O)(OC)OC	13.686	0.5	0.3	10.1039/D0CC03201H	IA
2741	2741	CCOC(=O)N1C=Cc2ccccc2[C@H]1C(=N/N)/[P](=O)(OC)OC	16.348	0.5	0.3	10.1039/D0CC03201H	IA
2742	2742	CCOC(=O)N1C=Cc2ccccc2[C@@H]1C(=N/N)/[P](=O)(OC)OC	13.699	0.5	0.3	10.1039/D0CC03201H	IA
2800	2800	CCO[P](=O)(OCC)C(=[N+]=[N-])[C@@]1(NC(=O)OC(C)(C)C)C(=O)N(C)c2ccccc12	10.6	0.5	0.3	10.1021/acs.orglett.6b02095	IA
2801	2801	CCO[P](=O)(OCC)C(=[N+]=[N-])[C@]1(NC(=O)OC(C)(C)C)C(=O)N(C)c2ccccc12	13.818	0.5	0.3	10.1021/acs.orglett.6b02095	IA
2822	2822	CCOC(=O)N1C=Cc2ccc(OC)cc2[C@@H]1C(=[N+]=[N-])[P](=O)(OC)OC	17.229	0.5	0.3	10.1039/D0CC03201H	IA
2823	2823	CCOC(=O)N1C=Cc2ccc(OC)cc2[C@H]1C(=[N+]=[N-])[P](=O)(OC)OC	13.901	0.5	0.3	10.1039/D0CC03201H	IA
2824	2824	CO[P](=O)(OC)C(=[N+]=[N-])[C@](O)(C(=O)OC(C)(C)C)c1cccc(c1)C(F)(F)F	12.423	0.5	0.1	10.1021/acs.orglett.7b00128	IA
2825	2825	CO[P](=O)(OC)C(=[N+]=[N-])[C@@](O)(C(=O)OC(C)(C)C)c1cccc(c1)C(F)(F)F	13.914	0.5	0.1	10.1021/acs.orglett.7b00128	IA
2834	2834	CO[P](=O)(OC)C(=[N+]=[N-])[C@](O)(C(=O)OC(C)(C)C)C(C)(C)C	12.143	0.5	0.1	10.1021/acs.orglett.7b00128	IA
2835	2835	CO[P](=O)(OC)C(=[N+]=[N-])[C@@](O)(C(=O)OC(C)(C)C)C(C)(C)C	13.997	0.5	0.1	10.1021/acs.orglett.7b00128	IA
2843	2843	CCOC(=O)N1C=Cc2ccccc2[C@@H]1C(=[N+]=[N-])C(=O)OC	16.943	0.5	0.1	10.1039/D0CC03201H	IA
2844	2844	CCOC(=O)N1C=Cc2ccccc2[C@H]1C(=[N+]=[N-])C(=O)OC	14.009	0.5	0.1	10.1039/D0CC03201H	IA
2883	2883	CCOC(=O)N1C=Cc2c(OC)cccc2[C@@H]1C(=[N+]=[N-])C(=O)OCC	17.381	0.5	0.1	10.1039/D0CC03201H	IA
2884	2884	CCOC(=O)N1C=Cc2c(OC)cccc2[C@H]1C(=[N+]=[N-])C(=O)OCC	14.147	0.5	0.1	10.1039/D0CC03201H	IA
2886	2886	CCOC(=O)N1C=Cc2c(cccc2[N+]([O-])=O)[C@@H]1C(=[N+]=[N-])[P](=O)(OC)OC	17.264	0.5	0.3	10.1039/D0CC03201H	IA
2887	2887	CCOC(=O)N1C=Cc2c(cccc2[N+]([O-])=O)[C@H]1C(=[N+]=[N-])[P](=O)(OC)OC	14.183	0.5	0.3	10.1039/D0CC03201H	IA
2901	2901	Fc1ccc(F)c(c1)[C@H]2CCC(=O)N2	12.4	0.8	0.1	10.1021/acs.orglett.0c00669	IA
2902	2902	Fc1ccc(F)c(c1)[C@@H]2CCC(=O)N2	14.2	0.8	0.1	10.1021/acs.orglett.0c00669	IA
2950	2950	COc1ccc(cc1)C(=O)N[C@H](CC(F)(F)F)c2c[nH]c3cc(Cl)ccc23	10.8	1.0	0.2	10.1039/D1SC06613G	IA
2951	2951	COc1ccc(cc1)C(=O)N[C@@H](CC(F)(F)F)c2c[nH]c3cc(Cl)ccc23	14.4	1.0	0.2	10.1039/D1SC06613G	IA
2969	2969	COc1ccc2CCNC(=O)[C@H](C)c2c1	9.891	1.0	0.2	10.1039/D0CC06311H	IA
2970	2970	COc1ccc2CCNC(=O)[C@@H](C)c2c1	14.454	1.0	0.2	10.1039/D0CC06311H	IA
2971	2971	CO[P](=O)(OC)C(=[N+]=[N-])[C@@]1(NC(=O)OC(C)(C)C)C(=O)N(C(C)=O)c2ccccc12	11.238	0.5	0.3	10.1021/acs.orglett.6b02095	IA
2972	2972	CO[P](=O)(OC)C(=[N+]=[N-])[C@]1(NC(=O)OC(C)(C)C)C(=O)N(C(C)=O)c2ccccc12	14.476	0.5	0.3	10.1021/acs.orglett.6b02095	IA
2993	2993	CCOC(=O)N1C=Cc2cc(OC)ccc2[C@@H]1C(=[N+]=[N-])C(=O)OCC	25.037	0.5	0.1	10.1039/D0CC03201H	IA
2994	2994	CCOC(=O)N1C=Cc2cc(OC)ccc2[C@H]1C(=[N+]=[N-])C(=O)OCC	14.508	0.5	0.1	10.1039/D0CC03201H	IA
2999	2999	CO[P](=O)(OC)C1=NN(C(C)=O)C(C#N)(C#N)[C@@]12C(=O)N(C(C)=O)c3ccc(F)cc23	12.457	0.5	0.2	10.1021/acs.orglett.5b00311	IA
3000	3000	CO[P](=O)(OC)C1=NN(C(C)=O)C(C#N)(C#N)[C@]12C(=O)N(C(C)=O)c3ccc(F)cc23	14.524	0.5	0.2	10.1021/acs.orglett.5b00311	IA
3017	3017	COc1cc2C(=O)N(c3cccc4cccnc34)[C@@]5(CC(=O)N(C5=O)C(C)(C)C)c2cc1OC	12.7	1.0	0.4	10.1002/anie.202108853	IA
3018	3018	COc1cc2C(=O)N(c3cccc4cccnc34)[C@]5(CC(=O)N(C5=O)C(C)(C)C)c2cc1OC	14.6	1.0	0.4	10.1002/anie.202108853	IA
3019	3019	COc1ccc2c(c1)C(=O)N(c3cccc4cccnc34)[C@@]25CC(=O)N(C5=O)C(C)(C)C	12.7	1.0	0.4	10.1002/anie.202108853	IA
3020	3020	COc1ccc2c(c1)C(=O)N(c3cccc4cccnc34)[C@]25CC(=O)N(C5=O)C(C)(C)C	14.6	1.0	0.4	10.1002/anie.202108853	IA
3021	3021	O=C1C[C@@]2(N(C(=O)c3ccccc23)c4cccc5cccnc45)C(=O)N1c6ccccc6	17.0	1.0	0.4	10.1002/anie.202108853	IA
3022	3022	O=C1C[C@]2(N(C(=O)c3ccccc23)c4cccc5cccnc45)C(=O)N1c6ccccc6	14.6	1.0	0.4	10.1002/anie.202108853	IA
3083	3083	CC(C)(C)N1C(=O)C[C@@]2(N(C(=O)c3ccc(cc23)c4ccccc4)c5cccc6cccnc56)C1=O	6.9	1.0	0.4	10.1002/anie.202108853	IA
3084	3084	CC(C)(C)N1C(=O)C[C@]2(N(C(=O)c3ccc(cc23)c4ccccc4)c5cccc6cccnc56)C1=O	14.8	1.0	0.4	10.1002/anie.202108853	IA
3101	3101	CO[P](=O)(OC)C(=[N+]=[N-])[C@@](O)(C(C)C)C(=O)OC(C)(C)C	13.502	0.5	0.1	10.1021/acs.orglett.7b00128	IA
3102	3102	CO[P](=O)(OC)C(=[N+]=[N-])[C@](O)(C(C)C)C(=O)OC(C)(C)C	14.801	0.5	0.1	10.1021/acs.orglett.7b00128	IA
3170	3170	CCOC(=O)N[C@@]1(C(=O)N(C)c2cc(Cl)ccc12)C(=[N+]=[N-])[P](=O)(OC)OC	12.625	0.5	0.2	10.1021/acs.orglett.6b02095	IA
3171	3171	CCOC(=O)N[C@]1(C(=O)N(C)c2cc(Cl)ccc12)C(=[N+]=[N-])[P](=O)(OC)OC	15.059	0.5	0.2	10.1021/acs.orglett.6b02095	IA
3174	3174	COc1ccc(cc1)C(=O)N[C@H](CC(F)(F)F)c2c[nH]c3ccc(C)cc23	9.6	1.0	0.2	10.1039/D1SC06613G	IA
3175	3175	COc1ccc(cc1)C(=O)N[C@@H](CC(F)(F)F)c2c[nH]c3ccc(C)cc23	15.1	1.0	0.2	10.1039/D1SC06613G	IA
3234	3234	CCOC(=O)N[C@@]1(C(=O)N(C)c2c(F)cccc12)C(=[N+]=[N-])[P](=O)(OC)OC	12.846	0.5	0.2	10.1021/acs.orglett.6b02095	IA
3235	3235	CCOC(=O)N[C@]1(C(=O)N(C)c2c(F)cccc12)C(=[N+]=[N-])[P](=O)(OC)OC	15.3	0.5	0.2	10.1021/acs.orglett.6b02095	IA
3243	3243	Clc1ccc(cc1)[C@H]2CCC(=O)N2	14.1	0.8	0.1	10.1021/acs.orglett.0c00669	IA
3244	3244	Clc1ccc(cc1)[C@@H]2CCC(=O)N2	15.3	0.8	0.1	10.1021/acs.orglett.0c00669	IA
3266	3266	CC[C@@H](C#Cc1ccc(cc1)C#N)c2ccccc2	20.43	1.0	0.05	10.1038/s41557/019/0346/2	IA
3267	3267	CC[C@H](C#Cc1ccc(cc1)C#N)c2ccccc2	15.37	1.0	0.05	10.1038/s41557/019/0346/2	IA
3292	3292	CCOC(=O)N[C@@]1(C(=O)N(C)c2c(Cl)cccc12)C(=[N+]=[N-])[P](=O)(OC)OC	13.396	0.5	0.2	10.1021/acs.orglett.6b02095	IA
3293	3293	CCOC(=O)N[C@]1(C(=O)N(C)c2c(Cl)cccc12)C(=[N+]=[N-])[P](=O)(OC)OC	15.48	0.5	0.2	10.1021/acs.orglett.6b02095	IA
3342	3342	CC1(C)CN(C(=O)Nc2ccccc2Br)[C@@](CC(F)(F)F)(C1)c3ccccc3	13.28	0.6	0.03	10.1021/jacs.6b04077	IA
3343	3343	CC1(C)CN(C(=O)Nc2ccccc2Br)[C@](CC(F)(F)F)(C1)c3ccccc3	15.69	0.6	0.03	10.1021/jacs.6b04077	IA
3414	3414	CO[P](=O)(OC)C(=[N+]=[N-])[C@](O)(C(=O)OC(C)(C)C)c1ccccc1Cl	17.186	0.5	0.1	10.1021/acs.orglett.7b00128	IA
3415	3415	CO[P](=O)(OC)C(=[N+]=[N-])[C@@](O)(C(=O)OC(C)(C)C)c1ccccc1Cl	15.833	0.5	0.1	10.1021/acs.orglett.7b00128	IA
3497	3497	CO[P](=O)(OC)C(=[N+]=[N-])[C@](O)(C(=O)OC(C)(C)C)c1cccc(C)c1	15.158	0.5	0.1	10.1021/acs.orglett.7b00128	IA
3498	3498	CO[P](=O)(OC)C(=[N+]=[N-])[C@@](O)(C(=O)OC(C)(C)C)c1cccc(C)c1	16.261	0.5	0.1	10.1021/acs.orglett.7b00128	IA
3509	3509	Brc1ccc(cc1)[C@H]2CCC(=O)N2	14.8	0.8	0.1	10.1021/acs.orglett.0c00669	IA
3510	3510	Brc1ccc(cc1)[C@@H]2CCC(=O)N2	16.3	0.8	0.1	10.1021/acs.orglett.0c00669	IA
3576	3576	CO[P](=O)(OC)C(=[N+]=[N-])[C@@](O)(C1CC1)C(=O)OC(C)(C)C	13.94	0.5	0.1	10.1021/acs.orglett.7b00128	IA
3577	3577	CO[P](=O)(OC)C(=[N+]=[N-])[C@](O)(C1CC1)C(=O)OC(C)(C)C	16.584	0.5	0.1	10.1021/acs.orglett.7b00128	IA
3650	3650	CO[P](=O)(OC)C(=[N+]=[N-])[C@](O)(C(=O)OC(C)(C)C)c1ccc(Cl)cc1	15.03	0.5	0.1	10.1021/acs.orglett.7b00128	IA
3651	3651	CO[P](=O)(OC)C(=[N+]=[N-])[C@@](O)(C(=O)OC(C)(C)C)c1ccc(Cl)cc1	16.871	0.5	0.1	10.1021/acs.orglett.7b00128	IA
3668	3668	FC(F)(F)C[C@@]1(CC(=NO1)c2ccc(Br)cc2)c3ccccc3	12.0	0.8	0.15	10.1002/anie.201804315	IA
3669	3669	FC(F)(F)C[C@]1(CC(=NO1)c2ccc(Br)cc2)c3ccccc3	16.94	0.8	0.15	10.1002/anie.201804315	IA
3715	3715	CO[P](=O)(OC)C(=[N+]=[N-])[C@](O)(C(=O)OC(C)(C)C)c1cccc(Cl)c1	15.25	0.5	0.1	10.1021/acs.orglett.7b00128	IA
3716	3716	CO[P](=O)(OC)C(=[N+]=[N-])[C@@](O)(C(=O)OC(C)(C)C)c1cccc(Cl)c1	17.193	0.5	0.1	10.1021/acs.orglett.7b00128	IA
3740	3740	COc1ccc(cc1)C(=O)N[C@H](CC(F)(F)F)OCC2CCC2	13.1	1.0	0.05	10.1039/D1SC06613G	IA
3741	3741	COc1ccc(cc1)C(=O)N[C@@H](CC(F)(F)F)OCC2CCC2	17.3	1.0	0.05	10.1039/D1SC06613G	IA
3749	3749	CO[P](=O)(OC)C(=[N+]=[N-])[C@](O)(C(=O)OC(C)(C)C)c1ccc(Br)cc1	15.285	0.5	0.1	10.1021/acs.orglett.7b00128	IA
3750	3750	CO[P](=O)(OC)C(=[N+]=[N-])[C@@](O)(C(=O)OC(C)(C)C)c1ccc(Br)cc1	17.322	0.5	0.1	10.1021/acs.orglett.7b00128	IA
3754	3754	CCO[P](=O)(OCC)C(=[N+]=[N-])[C@](O)(C(=O)OC(C)(C)C)c1ccccc1	13.503	0.5	0.1	10.1021/acs.orglett.7b00128	IA
3755	3755	CCO[P](=O)(OCC)C(=[N+]=[N-])[C@@](O)(C(=O)OC(C)(C)C)c1ccccc1	17.334	0.5	0.1	10.1021/acs.orglett.7b00128	IA
3762	3762	CC(C)(C)N1C(=O)C[C@@]2(N(C(=O)c3cc4OCOc4cc23)c5cccc6cccnc56)C1=O	18.9	1.0	0.4	10.1002/anie.202108853	IA
3763	3763	CC(C)(C)N1C(=O)C[C@]2(N(C(=O)c3cc4OCOc4cc23)c5cccc6cccnc56)C1=O	17.4	1.0	0.4	10.1002/anie.202108853	IA
3794	3794	CO[P](=O)(OC)C(=[N+]=[N-])[C@](O)(C(=O)OC(C)(C)C)c1ccccc1Br	19.146	0.5	0.1	10.1021/acs.orglett.7b00128	IA
3795	3795	CO[P](=O)(OC)C(=[N+]=[N-])[C@@](O)(C(=O)OC(C)(C)C)c1ccccc1Br	17.515	0.5	0.1	10.1021/acs.orglett.7b00128	IA
3842	3842	CCOC(=O)N1C=C(c2ccccc2)c3ccccc3[C@@H]1C(=[N+]=[N-])[P](=O)(OC)OC	20.259	0.5	0.3	10.1039/D0CC03201H	IA
3843	3843	CCOC(=O)N1C=C(c2ccccc2)c3ccccc3[C@H]1C(=[N+]=[N-])[P](=O)(OC)OC	17.792	0.5	0.3	10.1039/D0CC03201H	IA
3862	3862	COc1cc2CCNC(=O)[C@H](C)c2cc1OC	19.254	1.0	0.2	10.1039/D0CC06311H	IA
3863	3863	COc1cc2CCNC(=O)[C@@H](C)c2cc1OC	17.838	1.0	0.2	10.1039/D0CC06311H	IA
3917	3917	C[C@H]1C(=O)NCCc2ccc(Cl)cc12	14.554	1.0	0.1	10.1039/D0CC06311H	IA
3918	3918	C[C@@H]1C(=O)NCCc2ccc(Cl)cc12	18.217	1.0	0.1	10.1039/D0CC06311H	IA
3925	3925	Cc1ccc(cc1C)[C@@H](c2c[nH]c3ccccc23)C(=[N+]=[N-])[P](=O)(OC(C)(C)C)OC(C)(C)C	14.5	0.5	0.1	10.1021/acs.orglett.2c00213	IA
3926	3926	Cc1ccc(cc1C)[C@H](c2c[nH]c3ccccc23)C(=[N+]=[N-])[P](=O)(OC(C)(C)C)OC(C)(C)C	18.3	0.5	0.1	10.1021/acs.orglett.2c00213	IA
3995	3995	COc1ccc(cc1)[C@H]2CCC(=O)N2	19.8	0.8	0.1	10.1021/acs.orglett.0c00669	IA
3996	3996	COc1ccc(cc1)[C@@H]2CCC(=O)N2	18.6	0.8	0.1	10.1021/acs.orglett.0c00669	IA
4061	4061	CCOC(=O)N[C@@]1(C(=O)N(C)c2ccc(OC)cc12)C(=[N+]=[N-])[P](=O)(OC)OC	15.087	0.5	0.2	10.1021/acs.orglett.6b02095	IA
4062	4062	CCOC(=O)N[C@]1(C(=O)N(C)c2ccc(OC)cc12)C(=[N+]=[N-])[P](=O)(OC)OC	18.917	0.5	0.2	10.1021/acs.orglett.6b02095	IA
4063	4063	CO[P](=O)(OC)C1=NNC(C#N)(C#N)[C@@]12C(=O)Nc3c(Cl)cccc23	15.952	0.5	0.2	10.1021/acs.orglett.5b00311	IA
4064	4064	CO[P](=O)(OC)C1=NNC(C#N)(C#N)[C@]12C(=O)Nc3c(Cl)cccc23	18.957	0.5	0.2	10.1021/acs.orglett.5b00311	IA
4084	4084	C[C@H]1C(=O)NCCc2ccccc12	16.246	1.0	0.1	10.1039/D0CC06311H	IA
4085	4085	C[C@@H]1C(=O)NCCc2ccccc12	19.042	1.0	0.1	10.1039/D0CC06311H	IA
4152	4152	COc1ccc(cc1)C(=O)N[C@H](CC(F)(F)F)c2c[nH]c3cc(C)ccc23	11.5	1.0	0.2	10.1039/D1SC06613G	IA
4153	4153	COc1ccc(cc1)C(=O)N[C@@H](CC(F)(F)F)c2c[nH]c3cc(C)ccc23	19.4	1.0	0.2	10.1039/D1SC06613G	IA
4154	4154	COc1ccc(cc1OC)C(=O)CC[C@@H](NC(=O)OC(C)(C)C)c2c[nH]c3ccccc23	15.7	1.0	0.2	10.1039/D1SC06613G	IA
4155	4155	COc1ccc(cc1OC)C(=O)CC[C@H](NC(=O)OC(C)(C)C)c2c[nH]c3ccccc23	19.4	1.0	0.2	10.1039/D1SC06613G	IA
4236	4236	CO[P](=O)(OC)C(=[N+]=[N-])[C@@]1(NC(=O)OC(C)(C)C)C(=O)N(C)c2cc(Br)ccc12	13.259	0.5	0.2	10.1021/acs.orglett.6b02095	IA
4237	4237	CO[P](=O)(OC)C(=[N+]=[N-])[C@]1(NC(=O)OC(C)(C)C)C(=O)N(C)c2cc(Br)ccc12	19.812	0.5	0.2	10.1021/acs.orglett.6b02095	IA
4272	4272	CO[P](=O)(OC)C(=[N+]=[N-])[C@](O)(C(=O)OC(C)(C)C)c1ccccc1I	21.993	0.5	0.1	10.1021/acs.orglett.7b00128	IA
4273	4273	CO[P](=O)(OC)C(=[N+]=[N-])[C@@](O)(C(=O)OC(C)(C)C)c1ccccc1I	19.984	0.5	0.1	10.1021/acs.orglett.7b00128	IA
4346	4346	C[C@H]1NC(=O)CCc2ccccc12	23.5	0.8	0.1	10.1021/acs.orglett.0c00669	IA
4347	4347	C[C@@H]1NC(=O)CCc2ccccc12	20.4	0.8	0.1	10.1021/acs.orglett.0c00669	IA
4348	4348	CO[P](=O)(OC)C(=[N+]=[N-])[C@@]1(NC(=O)OC(C)(C)C)C(=O)N(C)c2cc(Cl)ccc12	13.672	0.5	0.2	10.1021/acs.orglett.6b02095	IA
4349	4349	CO[P](=O)(OC)C(=[N+]=[N-])[C@]1(NC(=O)OC(C)(C)C)C(=O)N(C)c2cc(Cl)ccc12	20.442	0.5	0.2	10.1021/acs.orglett.6b02095	IA
4410	4410	C[Si](C)(C)[Si](C[C@]1(CC2(CCCC2)CN1C(=O)Nc3cc(cc(c3)C(F)(F)F)C(F)(F)F)c4ccccc4)([Si](C)(C)C)[Si](C)(C)C	21.86	0.2	0.01	10.1007/s11426/019/9528/2	IA
4411	4411	C[Si](C)(C)[Si](C[C@@]1(CC2(CCCC2)CN1C(=O)Nc3cc(cc(c3)C(F)(F)F)C(F)(F)F)c4ccccc4)([Si](C)(C)C)[Si](C)(C)C	20.77	0.2	0.01	10.1007/s11426/019/9528/2	IA
4455	4455	Cc1cccc(c1)[C@H]2[C@@H](COc3c2ccc4[nH]ccc34)[N+]([O-])=O	10.07	1.0	0.4	10.1021/acs.orglett.9b01828	IA
4470	4470	CO[P](=O)(OC)C1=NNC(C#N)(C#N)[C@@]12C(=O)Nc3c(Cl)ccc(Cl)c23	15.175	0.5	0.2	10.1021/acs.orglett.5b00311	IA
4471	4471	CO[P](=O)(OC)C1=NNC(C#N)(C#N)[C@]12C(=O)Nc3c(Cl)ccc(Cl)c23	21.038	0.5	0.2	10.1021/acs.orglett.5b00311	IA
4506	4506	COc1ccc(N2C(=O)c3ccccc3[C@]24CC(=O)N(C4=O)C(C)(C)C)c5ncccc15	10.9	1.0	0.4	10.1002/anie.202108853	IA
4507	4507	COc1ccc(N2C(=O)c3ccccc3[C@@]24CC(=O)N(C4=O)C(C)(C)C)c5ncccc15	21.2	1.0	0.4	10.1002/anie.202108853	IA
4533	4533	CO[P](=O)(OC)C1=NNC(C#N)(C#N)[C@@]12C(=O)Nc3c(Br)cccc23	17.187	0.5	0.2	10.1021/acs.orglett.5b00311	IA
4534	4534	CO[P](=O)(OC)C1=NNC(C#N)(C#N)[C@]12C(=O)Nc3c(Br)cccc23	21.373	0.5	0.2	10.1021/acs.orglett.5b00311	IA
4560	4560	CO[P](=O)(OC)C1=NNC(C#N)(C#N)[C@@]12C(=O)Nc3c(C)cc(Br)cc23	13.87	0.5	0.2	10.1021/acs.orglett.5b00311	IA
4561	4561	CO[P](=O)(OC)C1=NNC(C#N)(C#N)[C@]12C(=O)Nc3c(C)cc(Br)cc23	21.509	0.5	0.2	10.1021/acs.orglett.5b00311	IA
4572	4572	Cc1ccc(cc1)[C@H]2CCCC(=O)N2	16.7	0.8	0.1	10.1021/acs.orglett.0c00669	IA
4573	4573	Cc1ccc(cc1)[C@@H]2CCCC(=O)N2	21.6	0.8	0.1	10.1021/acs.orglett.0c00669	IA
4641	4641	O=C1CCC[C@@H](N1)c2ccccc2	18.9	0.8	0.1	10.1021/acs.orglett.0c00669	IA
4642	4642	O=C1CCC[C@H](N1)c2ccccc2	22.0	0.8	0.1	10.1021/acs.orglett.0c00669	IA
4708	4708	CO[P](=O)(OC)C(=[N+]=[N-])[C@@]1(NC(=O)OC(C)(C)C)C(=O)N(C)c2c(Cl)cccc12	18.971	0.5	0.2	10.1021/acs.orglett.6b02095	IA
4709	4709	CO[P](=O)(OC)C(=[N+]=[N-])[C@]1(NC(=O)OC(C)(C)C)C(=O)N(C)c2c(Cl)cccc12	22.431	0.5	0.2	10.1021/acs.orglett.6b02095	IA
4712	4712	COc1ccc2N(C)C(=O)[C@@](NC(=O)OC(C)(C)C)(c2c1)C(=[N+]=[N-])[P](=O)(OC)OC	18.817	0.5	0.2	10.1021/acs.orglett.6b02095	IA
4713	4713	COc1ccc2N(C)C(=O)[C@](NC(=O)OC(C)(C)C)(c2c1)C(=[N+]=[N-])[P](=O)(OC)OC	22.459	0.5	0.2	10.1021/acs.orglett.6b02095	IA
4734	4734	COc1ccc(cc1)C(=O)N[C@H](CC(F)(F)F)c2c[nH]c3ccccc23	11.5	1.0	0.2	10.1039/D1SC06613G	IA
4735	4735	COc1ccc(cc1)C(=O)N[C@@H](CC(F)(F)F)c2c[nH]c3ccccc23	22.6	1.0	0.2	10.1039/D1SC06613G	IA
4737	4737	Fc1ccc(cc1)[C@H]2CCCC(=O)N2	17.1	0.8	0.1	10.1021/acs.orglett.0c00669	IA
4738	4738	Fc1ccc(cc1)[C@@H]2CCCC(=O)N2	22.6	0.8	0.1	10.1021/acs.orglett.0c00669	IA
4870	4870	C[C@@H](C#Cc1ccccc1)c2ccc3OCOc3c2	20.33	1.0	0.0	10.1038/s41557/019/0346/2	IA
4871	4871	C[C@H](C#Cc1ccccc1)c2ccc3OCOc3c2	23.58	1.0	0.0	10.1038/s41557/019/0346/2	IA
4969	4969	CO[P](=O)(OC)C(=[N+]=[N-])[C@](O)(C(=O)OC(C)(C)C)c1cccc(c1)[N+]([O-])=O	20.787	0.5	0.1	10.1021/acs.orglett.7b00128	IA
4970	4970	CO[P](=O)(OC)C(=[N+]=[N-])[C@@](O)(C(=O)OC(C)(C)C)c1cccc(c1)[N+]([O-])=O	24.384	0.5	0.1	10.1021/acs.orglett.7b00128	IA
5033	5033	COc1ccc(cc1)[C@@](O)(C(=O)OC(C)(C)C)C(=[N+]=[N-])[P](=O)(OC)OC	23.247	0.5	0.1	10.1021/acs.orglett.7b00128	IA
5034	5034	COc1ccc(cc1)[C@](O)(C(=O)OC(C)(C)C)C(=[N+]=[N-])[P](=O)(OC)OC	24.894	0.5	0.1	10.1021/acs.orglett.7b00128	IA
5048	5048	COC(=O)[C@H](Cc1ccc(OC(=O)/C=C/c2cccc(C(C)C)c2\C(C=O)=C/c3ccccc3)cc1)NC(=O)OC(C)(C)C	28.99	0.8	0.15	10.1002/anie.201915949	IA
5049	5049	COC(=O)[C@@H](Cc1ccc(OC(=O)/C=C/c2cccc(C(C)C)c2\C(C=O)=C/c3ccccc3)cc1)NC(=O)OC(C)(C)C	25.06	0.8	0.15	10.1002/anie.201915949	IA
5089	5089	CO[P](=O)(OC)C(=[N+]=[N-])[C@](O)(C(=O)OC(C)C)c1ccccc1	19.986	0.5	0.1	10.1021/acs.orglett.7b00128	IA
5090	5090	CO[P](=O)(OC)C(=[N+]=[N-])[C@@](O)(C(=O)OC(C)C)c1ccccc1	25.382	0.5	0.1	10.1021/acs.orglett.7b00128	IA
5093	5093	Cc1ccc2c([nH]cc2[C@@H](CCC(=O)c3ccccc3)NC(=O)OC(C)(C)C)c1	21.7	1.0	0.15	10.1039/D1SC06613G	IA
5094	5094	Cc1ccc2c([nH]cc2[C@H](CCC(=O)c3ccccc3)NC(=O)OC(C)(C)C)c1	25.4	1.0	0.15	10.1039/D1SC06613G	IA
5105	5105	COc1ccc(cc1)C(=O)N[C@H](CC(F)(F)F)c2c[nH]c3ccc(OC)cc23	13.0	1.0	0.2	10.1039/D1SC06613G	IA
5106	5106	COc1ccc(cc1)C(=O)N[C@@H](CC(F)(F)F)c2c[nH]c3ccc(OC)cc23	25.5	1.0	0.2	10.1039/D1SC06613G	IA
5115	5115	COc1cccc2c1[nH]cc2[C@@H](CCC(=O)c3ccccc3)NC(=O)OC(C)(C)C	29.7	1.0	0.15	10.1039/D1SC06613G	IA
5116	5116	COc1cccc2c1[nH]cc2[C@H](CCC(=O)c3ccccc3)NC(=O)OC(C)(C)C	25.6	1.0	0.15	10.1039/D1SC06613G	IA
5154	5154	CC(C)c1cccc(\C=C\C(=O)Oc2ccc3[C@H]4CC[C@@]5(C)[C@@H](CCC5=O)[C@@H]4CCc3c2)c1\C(C=O)=C/c6ccccc6	45.56	1.0	0.15	10.1002/anie.201915949	IA
5173	5173	CO[P](=O)(OC)C(=[N+]=[N-])[C@@]1(NC(=O)OC(C)(C)C)C(=O)N(C)c2c(F)cccc12	17.889	0.5	0.2	10.1021/acs.orglett.6b02095	IA
5174	5174	CO[P](=O)(OC)C(=[N+]=[N-])[C@]1(NC(=O)OC(C)(C)C)C(=O)N(C)c2c(F)cccc12	26.117	0.5	0.2	10.1021/acs.orglett.6b02095	IA
5200	5200	CCOC(=O)[C@](O)(c1ccccc1)C(=[N+]=[N-])[P](=O)(OC)OC	23.041	0.5	0.1	10.1021/acs.orglett.7b00128	IA
5201	5201	CCOC(=O)[C@@](O)(c1ccccc1)C(=[N+]=[N-])[P](=O)(OC)OC	26.323	0.5	0.1	10.1021/acs.orglett.7b00128	IA
5240	5240	CO[P](=O)(OC)C(=[N+]=[N-])[C@@]1(NC(=O)OC(C)(C)C)C(=O)N(C)c2ccccc12	20.712	0.5	0.2	10.1021/acs.orglett.6b02095	IA
5241	5241	CO[P](=O)(OC)C(=[N+]=[N-])[C@]1(NC(=O)OC(C)(C)C)C(=O)N(C)c2ccccc12	26.772	0.5	0.2	10.1021/acs.orglett.6b02095	IA
5279	5279	Cc1cccc(c1)[C@@]2(CC3(CCCCCC3)CN2C(=O)Nc4cc(cc(c4)C(F)(F)F)C(F)(F)F)C[Si]([Si](C)(C)C)([Si](C)(C)C)[Si](C)(C)C	30.77	0.15	0.01	10.1007/s11426/019/9528/2	IA
5280	5280	Cc1cccc(c1)[C@]2(CC3(CCCCCC3)CN2C(=O)Nc4cc(cc(c4)C(F)(F)F)C(F)(F)F)C[Si]([Si](C)(C)C)([Si](C)(C)C)[Si](C)(C)C	27.17	0.15	0.01	10.1007/s11426/019/9528/2	IA
5348	5348	C[C@@H](CCC(C)(C)NC(=O)c1ccccc1)C#Cc2ccccc2	30.7	0.8	0.02	10.1038/s41467/019/13705/1	IA
5349	5349	C[C@H](CCC(C)(C)NC(=O)c1ccccc1)C#Cc2ccccc2	28.03	0.8	0.02	10.1038/s41467/019/13705/1	IA
5456	5456	COc1ccc(N2C(=O)c3ccccc3[C@]24CC(=O)N(C4=O)C(C)(C)c5ccccc5)c6ncccc16	11.4	1.0	0.4	10.1002/anie.202108853	IA
5457	5457	COc1ccc(N2C(=O)c3ccccc3[C@@]24CC(=O)N(C4=O)C(C)(C)c5ccccc5)c6ncccc16	29.2	1.0	0.4	10.1002/anie.202108853	IA
5460	5460	Cc1cccc2c1[nH]cc2[C@@H](CCC(=O)c3ccccc3)NC(=O)OC(C)(C)C	23.2	1.0	0.1	10.1039/D1SC06613G	IA
5461	5461	Cc1cccc2c1[nH]cc2[C@H](CCC(=O)c3ccccc3)NC(=O)OC(C)(C)C	29.3	1.0	0.1	10.1039/D1SC06613G	IA
5478	5478	COc1ccc(cc1)[C@H]2CCCC(=O)N2	25.6	0.8	0.1	10.1021/acs.orglett.0c00669	IA
5479	5479	COc1ccc(cc1)[C@@H]2CCCC(=O)N2	29.6	0.8	0.1	10.1021/acs.orglett.0c00669	IA
5491	5491	CCOC(=O)N[C@@]1(C(=O)N(C)c2c(C)cc(Br)cc12)C(=[N+]=[N-])[P](=O)(OC)OC	24.969	0.5	0.1	10.1021/acs.orglett.6b02095	IA
5492	5492	CCOC(=O)N[C@]1(C(=O)N(C)c2c(C)cc(Br)cc12)C(=[N+]=[N-])[P](=O)(OC)OC	29.79	0.5	0.1	10.1021/acs.orglett.6b02095	IA
5577	5577	COc1ccc(cc1)C(=O)N[C@H](CC(F)(F)F)c2c[nH]c3c(C)cccc23	12.5	1.0	0.2	10.1039/D1SC06613G	IA
5578	5578	COc1ccc(cc1)C(=O)N[C@@H](CC(F)(F)F)c2c[nH]c3c(C)cccc23	30.5	1.0	0.2	10.1039/D1SC06613G	IA
5662	5662	CCc1nc(N)nc(N)c1C#C[C@H](C)c2cc(OC)cc(c2)c3ccc(cc3)C(=O)OC	45.12	0.7	0.4	10.1038/s41557/019/0346/2	IA
5663	5663	CCc1nc(N)nc(N)c1C#C[C@@H](C)c2cc(OC)cc(c2)c3ccc(cc3)C(=O)OC	31.69	0.7	0.4	10.1038/s41557/019/0346/2	IA
5777	5777	CCOC(=O)N[C@@]1(C(=O)N(C)c2ccc(F)cc12)C(=[N+]=[N-])[P](=O)(OC)OC	27.16	0.5	0.1	10.1021/acs.orglett.6b02095	IA
5778	5778	CCOC(=O)N[C@]1(C(=O)N(C)c2ccc(F)cc12)C(=[N+]=[N-])[P](=O)(OC)OC	33.25	0.5	0.1	10.1021/acs.orglett.6b02095	IA
5801	5801	CCOC(=O)N[C@@]1(C(=O)N(C)c2ccc(C)cc12)C(=[N+]=[N-])[P](=O)(OC)OC	26.458	0.5	0.1	10.1021/acs.orglett.6b02095	IA
5802	5802	CCOC(=O)N[C@]1(C(=O)N(C)c2ccc(C)cc12)C(=[N+]=[N-])[P](=O)(OC)OC	33.706	0.5	0.1	10.1021/acs.orglett.6b02095	IA
5971	5971	CO[P](=O)(OC)C(=[N+]=[N-])[C@@]1(NC(=O)OC(C)(C)C)C(=O)N(C)c2ccc(Cl)cc12	31.374	0.5	0.1	10.1021/acs.orglett.6b02095	IA
5972	5972	CO[P](=O)(OC)C(=[N+]=[N-])[C@]1(NC(=O)OC(C)(C)C)C(=O)N(C)c2ccc(Cl)cc12	37.226	0.5	0.1	10.1021/acs.orglett.6b02095	IA
6000	6000	CCOC(=O)N[C@@]1(C(=O)N(C)c2ccc(cc12)[N+]([O-])=O)C(=[N+]=[N-])[P](=O)(OC)OC	42.253	0.5	0.1	10.1021/acs.orglett.6b02095	IA
6001	6001	CCOC(=O)N[C@]1(C(=O)N(C)c2ccc(cc12)[N+]([O-])=O)C(=[N+]=[N-])[P](=O)(OC)OC	37.785	0.5	0.1	10.1021/acs.orglett.6b02095	IA
6121	6121	CO[P](=O)(OC)C(=[N+]=[N-])[C@@]1(NC(=O)OC(C)(C)C)C(=O)N(C)c2ccc(Br)cc12	35.76	0.5	0.1	10.1021/acs.orglett.6b02095	IA
6122	6122	CO[P](=O)(OC)C(=[N+]=[N-])[C@]1(NC(=O)OC(C)(C)C)C(=O)N(C)c2ccc(Br)cc12	41.1	0.5	0.1	10.1021/acs.orglett.6b02095	IA
6143	6143	CO[P](=O)(OC)C(=[N+]=[N-])[C@](O)(C(=O)OC(C)(C)C)c1cccc(Br)c1	36.773	0.5	0.04	10.1021/acs.orglett.7b00128	IA
6144	6144	CO[P](=O)(OC)C(=[N+]=[N-])[C@@](O)(C(=O)OC(C)(C)C)c1cccc(Br)c1	41.845	0.5	0.04	10.1021/acs.orglett.7b00128	IA
6175	6175	CCOC(=O)N[C@@]1(C(=O)N(C)c2ccc(OC(F)(F)F)cc12)C(=[N+]=[N-])[P](=O)(OC)OC	34.933	0.5	0.06	10.1021/acs.orglett.6b02095	IA
6176	6176	CCOC(=O)N[C@]1(C(=O)N(C)c2ccc(OC(F)(F)F)cc12)C(=[N+]=[N-])[P](=O)(OC)OC	42.95	0.5	0.06	10.1021/acs.orglett.6b02095	IA
6189	6189	CO[P](=O)(OC)C(=[N+]=[N-])[C@@]1(NC(=O)OC(C)(C)C)C(=O)N(C)c2ccc(F)cc12	35.71	0.5	0.1	10.1021/acs.orglett.6b02095	IA
6190	6190	CO[P](=O)(OC)C(=[N+]=[N-])[C@]1(NC(=O)OC(C)(C)C)C(=O)N(C)c2ccc(F)cc12	43.68	0.5	0.1	10.1021/acs.orglett.6b02095	IA
6227	6227	CCOC(=O)N[C@@]1(C(=O)N(C)c2ccccc12)C(=[N+]=[N-])[P](=O)(OC)OC	34.3	0.5	0.1	10.1021/acs.orglett.6b02095	IA
6228	6228	CCOC(=O)N[C@]1(C(=O)N(C)c2ccccc12)C(=[N+]=[N-])[P](=O)(OC)OC	45.25	0.5	0.1	10.1021/acs.orglett.6b02095	IA
6231	6231	CO[P](=O)(OC)C(=[N+]=[N-])[C@@]1(NC(=O)OC(C)(C)C)C(=O)N(C)c2ccc(I)cc12	36.088	0.5	0.1	10.1021/acs.orglett.6b02095	IA
6232	6232	CO[P](=O)(OC)C(=[N+]=[N-])[C@]1(NC(=O)OC(C)(C)C)C(=O)N(C)c2ccc(I)cc12	45.63	0.5	0.1	10.1021/acs.orglett.6b02095	IA
6303	6303	CO[P](=O)(OC)C1=NNC(C#N)(C#N)[C@@]12C(=O)Nc3ccc(C)cc23	16.76	0.5	0.2	10.1021/acs.orglett.5b00311	IA
6304	6304	CO[P](=O)(OC)C1=NNC(C#N)(C#N)[C@]12C(=O)Nc3ccc(C)cc23	49.347	0.5	0.2	10.1021/acs.orglett.5b00311	IA
6329	6329	CO[P](=O)(OC)C1=NNC(C#N)(C#N)[C@@]12C(=O)Nc3ccccc23	16.804	0.5	0.2	10.1021/acs.orglett.5b00311	IA
6330	6330	CO[P](=O)(OC)C1=NNC(C#N)(C#N)[C@]12C(=O)Nc3ccccc23	51.109	0.5	0.2	10.1021/acs.orglett.5b00311	IA
6343	6343	CO[P](=O)(OC)C1=NNC(C#N)(C#N)[C@@]12C(=O)Nc3cc(Br)ccc23	17.44	0.5	0.2	10.1021/acs.orglett.5b00311	IA
6344	6344	CO[P](=O)(OC)C1=NNC(C#N)(C#N)[C@]12C(=O)Nc3cc(Br)ccc23	52.217	0.5	0.2	10.1021/acs.orglett.5b00311	IA
6364	6364	CO[P](=O)(OC)C(=[N+]=[N-])[C@@]1(NC(=O)OC(C)(C)C)C(=O)N(C)c2ccc(OC(F)(F)F)cc12	46.107	0.5	0.06	10.1021/acs.orglett.6b02095	IA
6365	6365	CO[P](=O)(OC)C(=[N+]=[N-])[C@]1(NC(=O)OC(C)(C)C)C(=O)N(C)c2ccc(OC(F)(F)F)cc12	53.7	0.5	0.06	10.1021/acs.orglett.6b02095	IA
6397	6397	CO[P](=O)(OC)C1=NNC(C#N)(C#N)[C@@]12C(=O)Nc3cc(Cl)ccc23	16.326	0.5	0.2	10.1021/acs.orglett.5b00311	IA
6398	6398	CO[P](=O)(OC)C1=NNC(C#N)(C#N)[C@]12C(=O)Nc3cc(Cl)ccc23	55.885	0.5	0.2	10.1021/acs.orglett.5b00311	IA
6465	6465	FC(F)(F)c1cccc(NC(=O)N2CC3(CCCCCC3)C[C@@]2(CN4CCOCC4)c5ccccc5)c1	72.88	0.4	0.05	10.1016/j.chempr.2017.10.008	IA
6466	6466	FC(F)(F)c1cccc(NC(=O)N2CC3(CCCCCC3)C[C@]2(CN4CCOCC4)c5ccccc5)c1	68.49	0.4	0.05	10.1016/j.chempr.2017.10.008	IA
6471	6471	CCOC(=O)N[C@@]1(C(=O)N(C)c2ccc(Cl)cc12)C(=[N+]=[N-])[P](=O)(OC)OC	60.102	0.5	0.06	10.1021/acs.orglett.6b02095	IA
6472	6472	CCOC(=O)N[C@]1(C(=O)N(C)c2ccc(Cl)cc12)C(=[N+]=[N-])[P](=O)(OC)OC	69.2	0.5	0.06	10.1021/acs.orglett.6b02095	IA
6481	6481	CCOC(=O)N[C@@]1(C(=O)N(C)c2ccc(Br)cc12)C(=[N+]=[N-])[P](=O)(OC)OC	62.705	0.5	0.06	10.1021/acs.orglett.6b02095	IA
6482	6482	CCOC(=O)N[C@]1(C(=O)N(C)c2ccc(Br)cc12)C(=[N+]=[N-])[P](=O)(OC)OC	71.082	0.5	0.06	10.1021/acs.orglett.6b02095	IA
6499	6499	CO[P](=O)(OC)C1=NNC(C#N)(C#N)[C@@]12C(=O)Nc3ccc(I)cc23	24.853	0.5	0.2	10.1021/acs.orglett.5b00311	IA
6500	6500	CO[P](=O)(OC)C1=NNC(C#N)(C#N)[C@]12C(=O)Nc3ccc(I)cc23	74.417	0.5	0.2	10.1021/acs.orglett.5b00311	IA
6505	6505	CO[P](=O)(OC)C1=NNC(C#N)(C#N)[C@@]12C(=O)Nc3ccc(Br)cc23	18.691	0.5	0.2	10.1021/acs.orglett.5b00311	IA
6506	6506	CO[P](=O)(OC)C1=NNC(C#N)(C#N)[C@]12C(=O)Nc3ccc(Br)cc23	75.41	0.5	0.2	10.1021/acs.orglett.5b00311	IA
6507	6507	CO[P](=O)(OC)C1=NNC(C#N)(C#N)[C@@]12C(=O)Nc3ccc(F)cc23	15.595	0.5	0.2	10.1021/acs.orglett.5b00311	IA
6508	6508	CO[P](=O)(OC)C1=NNC(C#N)(C#N)[C@]12C(=O)Nc3ccc(F)cc23	75.587	0.5	0.2	10.1021/acs.orglett.5b00311	IA
6509	6509	CCOC(=O)N[C@@]1(C(=O)N(C)c2ccc(I)cc12)C(=[N+]=[N-])[P](=O)(OC)OC	65.552	0.5	0.06	10.1021/acs.orglett.6b02095	IA
6510	6510	CCOC(=O)N[C@]1(C(=O)N(C)c2ccc(I)cc12)C(=[N+]=[N-])[P](=O)(OC)OC	75.733	0.5	0.06	10.1021/acs.orglett.6b02095	IA
6511	6511	CO[P](=O)(OC)C1=NNC(C#N)(C#N)[C@@]12C(=O)Nc3ccc(Cl)cc23	17.009	0.5	0.2	10.1021/acs.orglett.5b00311	IA
6512	6512	CO[P](=O)(OC)C1=NNC(C#N)(C#N)[C@]12C(=O)Nc3ccc(Cl)cc23	75.903	0.5	0.2	10.1021/acs.orglett.5b00311	IA
6515	6515	CCOC(=O)N[C@@]1(C(=O)N(C)c2cc(Br)ccc12)C(=[N+]=[N-])[P](=O)(OC)OC	50.988	0.5	0.06	10.1021/acs.orglett.6b02095	IA
6516	6516	CCOC(=O)N[C@]1(C(=O)N(C)c2cc(Br)ccc12)C(=[N+]=[N-])[P](=O)(OC)OC	76.817	0.5	0.06	10.1021/acs.orglett.6b02095	IA
6517	6517	COc1ccc2NC(=O)[C@@]3(c2c1)C(=NNC3(C#N)C#N)[P](=O)(OC)OC	18.213	0.5	0.2	10.1021/acs.orglett.5b00311	IA
6518	6518	COc1ccc2NC(=O)[C@]3(c2c1)C(=NNC3(C#N)C#N)[P](=O)(OC)OC	77.669	0.5	0.2	10.1021/acs.orglett.5b00311	IA
6536	6536	CO[P](=O)(OC)C(=[N+]=[N-])[C@@]1(NC(=O)OC(C)(C)C)C(=O)N(C)c2ccc(I)cc12	80.203	0.5	0.06	10.1021/acs.orglett.6b02095	IA
6537	6537	CO[P](=O)(OC)C(=[N+]=[N-])[C@]1(NC(=O)OC(C)(C)C)C(=O)N(C)c2ccc(I)cc12	93.969	0.5	0.06	10.1021/acs.orglett.6b02095	IA
6547	6547	CO[P](=O)(OC)C(=[N+]=[N-])[C@@]1(NC(=O)OC(C)(C)C)C(=O)N(C)c2ccc(cc12)[N+]([O-])=O	96.246	0.5	0.06	10.1021/acs.orglett.6b02095	IA
6548	6548	CO[P](=O)(OC)C(=[N+]=[N-])[C@]1(NC(=O)OC(C)(C)C)C(=O)N(C)c2ccc(cc12)[N+]([O-])=O	107.86	0.5	0.06	10.1021/acs.orglett.6b02095	IA
6569	6569	CC(=O)N1[C@@H](c2ccccc2)c3n(c(Br)cc3Br)c4ccccc14	11.0	0.7	0.2	10.1002/adsc.201701450	IA
6570	6570	CC(=O)N1[C@H](c2ccccc2)c3n(c(Br)cc3Br)c4ccccc14	10.0	0.7	0.2	10.1002/adsc.201701450	IA
6575	6575	C[C@]1(COc2ccc(F)cc12)Cc3ccccc3	11.6	0.5	0.01	10.1002/anie.201806372	IA
6576	6576	C[C@@]1(COc2ccc(F)cc12)Cc3ccccc3	10.0	0.5	0.01	10.1002/anie.201806372	IA
6633	6633	C=C[C@H]1N(S(=O)(C2=C(C(C)C)C=C(C(C)C)C=C2C(C)C)=O)CCC3=C1NC4=C3C=C(C(C)C)C=C4	12.42	0.6	0.05	10.1002/anie.201709595	IA
6634	6634	C=C[C@@H]1N(S(=O)(C2=C(C(C)C)C=C(C(C)C)C=C2C(C)C)=O)CCC3=C1NC4=C3C=C(C(C)C)C=C4	10.03	0.6	0.05	10.1002/anie.201709595	IA
6637	6637	COc1ccc(cc1)[S](=O)(=O)N2N=C(C[C@@]2(C)c3ccccc3)c4cccc(F)c4	18.11	1.0	0.4	10.1038/s41929/020/0460/y	IA
6638	6638	COc1ccc(cc1)[S](=O)(=O)N2N=C(C[C@]2(C)c3ccccc3)c4cccc(F)c4	10.03	1.0	0.4	10.1038/s41929/020/0460/y	IA
6655	6655	CCOC(=O)C1(N[C@@H]([C@@H]([C@@H]1C(=O)OC)C(=O)OC)c2ccccc2)C(=O)OCC	12.62	1.0	0.2	10.1021/ol400983j	IA
6664	6664	CCOC(=O)C1(C[C@H]([C@H](N1)c2ccc(cc2)[N+]([O-])=O)C(=O)OC)C(=O)OCC	21.83	1.0	0.2	10.1021/ol400983j	IA
6665	6665	CCOC(=O)C1(C[C@@H]([C@H](N1)c2ccc(cc2)[N+]([O-])=O)C(=O)OC)C(=O)OCC	10.08	1.0	0.2	10.1021/ol400983j	IA
6676	6676	COC(=O)N1CC[C@]2([C@@H]1N(C)c3cc(F)ccc23)[C@@]4(C)C(=O)Nc5ccccc45	6.49	1.0	0.2	10.1021/acs.orglett.1c00260	IA
6684	6684	CC[C@@H](C#Cc1ccc(cc1)C(=O)OC)c2ccccc2	11.31	0.5	0.03	10.1002/anie.202006317	IA
6685	6685	CC[C@H](C#Cc1ccc(cc1)C(=O)OC)c2ccccc2	10.1	0.5	0.03	10.1002/anie.202006317	IA
6700	6700	COc1cccc(c1)c2ccc3CN[C@@H](Cn23)c4ccccc4	12.6	0.7	0.15	10.1002/adsc.201700431	IA
6701	6701	COc1cccc(c1)c2ccc3CN[C@H](Cn23)c4ccccc4	10.1	0.7	0.15	10.1002/adsc.201700431	IA
6741	6741	CC(C)(C)OC(=O)[C@@H](CC(=O)c1ccccc1)[C@@]2(C(=O)Nc3ccccc23)c4ncccc4Br	12.15	1.0	0.3	10.1039/D0CC05621A	IA
6744	6744	CCOC(=O)C1=C(OC(=O)C[C@H]1c2ccc(Br)cc2)\C=C\c3ccccc3	11.49	1.0	0.06	10.1002/adsc.200800174	IA
6745	6745	CCOC(=O)C1=C(OC(=O)C[C@@H]1c2ccc(Br)cc2)\C=C\c3ccccc3	10.12	1.0	0.06	10.1002/adsc.200800174	IA
6764	6764	C[C@]1(CC(=NN1[S](=O)(=O)c2cccc(c2)C(F)(F)F)c3ccccc3)c4ccccc4	13.55	1.0	0.2	10.1038/s41929/020/0460/y	IA
6765	6765	C[C@@]1(CC(=NN1[S](=O)(=O)c2cccc(c2)C(F)(F)F)c3ccccc3)c4ccccc4	10.17	1.0	0.2	10.1038/s41929/020/0460/y	IA
6812	6812	Clc1ccc(cc1)[C@H]2[C@@H](C=C(c3ccccc3)/C2=C(/OC(=O)CCc4ccccc4)c5ccccc5)c6ccccc6	8.4	0.7	0.01	10.1002/anie.201408604	IA
6839	6839	C[C@]1(Cc2cscc2)CC(=NO1)c3ccccc3	11.62	0.8	0.1	10.1002/anie.201912408	IA
6840	6840	C[C@@]1(Cc2cscc2)CC(=NO1)c3ccccc3	10.24	0.8	0.1	10.1002/anie.201912408	IA
6841	6841	CC(C)(C)OC(=O)[C@@H](C[C@H](O)c1ccccc1)[C@@]2(C(=O)Nc3ccccc23)c4ncccc4Br	26.55	1.0	0.3	10.1039/D0CC05621A	IA
6877	6877	COc1ccc(C[C@]2(C)COc3ccccc23)cc1	10.0	0.5	0.05	10.1002/anie.201806372	IA
6878	6878	COc1ccc(C[C@@]2(C)COc3ccccc23)cc1	10.3	0.5	0.05	10.1002/anie.201806372	IA
6883	6883	C[C@]1(Cc2cocc2)CC(=NO1)c3ccccc3	11.16	0.8	0.1	10.1002/anie.201912408	IA
6884	6884	C[C@@]1(Cc2cocc2)CC(=NO1)c3ccccc3	10.3	0.8	0.1	10.1002/anie.201912408	IA
6891	6891	C[C@]1(COc2ccccc12)Cc3sccc3	11.5	0.5	0.01	10.1002/anie.201806372	IA
6892	6892	C[C@@]1(COc2ccccc12)Cc3sccc3	10.3	0.5	0.01	10.1002/anie.201806372	IA
6957	6957	CCCCC(=C)[C@H]1CN([C@@](C1)(O[Si](c2ccccc2)(c3ccccc3)C(C)(C)C)c4ccccc4)[S](=O)(=O)c5ccc(C)cc5	12.84	0.5	0.05	10.1039/C8CC00279G	IA
6962	6962	C[C@]1(Cc2ccc(cc2)C(F)(F)F)CC(=NO1)c3ccccc3	11.68	0.8	0.1	10.1002/anie.201912408	IA
6963	6963	C[C@@]1(Cc2ccc(cc2)C(F)(F)F)CC(=NO1)c3ccccc3	10.33	0.8	0.1	10.1002/anie.201912408	IA
6968	6968	COc1ccc(CCN(C)[C@H](\C=C\C(=O)n2nc(C)c(C)c2C)c3ccccc3)cc1OC	9.56	1.0	0.05	10.1021/jacs.1c04367	IA
6969	6969	COc1ccc(CCN(C)[C@@H](\C=C\C(=O)n2nc(C)c(C)c2C)c3ccccc3)cc1OC	10.349	1.0	0.05	10.1021/jacs.1c04367	IA
6983	6983	C[S@](=O)c1ccccc1Br	8.916	1.0	0.1	10.1039/D0CC00434K	IA
6984	6984	C[S@@](=O)c1ccccc1Br	10.361	1.0	0.1	10.1039/D0CC00434K	IA
7019	7019	O=C1O/C(C2=C1C=CC=C2)=C\[C@@](C3=CC=CC=C3)(S(=O)(C4=CC=CC(Br)=C4)=O)C	12.2	0.3	0.1	10.1021/jacs.1c13384	IA
7020	7020	O=C1O/C(C2=C1C=CC=C2)=C\[C@](C3=CC=CC=C3)(S(=O)(C4=CC=CC(Br)=C4)=O)C	10.4	0.3	0.1	10.1021/jacs.1c13384	IA
7041	7041	CCOC(=O)[C@@]1(CCC(=N1)c2ccccc2)[C@@H](O)\C=C\c3ccccc3	7.1	1.0	0.2	10.31635/ccschem.021.202101044	IA
7055	7055	C[C@]1(CC#Cc2ccccc2)CN(Cc3ccccc3)C(=O)c4cc(F)ccc14	9.5	1.0	0.1	10.1002/anie.201913367	IA
7056	7056	C[C@@]1(CC#Cc2ccccc2)CN(Cc3ccccc3)C(=O)c4cc(F)ccc14	10.4	1.0	0.1	10.1002/anie.201913367	IA
7057	7057	C[C@@]1(COc2ccc(cc12)c3ccccc3)CC4=CCCC4	9.7	0.5	0.01	10.1002/anie.201907840	IA
7058	7058	C[C@]1(COc2ccc(cc12)c3ccccc3)CC4=CCCC4	10.4	0.5	0.01	10.1002/anie.201907840	IA
7063	7063	COc1ccc2NC(=O)[C@@]([C@H](CC(=O)c3ccccc3)C(=O)OC(C)(C)C)(c2c1)c4ncccc4Br	12.26	1.0	0.3	10.1039/D0CC05621A	IA
7113	7113	COc1cc2NC(=O)[C@@]([C@H](CC(=O)c3ccccc3)C(=O)OC(C)(C)C)(c2cc1OC)c4ncccc4Br	11.74	1.0	0.3	10.1039/D0CC05621A	IA
7152	7152	CC(C)(C)OC(=O)N1CC[C@]2(C[C@](CC=C)(N=N2)c3ccccc3)c4ccccc14	12.23	1.0	0.01	10.1038/s41929/020/0460/y	IA
7153	7153	CC(C)(C)OC(=O)N1CC[C@@]2(C[C@](CC=C)(N=N2)c3ccccc3)c4ccccc14	10.51	1.0	0.01	10.1038/s41929/020/0460/y	IA
7155	7155	C[C@]1(Cc2ccccc2)CC(=NO1)\C=C\c3ccccc3	10.98	0.8	0.1	10.1002/anie.201912408	IA
7156	7156	C[C@@]1(Cc2ccccc2)CC(=NO1)\C=C\c3ccccc3	10.52	0.8	0.1	10.1002/anie.201912408	IA
7182	7182	COc1cc(cc(OC)c1OC)C2=N[C@](C(=O)O2)(c3ccc(Br)cc3)[C@@]4(C)CC(C)(C)CO4	7.47	1.0	0.03	10.1016/j.tetlet.2011.08.123	IA
7199	7199	Fc1cccc2c1N(C(=O)[C@]23CCC(=O)O3)C(c4ccccc4)(c5ccccc5)c6ccccc6	11.5	0.75	0.1	10.1002/chem.201501481	IA
7200	7200	Fc1cccc2c1N(C(=O)[C@@]23CCC(=O)O3)C(c4ccccc4)(c5ccccc5)c6ccccc6	10.6	0.75	0.1	10.1002/chem.201501481	IA
7203	7203	C[C@@]1(COc2ccccc12)Cc3cc(F)c(F)c(F)c3	11.8	0.5	0.01	10.1002/anie.201907840	IA
7204	7204	C[C@]1(COc2ccccc12)Cc3cc(F)c(F)c(F)c3	10.6	0.5	0.01	10.1002/anie.201907840	IA
7205	7205	CCOC(=O)[C@]1(N[S](=O)(=O)c2ccc(cc12)C(C)(C)C)[C@H]3CCC=C3O[Si](C)(C)C(C)(C)C	11.8	1.0	0.1	10.1021/acs.orglett.0c00004	IA
7206	7206	CCOC(=O)[C@@]1(N[S](=O)(=O)c2ccc(cc12)C(C)(C)C)[C@H]3CCC=C3O[Si](C)(C)C(C)(C)C	10.6	1.0	0.1	10.1021/acs.orglett.0c00004	IA
7214	7214	CC(C)c1ccc(cc1)[C@](C)(\C=C2/OC(=O)c3ccccc23)[S](=O)(=O)c4ccc(C)cc4	12.5	0.3	0.1	10.1021/jacs.1c13384	IA
7215	7215	CC(C)c1ccc(cc1)[C@@](C)(\C=C2/OC(=O)c3ccccc23)[S](=O)(=O)c4ccc(C)cc4	10.6	0.3	0.1	10.1021/jacs.1c13384	IA
7255	7255	CC(C)(C)c1ccc(cc1)C#CC[C@@]2(C)CN(Cc3ccccc3)C(=O)c4ccccc24	9.4	1.0	0.1	10.1002/anie.201913367	IA
7256	7256	CC(C)(C)c1ccc(cc1)C#CC[C@]2(C)CN(Cc3ccccc3)C(=O)c4ccccc24	10.6	1.0	0.1	10.1002/anie.201913367	IA
7279	7279	Cc1ccc(/C=C/C[C@@]2(Cc3ccccc3)C(=NN(c4ccc(C)cc4)C2=O)C)cc1	7.794	1.0	0.3	10.1021/jacs.6b08236	IA
7280	7280	Cc1ccc(/C=C/C[C@]2(Cc3ccccc3)C(=NN(c4ccc(C)cc4)C2=O)C)cc1	10.636	1.0	0.3	10.1021/jacs.6b08236	IA
7285	7285	[O-][N+](=O)c1cccc(c1)[C@@H]2CC(=O)OC(=C2C(=O)OCC=C)\C=C\c3ccccc3	15.58	1.0	0.15	10.1002/adsc.200800174	IA
7286	7286	[O-][N+](=O)c1cccc(c1)[C@H]2CC(=O)OC(=C2C(=O)OCC=C)\C=C\c3ccccc3	10.64	1.0	0.15	10.1002/adsc.200800174	IA
7287	7287	COc1ccc2C[C@@](C(=O)NC(C)(C)C)(C(=C)c3ccccc3)C(=O)c2c1	6.77	1.0	0.1	10.1038/s41467/021/23105/z	IA
7288	7288	COc1ccc2C[C@](C(=O)NC(C)(C)C)(C(=C)c3ccccc3)C(=O)c2c1	10.64	1.0	0.1	10.1038/s41467/021/23105/z	IA
7294	7294	Cc1ccc(cc1)C2=N[C@]3([C@@H](C2)C(=O)OC(C)(C)C)C(=O)N(C(=O)OCc4ccccc4)c5ccccc35	13.62	1.0	0.2	10.1039/D0SC03776A	IA
7321	7321	COc1ccc2[C@@H]([C@@H](CC(C)=O)C(=O)Oc2c1)c3ccccc3	11.8	0.7	0.3	10.1002/anie.201700437	IA
7324	7324	Clc1ccc(cc1)[C@@H]2Cn3cccc3CN2	12.0	0.7	0.15	10.1002/adsc.201700431	IA
7325	7325	Clc1ccc(cc1)[C@H]2Cn3cccc3CN2	10.7	0.7	0.15	10.1002/adsc.201700431	IA
7382	7382	CC(C)(C)c1ccc(cc1)C2=NO[C@@H](Cc3ccccc3)C2	11.93	0.8	0.1	10.1002/anie.201912408	IA
7383	7383	CC(C)(C)c1ccc(cc1)C2=NO[C@H](Cc3ccccc3)C2	10.72	0.8	0.1	10.1002/anie.201912408	IA
7405	7405	COc1cc(cc(OC)c1OC)C2=N[C@](C(=O)O2)(c3ccccc3)[C@@]4(C)CC5(CCC5)CO4	8.05	1.0	0.03	10.1016/j.tetlet.2011.08.123	IA
7426	7426	C=CCN1C(=O)[C@]2(CCC(=O)O2)c3ccccc13	13.2	0.75	0.2	10.1002/chem.201501481	IA
7427	7427	C=CCN1C(=O)[C@@]2(CCC(=O)O2)c3ccccc13	10.8	0.75	0.2	10.1002/chem.201501481	IA
7439	7439	C[C@]1(CC(=NN1[S](=O)(=O)c2ccc(F)cc2)c3ccccc3)c4ccccc4	20.56	1.0	0.4	10.1038/s41929/020/0460/y	IA
7440	7440	C[C@@]1(CC(=NN1[S](=O)(=O)c2ccc(F)cc2)c3ccccc3)c4ccccc4	10.8	1.0	0.4	10.1038/s41929/020/0460/y	IA
7449	7449	COc1cc(cc(OC)c1OC)C2=N[C@@](C(=O)O2)(c3ccccc3)[C@@]4(C)CC5(CCCC5)CO4	9.55	1.0	0.03	10.1016/j.tetlet.2011.08.123	IA
7465	7465	Fc1ccc(cc1)C2=NO[C@@H](Cc3ccccc3)C2	11.84	0.8	0.1	10.1002/anie.201912408	IA
7466	7466	Fc1ccc(cc1)C2=NO[C@H](Cc3ccccc3)C2	10.83	0.8	0.1	10.1002/anie.201912408	IA
7486	7486	COC(=O)[C@](C)(CCC1SCCCS1)c2cccc(OC)c2	13.68	1.0	0.05	10.1021/jacs.1c08382	IA
7487	7487	COC(=O)[C@@](C)(CCC1SCCCS1)c2cccc(OC)c2	10.86	1.0	0.05	10.1021/jacs.1c08382	IA
7582	7582	C[C@]1(Cc2ccc(cc2)C(C)(C)C)CC(=NO1)c3ccccc3	12.32	0.6	0.05	10.1002/anie.201912408	IA
7583	7583	C[C@@]1(Cc2ccc(cc2)C(C)(C)C)CC(=NO1)c3ccccc3	10.91	0.6	0.05	10.1002/anie.201912408	IA
7586	7586	COc1ccc(cc1)[C@H](c2[nH]c3ccccc3c2CCC(=O)Sc4ccccc4)c5cc6OCOc6cc5O	13.77	1.0	0.3	10.1039/D0SC06162J	IA
7587	7587	COc1ccc(cc1)[C@@H](c2[nH]c3ccccc3c2CCC(=O)Sc4ccccc4)c5cc6OCOc6cc5O	10.92	1.0	0.3	10.1039/D0SC06162J	IA
7592	7592	COc1ccc(cc1)[C@H](c2[nH]c3ccccc3c2CCCC(=O)Sc4ccccc4)c5cc6OCOc6cc5O	15.8	1.0	0.3	10.1039/D0SC06162J	IA
7593	7593	COc1ccc(cc1)[C@@H](c2[nH]c3ccccc3c2CCCC(=O)Sc4ccccc4)c5cc6OCOc6cc5O	10.93	1.0	0.3	10.1039/D0SC06162J	IA
7622	7622	CCOC(=O)[C@H]1[C@@H](CC(=O)N1NC(=O)c2ccc(Cl)cc2)c3ccccc3	125.9	0.7	0.052631579	10.1038/nchem.1710	IA
7623	7623	CCOC(=O)[C@H]1[C@@H](CC(=O)N1NC(=O)c2ccc(Cl)cc2)c3ccccc3	125.9	0.7	0.052631579	10.1038/nchem.1710	IA
7624	7624	CCOC(=O)[C@H]1[C@@H](CC(=O)N1NC(=O)c2ccc(Cl)cc2)c3ccccc3	125.9	0.7	0.052631579	10.1038/nchem.1710	IA
7625	7625	CCOC(=O)[C@H]1[C@@H](CC(=O)N1NC(=O)c2ccc(Cl)cc2)c3ccccc3	125.9	0.7	0.052631579	10.1038/nchem.1710	IA
7626	7626	CCOC(=O)[C@H]1[C@@H](CC(=O)N1NC(=O)c2ccc(Cl)cc2)c3ccccc3	125.9	0.7	0.052631579	10.1038/nchem.1710	IA
7627	7627	CCOC(=O)[C@H]1[C@@H](CC(=O)N1NC(=O)c2ccc(Cl)cc2)c3ccccc3	125.9	0.7	0.052631579	10.1038/nchem.1710	IA
7633	7633	CCOC(=O)[C@H]1[C@@H](CC(=O)N1NC(=O)c2ccc(OC)cc2)c3ccccc3	96.6	0.7	0.052631579	10.1038/nchem.1710	IA
7634	7634	Cc1ccc(cc1)[S](=O)(=O)N2C(=O)C[C@@H](C=C2c3ccccc3)c4cccc5ccccc45	98.4	0.7	0.02	10.1002/anie.201303247	IA
7635	7635	Cc1ccc(cc1)[S](=O)(=O)N2C(=O)C[C@H](C=C2c3ccccc3)c4cccc5ccccc45	103.0	0.7	0.02	10.1002/anie.201303247	IA
7637	7637	Cc1ccc(cc1)[S](=O)(=O)N2C(=O)C[C@@H](C=C2c3ccccc3)c4sccc4	101.2	0.7	0.1	10.1002/anie.201303247	IA
7638	7638	Cc1ccc(cc1)[S](=O)(=O)N2C(=O)C[C@H](C=C2c3ccccc3)c4sccc4	104.9	0.7	0.1	10.1002/anie.201303247	IA
7641	7641	CCOC(=O)[C@H]1[C@@H](CC(=O)N1NC(=O)c2ccccc2)c3ccc(F)cc3	127.3	0.7	0.052631579	10.1038/nchem.1710	IA
7668	7668	CC(C)OC(=O)c1ccccc1CN2CCN[C@H](C2)c3ccccc3	12.8	0.8	0.2	10.1021/acs.orglett.6b01190	IA
7669	7669	CC(C)OC(=O)c1ccccc1CN2CCN[C@@H](C2)c3ccccc3	11.0	0.8	0.2	10.1021/acs.orglett.6b01190	IA
7720	7720	C[C@@H]1[C@H](Cc2ccccc2)ON=C1c3ccccc3	11.6	0.8	0.1	10.1002/anie.201912408	IA
7761	7761	CC(C)C(=C)[C@H]1CN([C@@](C1)(O[Si](c2ccccc2)(c3ccccc3)C(C)(C)C)c4ccccc4)[S](=O)(=O)c5ccc(C)cc5	13.7	0.5	0.05	10.1039/C8CC00279G	IA
7762	7762	COC(=O)C[C@]1(N)C(=O)Nc2ccccc12	14.16	1.0	0.2	10.1002/chem.202100829	IA
7763	7763	COC(=O)C[C@@]1(N)C(=O)Nc2ccccc12	11.09	1.0	0.2	10.1002/chem.202100829	IA
7776	7776	C[C@@]1(COc2ccccc12)Cc3cccc(Cl)c3	10.4	0.5	0.01	10.1002/anie.201907840	IA
7777	7777	C[C@]1(COc2ccccc12)Cc3cccc(Cl)c3	11.1	0.5	0.01	10.1002/anie.201907840	IA
7819	7819	COC(=O)C1=C(NC(=O)N[C@@H]1c2ccccc2)c3ccccc3	14.5	0.8	0.2	10.1021/acs.joc.8b03128	IA
7820	7820	COC(=O)C1=C(NC(=O)N[C@H]1c2ccccc2)c3ccccc3	11.1	0.8	0.2	10.1021/acs.joc.8b03128	IA
7841	7841	CCCCCc1ccc(cc1)C#CC[C@@]2(C)CN(Cc3ccccc3)C(=O)c4ccccc24	9.8	1.0	0.1	10.1002/anie.201913367	IA
7842	7842	CCCCCc1ccc(cc1)C#CC[C@]2(C)CN(Cc3ccccc3)C(=O)c4ccccc24	11.1	1.0	0.1	10.1002/anie.201913367	IA
7844	7844	CC(C)[Si](OC1=C(C)CN(C[C@@H](C1)C(C)=C)[S](=O)(=O)c2ccc(C)cc2)(C(C)C)C(C)C	11.63	0.5	0.05	10.1002/anie.201609608	IA
7845	7845	CC(C)[Si](OC1=C(C)CN(C[C@H](C1)C(C)=C)[S](=O)(=O)c2ccc(C)cc2)(C(C)C)C(C)C	11.11	0.5	0.05	10.1002/anie.201609608	IA
7871	7871	CC(C)(C)[Si](O[C@@]1(C[C@H](CN1[S](=O)(=O)c2ccc(cc2)[N+]([O-])=O)C=C)c3ccccc3)(c4ccccc4)c5ccccc5	17.46	0.5	0.05	10.1039/C8CC00279G	IA
7876	7876	CCOC(=O)[C@@]1(O[C@H]([C@@H]([C@H]1c2ccccc2)C(=O)C(=O)OC)c3cccc4ccccc34)c5ccccc5	11.92	1.0	0.05	10.1039/D1SC01019K	IA
7920	7920	CCOC(=O)[C@@H]1CC(=O)OC(=C1C(=O)OCC=C)\C=C\c2ccccc2	14.48	1.0	0.06	10.1002/adsc.200800174	IA
7921	7921	CCOC(=O)[C@H]1CC(=O)OC(=C1C(=O)OCC=C)\C=C\c2ccccc2	11.2	1.0	0.06	10.1002/adsc.200800174	IA
7960	7960	C[C@@]1(COc2ccc(Cl)cc12)Cc3ccccc3	9.8	0.5	0.01	10.1002/anie.201907840	IA
7961	7961	C[C@]1(COc2ccc(Cl)cc12)Cc3ccccc3	11.2	0.5	0.01	10.1002/anie.201907840	IA
7975	7975	CCOC(=O)[C@@H]1CC(=O)OC(=C1C(=O)OCC)\C=C\c2ccccc2	14.46	1.0	0.06	10.1002/adsc.200800174	IA
7976	7976	CCOC(=O)[C@H]1CC(=O)OC(=C1C(=O)OCC)\C=C\c2ccccc2	11.25	1.0	0.06	10.1002/adsc.200800174	IA
7979	7979	CC(C)(C)OC(=O)[C@@H]1CC(=N[C@@]12C(=O)N(C(=O)OCc3ccccc3)c4ccccc24)c5ccc(F)cc5	13.33	1.0	0.2	10.1039/D0SC03776A	IA
7980	7980	CC(C)(C)OC(=O)[C@@H]1CC(=N[C@@]12C(=O)N(C(=O)OCc3ccccc3)c4ccccc24)C5CCCCC5	13.33	1.0	0.2	10.1039/D0SC03776A	IA
7989	7989	COc1ccccc1C[C@@]2(C)COc3ccccc23	10.0	0.5	0.01	10.1002/anie.201907840	IA
7990	7990	COc1ccccc1C[C@]2(C)COc3ccccc23	11.3	0.5	0.01	10.1002/anie.201907840	IA
7995	7995	C[C@]1(CC#Cc2ccccc2)CN(Cc3ccccc3)C(=O)c4cc(Cl)ccc14	10.2	1.0	0.1	10.1002/anie.201913367	IA
7996	7996	C[C@@]1(CC#Cc2ccccc2)CN(Cc3ccccc3)C(=O)c4cc(Cl)ccc14	11.3	1.0	0.1	10.1002/anie.201913367	IA
7998	7998	C[C@@]1(COc2ccccc12)Cc3cscc3	10.8	0.5	0.01	10.1002/anie.201907840	IA
7999	7999	C[C@]1(COc2ccccc12)Cc3cscc3	11.3	0.5	0.01	10.1002/anie.201907840	IA
8006	8006	C[C@H]1CC(=O)O[C@@]12C(=O)N(c3ccc(C)cc23)C(c4ccccc4)(c5ccccc5)c6ccccc6	12.3	0.7	0.05	10.1002/anie.201408604	IA
8012	8012	Brc1cccc(c1)[C@]2(CCC(=O)O2)C(=O)N(c3ccccc3)c4ccccc4	13.0	0.7	0.1	10.1002/chem.201501481	IA
8013	8013	Brc1cccc(c1)[C@@]2(CCC(=O)O2)C(=O)N(c3ccccc3)c4ccccc4	11.3	0.7	0.1	10.1002/chem.201501481	IA
8014	8014	C1N[C@@H](Cn2cccc12)c3ccc(cc3)c4ccccc4	13.5	0.7	0.2	10.1002/adsc.201700431	IA
8015	8015	C1N[C@H](Cn2cccc12)c3ccc(cc3)c4ccccc4	11.3	0.7	0.2	10.1002/adsc.201700431	IA
8030	8030	COc1ccc(cc1OC2CCCC2)[C@@H]3CC(=O)N([C@H]3CO)C(=O)OC(C)(C)C	15.7	0.7	0.1	10.1038/nchem.1710	IA
8075	8075	CC(=C)[C@H]1CN([C@@](C1)(O[Si](c2ccccc2)(c3ccccc3)C(C)(C)C)c4ccc(C)c(C)c4)[S](=O)(=O)c5ccc(C)cc5	15.71	0.5	0.05	10.1039/C8CC00279G	IA
8078	8078	COc1cc(cc(OC)c1OC)C2=N[C@](C(=O)O2)(c3ccccc3)[C@@]4(C)CC5(CCCC5)CO4	7.74	1.0	0.03	10.1016/j.tetlet.2011.08.123	IA
8083	8083	COC(=O)N1CCC[C@]2([C@@H]1N(C)c3ccccc23)[C@@]4(C)C(=O)Nc5ccccc45	7.6	1.0	0.2	10.1021/acs.orglett.1c00260	IA
8100	8100	CC(C)(C)OC(=O)[C@@H](CC(=O)c1ccccc1)[C@@]2(C(=O)Nc3cc(F)ccc23)c4ncccc4Br	13.22	1.0	0.3	10.1039/D0CC05621A	IA
8113	8113	C[C@]1(Cc2ccc3ccccc3c2)CC(=NO1)c4ccccc4	12.56	0.8	0.1	10.1002/anie.201912408	IA
8114	8114	C[C@@]1(Cc2ccc3ccccc3c2)CC(=NO1)c4ccccc4	11.36	0.8	0.1	10.1002/anie.201912408	IA
8133	8133	CC(C)(C)OC(=O)[C@@H](CC(=O)c1ccccc1)[C@@]2(C(=O)Nc3cc(Cl)ccc23)c4ncccc4Br	13.43	1.0	0.3	10.1039/D0CC05621A	IA
8134	8134	CC(=C)C[C@@]1(Cc2ccccc2)CC(=NO1)c3ccccc3	10.26	0.6	0.05	10.1002/anie.201912408	IA
8135	8135	CC(=C)C[C@]1(Cc2ccccc2)CC(=NO1)c3ccccc3	11.4	0.6	0.05	10.1002/anie.201912408	IA
8143	8143	Brc1ccccc1[C@]2(CCC(=O)O2)C(=O)OC(c3ccccc3)c4ccccc4	10.7	0.75	0.2	10.1002/chem.201501481	IA
8144	8144	Brc1ccccc1[C@@]2(CCC(=O)O2)C(=O)OC(c3ccccc3)c4ccccc4	11.4	0.75	0.2	10.1002/chem.201501481	IA
8160	8160	Brc1ccc(cc1)[C@@H]2Cn3cccc3CN2	13.2	0.7	0.15	10.1002/adsc.201700431	IA
8161	8161	Brc1ccc(cc1)[C@H]2Cn3cccc3CN2	11.4	0.7	0.15	10.1002/adsc.201700431	IA
8186	8186	COC(=O)C[C@]1(C(=O)N(C(=O)OC(C)(C)C)c2ccccc12)[C@]3(Cc4cccc5ccccc45)C(=O)Nc6ccccc36	8.6	1.0	0.2	10.31635/ccschem.020.202000443	IA
8187	8187	COC(=O)C[C@@]1(C(=O)N(C(=O)OC(C)(C)C)c2ccccc12)[C@]3(Cc4cccc5ccccc45)C(=O)Nc6ccccc36	11.4	1.0	0.2	10.31635/ccschem.020.202000443	IA
8188	8188	C[C@]1(CC#C[Si](C)(C)C)CN(Cc2ccccc2)C(=O)c3ccccc13	8.8	0.8	0.05	10.1002/anie.201913367	IA
8189	8189	C[C@@]1(CC#C[Si](C)(C)C)CN(Cc2ccccc2)C(=O)c3ccccc13	11.4	0.8	0.05	10.1002/anie.201913367	IA
8190	8190	O=C(CCc1ccccc1)O\C(c2ccccc2)=C\3[C@H]([C@@H](C=C3c4ccccc4)c5ccccc5)c6ccccc6	8.9	0.7	0.01	10.1002/anie.201408604	IA
8220	8220	COc1cc(cc(OC)c1OC)C2=N[C@@](C(=O)O2)(c3ccccc3)[C@@]4(C)CC5(CCCCC5)CO4	9.44	1.0	0.03	10.1016/j.tetlet.2011.08.123	IA
8227	8227	C[C@]1(CC(=NN1[S](=O)(=O)c2cccc(Br)c2)c3ccccc3)c4ccccc4	16.6	1.0	0.2	10.1038/s41929/020/0460/y	IA
8228	8228	C[C@@]1(CC(=NN1[S](=O)(=O)c2cccc(Br)c2)c3ccccc3)c4ccccc4	11.47	1.0	0.2	10.1038/s41929/020/0460/y	IA
8229	8229	CC(=C)[C@H]1CN([C@@](C1)(O[Si](c2ccccc2)(c3ccccc3)C(C)(C)C)c4cccc(C)c4)[S](=O)(=O)c5ccc(C)cc5	17.2	0.5	0.05	10.1039/C8CC00279G	IA
8243	8243	CC([N+]([O-])=O)[C@]1(C(=O)N(Cc2ccccc2)c3ccc(Cl)cc13)c4c[nH]c5ccccc45	9.0	1.0	0.3	10.1002/adsc.201300373	IA
8244	8244	CC([N+]([O-])=O)[C@@]1(C(=O)N(Cc2ccccc2)c3ccc(Cl)cc13)c4c[nH]c5ccccc45	11.49	1.0	0.3	10.1002/adsc.201300373	IA
8259	8259	C[C@H]1CC(=O)O[C@@]12C(=O)N(c3ccc(F)cc23)C(c4ccccc4)(c5ccccc5)c6ccccc6	12.5	0.7	0.05	10.1002/anie.201408604	IA
8260	8260	CCCCC[C@]1(C)COc2ccc(cc12)c3ccccc3	12.6	0.75	0.0	10.1002/anie.201907840	IA
8261	8261	CCCCC[C@@]1(C)COc2ccc(cc12)c3ccccc3	11.5	0.75	0.0	10.1002/anie.201907840	IA
8314	8314	C[C@]1(CC(=NN1[S](=O)(=O)c2ccc(Cl)cc2)c3ccccc3)c4ccccc4	19.92	1.0	0.4	10.1038/s41929/020/0460/y	IA
8315	8315	C[C@@]1(CC(=NN1[S](=O)(=O)c2ccc(Cl)cc2)c3ccccc3)c4ccccc4	11.51	1.0	0.4	10.1038/s41929/020/0460/y	IA
8321	8321	Cc1nn(C(=O)/C=C/[C@H](c2cscc2)c3c([nH]c4ccccc34)[S](C)(=O)=O)c(C)c1C	13.465	1.0	0.2	10.1039/D0CC04590J	IA
8322	8322	Cc1nn(C(=O)/C=C/[C@@H](c2cscc2)c3c([nH]c4ccccc34)[S](C)(=O)=O)c(C)c1C	11.522	1.0	0.2	10.1039/D0CC04590J	IA
8325	8325	CC(=C)[C@H]1CN([C@@](C1)(O[Si](c2ccccc2)(c3ccccc3)C(C)(C)C)c4ccc(Cl)cc4)[S](=O)(=O)c5ccc(C)cc5	12.87	0.5	0.05	10.1039/C8CC00279G	IA
8352	8352	CC(C)(C)OC(=O)[C@@H](CC(=O)c1ccccc1)[C@@]2(C(=O)Nc3cc(Br)ccc23)c4ncccc4Br	13.42	1.0	0.3	10.1039/D0CC05621A	IA
8369	8369	COc1cccc(C[C@]2(C)COc3ccccc23)c1	12.5	0.5	0.01	10.1002/anie.201806372	IA
8370	8370	COc1cccc(C[C@@]2(C)COc3ccccc23)c1	11.6	0.5	0.01	10.1002/anie.201806372	IA
8377	8377	CCCCC[C@]1(C)COc2ccccc12	12.8	0.5	0.0	10.1002/anie.201806372	IA
8378	8378	CCCCC[C@@]1(C)COc2ccccc12	11.6	0.5	0.0	10.1002/anie.201806372	IA
8399	8399	CCC[C@@H]1C=C(C[C@H]1c2ccccc2)c3occc3	14.5	0.5	0.0	10.1002/anie.201408604	IA
8400	8400	CCC[C@@H]1C=C(C[C@H]1c2ccccc2)c3ccccc3	14.6	0.5	0.0	10.1002/anie.201408604	IA
8472	8472	Cc1ccc(cc1)N2N=C(C)[C@@](C\C=C\c3cccc(C)c3)(Cc4ccccc4)C2=O	7.184	1.0	0.3	10.1021/jacs.6b08236	IA
8473	8473	Cc1ccc(cc1)N2N=C(C)[C@](C\C=C\c3cccc(C)c3)(Cc4ccccc4)C2=O	11.679	1.0	0.3	10.1021/jacs.6b08236	IA
8476	8476	CC(=C)[C@H]1CN([C@@](C1)(O[Si](c2ccccc2)(c3ccccc3)C(C)(C)C)c4cccc(Br)c4)[S](=O)(=O)c5ccc(C)cc5	18.09	0.5	0.05	10.1039/C8CC00279G	IA
8482	8482	O=C(OC(c1ccccc1)c2ccccc2)[C@H](CC#N)c3ccccc3	11.1	0.6	0.2	10.1021/jacs.6b00406	IA
8483	8483	O=C(OC(c1ccccc1)c2ccccc2)[C@@H](CC#N)c3ccccc3	11.7	0.6	0.2	10.1021/jacs.6b00406	IA
8496	8496	C[C@]1(COc2ccc(cc12)c3ccccc3)Cc4ccccc4	13.0	0.5	0.01	10.1002/anie.201806372	IA
8497	8497	C[C@@]1(COc2ccc(cc12)c3ccccc3)Cc4ccccc4	11.7	0.5	0.01	10.1002/anie.201806372	IA
8507	8507	Cc1ccc(cc1)[C@@H]2CC(=O)N(N2[S](=O)(=O)c3ccc(C)cc3)[S](=O)(=O)c4ccc(C)cc4	17.3	0.8	0.3	10.1002/anie.201606571	IA
8508	8508	Cc1ccc(cc1)[C@H]2CC(=O)N(N2[S](=O)(=O)c3ccc(C)cc3)[S](=O)(=O)c4ccc(C)cc4	11.7	0.8	0.3	10.1002/anie.201606571	IA
8540	8540	COC(=O)N1CC[C@]2([C@@H]1N(C)c3ccccc23)[C@@]4(Cc5cccc6ccccc56)C(=O)Nc7ccccc47	10.19	1.0	0.2	10.1021/acs.orglett.1c00260	IA
8566	8566	Cc1ccc(cc1)N2N=C(C)[C@@](C\C=C\c3ccccc3F)(Cc4ccccc4)C2=O	7.873	1.0	0.3	10.1021/jacs.6b08236	IA
8567	8567	Cc1ccc(cc1)N2N=C(C)[C@](C\C=C\c3ccccc3F)(Cc4ccccc4)C2=O	11.795	1.0	0.3	10.1021/jacs.6b08236	IA
8582	8582	CCCC(=O)O\C(c1ccc(F)cc1)=C\2[C@H]([C@H](C)C=C2c3ccc(F)cc3)c4ccccc4	11.4	0.7	0.005	10.1002/anie.201408604	IA
8583	8583	CCCC(=O)O\C(c1ccc(F)cc1)=C\2[C@@H]([C@H](C)C=C2c3ccc(F)cc3)c4ccccc4	11.8	0.7	0.005	10.1002/anie.201408604	IA
8592	8592	Fc1cccc(c1)[C@H]2CC(=O)Oc3ccc4ccccc4c23	12.96	1.0	0.05	10.1039/D0SC04340K	IA
8593	8593	Fc1cccc(c1)[C@@H]2CC(=O)Oc3ccc4ccccc4c23	11.8	1.0	0.05	10.1039/D0SC04340K	IA
8671	8671	C[S](=O)(=O)N1C[C@H](C=C)N(N2CCc3ccccc3[C@H]12)C(=O)c4ccccc4	14.55	0.8	0.4	10.1039/C7CC02078C	IA
8672	8672	C[S](=O)(=O)N1C[C@@H](C=C)N(N2CCc3ccccc3[C@H]12)C(=O)c4ccccc4	11.87	0.8	0.4	10.1039/C7CC02078C	IA
8691	8691	Cc1ccc(cc1)[S](=O)(=O)[C@@](C)(\C=C2/OC(=O)c3ccccc23)c4cccc(C)c4	13.3	0.3	0.1	10.1021/jacs.1c13384	IA
8692	8692	Cc1ccc(cc1)[S](=O)(=O)[C@](C)(\C=C2/OC(=O)c3ccccc23)c4cccc(C)c4	11.9	0.3	0.1	10.1021/jacs.1c13384	IA
8721	8721	CCOC(=O)C1=C(OC(=O)C[C@H]1c2ccccc2[N+]([O-])=O)\C=C\c3ccccc3	21.58	1.0	0.06	10.1002/adsc.200800174	IA
8722	8722	CCOC(=O)C1=C(OC(=O)C[C@@H]1c2ccccc2[N+]([O-])=O)\C=C\c3ccccc3	11.9	1.0	0.06	10.1002/adsc.200800174	IA
8735	8735	CCOC(=O)[C@@]1(CC(O[Si](C)(C)C(C)(C)C)=C(C)C)N[S](=O)(=O)c2ccccc12	9.6	1.0	0.05	10.1021/acs.orglett.0c00004	IA
8736	8736	CCOC(=O)[C@]1(CC(O[Si](C)(C)C(C)(C)C)=C(C)C)N[S](=O)(=O)c2ccccc12	11.9	1.0	0.05	10.1021/acs.orglett.0c00004	IA
8741	8741	Clc1cc(Cl)cc(c1)C2=NO[C@@H](Cc3ccccc3)C2	13.48	0.6	0.05	10.1002/anie.201912408	IA
8742	8742	Clc1cc(Cl)cc(c1)C2=NO[C@H](Cc3ccccc3)C2	11.91	0.6	0.05	10.1002/anie.201912408	IA
8794	8794	CCOC(=O)[C@H]1[C@@H](CC(=O)N1NC(=O)c2ccc(F)cc2)c3ccccc3	146.8	0.7	0.052631579	10.1038/nchem.1710	IA
8797	8797	CCOC(=O)[C@H]1[C@@H](CC(=O)N1NC(=O)c2ccccc2)c3ccc(Cl)cc3	136.0	0.7	0.052631579	10.1038/nchem.1710	IA
8805	8805	CCOC(=O)[C@H]1[C@@H](CC(=O)N1NC(=O)c2ccccc2)c3ccc(Br)cc3	142.7	0.7	0.052631579	10.1038/nchem.1710	IA
8818	8818	Cc1ccc(C[C@@]2(COc3ccccc23)Cc4ccccc4)cc1	12.8	0.5	0.01	10.1002/anie.201907840	IA
8819	8819	Cc1ccc(C[C@]2(COc3ccccc23)Cc4ccccc4)cc1	12.0	0.5	0.01	10.1002/anie.201907840	IA
8822	8822	Cc1ccc(cc1)[S](=O)(=O)[C@@](C)(/C=C/2OC(=O)c3ccc(C)cc23)c4ccccc4	13.1	0.3	0.1	10.1021/jacs.1c13384	IA
8823	8823	Cc1ccc(cc1)[S](=O)(=O)[C@](C)(/C=C/2OC(=O)c3ccc(C)cc23)c4ccccc4	12.0	0.3	0.1	10.1021/jacs.1c13384	IA
8874	8874	COC(=O)C(=O)C1=CN[C@@]([C@H]1c2cccc(OC)c2)(C(=O)OC)c3cccc(Cl)c3	9.29	1.0	0.2	10.1002/chem.201100636	IA
8898	8898	COc1cc(cc(OC)c1OC)C2=N[C@@](C(=O)O2)(c3ccc(Br)cc3)[C@@]4(C)CC(C)(C)CO4	8.95	1.0	0.03	10.1016/j.tetlet.2011.08.123	IA
8910	8910	COc1ccc(C[C@@]2(C)CC(=NO2)c3ccccc3)cc1	13.31	0.8	0.1	10.1002/anie.201912408	IA
8911	8911	COc1ccc(C[C@]2(C)CC(=NO2)c3ccccc3)cc1	12.09	0.8	0.1	10.1002/anie.201912408	IA
8918	8918	C[C@@]1(COc2ccccc12)Cc3cc(F)cc(F)c3	10.5	0.5	0.01	10.1002/anie.201907840	IA
8919	8919	C[C@]1(COc2ccccc12)Cc3cc(F)cc(F)c3	12.1	0.5	0.01	10.1002/anie.201907840	IA
9018	9018	CC(=C)[C@H]1CN([C@@](C1)(O[Si](c2ccccc2)(c3ccccc3)C(C)(C)C)c4ccccc4)[S](=O)(=O)c5ccc(C)cc5	15.94	0.5	0.05	10.1039/C8CC00279G	IA
9019	9019	CCCc1ccc(cc1)C#CC[C@@]2(C)CN(Cc3ccccc3)C(=O)c4ccccc24	10.7	1.0	0.1	10.1002/anie.201913367	IA
9020	9020	CCCc1ccc(cc1)C#CC[C@]2(C)CN(Cc3ccccc3)C(=O)c4ccccc24	12.2	1.0	0.1	10.1002/anie.201913367	IA
9086	9086	CC(=C)[C@H]1CN([C@@](C1)(O[Si](c2ccccc2)(c3ccccc3)C(C)(C)C)C4=CCCCC4)[S](=O)(=O)c5ccc(C)cc5	15.02	0.8	0.02	10.1002/anie.201609608	IA
9109	9109	C[C@]1(COc2ccc(cc12)[N+]([O-])=O)Cc3ccccc3	13.4	0.5	0.05	10.1002/anie.201806372	IA
9110	9110	C[C@@]1(COc2ccc(cc12)[N+]([O-])=O)Cc3ccccc3	12.3	0.5	0.05	10.1002/anie.201806372	IA
9113	9113	Fc1ccccc1C[C@@]2(COc3ccccc23)Cc4ccccc4	13.6	0.5	0.01	10.1002/anie.201907840	IA
9114	9114	Fc1ccccc1C[C@]2(COc3ccccc23)Cc4ccccc4	12.3	0.5	0.01	10.1002/anie.201907840	IA
9130	9130	C1N[C@@H](Cn2cccc12)c3ccc4ccccc4c3	15.8	0.7	0.15	10.1002/adsc.201700431	IA
9131	9131	C1N[C@H](Cn2cccc12)c3ccc4ccccc4c3	12.3	0.7	0.15	10.1002/adsc.201700431	IA
9152	9152	COC(=O)c1cccc(c1)C#CC[C@@]2(C)CN(Cc3ccc(OC)cc3)C(=O)c4ccccc24	9.6	1.0	0.2	10.1002/anie.201913367	IA
9153	9153	COC(=O)c1cccc(c1)C#CC[C@]2(C)CN(Cc3ccc(OC)cc3)C(=O)c4ccccc24	12.3	1.0	0.2	10.1002/anie.201913367	IA
9158	9158	C[C@]1(CC(=NN1[S](=O)(=O)c2cccc(Cl)c2)c3ccccc3)c4ccccc4	17.28	1.0	0.2	10.1038/s41929/020/0460/y	IA
9159	9159	C[C@@]1(CC(=NN1[S](=O)(=O)c2cccc(Cl)c2)c3ccccc3)c4ccccc4	12.31	1.0	0.2	10.1038/s41929/020/0460/y	IA
9176	9176	COC(=O)[C@H]1[C@H]([C@@H]([C@H]2N1CCc3ccccc23)C(=O)n4nc(C)cc4C)c5ccc(Br)cc5	11.166	1.0	0.05	10.1002/chem.202102476	IA
9189	9189	[O-][N+](=O)c1ccc(cc1)[C@@H]2CC(=O)OC(=C2C(=O)OCC=C)\C=C\c3ccccc3	14.9	1.0	0.15	10.1002/adsc.200800174	IA
9190	9190	[O-][N+](=O)c1ccc(cc1)[C@H]2CC(=O)OC(=C2C(=O)OCC=C)\C=C\c3ccccc3	12.39	1.0	0.15	10.1002/adsc.200800174	IA
9196	9196	Cc1cccc(c1)C#CC[C@@]2(C)CN(Cc3ccccc3)C(=O)c4ccccc24	10.2	1.0	0.1	10.1002/anie.201913367	IA
9197	9197	Cc1cccc(c1)C#CC[C@]2(C)CN(Cc3ccccc3)C(=O)c4ccccc24	12.4	1.0	0.1	10.1002/anie.201913367	IA
9212	9212	C[C@]1(CC#Cc2ccccc2)CN(Cc3ccccc3)C(=O)c4cc(Br)ccc14	11.1	1.0	0.1	10.1002/anie.201913367	IA
9213	9213	C[C@@]1(CC#Cc2ccccc2)CN(Cc3ccccc3)C(=O)c4cc(Br)ccc14	12.4	1.0	0.1	10.1002/anie.201913367	IA
9231	9231	C[C@]1(Cc2ccccc2)CC(=NO1)c3sccc3	13.29	0.6	0.05	10.1002/anie.201912408	IA
9232	9232	C[C@@]1(Cc2ccccc2)CC(=NO1)c3sccc3	12.4	0.6	0.05	10.1002/anie.201912408	IA
9237	9237	C[C@](\C=C1/OC(=O)c2ccccc12)(c3ccccc3)[S](=O)(=O)c4ccccc4	14.1	0.3	0.1	10.1021/jacs.1c13384	IA
9238	9238	C[C@@](\C=C1/OC(=O)c2ccccc12)(c3ccccc3)[S](=O)(=O)c4ccccc4	12.4	0.3	0.1	10.1021/jacs.1c13384	IA
9294	9294	Cc1ccc(cc1)N2N=C(C)[C@@](C\C=C\c3ccccc3)(Cc4ccccc4)C2=O	8.408	1.0	0.3	10.1021/jacs.6b08236	IA
9295	9295	Cc1ccc(cc1)N2N=C(C)[C@](C\C=C\c3ccccc3)(Cc4ccccc4)C2=O	12.462	1.0	0.3	10.1021/jacs.6b08236	IA
9296	9296	COc1ccc(cc1)[C@H](c2[nH]c3ccc(C)cc3c2CCC(=O)Sc4ccccc4)c5cc6OCOc6cc5O	15.11	1.0	0.2	10.1039/D0SC06162J	IA
9297	9297	COc1ccc(cc1)[C@@H](c2[nH]c3ccc(C)cc3c2CCC(=O)Sc4ccccc4)c5cc6OCOc6cc5O	12.47	1.0	0.2	10.1039/D0SC06162J	IA
9313	9313	Cc1ccc2c(c1)C(=O)N(Cc3ccccc3)C[C@]2(C)CC#Cc4ccccc4	10.3	1.0	0.1	10.1002/anie.201913367	IA
9314	9314	Cc1ccc2c(c1)C(=O)N(Cc3ccccc3)C[C@@]2(C)CC#Cc4ccccc4	12.5	1.0	0.1	10.1002/anie.201913367	IA
9315	9315	C[C@]1(CC#Cc2ccc(OC(F)(F)F)cc2)CN(Cc3ccccc3)C(=O)c4ccccc14	10.4	1.0	0.1	10.1002/anie.201913367	IA
9316	9316	C[C@@]1(CC#Cc2ccc(OC(F)(F)F)cc2)CN(Cc3ccccc3)C(=O)c4ccccc14	12.5	1.0	0.1	10.1002/anie.201913367	IA
9343	9343	COC(=O)[C@H](CN(Cc1ccccc1)Cc2ccccc2)Cc3ccc(Cl)cc3	13.3	0.5	0.02	10.1002/anie.201412132	IA
9344	9344	COC(=O)[C@@H](CN(Cc1ccccc1)Cc2ccccc2)Cc3ccc(Cl)cc3	12.5	0.5	0.02	10.1002/anie.201412132	IA
9362	9362	CCC[C@@H]1C=C(C[C@H]1c2cccc(Br)c2)c3ccccc3	15.8	0.5	0.0	10.1002/anie.201408604	IA
9367	9367	Cc1ccc(cc1)[S](=O)(=O)N2C[C@@H](C[C@]2(O[Si](c3ccccc3)(c4ccccc4)C(C)(C)C)c5ccccc5)C=C	16.73	0.5	0.05	10.1039/C8CC00279G	IA
9405	9405	Cc1ccc2CCN3[C@@H](N(C[C@H](C=C)N3C(=O)c4ccccc4)[S](=O)(=O)c5ccc(cc5)[N+]([O-])=O)c2c1	14.54	0.8	0.4	10.1039/C7CC02078C	IA
9418	9418	C[C@]1(CCCc2ccccc2)CN(Cc3ccccc3)C(=O)c4ccccc14	10.9	1.0	0.1	10.1002/anie.201913367	IA
9419	9419	C[C@@]1(CCCc2ccccc2)CN(Cc3ccccc3)C(=O)c4ccccc14	12.6	1.0	0.1	10.1002/anie.201913367	IA
9431	9431	CCC[C@]1(COc2ccccc12)CC3CC3	12.9	0.5	0.0	10.1002/anie.201907840	IA
9432	9432	CCC[C@@]1(COc2ccccc12)CC3CC3	12.6	0.5	0.0	10.1002/anie.201907840	IA
9473	9473	FC(F)(F)c1cccc(c1)C2=NO[C@@H](Cc3ccccc3)C2	13.28	0.6	0.05	10.1002/anie.201912408	IA
9474	9474	FC(F)(F)c1cccc(c1)C2=NO[C@H](Cc3ccccc3)C2	12.65	0.6	0.05	10.1002/anie.201912408	IA
9475	9475	CC1=NN(C(=O)[C@]1(C\C=C\c2ccccc2)Cc3ccccc3)c4ccc(Cl)cc4	9.046	1.0	0.2	10.1021/jacs.6b08236	IA
9476	9476	CC1=NN(C(=O)[C@@]1(C\C=C\c2ccccc2)Cc3ccccc3)c4ccc(Cl)cc4	12.654	1.0	0.2	10.1021/jacs.6b08236	IA
9506	9506	COc1ccc(CN2C[C@](C)(CC#CC3=CCCCC3)c4ccccc4C2=O)cc1	10.8	1.0	0.1	10.1002/anie.201913367	IA
9507	9507	COc1ccc(CN2C[C@@](C)(CC#CC3=CCCCC3)c4ccccc4C2=O)cc1	12.7	1.0	0.1	10.1002/anie.201913367	IA
9515	9515	CCCCC[C@@]1(C)COc2ccc(cc12)c3ccccc3	11.5	0.75	0.0	10.1002/anie.201907840	IA
9516	9516	CCCCC[C@]1(C)COc2ccc(cc12)c3ccccc3	12.7	0.75	0.0	10.1002/anie.201907840	IA
9519	9519	Cc1ccc2OC[C@@](C)(CC3CC3)c2c1	13.5	0.5	0.0	10.1002/anie.201907840	IA
9520	9520	Cc1ccc2OC[C@](C)(CC3CC3)c2c1	12.7	0.5	0.0	10.1002/anie.201907840	IA
9565	9565	Cc1cccc(C[C@@]2(C)CC(=NO2)c3ccccc3)c1	13.21	0.6	0.05	10.1002/anie.201912408	IA
9566	9566	Cc1cccc(C[C@]2(C)CC(=NO2)c3ccccc3)c1	12.73	0.6	0.05	10.1002/anie.201912408	IA
9569	9569	CC(C)(C)OC(=O)C(C)(C)C[C@@H](C#Cc1ccc(cc1)C#N)c2ccccc2	13.66	0.5	0.03	10.1021/jacs.0c03130	IA
9570	9570	CC(C)(C)OC(=O)C(C)(C)C[C@H](C#Cc1ccc(cc1)C#N)c2ccccc2	12.74	0.5	0.03	10.1021/jacs.0c03130	IA
9594	9594	CC(C)(C)[Si](O[C@@]1(C[C@H](CN1[S](C)(=O)=O)C=C)c2ccccc2)(c3ccccc3)c4ccccc4	18.61	0.5	0.05	10.1039/C8CC00279G	IA
9606	9606	COc1ccc(CN2C[C@](C)(CC#CC(C)=C)c3ccccc3C2=O)cc1	10.5	1.0	0.1	10.1002/anie.201913367	IA
9607	9607	COc1ccc(CN2C[C@@](C)(CC#CC(C)=C)c3ccccc3C2=O)cc1	12.8	1.0	0.1	10.1002/anie.201913367	IA
9610	9610	Cc1ccc(cc1)C#CC[C@@]2(C)CN(Cc3ccccc3)C(=O)c4ccccc24	11.2	1.0	0.1	10.1002/anie.201913367	IA
9611	9611	Cc1ccc(cc1)C#CC[C@]2(C)CN(Cc3ccccc3)C(=O)c4ccccc24	12.8	1.0	0.1	10.1002/anie.201913367	IA
9618	9618	Cc1ccc(C[C@]2(COc3ccccc23)Cc4ccccc4)cc1	12.0	0.5	0.01	10.1002/anie.201907840	IA
9619	9619	Cc1ccc(C[C@@]2(COc3ccccc23)Cc4ccccc4)cc1	12.8	0.5	0.01	10.1002/anie.201907840	IA
9629	9629	[O-][N+](=O)c1ccc2N(C(=O)[C@]3(CCC(=O)O3)c2c1)C(c4ccccc4)(c5ccccc5)c6ccccc6	14.8	0.75	0.1	10.1002/chem.201501481	IA
9630	9630	[O-][N+](=O)c1ccc2N(C(=O)[C@@]3(CCC(=O)O3)c2c1)C(c4ccccc4)(c5ccccc5)c6ccccc6	12.8	0.75	0.1	10.1002/chem.201501481	IA
9703	9703	Cc1nn(C(=O)C=C[C@@H](N2CCC(CC2)C#N)c3ccccc3)c(C)c1C	9.408	1.0	0.02	10.1021/jacs.1c04367	IA
9704	9704	Cc1nn(C(=O)C=C[C@H](N2CCC(CC2)C#N)c3ccccc3)c(C)c1C	12.879	1.0	0.02	10.1021/jacs.1c04367	IA
9714	9714	CCCCC[C@]1(CC)COc2cc(ccc12)C(=O)N3CCCCC3	11.9	0.8	0.1	10.1002/anie.201907840	IA
9715	9715	CCCCC[C@@]1(CC)COc2cc(ccc12)C(=O)N3CCCCC3	12.9	0.8	0.1	10.1002/anie.201907840	IA
9723	9723	COC(=O)[C@H](CN(Cc1ccccc1)Cc2ccccc2)Cc3ccc(Br)cc3	14.0	0.5	0.02	10.1002/anie.201412132	IA
9724	9724	COC(=O)[C@@H](CN(Cc1ccccc1)Cc2ccccc2)Cc3ccc(Br)cc3	12.9	0.5	0.02	10.1002/anie.201412132	IA
9733	9733	Cc1ccc(cc1)[S](=O)(=O)[C@@](C)(\C=C2/OC(=O)c3ccccc23)c4ccccc4	15.2	0.3	0.1	10.1021/jacs.1c13384	IA
9734	9734	Cc1ccc(cc1)[S](=O)(=O)[C@](C)(\C=C2/OC(=O)c3ccccc23)c4ccccc4	12.9	0.3	0.1	10.1021/jacs.1c13384	IA
9741	9741	C[C@@H]1C=C(C[C@H]1c2ccccc2)c3ccccc3	17.1	0.5	0.0	10.1002/anie.201408604	IA
9757	9757	CC[C@@H](C#Cc1ccncc1)c2ccccc2	14.98	0.5	0.03	10.1002/anie.202006317	IA
9758	9758	CC[C@H](C#Cc1ccncc1)c2ccccc2	12.91	0.5	0.03	10.1002/anie.202006317	IA
9761	9761	COC(=O)c1ccc(cc1)[C@](C)(C=O)c2cc(OC)cc(OC)c2	11.81	0.8	0.1	10.1002/anie.202106109	IA
9762	9762	COC(=O)c1ccc(cc1)[C@@](C)(C=O)c2cc(OC)cc(OC)c2	12.92	0.8	0.1	10.1002/anie.202106109	IA
9779	9779	CCOC(=O)C1(N[C@@H]([C@@H]([C@@H]1C(=O)OC)C(=O)OC)c2ccc(Cl)cc2)C(=O)OCC	12.84	1.0	0.3	10.1021/ol400983j	IA
9782	9782	CC(C)(C)OC(=O)[C@@H]1CC(=N[C@@]12C(=O)N(C(=O)OCc3ccccc3)c4ccc(Cl)cc24)c5ccccc5	21.18	1.0	0.1	10.1039/D0SC03776A	IA
9785	9785	C[C@@H]1[C@H](CN(CC=C1O[Si](c2ccccc2)(c3ccccc3)C(C)(C)C)[S](=O)(=O)c4ccc(C)cc4)C(C)=C	14.13	0.5	0.05	10.1002/anie.201609608	IA
9796	9796	CCOC(=O)[C@H]1[C@@H](CC(=O)N1NC(=O)c2cccc3ccccc23)c4ccccc4	107.2	0.7	0.052631579	10.1038/nchem.1710	IA
9834	9834	CCC[C@@]1(COc2ccccc12)CC3CC3	12.4	0.5	0.0	10.1002/anie.201907840	IA
9835	9835	CCC[C@]1(COc2ccccc12)CC3CC3	13.0	0.5	0.0	10.1002/anie.201907840	IA
9838	9838	CCOC(=O)C1=C(OC(=O)C[C@H]1c2ccc(cc2)C#N)\C=C\c3ccccc3	14.98	1.0	0.15	10.1002/adsc.200800174	IA
9839	9839	CCOC(=O)C1=C(OC(=O)C[C@@H]1c2ccc(cc2)C#N)\C=C\c3ccccc3	13.0	1.0	0.15	10.1002/adsc.200800174	IA
9846	9846	FC(F)(F)c1ccc(C[C@]2(COc3ccccc23)Cc4ccccc4)cc1	15.8	0.5	0.01	10.1002/anie.201907840	IA
9847	9847	FC(F)(F)c1ccc(C[C@@]2(COc3ccccc23)Cc4ccccc4)cc1	13.0	0.5	0.01	10.1002/anie.201907840	IA
9854	9854	CCOC(=O)[C@]1(N[S](=O)(=O)c2c(Cl)cccc12)[C@H]3CCC=C3O[Si](C)(C)C(C)(C)C	16.9	1.0	0.1	10.1021/acs.orglett.0c00004	IA
9855	9855	CCOC(=O)[C@@]1(N[S](=O)(=O)c2c(Cl)cccc12)[C@H]3CCC=C3O[Si](C)(C)C(C)(C)C	13.0	1.0	0.1	10.1021/acs.orglett.0c00004	IA
10046	10046	CCOC(=O)C1(N[C@@H]([C@@H](c2ccc(F)cc2)C13C(=O)N(C(C)=O)c4ccccc34)c5ccc(cc5)[N+]([O-])=O)C(=O)OCC	20.21	1.0	0.3	10.1021/ol400983j	IA
10047	10047	CC(=C)[C@H]1CN([C@@H]2N(CCc3ccc(C)cc23)N1C(=O)c4ccccc4)[S](=O)(=O)c5ccc(C)cc5	10.67	0.8	0.4	10.1039/C7CC02078C	IA
10095	10095	Brc1ccc(cc1)[C@H]2CC(=CC(=C2C=O)c3ccccc3)c4ccccc4	15.1	0.6	0.05	10.1002/anie.201908896	IA
10096	10096	Brc1ccc(cc1)[C@@H]2CC(=CC(=C2C=O)c3ccccc3)c4ccccc4	13.3	0.6	0.05	10.1002/anie.201908896	IA
10124	10124	CCOC(=O)C1(N[C@@H]([C@@H](c2ccccc2)C13C(=O)N(C(C)=O)c4ccccc34)c5ccccc5[N+]([O-])=O)C(=O)OCC	9.34	1.0	0.15	10.1021/ol400983j	IA
10187	10187	CN1C(=O)[C@]2(CCC(=O)O2)c3ccccc13	15.4	0.75	0.2	10.1002/chem.201501481	IA
10188	10188	CN1C(=O)[C@@]2(CCC(=O)O2)c3ccccc13	13.4	0.75	0.2	10.1002/chem.201501481	IA
10195	10195	O=C1Nc2ccccc2N[C@@H]1Cc3ccccc3	17.0	1.0	0.1	10.1021/acs.orglett.9b01520	IA
10196	10196	O=C1Nc2ccccc2N[C@H]1Cc3ccccc3	13.4	1.0	0.1	10.1021/acs.orglett.9b01520	IA
10200	10200	C[C@@H]1C=C(C[C@H]1c2ccccc2)c3occc3	19.1	0.5	0.0	10.1002/anie.201408604	IA
10216	10216	CCOC(=O)C1(N[C@@H]([C@@H](c2ccccc2)C13C(=O)N(C(C)=O)c4ccccc34)c5cccc(c5)[N+]([O-])=O)C(=O)OCC	9.34	1.0	0.3	10.1021/ol400983j	IA
10261	10261	CC(=C)[C@H]1CN(CC=C(C1)O[Si](c2ccccc2)(c3ccccc3)C(C)(C)C)[S](=O)(=O)c4ccc(C)cc4	14.29	0.5	0.05	10.1002/anie.201609608	IA
10262	10262	CC(=C)[C@@H]1CN(CC=C(C1)O[Si](c2ccccc2)(c3ccccc3)C(C)(C)C)[S](=O)(=O)c4ccc(C)cc4	13.51	0.5	0.05	10.1002/anie.201609608	IA
10267	10267	Cc1ccc2N(C(=O)OCc3ccccc3)C(=O)[C@@]4(N=C(C[C@H]4C(=O)OC(C)(C)C)c5ccccc5)c2c1	16.81	1.0	0.1	10.1039/D0SC03776A	IA
10268	10268	Cc1ccc(cc1)N2N=C(C)[C@@](C\C=C\c3ccc(F)cc3)(Cc4ccccc4)C2=O	7.857	1.0	0.3	10.1021/jacs.6b08236	IA
10269	10269	Cc1ccc(cc1)N2N=C(C)[C@](C\C=C\c3ccc(F)cc3)(Cc4ccccc4)C2=O	13.525	1.0	0.3	10.1021/jacs.6b08236	IA
10330	10330	Cc1ccc(cc1)[S](=O)(=O)[C@@](C)(\C=C2/OC(=O)c3ccccc23)c4ccc(F)cc4	16.2	0.3	0.1	10.1021/jacs.1c13384	IA
10331	10331	Cc1ccc(cc1)[S](=O)(=O)[C@](C)(\C=C2/OC(=O)c3ccccc23)c4ccc(F)cc4	13.6	0.3	0.1	10.1021/jacs.1c13384	IA
10363	10363	CCOC(=O)C1(N[C@@H]([C@@H](c2ccc(Cl)cc2)C13C(=O)N(C(C)=O)c4ccccc34)c5ccc(cc5)[N+]([O-])=O)C(=O)OCC	21.54	1.0	0.3	10.1021/ol400983j	IA
10370	10370	Cc1ccc(cc1)N2N=C(C)[C@@](C\C=C\c3ccc(cc3)C(F)(F)F)(Cc4ccccc4)C2=O	7.482	1.0	0.3	10.1021/jacs.6b08236	IA
10371	10371	Cc1ccc(cc1)N2N=C(C)[C@](C\C=C\c3ccc(cc3)C(F)(F)F)(Cc4ccccc4)C2=O	13.623	1.0	0.3	10.1021/jacs.6b08236	IA
10399	10399	COc1cccc(C[C@@]2(C)COc3ccccc23)c1	12.0	0.5	0.01	10.1002/anie.201907840	IA
10400	10400	COc1cccc(C[C@]2(C)COc3ccccc23)c1	13.7	0.5	0.01	10.1002/anie.201907840	IA
10409	10409	Cc1ccc2OC[C@](C)(CC3CC3)c2c1	12.6	0.5	0.0	10.1002/anie.201907840	IA
10410	10410	Cc1ccc2OC[C@@](C)(CC3CC3)c2c1	13.7	0.5	0.0	10.1002/anie.201907840	IA
10431	10431	CCC[C@@H]1C=C(C[C@H]1c2ccccc2)c3ccccc3	16.0	0.3	0.002	10.1038/nchem.1710	IA
10456	10456	Cc1ccc(C[C@H](O)CC(=O)c2ccccc2)cc1	17.48	0.8	0.1	10.1002/anie.201912408	IA
10457	10457	Cc1ccc(C[C@@H](O)CC(=O)c2ccccc2)cc1	13.71	0.8	0.1	10.1002/anie.201912408	IA
10474	10474	CC(C)(C)OC(=O)[C@@H]1CC(=N[C@@]12C(=O)N(C(=O)OCc3ccccc3)c4ccc(Br)cc24)c5ccccc5	22.41	1.0	0.1	10.1039/D0SC03776A	IA
10477	10477	CCOC(=O)C([C@@H](C(Oc1ccc2ccccc2c1)=Nc3ccc4OCCOc4c3)c5ccccc5)C(=O)OCC	18.72	1.0	0.05	10.1021/acs.orglett.1c01792	IA
10478	10478	CCOC(=O)C([C@H](C(Oc1ccc2ccccc2c1)=Nc3ccc4OCCOc4c3)c5ccccc5)C(=O)OCC	13.79	1.0	0.05	10.1021/acs.orglett.1c01792	IA
10502	10502	C[C@@]1(COc2ccc(cc12)c3ccccc3)Cc4ccccc4	12.1	0.5	0.01	10.1002/anie.201907840	IA
10503	10503	C[C@]1(COc2ccc(cc12)c3ccccc3)Cc4ccccc4	13.8	0.5	0.01	10.1002/anie.201907840	IA
10509	10509	CCCCc1n(c2ccccc2c1C[C@@]3(C)COc4ccccc34)[S](=O)(=O)c5ccc(C)cc5	13.1	0.6	0.03	10.1002/cjoc.202100538	IA
10510	10510	CCCCc1n(c2ccccc2c1C[C@]3(C)COc4ccccc34)[S](=O)(=O)c5ccc(C)cc5	13.8	0.6	0.03	10.1002/cjoc.202100538	IA
10538	10538	C[C@]1(COc2ccc(Cl)cc12)CC3=CCCC3	17.1	0.5	0.0	10.1002/anie.201907840	IA
10539	10539	C[C@@]1(COc2ccc(Cl)cc12)CC3=CCCC3	13.8	0.5	0.0	10.1002/anie.201907840	IA
10548	10548	O=C1CC[C@@]2(O1)C(=O)N(Cc3ccccc3)c4ccccc24	19.8	0.75	0.2	10.1002/chem.201501481	IA
10549	10549	O=C1CC[C@]2(O1)C(=O)N(Cc3ccccc3)c4ccccc24	13.8	0.75	0.2	10.1002/chem.201501481	IA
10571	10571	C[C@]1(CC(=NN1[S](=O)(=O)c2ccc(cc2)C#N)c3ccccc3)c4ccccc4	20.2	1.0	0.4	10.1038/s41929/020/0460/y	IA
10572	10572	C[C@@]1(CC(=NN1[S](=O)(=O)c2ccc(cc2)C#N)c3ccccc3)c4ccccc4	13.86	1.0	0.4	10.1038/s41929/020/0460/y	IA
10595	10595	C[C@H]1CC(=O)O[C@@]12C(=O)N(c3ccccc23)C(c4ccccc4)(c5ccccc5)c6ccccc6	14.8	0.7	0.05	10.1002/anie.201408604	IA
10670	10670	C[C@](\C=C1/OC(=O)c2ccccc12)(c3ccccc3)[S](=O)(=O)c4cccc(Cl)c4	11.6	0.3	0.1	10.1021/jacs.1c13384	IA
10671	10671	C[C@@](\C=C1/OC(=O)c2ccccc12)(c3ccccc3)[S](=O)(=O)c4cccc(Cl)c4	14.0	0.3	0.1	10.1021/jacs.1c13384	IA
10698	10698	C[C@@H]1C=C(C[C@H]1c2ccccc2)c3ccccc3	15.9	0.3	0.001	10.1038/nchem.1710	IA
10737	10737	C[C@]1(CC(=NN1[S](=O)(=O)c2ccc(cc2)C(F)(F)F)c3ccccc3)c4ccccc4	19.25	1.0	0.2	10.1038/s41929/020/0460/y	IA
10738	10738	C[C@@]1(CC(=NN1[S](=O)(=O)c2ccc(cc2)C(F)(F)F)c3ccccc3)c4ccccc4	14.05	1.0	0.2	10.1038/s41929/020/0460/y	IA
10766	10766	Cc1ccc(cc1)[S](=O)(=O)N2[C@@H](CC(=O)N2[S](=O)(=O)c3ccc(C)cc3)c4occc4	11.0	0.8	0.3	10.1002/anie.201606571	IA
10767	10767	Cc1ccc(cc1)[S](=O)(=O)N2[C@H](CC(=O)N2[S](=O)(=O)c3ccc(C)cc3)c4occc4	14.1	0.8	0.3	10.1002/anie.201606571	IA
10799	10799	Cc1ccc(cc1)[C@](C)(\C=C2/OC(=O)c3ccccc23)[S](=O)(=O)c4ccc(C)cc4	17.4	0.3	0.1	10.1021/jacs.1c13384	IA
10800	10800	Cc1ccc(cc1)[C@@](C)(\C=C2/OC(=O)c3ccccc23)[S](=O)(=O)c4ccc(C)cc4	14.1	0.3	0.1	10.1021/jacs.1c13384	IA
10833	10833	COc1ccc(cc1)[C@@]2(N=C(OC2=O)c3cc(OC)c(OC)c(OC)c3)[C@@]4(C)CC(C)(C)CO4	10.28	1.0	0.03	10.1016/j.tetlet.2011.08.123	IA
10860	10860	CCCCC[C@@]1(COc2cc(ccc12)C(=O)N3CCCCC3)Cc4ccccc4	13.3	0.8	0.1	10.1002/anie.201907840	IA
10861	10861	CCCCC[C@]1(COc2cc(ccc12)C(=O)N3CCCCC3)Cc4ccccc4	14.2	0.8	0.1	10.1002/anie.201907840	IA
10862	10862	C[C@]1(COc2ccccc12)Cc3ccc4ccc5cccc6ccc3c4c56	14.8	0.5	0.01	10.1002/anie.201806372	IA
10863	10863	C[C@@]1(COc2ccccc12)Cc3ccc4ccc5cccc6ccc3c4c56	14.2	0.5	0.01	10.1002/anie.201806372	IA
10878	10878	O=C1Nc2ccccc2[C@]13Cc4sc5ccccc5c4C(=O)O3	17.3	0.75	0.2	10.1002/anie.201305861	IA
10879	10879	O=C1Nc2ccccc2[C@@]13Cc4sc5ccccc5c4C(=O)O3	14.2	0.75	0.2	10.1002/anie.201305861	IA
10890	10890	CC(=O)OC[C@@]1(CC=C)[C@H](Oc2ccccc2[C@H]1OC(C)=O)c3ccc4ccccc4c3	20.0	1.0	0.05	10.1039/D0SC04188B	IA
10902	10902	CC(=C)[C@H]1CN(CC(=C(C1)O[Si](c2ccccc2)(c3ccccc3)C(C)(C)C)Cc4ccccc4)[S](=O)(=O)c5ccc(C)cc5	16.23	0.5	0.05	10.1002/anie.201609608	IA
10903	10903	CC(=C)[C@@H]1CN(CC(=C(C1)O[Si](c2ccccc2)(c3ccccc3)C(C)(C)C)Cc4ccccc4)[S](=O)(=O)c5ccc(C)cc5	14.21	0.5	0.05	10.1002/anie.201609608	IA
10904	10904	CC(C)(C)OC(=O)[C@@H]1CC(=N[C@@]12C(=O)N(C(=O)OCc3ccccc3)c4ccc(F)cc24)c5ccccc5	20.97	1.0	0.1	10.1039/D0SC03776A	IA
10916	10916	CCOC(=O)C1(N[C@@H]([C@@H](c2ccccc2)C13C(=O)N(C(C)=O)c4ccccc34)c5ccc(cc5)[N+]([O-])=O)C(=O)OCC	22.17	1.0	0.3	10.1021/ol400983j	IA
10917	10917	Cc1ccc(cc1)N2N=C(C)[C@@](C\C=C\c3ccccc3C)(Cc4ccccc4)C2=O	11.082	1.0	0.3	10.1021/jacs.6b08236	IA
10918	10918	Cc1ccc(cc1)N2N=C(C)[C@](C\C=C\c3ccccc3C)(Cc4ccccc4)C2=O	14.242	1.0	0.3	10.1021/jacs.6b08236	IA
11008	11008	CCOC(=O)C1=C(OC(=O)C[C@H]1c2ccc(cc2)[N+]([O-])=O)/C=C/c3ccc(C)cc3	17.73	1.0	0.15	10.1002/adsc.200800174	IA
11009	11009	CCOC(=O)C1=C(OC(=O)C[C@@H]1c2ccc(cc2)[N+]([O-])=O)/C=C/c3ccc(C)cc3	14.33	1.0	0.15	10.1002/adsc.200800174	IA
11099	11099	CC(=C)C[C@@]1(C)CC(=NO1)c2ccc3ccccc3c2	13.9	0.6	0.05	10.1002/anie.201912408	IA
11100	11100	CC(=C)C[C@]1(C)CC(=NO1)c2ccc3ccccc3c2	14.44	0.6	0.05	10.1002/anie.201912408	IA
11114	11114	COc1cccc(c1)[C@]2(C[C@H](CN2[S](=O)(=O)c3ccc(C)cc3)C(C)=C)O[Si](c4ccccc4)(c5ccccc5)C(C)(C)C	21.81	0.5	0.05	10.1039/C8CC00279G	IA
11115	11115	COc1cccc(c1)[C@@]2(C[C@H](CN2[S](=O)(=O)c3ccc(C)cc3)C(C)=C)O[Si](c4ccccc4)(c5ccccc5)C(C)(C)C	14.49	0.5	0.05	10.1039/C8CC00279G	IA
11173	11173	CCOC(=O)C1=C(OC(=O)C[C@H]1c2cccc(c2)[N+]([O-])=O)/C=C/c3ccc(Br)cc3	24.66	1.0	0.15	10.1002/adsc.200800174	IA
11174	11174	CCOC(=O)C1=C(OC(=O)C[C@@H]1c2cccc(c2)[N+]([O-])=O)/C=C/c3ccc(Br)cc3	14.53	1.0	0.15	10.1002/adsc.200800174	IA
11236	11236	CC(C)O[P@](=O)(c1ccccc1O)c2ccccc2OC(=O)c3cccc4ccccc34	19.0	0.7	0.15	10.1021/jacs.6b04624	IA
11237	11237	CC(C)O[P@@](=O)(c1ccccc1O)c2ccccc2OC(=O)c3cccc4ccccc34	14.6	0.7	0.15	10.1021/jacs.6b04624	IA
11282	11282	CCOC(=O)[C@]1(N[S](=O)(=O)c2ccccc12)[C@@]3(C)CCC=C3O[Si](C)(C)C(C)(C)C	10.7	1.0	0.1	10.1021/acs.orglett.0c00004	IA
11297	11297	CCc1ccc(cc1)C#CC[C@@]2(C)CN(Cc3ccccc3)C(=O)c4ccccc24	13.3	1.0	0.1	10.1002/anie.201913367	IA
11298	11298	CCc1ccc(cc1)C#CC[C@]2(C)CN(Cc3ccccc3)C(=O)c4ccccc24	14.7	1.0	0.1	10.1002/anie.201913367	IA
11302	11302	Cc1cc2OC[C@@](C)(CC3CC3)c2cc1C	15.4	0.5	0.0	10.1002/anie.201907840	IA
11303	11303	Cc1cc2OC[C@](C)(CC3CC3)c2cc1C	14.7	0.5	0.0	10.1002/anie.201907840	IA
11348	11348	Cc1ccc(cc1)N2N=C(C)[C@@](C\C=C\c3cccc(Cl)c3)(Cc4ccccc4)C2=O	7.973	1.0	0.3	10.1021/jacs.6b08236	IA
11349	11349	Cc1ccc(cc1)N2N=C(C)[C@](C\C=C\c3cccc(Cl)c3)(Cc4ccccc4)C2=O	14.737	1.0	0.3	10.1021/jacs.6b08236	IA
11358	11358	COC(=O)N1CC[C@]2([C@@H]1N(C)c3ccccc23)[C@@]4(Cc5ccc(Cl)cc5)C(=O)Nc6ccccc46	7.59	1.0	0.2	10.1021/acs.orglett.1c00260	IA
11429	11429	CC(=C)[C@H]1CN([C@@H]2N(CCc3ccccc23)N1C(=O)c4ccc(C)cc4)[S](=O)(=O)c5ccc(C)cc5	24.26	0.8	0.4	10.1039/C7CC02078C	IA
11444	11444	CC(C)(C)OC(=O)[C@@H]1CC(=N[C@@]12C(=O)N(C(=O)OCc3ccccc3)c4ccccc24)c5ccccc5	17.42	1.0	0.1	10.1039/D0SC03776A	IA
11459	11459	CCOC(=O)[C@]1(N[S](=O)(=O)c2cc(C)cc(C)c12)[C@H]3CCC=C3O[Si](C)(C)C(C)(C)C	16.8	1.0	0.1	10.1021/acs.orglett.0c00004	IA
11460	11460	CCOC(=O)[C@@]1(N[S](=O)(=O)c2cc(C)cc(C)c12)[C@H]3CCC=C3O[Si](C)(C)C(C)(C)C	14.9	1.0	0.1	10.1021/acs.orglett.0c00004	IA
11543	11543	CC(C)C(=C)[C@H]1CN([C@@H]2N(CCc3ccccc23)N1C(=O)c4ccccc4)[S](=O)(=O)c5ccc(C)cc5	10.55	0.8	0.4	10.1039/C7CC02078C	IA
11631	11631	COc1ccc([C@H](c2[nH]c3ccccc3c2CCC(=O)Sc4ccccc4)c5cc6OCOc6cc5O)c(OC)c1OC	18.91	1.0	0.3	10.1039/D0SC06162J	IA
11632	11632	COc1ccc([C@@H](c2[nH]c3ccccc3c2CCC(=O)Sc4ccccc4)c5cc6OCOc6cc5O)c(OC)c1OC	15.06	1.0	0.3	10.1039/D0SC06162J	IA
11635	11635	COc1cc(cc(OC)c1OC)C2=N[C@](C(=O)O2)(c3ccc(Br)cc3)[C@@]4(C)CC5(CCCC5)CO4	10.07	1.0	0.03	10.1016/j.tetlet.2011.08.123	IA
11641	11641	Cc1ccc(cc1)N2N=C(C)[C@@](C\C=C\c3ccc(Cl)cc3)(Cc4ccccc4)C2=O	8.84	1.0	0.3	10.1021/jacs.6b08236	IA
11642	11642	Cc1ccc(cc1)N2N=C(C)[C@](C\C=C\c3ccc(Cl)cc3)(Cc4ccccc4)C2=O	15.081	1.0	0.3	10.1021/jacs.6b08236	IA
11645	11645	COc1cc(cc(OC)c1OC)[C@]2(C[C@H](CN2[S](=O)(=O)c3ccc(C)cc3)C(C)=C)O[Si](c4ccccc4)(c5ccccc5)C(C)(C)C	20.55	0.5	0.1	10.1039/C8CC00279G	IA
11646	11646	COc1cc(cc(OC)c1OC)[C@@]2(C[C@H](CN2[S](=O)(=O)c3ccc(C)cc3)C(C)=C)O[Si](c4ccccc4)(c5ccccc5)C(C)(C)C	15.09	0.5	0.1	10.1039/C8CC00279G	IA
11669	11669	C[C@@H](C(=O)OC(c1ccccc1)c2ccccc2)c3ccccc3	14.3	0.5	0.05	10.1021/jacs.6b00406	IA
11670	11670	C[C@H](C(=O)OC(c1ccccc1)c2ccccc2)c3ccccc3	15.1	0.5	0.05	10.1021/jacs.6b00406	IA
11681	11681	C[C@H]1CNC(=O)N[C@H]1c2ccccc2	21.9	0.8	0.3	10.1002/anie.201801485	IA
11682	11682	C[C@@H]1CNC(=O)N[C@H]1c2ccccc2	15.1	0.8	0.3	10.1002/anie.201801485	IA
11690	11690	CC1=C(C[C@H](CN(C1)[S](=O)(=O)c2ccc(C)cc2)C=C)O[Si](c3ccccc3)(c4ccccc4)C(C)(C)C	14.19	0.5	0.05	10.1002/anie.201609608	IA
11691	11691	CC1=C(C[C@@H](CN(C1)[S](=O)(=O)c2ccc(C)cc2)C=C)O[Si](c3ccccc3)(c4ccccc4)C(C)(C)C	15.11	0.5	0.05	10.1002/anie.201609608	IA
11699	11699	COc1ccc(/C=C/C[C@@]2(Cc3ccccc3)C(=NN(C2=O)c4ccc(C)cc4)C)cc1	10.535	1.0	0.3	10.1021/jacs.6b08236	IA
11700	11700	COc1ccc(/C=C/C[C@]2(Cc3ccccc3)C(=NN(C2=O)c4ccc(C)cc4)C)cc1	15.131	1.0	0.3	10.1021/jacs.6b08236	IA
11706	11706	COC(=O)N1CC[C@]2([C@@H]1N(C)c3ccccc23)[C@@]4(CC5CCCCC5)C(=O)Nc6ccccc46	8.76	1.0	0.1	10.1021/acs.orglett.1c00260	IA
11709	11709	Cc1ccc(cc1)[S](=O)(=O)N2[C@@H](CC(=O)N2[S](=O)(=O)c3ccc(C)cc3)c4ccc(F)cc4	10.6	0.8	0.3	10.1002/anie.201606571	IA
11710	11710	Cc1ccc(cc1)[S](=O)(=O)N2[C@H](CC(=O)N2[S](=O)(=O)c3ccc(C)cc3)c4ccc(F)cc4	15.2	0.8	0.3	10.1002/anie.201606571	IA
11711	11711	CCOC(=O)[C@]1(N[S](=O)(=O)c2cc(OC)c(OC)cc12)[C@H]3CCC=C3O[Si](C)(C)C(C)(C)C	12.0	1.0	0.2	10.1021/acs.orglett.0c00004	IA
11712	11712	CCOC(=O)[C@@]1(N[S](=O)(=O)c2cc(OC)c(OC)cc12)[C@H]3CCC=C3O[Si](C)(C)C(C)(C)C	15.2	1.0	0.2	10.1021/acs.orglett.0c00004	IA
11721	11721	COc1cc(cc(OC)c1OC)C2=N[C@@](C(=O)O2)(c3ccc(Br)cc3)[C@@]4(C)CC5(CCCC5)CO4	13.08	1.0	0.03	10.1016/j.tetlet.2011.08.123	IA
11738	11738	COc1ccc(cc1)c2oc(nn2)[C@H](\C=C\C)C(C)(C)C	18.7	1.0	0.05	10.1002/anie.202009527	IA
11739	11739	COc1ccc(cc1)c2oc(nn2)[C@@H](\C=C\C)C(C)(C)C	15.2	1.0	0.05	10.1002/anie.202009527	IA
11794	11794	Cc1ccc(cc1)[S](=O)(=O)N2[C@@H](CC(=O)N2[S](=O)(=O)c3ccc(C)cc3)c4sccc4	12.0	0.8	0.3	10.1002/anie.201606571	IA
11795	11795	Cc1ccc(cc1)[S](=O)(=O)N2[C@H](CC(=O)N2[S](=O)(=O)c3ccc(C)cc3)c4sccc4	15.3	0.8	0.3	10.1002/anie.201606571	IA
11808	11808	Fc1ccc(C[C@@]2(COc3ccccc23)Cc4ccccc4)cc1	16.9	0.5	0.01	10.1002/anie.201907840	IA
11809	11809	Fc1ccc(C[C@]2(COc3ccccc23)Cc4ccccc4)cc1	15.3	0.5	0.01	10.1002/anie.201907840	IA
11815	11815	COc1ccc(cc1)[C@@H]2NCCc3ccccc23	17.5	0.7	0.3	10.1002/cjoc.201700634	IA
11816	11816	COc1ccc(cc1)[C@H]2NCCc3ccccc23	15.3	0.7	0.3	10.1002/cjoc.201700634	IA
11825	11825	C[C@]1(COc2ccccc12)Cc3cccc4c3sc5ccccc45	19.0	0.5	0.01	10.1002/anie.201806372	IA
11826	11826	C[C@@]1(COc2ccccc12)Cc3cccc4c3sc5ccccc45	15.3	0.5	0.01	10.1002/anie.201806372	IA
11884	11884	Cc1ccc(cc1)[S](=O)(=O)n2c3ccccc3c(C[C@@]4(C)COc5ccccc45)c2c6ccc(cc6)C(C)(C)C	14.5	0.6	0.03	10.1002/cjoc.202100538	IA
11885	11885	Cc1ccc(cc1)[S](=O)(=O)n2c3ccccc3c(C[C@]4(C)COc5ccccc45)c2c6ccc(cc6)C(C)(C)C	15.4	0.6	0.03	10.1002/cjoc.202100538	IA
11960	11960	C[C@]1(Cc2ccc(F)cc2)CC(=NO1)c3ccccc3	16.43	0.6	0.05	10.1002/anie.201912408	IA
11961	11961	C[C@@]1(Cc2ccc(F)cc2)CC(=NO1)c3ccccc3	15.49	0.6	0.05	10.1002/anie.201912408	IA
11964	11964	CN(c1ccccc1)[P@](=O)(c2ccc(C)cc2O)c3cc(C)ccc3OC(=O)c4c(C)cc(C)cc4C	12.7	0.7	0.15	10.1021/jacs.6b04624	IA
11965	11965	CN(c1ccccc1)[P@@](=O)(c2ccc(C)cc2O)c3cc(C)ccc3OC(=O)c4c(C)cc(C)cc4C	15.5	0.7	0.15	10.1021/jacs.6b04624	IA
11993	11993	CCC[C@@H]1C=C(C[C@H]1c2ccccc2)c3ccc(Br)cc3	22.3	0.5	0.0	10.1002/anie.201408604	IA
12009	12009	CCOC(=O)\C=C\[C@@H]1CN([C@H]2N(CCc3ccccc23)N1C(=O)c4ccccc4)[S](=O)(=O)c5ccc(C)cc5	21.27	0.8	0.4	10.1039/C7CC02078C	IA
12013	12013	COC(=O)[C@H]1[C@H](N[C@]([C@H]1C(=O)OC)(C(=O)OC)c2ccccc2)c3ccc(cc3)[N+]([O-])=O	17.41	1.0	0.3	10.1021/ol400983j	IA
12025	12025	Cc1ccc(cc1)N2N=C(C)[C@@](C\C=C\c3cscc3)(Cc4ccccc4)C2=O	11.09	1.0	0.3	10.1021/jacs.6b08236	IA
12026	12026	Cc1ccc(cc1)N2N=C(C)[C@](C\C=C\c3cscc3)(Cc4ccccc4)C2=O	15.565	1.0	0.3	10.1021/jacs.6b08236	IA
12038	12038	CCOC(=O)[C@]1(N[S](=O)(=O)c2ccccc12)[C@H]3CCCC=C3O[Si](C)(C)C(C)(C)C	12.7	1.0	0.1	10.1021/acs.orglett.0c00004	IA
12039	12039	CCOC(=O)[C@@]1(N[S](=O)(=O)c2ccccc12)[C@H]3CCCC=C3O[Si](C)(C)C(C)(C)C	15.6	1.0	0.1	10.1021/acs.orglett.0c00004	IA
12045	12045	Cc1ccc(cc1)[S](=O)(=O)n2c3ccccc3c(C[C@]4(COc5ccccc45)C[Si](C)(C)C)c2c6ccccc6	16.5	0.6	0.03	10.1002/cjoc.202100538	IA
12046	12046	Cc1ccc(cc1)[S](=O)(=O)n2c3ccccc3c(C[C@@]4(COc5ccccc45)C[Si](C)(C)C)c2c6ccccc6	15.6	0.6	0.03	10.1002/cjoc.202100538	IA
12049	12049	C[C@](\C=C1/OC(=O)c2ccccc12)(c3ccccc3)[S](=O)(=O)c4sccc4	17.1	0.3	0.1	10.1021/jacs.1c13384	IA
12050	12050	C[C@@](\C=C1/OC(=O)c2ccccc12)(c3ccccc3)[S](=O)(=O)c4sccc4	15.6	0.3	0.1	10.1021/jacs.1c13384	IA
12126	12126	CC(=C)[C@H]1CN([C@@H]2N(CCc3c(C)cccc23)N1C(=O)c4ccccc4)[S](=O)(=O)c5ccc(C)cc5	12.24	0.8	0.4	10.1039/C7CC02078C	IA
12130	12130	Cc1ccc(cc1)C(=O)C[C@H](C(=O)OC(C)(C)C)[C@@]2(C(=O)Nc3ccccc23)c4ncccc4Br	22.41	1.0	0.2	10.1039/D0CC05621A	IA
12133	12133	CCOC(=O)[C@@H]1CC(=O)OC(=C1C(=O)OCC)/C=C/c2ccc(Br)cc2	23.36	1.0	0.06	10.1002/adsc.200800174	IA
12134	12134	CCOC(=O)[C@H]1CC(=O)OC(=C1C(=O)OCC)/C=C/c2ccc(Br)cc2	15.74	1.0	0.06	10.1002/adsc.200800174	IA
12140	12140	O=C(OCc1ccccc1)[C@@H]2CC(=N[C@@]23C(=O)N(C(=O)OCc4ccccc4)c5ccccc35)c6ccccc6	12.01	1.0	0.1	10.1039/D0SC03776A	IA
12145	12145	COc1ccc(cc1)[C@]2(N=C(OC2=O)c3cc(OC)c(OC)c(OC)c3)[C@@]4(C)CC(C)(C)CO4	12.14	1.0	0.03	10.1016/j.tetlet.2011.08.123	IA
12179	12179	Cc1cc2OC[C@](C)(CC3CC3)c2cc1C	14.8	0.5	0.0	10.1002/anie.201907840	IA
12180	12180	Cc1cc2OC[C@@](C)(CC3CC3)c2cc1C	15.8	0.5	0.0	10.1002/anie.201907840	IA
12195	12195	COc1ccc(cc1)[C@H]2NCCc3ccccc23	18.0	0.7	0.3	10.1021/jacs.5b06659	IA
12196	12196	COc1ccc(cc1)[C@@H]2NCCc3ccccc23	15.8	0.7	0.3	10.1021/jacs.5b06659	IA
12197	12197	COc1ccc(cc1)[C@H]2NCCc3ccccc23	18.2	0.7	0.3	10.1002/cjoc.201700634	IA
12198	12198	COc1ccc(cc1)[C@@H]2NCCc3ccccc23	15.8	0.7	0.3	10.1002/cjoc.201700634	IA
12233	12233	CCOC(=O)C1=C(OC(=O)C[C@H]1c2cccc(c2)[N+]([O-])=O)/C=C/c3ccc(OC)cc3	32.27	1.0	0.15	10.1002/adsc.200800174	IA
12234	12234	CCOC(=O)C1=C(OC(=O)C[C@@H]1c2cccc(c2)[N+]([O-])=O)/C=C/c3ccc(OC)cc3	15.88	1.0	0.15	10.1002/adsc.200800174	IA
12246	12246	Cc1ccc(cc1)[S](=O)(=O)N2[C@@H](CC(=O)N2[S](=O)(=O)c3ccc(C)cc3)c4ccc(Cl)cc4	11.5	0.8	0.3	10.1002/anie.201606571	IA
12247	12247	Cc1ccc(cc1)[S](=O)(=O)N2[C@H](CC(=O)N2[S](=O)(=O)c3ccc(C)cc3)c4ccc(Cl)cc4	15.9	0.8	0.3	10.1002/anie.201606571	IA
12248	12248	CO[P@](=O)(c1cc(Cl)ccc1O)c2cc(Cl)ccc2OC(=O)c3cccc4ccccc34	12.6	0.7	0.15	10.1021/jacs.6b04624	IA
12249	12249	CO[P@@](=O)(c1cc(Cl)ccc1O)c2cc(Cl)ccc2OC(=O)c3cccc4ccccc34	15.9	0.7	0.15	10.1021/jacs.6b04624	IA
12287	12287	Cc1ccc(cc1)[S](=O)(=O)n2c3ccccc3c(C[C@@]4(CCCCN5C(=O)CC(C)(C)CC5=O)COc6ccccc46)c2c7ccccc7	21.4	1.0	0.2	10.1002/cjoc.202100538	IA
12288	12288	Cc1ccc(cc1)[S](=O)(=O)n2c3ccccc3c(C[C@]4(CCCCN5C(=O)CC(C)(C)CC5=O)COc6ccccc46)c2c7ccccc7	15.9	1.0	0.2	10.1002/cjoc.202100538	IA
12327	12327	Cc1ccc(cc1)[S](=O)(=O)N2C[C@H](C=C)N(N3CCc4ccccc4[C@H]23)C(=O)c5ccccc5	12.81	0.8	0.4	10.1039/C7CC02078C	IA
12328	12328	Cc1ccc(cc1)[S](=O)(=O)N2C[C@@H](C=C)N(N3CCc4ccccc4[C@H]23)C(=O)c5ccccc5	15.95	0.8	0.4	10.1039/C7CC02078C	IA
12329	12329	O[C@@]1(CCCCC1=O)c2ccc(Br)cc2	14.51	1.0	0.05	10.1021/acs.orglett.0c01626	IA
12330	12330	O[C@]1(CCCCC1=O)c2ccc(Br)cc2	15.95	1.0	0.05	10.1021/acs.orglett.0c01626	IA
12339	12339	COc1ccc(C[C@H]2[C@H](C=C(OC2=O)c3ccccc3)c4ccc(OC)cc4)cc1	213.8	0.75	0.005	10.1021/ol303035r	IA
12340	12340	COc1ccc(C[C@@H]2[C@H](C=C(OC2=O)c3ccccc3)c4ccc(OC)cc4)cc1	150.6	0.75	0.005	10.1021/ol303035r	IA
12356	12356	FC(F)(F)c1ccc(C[C@@]2(COc3ccccc23)Cc4ccccc4)cc1	13.2	0.5	0.01	10.1002/anie.201907840	IA
12357	12357	FC(F)(F)c1ccc(C[C@]2(COc3ccccc23)Cc4ccccc4)cc1	16.0	0.5	0.01	10.1002/anie.201907840	IA
12372	12372	COC(=O)[C@H](CN(Cc1ccccc1)Cc2ccccc2)Cc3ccc(OC)cc3	17.2	0.5	0.02	10.1002/anie.201412132	IA
12373	12373	COC(=O)[C@@H](CN(Cc1ccccc1)Cc2ccccc2)Cc3ccc(OC)cc3	16.0	0.5	0.02	10.1002/anie.201412132	IA
12387	12387	CC(C)(C)OC(=O)[C@@H]1CC(=N[C@@]12C(=O)N(C(=O)OCc3ccccc3)c4ccccc24)c5ccc(Cl)cc5	18.04	1.0	0.2	10.1039/D0SC03776A	IA
12393	12393	CC(C)(C)OC(=O)[C@@H](CC(=O)c1ccc(F)cc1)[C@@]2(C(=O)Nc3ccccc23)c4ncccc4Br	34.13	1.0	0.2	10.1039/D0CC05621A	IA
12429	12429	Fc1ccc(C[C@]2(COc3ccccc23)Cc4ccccc4)cc1	14.3	0.5	0.01	10.1002/anie.201907840	IA
12430	12430	Fc1ccc(C[C@@]2(COc3ccccc23)Cc4ccccc4)cc1	16.1	0.5	0.01	10.1002/anie.201907840	IA
12437	12437	C[C@@H](C(=O)OC(c1ccccc1)c2ccccc2)c3ccccc3Cl	15.4	0.5	0.02	10.1021/jacs.6b00406	IA
12438	12438	C[C@H](C(=O)OC(c1ccccc1)c2ccccc2)c3ccccc3Cl	16.1	0.5	0.02	10.1021/jacs.6b00406	IA
12439	12439	C[C@@H](C(=O)OC(c1ccccc1)c2ccccc2)c3ccc(Cl)cc3	16.7	0.5	0.02	10.1021/jacs.6b00406	IA
12440	12440	C[C@H](C(=O)OC(c1ccccc1)c2ccccc2)c3ccc(Cl)cc3	16.1	0.5	0.02	10.1021/jacs.6b00406	IA
12472	12472	CC(=C)[C@H]1CN([C@@H]2N(CCc3ccccc23)N1C(=O)c4ccc(F)cc4)[S](=O)(=O)c5ccc(C)cc5	12.62	0.8	0.4	10.1039/C7CC02078C	IA
12473	12473	CC(=C)[C@H]1CN([C@@H]2N(CCc3ccc(Br)cc23)N1C(=O)c4ccccc4)[S](=O)(=O)c5ccc(C)cc5	11.05	0.8	0.4	10.1039/C7CC02078C	IA
12511	12511	Cc1ccc(cc1)[S](=O)(=O)n2c3ccccc3c(C[C@@]4(C)COc5ccccc45)c2C6=CCCCC6	15.3	0.6	0.03	10.1002/cjoc.202100538	IA
12512	12512	Cc1ccc(cc1)[S](=O)(=O)n2c3ccccc3c(C[C@]4(C)COc5ccccc45)c2C6=CCCCC6	16.2	0.6	0.03	10.1002/cjoc.202100538	IA
12517	12517	Cc1ccc(C[C@]2(C)COc3cc(ccc23)C(=O)N4CCCCC4)cc1	17.5	0.8	0.1	10.1002/anie.201806372	IA
12518	12518	Cc1ccc(C[C@@]2(C)COc3cc(ccc23)C(=O)N4CCCCC4)cc1	16.2	0.8	0.1	10.1002/anie.201806372	IA
12549	12549	Cc1ccc(cc1)N2N=C(C)[C@@](C\C=C\c3ccc4ccccc4c3)(Cc5ccccc5)C2=O	10.315	1.0	0.3	10.1021/jacs.6b08236	IA
12550	12550	Cc1ccc(cc1)N2N=C(C)[C@](C\C=C\c3ccc4ccccc4c3)(Cc5ccccc5)C2=O	16.203	1.0	0.3	10.1021/jacs.6b08236	IA
12559	12559	C[C@]1(Cc2ccc(Cl)cc2)CC(=NO1)c3ccccc3	17.58	0.6	0.05	10.1002/anie.201912408	IA
12560	12560	C[C@@]1(Cc2ccc(Cl)cc2)CC(=NO1)c3ccccc3	16.22	0.6	0.05	10.1002/anie.201912408	IA
12570	12570	CCCCC(=C)[C@H]1CN([C@@H]2N(CCc3ccccc23)N1C(=O)c4ccccc4)[S](=O)(=O)c5ccc(C)cc5	12.36	0.8	0.4	10.1039/C7CC02078C	IA
12575	12575	COc1cc(OC)c([C@H](CN[S](=O)(=O)c2ccc(C)cc2)C(C)=C)c(OC)c1	11.93	0.8	0.2	10.1021/acs.orglett.7b01136	IA
12576	12576	COc1cc(OC)c([C@@H](CN[S](=O)(=O)c2ccc(C)cc2)C(C)=C)c(OC)c1	16.27	0.8	0.2	10.1021/acs.orglett.7b01136	IA
12585	12585	CC[C@H]1[C@H](C=C(OC1=O)c2ccccc2)c3ccccc3	11.4	0.7	0.03	10.1021/ol303035r	IA
12586	12586	CC[C@@H]1[C@H](C=C(OC1=O)c2ccccc2)c3ccccc3	16.3	0.7	0.03	10.1021/ol303035r	IA
12601	12601	COc1ccc(CN2C[C@](C)(CC#C)c3ccccc3C2=O)cc1	14.2	1.0	0.2	10.1002/anie.201913367	IA
12602	12602	COc1ccc(CN2C[C@@](C)(CC#C)c3ccccc3C2=O)cc1	16.3	1.0	0.2	10.1002/anie.201913367	IA
12608	12608	CCCC(=O)O\C(c1ccc(Br)cc1)=C\2[C@H]([C@H](C)C=C2c3ccc(Br)cc3)c4cccc(OC)c4	15.5	0.7	0.005	10.1002/anie.201408604	IA
12609	12609	CCCC(=O)O\C(c1ccc(Br)cc1)=C\2[C@@H]([C@H](C)C=C2c3ccc(Br)cc3)c4cccc(OC)c4	16.3	0.7	0.005	10.1002/anie.201408604	IA
12610	12610	Cc1cc(C)cc(C[C@]2(COc3cc(ccc23)C(=O)N4CCCCC4)Cc5ccccc5)c1	18.2	0.8	0.1	10.1002/anie.201907840	IA
12611	12611	Cc1cc(C)cc(C[C@@]2(COc3cc(ccc23)C(=O)N4CCCCC4)Cc5ccccc5)c1	16.3	0.8	0.1	10.1002/anie.201907840	IA
12657	12657	COc1ccc(cc1)[C@@]2(N=C(OC2=O)c3cc(OC)c(OC)c(OC)c3)[C@@]4(C)CC5(CCC5)CO4	12.57	1.0	0.03	10.1016/j.tetlet.2011.08.123	IA
12716	12716	COc1ccc(cc1)[C@@]2(N=C(OC2=O)c3cc(OC)c(OC)c(OC)c3)[C@@]4(C)CC5(CCCCC5)CO4	12.01	1.0	0.03	10.1016/j.tetlet.2011.08.123	IA
12728	12728	COc1ccc(CN2C[C@](C)(C=C)c3c(ccc4ccccc34)C2=O)cc1	17.7	1.0	0.1	10.1016/j.gresc.2021.10.006	IA
12729	12729	COc1ccc(CN2C[C@@](C)(C=C)c3c(ccc4ccccc34)C2=O)cc1	16.5	1.0	0.1	10.1016/j.gresc.2021.10.006	IA
12750	12750	Cc1ccc(cc1)[S](=O)(=O)N2[C@@H](CC(=O)N2[S](=O)(=O)c3ccc(C)cc3)c4cccc(C)c4	9.5	0.8	0.3	10.1002/anie.201606571	IA
12751	12751	Cc1ccc(cc1)[S](=O)(=O)N2[C@H](CC(=O)N2[S](=O)(=O)c3ccc(C)cc3)c4cccc(C)c4	16.5	0.8	0.3	10.1002/anie.201606571	IA
12784	12784	Cc1ccc(cc1)[S](=O)(=O)N2[C@@H](CC(=O)N2[S](=O)(=O)c3ccc(C)cc3)c4ccc(Br)cc4	12.1	0.8	0.3	10.1002/anie.201606571	IA
12785	12785	Cc1ccc(cc1)[S](=O)(=O)N2[C@H](CC(=O)N2[S](=O)(=O)c3ccc(C)cc3)c4ccc(Br)cc4	16.6	0.8	0.3	10.1002/anie.201606571	IA
12830	12830	COc1ccc(cc1)[C@@]2(N=C(OC2=O)c3cc(OC)c(OC)c(OC)c3)[C@@]4(C)CC5(CCCC5)CO4	12.07	1.0	0.03	10.1016/j.tetlet.2011.08.123	IA
12872	12872	COc1ccc(cc1)[C@H](c2[nH]c3cc(C)ccc3c2CCC(=O)Sc4ccccc4)c5cc6OCOc6cc5O	22.08	1.0	0.2	10.1039/D0SC06162J	IA
12873	12873	COc1ccc(cc1)[C@@H](c2[nH]c3cc(C)ccc3c2CCC(=O)Sc4ccccc4)c5cc6OCOc6cc5O	16.71	1.0	0.2	10.1039/D0SC06162J	IA
12939	12939	CC(=C)[C@H]1CN([C@@](C1)(O[Si](c2ccccc2)(c3ccccc3)C(C)(C)C)c4ccc5OCOc5c4)[S](=O)(=O)c6ccc(C)cc6	21.61	0.5	0.05	10.1039/C8CC00279G	IA
12964	12964	CCOC(=O)C1=C[C@@]2(C)CN(C[C@@H](C[C@@]12O[Si](c3ccccc3)(c4ccccc4)C(C)(C)C)C(C)C)[S](=O)(=O)c5ccc(C)cc5	15.24	0.5	0.05	10.1002/anie.201609608	IA
13010	13010	CC(C)(C)[Si](C)(C)OC[C@@H](C(=O)OC(c1ccccc1)c2ccccc2)c3ccccc3	18.4	0.6	0.01	10.1021/jacs.6b00406	IA
13011	13011	CC(C)(C)[Si](C)(C)OC[C@H](C(=O)OC(c1ccccc1)c2ccccc2)c3ccccc3	16.9	0.6	0.01	10.1021/jacs.6b00406	IA
13046	13046	[O-][N+](=O)c1ccc(cc1)[S](=O)(=O)N2C[C@H](C=C)N(N3CCc4ccccc4[C@H]23)C(=O)c5ccccc5	19.09	0.8	0.4	10.1039/C7CC02078C	IA
13047	13047	[O-][N+](=O)c1ccc(cc1)[S](=O)(=O)N2C[C@@H](C=C)N(N3CCc4ccccc4[C@H]23)C(=O)c5ccccc5	16.93	0.8	0.4	10.1039/C7CC02078C	IA
13048	13048	COC(=O)N1CC[C@]2([C@@H]1N(C)c3ccccc23)[C@@]4(Cc5ccccc5F)C(=O)Nc6ccccc46	7.14	1.0	0.2	10.1021/acs.orglett.1c00260	IA
13055	13055	CC1=C(C[C@H](CN(C1)[S](=O)(=O)c2ccc(C)cc2)C=Cc3ccccc3)O[Si](c4ccccc4)(c5ccccc5)C(C)(C)C	17.7	0.5	0.05	10.1002/anie.201609608	IA
13056	13056	CC1=C(C[C@@H](CN(C1)[S](=O)(=O)c2ccc(C)cc2)C=Cc3ccccc3)O[Si](c4ccccc4)(c5ccccc5)C(C)(C)C	16.94	0.5	0.05	10.1002/anie.201609608	IA
13223	13223	O=C1C[C@H](N(N1[S](=O)(=O)c2ccccc2)[S](=O)(=O)c3ccccc3)c4ccccc4	10.7	0.8	0.3	10.1002/anie.201606571	IA
13224	13224	O=C1C[C@@H](N(N1[S](=O)(=O)c2ccccc2)[S](=O)(=O)c3ccccc3)c4ccccc4	17.2	0.8	0.3	10.1002/anie.201606571	IA
13236	13236	Cc1ccc(cc1)[S](=O)(=O)n2c3ccccc3c(C[C@@]4(C)COc5ccccc45)c2c6ccc(cc6)C(F)(F)F	15.3	0.6	0.03	10.1002/cjoc.202100538	IA
13237	13237	Cc1ccc(cc1)[S](=O)(=O)n2c3ccccc3c(C[C@]4(C)COc5ccccc45)c2c6ccc(cc6)C(F)(F)F	17.2	0.6	0.03	10.1002/cjoc.202100538	IA
13273	13273	[O-][N+](=O)c1ccc(cc1)[C@@H]2CC(=O)OC(=C2C(=O)OCc3ccccc3)\C=C\c4ccccc4	25.71	1.0	0.15	10.1002/adsc.200800174	IA
13274	13274	[O-][N+](=O)c1ccc(cc1)[C@H]2CC(=O)OC(=C2C(=O)OCc3ccccc3)\C=C\c4ccccc4	17.25	1.0	0.15	10.1002/adsc.200800174	IA
13350	13350	CCOC(=O)[C@@H]1CC(=O)OC(=C1C(=O)OCc2ccccc2)\C=C\c3ccccc3	21.56	1.0	0.06	10.1002/adsc.200800174	IA
13351	13351	CCOC(=O)[C@H]1CC(=O)OC(=C1C(=O)OCc2ccccc2)\C=C\c3ccccc3	17.35	1.0	0.06	10.1002/adsc.200800174	IA
13372	13372	C[C@]1(CC#Cc2ccc(F)cc2)CN(Cc3ccccc3)C(=O)c4ccccc14	13.4	1.0	0.1	10.1002/anie.201913367	IA
13373	13373	C[C@@]1(CC#Cc2ccc(F)cc2)CN(Cc3ccccc3)C(=O)c4ccccc14	17.4	1.0	0.1	10.1002/anie.201913367	IA
13399	13399	CCO[P@](=O)(c1ccccc1O)c2ccccc2OC(=O)c3cccc4ccccc34	23.1	0.7	0.15	10.1021/jacs.6b04624	IA
13400	13400	CCO[P@@](=O)(c1ccccc1O)c2ccccc2OC(=O)c3cccc4ccccc34	17.4	0.7	0.15	10.1021/jacs.6b04624	IA
13409	13409	COC(=O)c1cccc(c1)[S](=O)(=O)N2N=C(C[C@@]2(C)c3ccccc3)c4ccccc4	34.82	1.0	0.2	10.1038/s41929/020/0460/y	IA
13410	13410	COC(=O)c1cccc(c1)[S](=O)(=O)N2N=C(C[C@]2(C)c3ccccc3)c4ccccc4	17.42	1.0	0.2	10.1038/s41929/020/0460/y	IA
13427	13427	C[C@@]1(COc2ccc(Cl)cc12)CC3=CCCC3	13.7	0.5	0.0	10.1002/anie.201907840	IA
13428	13428	C[C@]1(COc2ccc(Cl)cc12)CC3=CCCC3	17.5	0.5	0.0	10.1002/anie.201907840	IA
13449	13449	C[C@@H](C(=O)OC(c1ccccc1)c2ccccc2)c3cccc4ccccc34	18.8	0.5	0.03	10.1021/jacs.6b00406	IA
13450	13450	C[C@H](C(=O)OC(c1ccccc1)c2ccccc2)c3cccc4ccccc34	17.5	0.5	0.03	10.1021/jacs.6b00406	IA
13582	13582	COC(=O)c1ccc(C[C@@]2(C)CC(=NO2)c3ccccc3)cc1	22.15	0.8	0.1	10.1002/anie.201912408	IA
13583	13583	COC(=O)c1ccc(C[C@]2(C)CC(=NO2)c3ccccc3)cc1	17.73	0.8	0.1	10.1002/anie.201912408	IA
13604	13604	C[C@]1(CC#Cc2cccc(F)c2)CN(Cc3ccccc3)C(=O)c4ccccc14	12.7	1.0	0.1	10.1002/anie.201913367	IA
13605	13605	C[C@@]1(CC#Cc2cccc(F)c2)CN(Cc3ccccc3)C(=O)c4ccccc14	17.8	1.0	0.1	10.1002/anie.201913367	IA
13620	13620	C1Oc2ccccc2[C@]1(Cc3ccccc3)Cc4ccc5ccccc5c4	19.2	0.5	0.01	10.1002/anie.201907840	IA
13621	13621	C1Oc2ccccc2[C@@]1(Cc3ccccc3)Cc4ccc5ccccc5c4	17.8	0.5	0.01	10.1002/anie.201907840	IA
13664	13664	Cc1ccc(C[C@@]2(Cc3ccccc3)CC(=NO2)c4ccccc4)cc1	16.97	0.6	0.05	10.1002/anie.201912408	IA
13665	13665	Cc1ccc(C[C@]2(Cc3ccccc3)CC(=NO2)c4ccccc4)cc1	17.87	0.6	0.05	10.1002/anie.201912408	IA
13671	13671	C[C@]1(CC#Cc2ccccc2)CN(Cc3ccccc3)C(=O)c4ccc(Cl)cc14	12.8	1.0	0.1	10.1002/anie.201913367	IA
13672	13672	C[C@@]1(CC#Cc2ccccc2)CN(Cc3ccccc3)C(=O)c4ccc(Cl)cc14	17.9	1.0	0.1	10.1002/anie.201913367	IA
13709	13709	C[C@]1(COc2ccccc12)Cc3ccccc3	24.6	0.5	0.0	10.1002/anie.201806372	IA
13710	13710	C[C@@]1(COc2ccccc12)Cc3ccccc3	17.9	0.5	0.0	10.1002/anie.201806372	IA
13812	13812	CCCCCCC#CC[C@@]1(C)CN(Cc2ccccc2)C(=O)c3ccccc13	14.4	0.8	0.05	10.1002/anie.201913367	IA
13813	13813	CCCCCCC#CC[C@]1(C)CN(Cc2ccccc2)C(=O)c3ccccc13	18.1	0.8	0.05	10.1002/anie.201913367	IA
13814	13814	COc1ccc(CN2C[C@](C)(CC#Cc3ccc(cc3)C#N)c4ccccc4C2=O)cc1	14.7	1.0	0.2	10.1002/anie.201913367	IA
13815	13815	COc1ccc(CN2C[C@@](C)(CC#Cc3ccc(cc3)C#N)c4ccccc4C2=O)cc1	18.1	1.0	0.2	10.1002/anie.201913367	IA
13928	13928	Cc1ccc(cc1)[S](=O)(=O)[C@@](C)(\C=C2/OC(=O)c3ccccc23)c4ccc(Br)cc4	14.8	0.3	0.1	10.1021/jacs.1c13384	IA
13929	13929	Cc1ccc(cc1)[S](=O)(=O)[C@](C)(\C=C2/OC(=O)c3ccccc23)c4ccc(Br)cc4	18.3	0.3	0.1	10.1021/jacs.1c13384	IA
13936	13936	Cc1cc(C)cc(C[C@@]2(COc3cc(ccc23)C(=O)N4CCCCC4)Cc5ccccc5)c1	16.3	0.8	0.1	10.1002/anie.201907840	IA
13937	13937	Cc1cc(C)cc(C[C@]2(COc3cc(ccc23)C(=O)N4CCCCC4)Cc5ccccc5)c1	18.3	0.8	0.1	10.1002/anie.201907840	IA
13969	13969	C[C@]1(Cc2ccccc2)CC(=NO1)c3ccccc3	19.2	0.5	0.05	10.1002/anie.201912408	IA
13970	13970	C[C@@]1(Cc2ccccc2)CC(=NO1)c3ccccc3	18.35	0.5	0.05	10.1002/anie.201912408	IA
14012	14012	C[C@@H]1C=C(C[C@H]1c2ccccc2)c3ccc(Br)cc3	25.8	0.5	0.0	10.1002/anie.201408604	IA
14018	14018	Cc1ccc(cc1)C2=NO[C@@](C)(Cc3cccc(F)c3)C2	19.88	0.6	0.05	10.1002/anie.201912408	IA
14019	14019	Cc1ccc(cc1)C2=NO[C@](C)(Cc3cccc(F)c3)C2	18.41	0.6	0.05	10.1002/anie.201912408	IA
14099	14099	CC(C)OC(=O)[C@@H]1CC(=N[C@@]12C(=O)N(C(=O)OCc3ccccc3)c4ccccc24)c5ccccc5	20.57	1.0	0.1	10.1039/D0SC03776A	IA
14112	14112	CC(C)(C)c1ccc(cc1)N([C@H]2OC(=O)c3ccccc23)[S](=O)(=O)c4ccccc4	13.3	0.6	0.1	10.1039/D1QO00212K	IA
14113	14113	CC(C)(C)c1ccc(cc1)N([C@@H]2OC(=O)c3ccccc23)[S](=O)(=O)c4ccccc4	18.6	0.6	0.1	10.1039/D1QO00212K	IA
14159	14159	COc1ccc(cc1)[C@]2(N=C(OC2=O)c3cc(OC)c(OC)c(OC)c3)[C@@]4(C)CC5(CCC5)CO4	14.48	1.0	0.03	10.1016/j.tetlet.2011.08.123	IA
14160	14160	COc1ccc(cc1)[C@]2(N=C(OC2=O)c3cc(OC)c(OC)c(OC)c3)[C@@]4(C)CC5(CCCC5)CO4	14.75	1.0	0.03	10.1016/j.tetlet.2011.08.123	IA
14176	14176	COC(=O)c1ccc2C[C@H](NC(C)=O)C(=O)c2c1	14.9	1.0	0.2	10.1021/acs.orglett.5b02733	IA
14177	14177	COC(=O)c1ccc2C[C@@H](NC(C)=O)C(=O)c2c1	18.7	1.0	0.2	10.1021/acs.orglett.5b02733	IA
14185	14185	CCOC(=O)[C@]1(N[S](=O)(=O)c2ccccc12)[C@H]3CCC=C3O[Si](C)(C)C(C)(C)C	16.8	1.0	0.1	10.1021/acs.orglett.0c00004	IA
14186	14186	CCOC(=O)[C@@]1(N[S](=O)(=O)c2ccccc12)[C@H]3CCC=C3O[Si](C)(C)C(C)(C)C	18.7	1.0	0.1	10.1021/acs.orglett.0c00004	IA
14191	14191	C1Oc2ccccc2[C@@]1(Cc3ccccc3)Cc4ccc5ccccc5c4	17.4	0.5	0.01	10.1002/anie.201907840	IA
14192	14192	C1Oc2ccccc2[C@]1(Cc3ccccc3)Cc4ccc5ccccc5c4	18.7	0.5	0.01	10.1002/anie.201907840	IA
14193	14193	COc1ccccc1[C@@H](C)C(=O)OC(c2ccccc2)c3ccccc3	17.4	0.5	0.05	10.1021/jacs.6b00406	IA
14194	14194	COc1ccccc1[C@H](C)C(=O)OC(c2ccccc2)c3ccccc3	18.7	0.5	0.05	10.1021/jacs.6b00406	IA
14199	14199	CCOC(=O)C1=C(CC)OC(=O)C[C@@H]1c2ccccc2	19.8	0.5	0.01	10.1002/anie.201302152	IA
14200	14200	CCOC(=O)C1=C(CC)OC(=O)C[C@H]1c2ccccc2	18.7	0.5	0.01	10.1002/anie.201302152	IA
14208	14208	C[C@@H](C(=O)OC(c1ccccc1)c2ccccc2)c3cn(C)c4ccccc34	26.7	0.5	0.1	10.1021/jacs.6b00406	IA
14209	14209	C[C@H](C(=O)OC(c1ccccc1)c2ccccc2)c3cn(C)c4ccccc34	18.7	0.5	0.1	10.1021/jacs.6b00406	IA
14282	14282	C[C@H]1CC(=O)NN=C1c2ccc(N)c(c2)[N+]([O-])=O	12.3	0.7	0.3	10.1039/D1SC01891D	IA
14283	14283	C[C@@H]1CC(=O)NN=C1c2ccc(N)c(c2)[N+]([O-])=O	18.9	0.7	0.3	10.1039/D1SC01891D	IA
14310	14310	C[C@]1(COc2ccccc12)c3ccccc3	20.6	0.5	0.0	10.1002/anie.201806372	IA
14311	14311	C[C@@]1(COc2ccccc12)c3ccccc3	18.9	0.5	0.0	10.1002/anie.201806372	IA
14351	14351	CC(C)(C)c1ccc2N(Cc3ccccc3)C(=O)[C@]4(C(=O)N(Cc5ccccc5)c6ccccc46)c2c1	22.01	1.0	0.3	10.1002/anie.201309967	IA
14352	14352	CC(C)(C)c1ccc2N(Cc3ccccc3)C(=O)[C@@]4(C(=O)N(Cc5ccccc5)c6ccccc46)c2c1	18.99	1.0	0.3	10.1002/anie.201309967	IA
14358	14358	COc1ccc(CN2C[C@](C)(CC#Cc3cc(OC)cc(OC)c3)c4ccccc4C2=O)cc1	12.1	1.0	0.2	10.1002/anie.201913367	IA
14359	14359	COc1ccc(CN2C[C@@](C)(CC#Cc3cc(OC)cc(OC)c3)c4ccccc4C2=O)cc1	19.0	1.0	0.2	10.1002/anie.201913367	IA
14392	14392	Cc1ccc(cc1)[S](=O)(=O)[C@@](C)(\C=C2/OC(=O)c3ccccc23)c4ccccc4F	22.5	0.3	0.05	10.1021/jacs.1c13384	IA
14393	14393	Cc1ccc(cc1)[S](=O)(=O)[C@](C)(\C=C2/OC(=O)c3ccccc23)c4ccccc4F	19.0	0.3	0.05	10.1021/jacs.1c13384	IA
14419	14419	CC(C)(C)OC(=O)N1C(=O)[C@@]2(N=C(C[C@H]2C(=O)c3ccccc3)c4ccccc4)c5ccccc15	22.5	1.0	0.2	10.1039/D0SC03776A	IA
14445	14445	C[C@]1(CC#Cc2ccc(cc2)c3ccccc3)CN(Cc4ccccc4)C(=O)c5ccccc15	16.9	1.0	0.1	10.1002/anie.201913367	IA
14446	14446	C[C@@]1(CC#Cc2ccc(cc2)c3ccccc3)CN(Cc4ccccc4)C(=O)c5ccccc15	19.1	1.0	0.1	10.1002/anie.201913367	IA
14451	14451	Cc1ccc(cc1)[S](=O)(=O)n2c(CCCCl)c(C[C@@]3(C)COc4ccccc34)c5ccccc25	17.8	0.6	0.03	10.1002/cjoc.202100538	IA
14452	14452	Cc1ccc(cc1)[S](=O)(=O)n2c(CCCCl)c(C[C@]3(C)COc4ccccc34)c5ccccc25	19.1	0.6	0.03	10.1002/cjoc.202100538	IA
14553	14553	CC(C)(C)OC(=O)[C@@H](CC(=O)c1ccc(OCc2ccccc2)cc1)[C@@]3(C(=O)Nc4ccccc34)c5ncccc5Br	46.77	1.0	0.3	10.1039/D0CC05621A	IA
14554	14554	COC(=O)N1CC[C@]2([C@@H]1N(C)c3ccccc23)[C@@]4(Cc5ccccc5)C(=O)Nc6ccc(Br)cc46	8.28	1.0	0.2	10.1021/acs.orglett.1c00260	IA
14619	14619	C[C@@]1(COc2ccccc12)Cc3cccc4c3sc5ccccc45	15.5	0.5	0.01	10.1002/anie.201907840	IA
14620	14620	C[C@]1(COc2ccccc12)Cc3cccc4c3sc5ccccc45	19.4	0.5	0.01	10.1002/anie.201907840	IA
14623	14623	CCOC(=O)C[C@]1(C(=O)N(C(=O)OC(C)(C)C)c2ccc(Cl)cc12)[C@]3(C)C(=O)Nc4ccccc34	17.1	1.0	0.05	10.31635/ccschem.020.202000443	IA
14624	14624	CCOC(=O)C[C@@]1(C(=O)N(C(=O)OC(C)(C)C)c2ccc(Cl)cc12)[C@]3(C)C(=O)Nc4ccccc34	19.4	1.0	0.05	10.31635/ccschem.020.202000443	IA
14664	14664	CC(C)(C)OC(=O)n1c2C[C@]3(OC(=O)c2c4ccccc14)C(=O)Nc5ccccc35	11.6	0.75	0.2	10.1002/anie.201305861	IA
14665	14665	CC(C)(C)OC(=O)n1c2C[C@@]3(OC(=O)c2c4ccccc14)C(=O)Nc5ccccc35	19.5	0.75	0.2	10.1002/anie.201305861	IA
14711	14711	COC(=O)[C@@H]([C@@H](C=C)c1ccccc1)N2CCCCC2	11.793	0.5	0.02	10.1039/C9SC06342K	IA
14730	14730	COc1ccc(cc1)C#CC[C@@]2(C)CN(Cc3ccccc3)C(=O)c4ccccc24	15.2	1.0	0.1	10.1002/anie.201913367	IA
14731	14731	COc1ccc(cc1)C#CC[C@]2(C)CN(Cc3ccccc3)C(=O)c4ccccc24	19.6	1.0	0.1	10.1002/anie.201913367	IA
14771	14771	CCOC(=O)C1=C(OC(=O)C[C@H]1c2cccc(c2)[N+]([O-])=O)\C=C\c3ccccc3	29.65	1.0	0.06	10.1002/adsc.200800174	IA
14772	14772	CCOC(=O)C1=C(OC(=O)C[C@@H]1c2cccc(c2)[N+]([O-])=O)\C=C\c3ccccc3	19.63	1.0	0.06	10.1002/adsc.200800174	IA
14830	14830	COC(=O)N1CC[C@]2([C@@H]1N(C)c3ccccc23)[C@@]4(Cc5occc5)C(=O)Nc6ccccc46	6.44	1.0	0.3	10.1021/acs.orglett.1c00260	IA
14862	14862	Cc1ccc(cc1)[S](=O)(=O)n2c3ccccc3c(C[C@@]4(C)COc5ccc(cc45)C(F)(F)F)c2c6ccccc6	18.3	0.6	0.03	10.1002/cjoc.202100538	IA
14863	14863	Cc1ccc(cc1)[S](=O)(=O)n2c3ccccc3c(C[C@]4(C)COc5ccc(cc45)C(F)(F)F)c2c6ccccc6	19.8	0.6	0.03	10.1002/cjoc.202100538	IA
14882	14882	C[C@]1(COc2cc(ccc12)C(=O)N3CCCCC3)Cc4ccccc4	22.4	0.8	0.1	10.1002/anie.201806372	IA
14883	14883	C[C@@]1(COc2cc(ccc12)C(=O)N3CCCCC3)Cc4ccccc4	19.8	0.8	0.1	10.1002/anie.201806372	IA
14926	14926	COc1cccc(c1)C#CC[C@@]2(C)CN(Cc3ccccc3)C(=O)c4ccccc24	14.4	1.0	0.1	10.1002/anie.201913367	IA
14927	14927	COc1cccc(c1)C#CC[C@]2(C)CN(Cc3ccccc3)C(=O)c4ccccc24	19.9	1.0	0.1	10.1002/anie.201913367	IA
14951	14951	CC(C)C[S](=O)(=O)c1[nH]c2ccccc2c1[C@H](\C=C\C(=O)n3nc(C)c(C)c3C)c4ccccc4	21.6417777	1.0	0.1	10.1039/D0CC04590J	IA
14952	14952	CC(C)C[S](=O)(=O)c1[nH]c2ccccc2c1[C@@H](\C=C\C(=O)n3nc(C)c(C)c3C)c4ccccc4	19.974	1.0	0.1	10.1039/D0CC04590J	IA
14969	14969	COc1ccc(cc1)[C@]2(N=C(OC2=O)c3cc(OC)c(OC)c(OC)c3)[C@@]4(C)CC5(CCCCC5)CO4	14.14	1.0	0.03	10.1016/j.tetlet.2011.08.123	IA
15027	15027	O=C1O[C@H](N(c2ccccc2)[S](=O)(=O)c3ccccc3)c4ccccc14	24.8	0.6	0.1	10.1039/D1QO00212K	IA
15028	15028	O=C1O[C@@H](N(c2ccccc2)[S](=O)(=O)c3ccccc3)c4ccccc14	20.1	0.6	0.1	10.1039/D1QO00212K	IA
15146	15146	COc1ccc(CN2C[C@](C)(CC#Cc3cccc(OC)c3)c4ccccc4C2=O)cc1	16.1	1.0	0.1	10.1002/anie.201913367	IA
15147	15147	COc1ccc(CN2C[C@@](C)(CC#Cc3cccc(OC)c3)c4ccccc4C2=O)cc1	20.4	1.0	0.1	10.1002/anie.201913367	IA
15170	15170	CCOC(=O)C1(N[C@@H]([C@@H](c2ccc(Cl)cc2)C13C(=O)N(C(C)=O)c4ccccc34)c5ccccc5[N+]([O-])=O)C(=O)OCC	13.56	1.0	0.1	10.1021/ol400983j	IA
15192	15192	COc1ccc(CN2C[C@](C)(CC#Cc3ccc(Br)cc3)c4ccccc4C2=O)cc1	16.1	1.0	0.1	10.1002/anie.201913367	IA
15193	15193	COc1ccc(CN2C[C@@](C)(CC#Cc3ccc(Br)cc3)c4ccccc4C2=O)cc1	20.5	1.0	0.1	10.1002/anie.201913367	IA
15253	15253	COc1ccc(CN2C[C@](C)(CC#Cc3cccc4ccccc34)c5ccccc5C2=O)cc1	16.4	1.0	0.1	10.1002/anie.201913367	IA
15254	15254	COc1ccc(CN2C[C@@](C)(CC#Cc3cccc4ccccc34)c5ccccc5C2=O)cc1	20.6	1.0	0.1	10.1002/anie.201913367	IA
15300	15300	COc1ccc(CN2C[C@](C)(CC#Cc3cscc3)c4ccccc4C2=O)cc1	16.4	1.0	0.1	10.1002/anie.201913367	IA
15301	15301	COc1ccc(CN2C[C@@](C)(CC#Cc3cscc3)c4ccccc4C2=O)cc1	20.7	1.0	0.1	10.1002/anie.201913367	IA
15315	15315	CCOC(=O)[C@]1(N[S](=O)(=O)c2c3ccccc3ccc12)[C@H]4CCC=C4O[Si](C)(C)C(C)(C)C	30.2	1.0	0.1	10.1021/acs.orglett.0c00004	IA
15316	15316	CCOC(=O)[C@@]1(N[S](=O)(=O)c2c3ccccc3ccc12)[C@H]4CCC=C4O[Si](C)(C)C(C)(C)C	20.7	1.0	0.1	10.1021/acs.orglett.0c00004	IA
15349	15349	CC(C)(C)OC(=O)n1c2C[C@]3(OC(=O)c2c4ccccc14)C(=O)N(Cc5ccccc5)c6ccc(Cl)cc36	19.2	0.75	0.1	10.1002/anie.201305861	IA
15350	15350	CC(C)(C)OC(=O)n1c2C[C@@]3(OC(=O)c2c4ccccc14)C(=O)N(Cc5ccccc5)c6ccc(Cl)cc36	20.8	0.75	0.1	10.1002/anie.201305861	IA
15442	15442	CC(=C)[C@H]1CN([C@@H]2N(CCc3ccccc23)N1C(=O)c4ccccc4)[S](=O)(=O)c5ccc(C)cc5	13.22	0.8	0.4	10.1039/C7CC02078C	IA
15471	15471	C[C@@H](C(=O)OC(c1ccccc1)c2ccccc2)c3cscc3	20.1	0.5	0.01	10.1021/jacs.6b00406	IA
15472	15472	C[C@H](C(=O)OC(c1ccccc1)c2ccccc2)c3cscc3	21.0	0.5	0.01	10.1021/jacs.6b00406	IA
15571	15571	CC(=C)C#CC[C@@]1(C)CN(Cc2ccccc2)C(=O)c3ccccc13	16.9	0.8	0.05	10.1002/anie.201913367	IA
15572	15572	CC(=C)C#CC[C@]1(C)CN(Cc2ccccc2)C(=O)c3ccccc13	21.2	0.8	0.05	10.1002/anie.201913367	IA
15595	15595	C1[C@H]([C@@H](C=C1c2ccccc2)c3occc3)c4ccccc4	28.0	0.3	0.002	10.1038/nchem.1710	IA
15616	15616	COc1ccc(cc1)[C@@H]2CC(=O)N(N2[S](=O)(=O)c3ccc(C)cc3)[S](=O)(=O)c4ccc(C)cc4	14.5	0.8	0.3	10.1002/anie.201606571	IA
15617	15617	COc1ccc(cc1)[C@H]2CC(=O)N(N2[S](=O)(=O)c3ccc(C)cc3)[S](=O)(=O)c4ccc(C)cc4	21.3	0.8	0.3	10.1002/anie.201606571	IA
15629	15629	Cc1ccc(cc1)[S](=O)(=O)N2CC[C@H](N2[S](=O)(=O)c3ccc(C)cc3)c4ccccc4	23.4	0.6	0.25	10.1002/anie.201606571	IA
15630	15630	Cc1ccc(cc1)[S](=O)(=O)N2CC[C@@H](N2[S](=O)(=O)c3ccc(C)cc3)c4ccccc4	21.3	0.6	0.25	10.1002/anie.201606571	IA
15633	15633	Cc1ccc(cc1)[S](=O)(=O)N2C(=O)C[C@H](c3ccccc3)C(=C2c4ccccc4)CC=C	25.4	0.7	0.1	10.1002/anie.201303247	IA
15634	15634	Cc1ccc(cc1)[S](=O)(=O)N2C(=O)C[C@@H](c3ccccc3)C(=C2c4ccccc4)CC=C	21.3	0.7	0.1	10.1002/anie.201303247	IA
15655	15655	CCOC(=O)C1(N[C@@H]([C@@H](c2ccc(F)cc2)C13C(=O)N(C(C)=O)c4ccccc34)c5ccccc5[N+]([O-])=O)C(=O)OCC	13.87	1.0	0.1	10.1021/ol400983j	IA
15677	15677	CC\1=C(CC(O)=O)c2cc(F)ccc2C1=C/c3ccc(cc3)[S@@](C)=O	22.72	1.0	0.25	10.1021/jacs.8b00178	IA
15678	15678	CC\1=C(CC(O)=O)c2cc(F)ccc2C1=C/c3ccc(cc3)[S@](C)=O	21.44	1.0	0.25	10.1021/jacs.8b00178	IA
15698	15698	Cc1ccc2NC(=O)[C@@]3(Cc4n(C(=O)OC(C)(C)C)c5ccccc5c4C(=O)O3)c2c1	17.2	0.7	0.1	10.1002/anie.201305861	IA
15699	15699	Cc1ccc2NC(=O)[C@]3(Cc4n(C(=O)OC(C)(C)C)c5ccccc5c4C(=O)O3)c2c1	21.5	0.7	0.1	10.1002/anie.201305861	IA
15709	15709	Cc1ccc(C[C@]2(COc3cc(ccc23)C(=O)N4CCCCC4)Cc5ccccc5)cc1	23.4	0.8	0.1	10.1002/anie.201907840	IA
15710	15710	Cc1ccc(C[C@@]2(COc3cc(ccc23)C(=O)N4CCCCC4)Cc5ccccc5)cc1	21.5	0.8	0.1	10.1002/anie.201907840	IA
15727	15727	C[C@@H](CO)NC(=O)OCc1ccccc1	17.73	0.8	0.1	10.1021/jacs.1c07726	IA
15728	15728	C[C@H](CO)NC(=O)OCc1ccccc1	21.51	0.8	0.1	10.1021/jacs.1c07726	IA
15739	15739	CC(=C)[C@H]1CN([C@@H]2N(CCc3ccccc23)N1C(=O)c4ccc(Cl)cc4)[S](=O)(=O)c5ccc(C)cc5	15.55	0.8	0.4	10.1039/C7CC02078C	IA
15769	15769	COc1ccccc1[P@@](=O)(OC)c2ccccc2OC(=O)c3cccc4ccccc34	19.4	0.7	0.2	10.1021/jacs.6b04624	IA
15770	15770	COc1ccccc1[P@](=O)(OC)c2ccccc2OC(=O)c3cccc4ccccc34	21.6	0.7	0.2	10.1021/jacs.6b04624	IA
15774	15774	COc1ccc2cc(ccc2c1)[C@@H](C)C(=O)OC(c3ccccc3)c4ccccc4	23.6	0.5	0.05	10.1021/jacs.6b00406	IA
15775	15775	COc1ccc2cc(ccc2c1)[C@H](C)C(=O)OC(c3ccccc3)c4ccccc4	21.6	0.5	0.05	10.1021/jacs.6b00406	IA
15797	15797	COc1ccc(cc1)[C@H](c2[nH]c3ccccc3c2CCC(=O)Sc4ccc(cc4)[N+]([O-])=O)c5cc6OCOc6cc5O	31.28	1.0	0.3	10.1039/D0SC06162J	IA
15798	15798	COc1ccc(cc1)[C@@H](c2[nH]c3ccccc3c2CCC(=O)Sc4ccc(cc4)[N+]([O-])=O)c5cc6OCOc6cc5O	21.65	1.0	0.3	10.1039/D0SC06162J	IA
15799	15799	COC(=O)c1ccc(/C=C/C[C@@]2(Cc3ccccc3)C(=NN(C2=O)c4ccc(C)cc4)C)cc1	15.242	1.0	0.3	10.1021/jacs.6b08236	IA
15800	15800	COC(=O)c1ccc(/C=C/C[C@]2(Cc3ccccc3)C(=NN(C2=O)c4ccc(C)cc4)C)cc1	21.67	1.0	0.3	10.1021/jacs.6b08236	IA
15951	15951	COc1ccc2N(C(=O)OCc3ccccc3)C(=O)[C@@]4(N=C(C[C@H]4C(=O)OC(C)(C)C)c5ccccc5)c2c1	26.15	1.0	0.05	10.1039/D0SC03776A	IA
15957	15957	CC(=O)N[C@H]1Cc2ccc(cc2C1=O)c3ccccc3	14.4	1.0	0.2	10.1021/acs.orglett.5b02733	IA
15958	15958	CC(=O)N[C@@H]1Cc2ccc(cc2C1=O)c3ccccc3	22.0	1.0	0.2	10.1021/acs.orglett.5b02733	IA
16001	16001	CCOC(=O)C1(N[C@@H]([C@@H](c2ccc(F)cc2)C13C(=O)N(C(C)=O)c4ccccc34)c5cccc(c5)[N+]([O-])=O)C(=O)OCC	14.18	1.0	0.2	10.1021/ol400983j	IA
16013	16013	Cc1ccc(cc1)[S](=O)(=O)[C@@](C)(/C=C/2OC(=O)c3cc(Cl)ccc23)c4ccccc4	19.2	0.3	0.1	10.1021/jacs.1c13384	IA
16014	16014	Cc1ccc(cc1)[S](=O)(=O)[C@](C)(/C=C/2OC(=O)c3cc(Cl)ccc23)c4ccccc4	22.1	0.3	0.1	10.1021/jacs.1c13384	IA
16019	16019	COc1ccc(cc1)C2=NO[C@@H](Cc3ccc(F)cc3)C2	21.22	0.8	0.1	10.1002/anie.201912408	IA
16020	16020	COc1ccc(cc1)C2=NO[C@H](Cc3ccc(F)cc3)C2	22.1	0.8	0.1	10.1002/anie.201912408	IA
16070	16070	Cc1ccc(cc1)[S](=O)(=O)n2c3ccccc3c(C[C@@]4(C)COc5ccccc45)c2c6ccc(F)cc6	20.4	0.6	0.03	10.1002/cjoc.202100538	IA
16071	16071	Cc1ccc(cc1)[S](=O)(=O)n2c3ccccc3c(C[C@]4(C)COc5ccccc45)c2c6ccc(F)cc6	22.2	0.6	0.03	10.1002/cjoc.202100538	IA
16090	16090	COC(=O)C[C@]1(CC(=NN1[S](=O)(=O)c2ccc(OC)cc2)c3ccccc3)c4ccccc4	33.12	1.0	0.2	10.1038/s41929/020/0460/y	IA
16091	16091	COC(=O)C[C@@]1(CC(=NN1[S](=O)(=O)c2ccc(OC)cc2)c3ccccc3)c4ccccc4	22.24	1.0	0.2	10.1038/s41929/020/0460/y	IA
16154	16154	CCOC(=O)C1(N[C@@H]([C@@H](c2ccc(Cl)cc2)C13C(=O)N(C(C)=O)c4ccccc34)c5cccc(c5)[N+]([O-])=O)C(=O)OCC	14.6	1.0	0.2	10.1021/ol400983j	IA
16155	16155	CC(C)(C)OC(=O)[C@@H](CC(=O)c1ccccc1)[C@@]2(C(=O)Nc3ccccc23)c4cc(ccn4)C#N	17.73	1.0	0.2	10.1039/D0CC05621A	IA
16187	16187	C[C@@]1(COc2cc(ccc12)C(=O)N3CCCCC3)Cc4ccccc4	19.7	0.8	0.1	10.1002/anie.201806372	IA
16188	16188	C[C@]1(COc2cc(ccc12)C(=O)N3CCCCC3)Cc4ccccc4	22.5	0.8	0.1	10.1002/anie.201806372	IA
16189	16189	Cc1ccc(cc1)C(=C\Cl)/[C@H]2[C@H]3N(CCc4ccccc34)N(C2=O)C(=O)c5ccccc5	20.0	0.75	0.05	10.1039/C5SC01972A	IA
16190	16190	Cc1ccc(cc1)C(=C\Cl)/[C@@H]2[C@H]3N(CCc4ccccc34)N(C2=O)C(=O)c5ccccc5	22.5	0.75	0.05	10.1039/C5SC01972A	IA
16200	16200	Clc1ccccc1[C@@H]2CC(=O)N=C(S2)c3ccccc3	25.9	0.5	0.15	10.1021/acs.orglett.9b03685	IA
16201	16201	Clc1ccccc1[C@H]2CC(=O)N=C(S2)c3ccccc3	22.5	0.5	0.15	10.1021/acs.orglett.9b03685	IA
16223	16223	CC(C)[C@@]1(COc2ccccc12)Cc3c4ccccc4n(c3c5ccccc5)[S](=O)(=O)c6ccc(C)cc6	24.0	0.6	0.03	10.1002/cjoc.202100538	IA
16224	16224	CC(C)[C@]1(COc2ccccc12)Cc3c4ccccc4n(c3c5ccccc5)[S](=O)(=O)c6ccc(C)cc6	22.6	0.6	0.03	10.1002/cjoc.202100538	IA
16253	16253	C[C@]1(Cc2ccc(cc2)C#N)CC(=NO1)c3ccccc3	25.95	0.8	0.1	10.1002/anie.201912408	IA
16254	16254	C[C@@]1(Cc2ccc(cc2)C#N)CC(=NO1)c3ccccc3	22.69	0.8	0.1	10.1002/anie.201912408	IA
16308	16308	Cn1ccnc1[C@@H](OC(=O)c2cccc(Cl)c2)[C@@H](\C=C\c3ccccc3)[C@]4(N)C(=O)N(C)c5cc(Cl)ccc45	30.1	1.0	0.2	10.1038/s41467/020/17681/9	IA
16309	16309	Cn1ccnc1C(=O)C[C@@H](Cc2ccccc2)[S](=O)(=O)c3ccccc3	30.1	1.0	0.2	10.1038/s41467/020/17681/9	IA
16310	16310	Cn1ccnc1C(=O)C[C@H](Cc2ccccc2)[S](=O)(=O)c3ccccc3	22.81	1.0	0.2	10.1038/s41467/020/17681/9	IA
16327	16327	Cc1ccc(cc1)[S](=O)(=O)[C@@](C)([C@@H](Cl)[C@]2(Cl)OC(=O)c3ccccc23)c4ccccc4	14.3	0.3	0.1	10.1021/jacs.1c13384	IA
16355	16355	Brc1ccccc1[C@@H]2CC(=O)N=C(S2)c3ccccc3	28.4	0.5	0.15	10.1021/acs.orglett.9b03685	IA
16356	16356	Brc1ccccc1[C@H]2CC(=O)N=C(S2)c3ccccc3	22.9	0.5	0.15	10.1021/acs.orglett.9b03685	IA
16411	16411	CCC[C@@H]1C=C(C[C@H]1c2ccc(OC)cc2)c3ccccc3	42.9	0.5	0.0	10.1002/anie.201408604	IA
16415	16415	COC(=O)c1cccc(/C=C/C=C/C[C@@]2(Cc3ccccc3)C(=NN(C2=O)c4ccc(C)cc4)C)c1	11.476	1.0	0.3	10.1021/jacs.6b08236	IA
16416	16416	COC(=O)c1cccc(/C=C/C=C/C[C@]2(Cc3ccccc3)C(=NN(C2=O)c4ccc(C)cc4)C)c1	23.03	1.0	0.3	10.1021/jacs.6b08236	IA
16435	16435	Clc1ccccc1CN([C@H]2OC(=O)c3ccccc23)[S](=O)(=O)c4ccccc4	26.0	0.6	0.1	10.1039/D1QO00212K	IA
16436	16436	Clc1ccccc1CN([C@@H]2OC(=O)c3ccccc23)[S](=O)(=O)c4ccccc4	23.1	0.6	0.1	10.1039/D1QO00212K	IA
16470	16470	COC(=O)C[C@@H](O)c1ccc(F)cc1	29.1	0.5	0.05	10.1021/acs.orglett.9b02736	IA
16471	16471	COC(=O)C[C@H](O)c1ccc(F)cc1	23.2	0.5	0.05	10.1021/acs.orglett.9b02736	IA
16490	16490	COc1ccc(CN2C[C@](C)(CC#Cc3ccc(cc3)c4ccccc4)c5ccccc5C2=O)cc1	20.4	1.0	0.1	10.1002/anie.201913367	IA
16491	16491	COc1ccc(CN2C[C@@](C)(CC#Cc3ccc(cc3)c4ccccc4)c5ccccc5C2=O)cc1	23.3	1.0	0.1	10.1002/anie.201913367	IA
16514	16514	CCC[C@@H]1C=C(C[C@H]1c2ccccc2)c3ccc4ccccc4c3	30.1	0.5	0.0	10.1002/anie.201408604	IA
16551	16551	Fc1ccc(cc1)[C@@H]2C=C(C[C@H]2c3ccccc3)c4ccccc4	29.1	0.3	0.002	10.1038/nchem.1710	IA
16577	16577	Cc1ccc(cc1)[S](=O)(=O)n2c3ccccc3c(C[C@@]4(C)COc5ccccc45)c2c6ccccc6	22.2	0.6	0.03	10.1002/cjoc.202100538	IA
16578	16578	Cc1ccc(cc1)[S](=O)(=O)n2c3ccccc3c(C[C@]4(C)COc5ccccc45)c2c6ccccc6	23.5	0.6	0.03	10.1002/cjoc.202100538	IA
16593	16593	Cc1ccc(cc1)[S](=O)(=O)N[C@]2(C=C(C[C@@H]([C@H]2C=O)c3ccc(Cl)cc3)c4ccccc4)c5ccccc5	37.6	1.0	0.1	10.1002/anie.201908896	IA
16658	16658	COc1ccc(cc1)c2n(c3ccc(cc3c2C[C@@]4(C)COc5ccccc45)C(F)(F)F)[S](=O)(=O)c6ccc(C)cc6	22.3	0.6	0.03	10.1002/cjoc.202100538	IA
16659	16659	COc1ccc(cc1)c2n(c3ccc(cc3c2C[C@]4(C)COc5ccccc45)C(F)(F)F)[S](=O)(=O)c6ccc(C)cc6	23.7	0.6	0.03	10.1002/cjoc.202100538	IA
16739	16739	Cc1ccc(cc1)[S](=O)(=O)N2C(=O)C[C@@H](C=C2c3cccc(Br)c3)c4ccccc4	28.7	0.7	0.1	10.1021/acs.orglett.7b03650	IA
16740	16740	Cc1ccc(cc1)[S](=O)(=O)N2C(=O)C[C@H](C=C2c3cccc(Br)c3)c4ccccc4	23.9	0.7	0.1	10.1021/acs.orglett.7b03650	IA
16745	16745	O=C1O[C@H](N(c2ccc(cc2)C#N)[S](=O)(=O)c3ccccc3)c4ccccc14	48.5	0.6	0.2	10.1039/D1QO00212K	IA
16746	16746	O=C1O[C@@H](N(c2ccc(cc2)C#N)[S](=O)(=O)c3ccccc3)c4ccccc14	23.9	0.6	0.2	10.1039/D1QO00212K	IA
16771	16771	O=C(O[C@H]1OC(C2=C1C=CC=C2)=O)C3=CC=C(Cl)C=C3	16.2	0.6	0.1	10.1002/anie.201912926	IA
16772	16772	O=C(O[C@@H]1OC(C2=C1C=CC=C2)=O)C3=CC=C(Cl)C=C3	24.0	0.6	0.1	10.1002/anie.201912926	IA
16781	16781	Cc1ccc(C[C@@]2(COc3cc(ccc23)C(=O)N4CCCCC4)Cc5ccccc5)cc1	21.7	0.8	0.1	10.1002/anie.201907840	IA
16782	16782	Cc1ccc(C[C@]2(COc3cc(ccc23)C(=O)N4CCCCC4)Cc5ccccc5)cc1	24.0	0.8	0.1	10.1002/anie.201907840	IA
16785	16785	C[C@@H](C(=O)OC(c1ccccc1)c2ccccc2)c3cccc(c3)C(=O)c4ccccc4	25.2	0.5	0.05	10.1021/jacs.6b00406	IA
16786	16786	C[C@H](C(=O)OC(c1ccccc1)c2ccccc2)c3cccc(c3)C(=O)c4ccccc4	24.0	0.5	0.05	10.1021/jacs.6b00406	IA
16856	16856	Cc1ccc(cc1)C2=C[C@H]([C@@H](C2)c3ccccc3)c4ccccc4	26.1	0.3	0.002	10.1038/nchem.1710	IA
16857	16857	Cc1ccc2n(C(=O)OC(C)(C)C)c3C[C@]4(OC(=O)c3c2c1)C(=O)N(Cc5ccccc5)c6ccccc46	26.1	0.75	0.1	10.1002/anie.201305861	IA
16858	16858	Cc1ccc2n(C(=O)OC(C)(C)C)c3C[C@@]4(OC(=O)c3c2c1)C(=O)N(Cc5ccccc5)c6ccccc46	24.2	0.75	0.1	10.1002/anie.201305861	IA
16886	16886	Cc1ccc(cc1)[S](=O)(=O)n2c3ccccc3c(C[C@]4(COc5ccccc45)C(C)(C)C)c2c6ccccc6	22.8	0.6	0.03	10.1002/cjoc.202100538	IA
16887	16887	Cc1ccc(cc1)[S](=O)(=O)n2c3ccccc3c(C[C@@]4(COc5ccccc45)C(C)(C)C)c2c6ccccc6	24.3	0.6	0.03	10.1002/cjoc.202100538	IA
16889	16889	CCC[C@]1(CC#Cc2ccccc2)CN(Cc3ccccc3)C(=O)c4ccccc14	25.7	0.8	0.05	10.1002/anie.201913367	IA
16890	16890	CCC[C@@]1(CC#Cc2ccccc2)CN(Cc3ccccc3)C(=O)c4ccccc14	24.3	0.8	0.05	10.1002/anie.201913367	IA
16948	16948	CCOC(=O)C(N(C[C@@H](C=C(OC(=O)c1ccc(cc1)[N+]([O-])=O)N(CCc2ccccc2)[S](=O)=O)c3ccc(C)cc3)[S](=O)=O)C(=O)OCC	20.163	1.0	0.25	10.1021/acs.orglett.1c00631	IA
16949	16949	CCOC(=O)C(N(C[C@H](C=C(OC(=O)c1ccc(cc1)[N+]([O-])=O)N(CCc2ccccc2)[S](=O)=O)c3ccc(C)cc3)[S](=O)=O)C(=O)OCC	24.483	1.0	0.25	10.1021/acs.orglett.1c00631	IA
16951	16951	Cc1ccc(cc1)[S](=O)(=O)n2c3ccccc3c(C[C@@]4(C)COc5ccc(C)cc45)c2c6ccccc6	21.7	0.6	0.03	10.1002/cjoc.202100538	IA
16952	16952	Cc1ccc(cc1)[S](=O)(=O)n2c3ccccc3c(C[C@]4(C)COc5ccc(C)cc45)c2c6ccccc6	24.5	0.6	0.03	10.1002/cjoc.202100538	IA
16958	16958	Cc1ccc(cc1)[S](=O)(=O)N2C(=O)C[C@@H](C=C2c3cccc(C)c3)c4ccccc4	28.3	0.5	0.1	10.1021/acs.orglett.7b03650	IA
16959	16959	Cc1ccc(cc1)[S](=O)(=O)N2C(=O)C[C@H](C=C2c3cccc(C)c3)c4ccccc4	24.5	0.5	0.1	10.1021/acs.orglett.7b03650	IA
16960	16960	COc1ccccc1[C@@H]2CC(=O)N=C(S2)c3ccccc3	29.6	0.5	0.15	10.1021/acs.orglett.9b03685	IA
16961	16961	COc1ccccc1[C@H]2CC(=O)N=C(S2)c3ccccc3	24.5	0.5	0.15	10.1021/acs.orglett.9b03685	IA
16966	16966	Cc1ccc(cc1)[S](=O)(=O)N2C(=O)C[C@@H](C=C2c3ccccc3)c4cccc(F)c4	32.4	0.7	0.1	10.1002/anie.201303247	IA
16967	16967	Cc1ccc(cc1)[S](=O)(=O)N2C(=O)C[C@H](C=C2c3ccccc3)c4cccc(F)c4	24.5	0.7	0.1	10.1002/anie.201303247	IA
16994	16994	CCOC(=O)[C@@H]1NC(=O)C[C@H]1c2ccc(OC)c(OC3CCCC3)c2	28.2	0.7	0.1	10.1038/nchem.1710	IA
17001	17001	Cc1ccc(cc1)[S](=O)(=O)N2C(=O)C[C@@H](C=C2c3ccccc3Br)c4ccccc4	33.4	0.7	0.1	10.1002/anie.201303247	IA
17002	17002	Cc1ccc(cc1)[S](=O)(=O)N2C(=O)C[C@H](C=C2c3ccccc3Br)c4ccccc4	24.6	0.7	0.1	10.1002/anie.201303247	IA
17005	17005	Cc1ccc(cc1)[S](=O)(=O)N[C@]2(C=C(C[C@@H]([C@H]2C=O)c3ccc(Br)cc3)c4ccccc4)c5ccccc5	38.5	1.0	0.1	10.1002/anie.201908896	IA
17010	17010	CC(=C)[C@H]1CN([C@@H]2N(CCc3ccccc23)N1C(=O)c4ccc(Br)cc4)[S](=O)(=O)c5ccc(C)cc5	16.91	0.8	0.4	10.1039/C7CC02078C	IA
17011	17011	CCOC(=O)[C@@H]1CC(=N[C@@]12C(=O)N(C(=O)OCc3ccccc3)c4ccccc24)c5ccccc5	27.9	1.0	0.1	10.1039/D0SC03776A	IA
17012	17012	Cc1ccc(cc1)[S](=O)(=O)N2C(=O)C[C@@H](C=C2c3cccc4ccccc34)c5ccccc5	23.0	0.7	0.1	10.1002/anie.201303247	IA
17013	17013	Cc1ccc(cc1)[S](=O)(=O)N2C(=O)C[C@H](C=C2c3cccc4ccccc34)c5ccccc5	24.7	0.7	0.1	10.1002/anie.201303247	IA
17014	17014	C[C@@H]1C=C(C[C@H]1c2ccc(Cl)cc2)c3ccc(Cl)cc3	26.4	0.5	0.0	10.1002/anie.201408604	IA
17027	17027	CC[C@@H](C#Cc1ccc(cc1)B2OC(C)(C)C(C)(C)O2)c3ccccc3	29.18	0.2	0.005	10.1002/anie.202006317	IA
17028	17028	CC[C@H](C#Cc1ccc(cc1)B2OC(C)(C)C(C)(C)O2)c3ccccc3	24.78	0.2	0.005	10.1002/anie.202006317	IA
17040	17040	CC(C)[C@]1(C)CC(=O)N(C(=C1)c2ccccc2)[S](=O)(=O)c3ccc(C)cc3	21.7	0.7	0.1	10.1002/anie.201303247	IA
17041	17041	CC(C)[C@@]1(C)CC(=O)N(C(=C1)c2ccccc2)[S](=O)(=O)c3ccc(C)cc3	24.8	0.7	0.1	10.1002/anie.201303247	IA
17054	17054	Cc1ccc(cc1)[S](=O)(=O)[C@@](C)(\C=C2/OC(=O)c3ccccc23)c4ccc(cc4)C(F)(F)F	28.4	0.5	0.15	10.1021/jacs.1c13384	IA
17055	17055	Cc1ccc(cc1)[S](=O)(=O)[C@](C)(\C=C2/OC(=O)c3ccccc23)c4ccc(cc4)C(F)(F)F	24.8	0.5	0.15	10.1021/jacs.1c13384	IA
17058	17058	Oc1ccc2ccccc2c1[C@H](CC(=O)N3CCCCC3)c4cccc(F)c4	28.25	1.0	0.05	10.1039/D0SC04340K	IA
17059	17059	Oc1ccc2ccccc2c1[C@@H](CC(=O)N3CCCCC3)c4cccc(F)c4	24.82	1.0	0.05	10.1039/D0SC04340K	IA
17069	17069	COC(=O)[C@H]1[C@H](N[C@]([C@H]1C(=O)OC)(C(=O)OC)c2ccc(Cl)cc2)c3ccc(cc3)[N+]([O-])=O	17.43	1.0	0.3	10.1021/ol400983j	IA
17092	17092	COC(=O)C[C@@H](O)\C=C\c1ccccc1	23.2	0.7	0.04	10.1021/ja511371a	IA
17093	17093	COC(=O)C[C@H](O)\C=C\c1ccccc1	24.9	0.7	0.04	10.1021/ja511371a	IA
17103	17103	Cc1ccc(cc1)[S](=O)(=O)N2C(=O)C[C@@](C)(C=C2c3ccccc3)c4ccccc4	35.5	0.7	0.052631579	10.1002/anie.201303247	IA
17104	17104	Cc1ccc(cc1)[S](=O)(=O)N2C(=O)C[C@](C)(C=C2c3ccccc3)c4ccccc4	24.9	0.7	0.052631579	10.1002/anie.201303247	IA
17105	17105	COc1ccc(cc1OC)[C@]2(N=C(OC2=O)c3cc(OC)c(OC)c(OC)c3)[C@@]4(C)CC(C)(C)CO4	20.82	1.0	0.03	10.1016/j.tetlet.2011.08.123	IA
17130	17130	CCCCc1ccc(cc1)C#CC[C@@]2(C)CN(Cc3ccccc3)C(=O)c4ccccc24	20.2	1.0	0.1	10.1002/anie.201913367	IA
17131	17131	CCCCc1ccc(cc1)C#CC[C@]2(C)CN(Cc3ccccc3)C(=O)c4ccccc24	25.0	1.0	0.1	10.1002/anie.201913367	IA
17136	17136	CC(C)(C)OC(=O)n1c2C[C@]3(OC(=O)c2c4ccccc14)C(=O)N(Cc5ccccc5)c6ccc(Br)cc36	22.8	0.75	0.1	10.1002/anie.201305861	IA
17137	17137	CC(C)(C)OC(=O)n1c2C[C@@]3(OC(=O)c2c4ccccc14)C(=O)N(Cc5ccccc5)c6ccc(Br)cc36	25.0	0.75	0.1	10.1002/anie.201305861	IA
17178	17178	Cc1ccc(cc1)[C@H]2CC(=O)N(C(=C2)c3ccccc3)[S](=O)(=O)c4ccc(C)cc4	27.9	0.7	0.1	10.1002/anie.201303247	IA
17179	17179	Cc1ccc(cc1)[C@@H]2CC(=O)N(C(=C2)c3ccccc3)[S](=O)(=O)c4ccc(C)cc4	25.1	0.7	0.1	10.1002/anie.201303247	IA
17221	17221	COC(=O)C1(C[C@H]2C[C@H](OC(=O)[C@H]2[C@@H]1c3ccccc3)c4ccccc4)C(=O)OC	45.3	0.7	0.2	10.1039/C5QO00348B	IA
17226	17226	COC(=O)c1cccc(/C=C/C[C@@]2(Cc3ccccc3)C(=NN(C2=O)c4ccc(C)cc4)C)c1	11.363	1.0	0.3	10.1021/jacs.6b08236	IA
17227	17227	COC(=O)c1cccc(/C=C/C[C@]2(Cc3ccccc3)C(=NN(C2=O)c4ccc(C)cc4)C)c1	25.227	1.0	0.3	10.1021/jacs.6b08236	IA
17241	17241	CC[C@H]1CC(=O)N(C(=C1)c2ccccc2)[S](=O)(=O)c3ccc(C)cc3	23.3	0.5	0.1	10.1002/anie.201303247	IA
17242	17242	CC[C@@H]1CC(=O)N(C(=C1)c2ccccc2)[S](=O)(=O)c3ccc(C)cc3	25.3	0.5	0.1	10.1002/anie.201303247	IA
17268	17268	Fc1ccc(cc1)N([C@H]2OC(=O)c3ccccc23)[S](=O)(=O)c4ccccc4	16.7	0.6	0.1	10.1039/D1QO00212K	IA
17269	17269	Fc1ccc(cc1)N([C@@H]2OC(=O)c3ccccc23)[S](=O)(=O)c4ccccc4	25.4	0.6	0.1	10.1039/D1QO00212K	IA
17279	17279	CSC1=NC(=O)[C@H](C)[C@H](N1c2ccccc2)c3ccccc3	20.7	0.5	0.15	10.1039/D0QO01380C	IA
17280	17280	CSC1=NC(=O)[C@@H](C)[C@H](N1c2ccccc2)c3ccccc3	25.4	0.5	0.15	10.1039/D0QO01380C	IA
17293	17293	Cc1ccc(cc1)[S](=O)(=O)N2C(=O)C[C@@H](C=C2c3ccccc3)c4ccccc4	31.5	0.7	0.1	10.1021/acs.orglett.7b03650	IA
17294	17294	Cc1ccc(cc1)[S](=O)(=O)N2C(=O)C[C@H](C=C2c3ccccc3)c4ccccc4	25.4	0.7	0.1	10.1021/acs.orglett.7b03650	IA
17312	17312	Cc1ccc(cc1)[S](=O)(=O)n2c3ccccc3c(C[C@@]4(C)COc5ccc(Cl)cc45)c2c6ccccc6	23.7	0.6	0.03	10.1002/cjoc.202100538	IA
17313	17313	Cc1ccc(cc1)[S](=O)(=O)n2c3ccccc3c(C[C@]4(C)COc5ccc(Cl)cc45)c2c6ccccc6	25.5	0.6	0.03	10.1002/cjoc.202100538	IA
17320	17320	C1[C@H]([C@@H](C=C1c2ccccc2)c3ccccc3)c4sccc4	29.0	0.3	0.002	10.1038/nchem.1710	IA
17357	17357	CC[C@@H](C#Cc1ccc(cc1)C(F)(F)F)c2ccccc2	27.61	0.7	0.0	10.1002/anie.202006317	IA
17358	17358	CC[C@H](C#Cc1ccc(cc1)C(F)(F)F)c2ccccc2	25.67	0.7	0.0	10.1002/anie.202006317	IA
17382	17382	CCOC(=O)C1=C(OC(=O)C[C@H]1c2ccc(cc2)[N+]([O-])=O)/C=C/c3ccc(Br)cc3	31.95	1.0	0.09	10.1002/adsc.200800174	IA
17383	17383	CCOC(=O)C1=C(OC(=O)C[C@@H]1c2ccc(cc2)[N+]([O-])=O)/C=C/c3ccc(Br)cc3	25.77	1.0	0.09	10.1002/adsc.200800174	IA
17395	17395	Clc1ccc(cc1)[C@@H]2C=C(C[C@H]2c3ccccc3)c4ccccc4	32.0	0.3	0.002	10.1038/nchem.1710	IA
17405	17405	CCOC(=O)/C=C/[C@H]1CN(CC(=C(C1)O[Si](c2ccccc2)(c3ccccc3)C(C)(C)C)C)[S](=O)(=O)c4ccc(cc4)[N+]([O-])=O	28.54	0.5	0.1	10.1002/anie.201609608	IA
17406	17406	CCOC(=O)/C=C/[C@@H]1CN(CC(=C(C1)O[Si](c2ccccc2)(c3ccccc3)C(C)(C)C)C)[S](=O)(=O)c4ccc(cc4)[N+]([O-])=O	25.85	0.5	0.1	10.1002/anie.201609608	IA
17407	17407	CC[C@@H](CCc1ccccc1)c2ccc(cc2)c3ccccc3	15.34	1.0	0.005	10.1021/jacs.2c00957	IA
17408	17408	CC[C@H](CCc1ccccc1)c2ccc(cc2)c3ccccc3	25.88	1.0	0.005	10.1021/jacs.2c00957	IA
17431	17431	Cc1cc(C)c2NC(=O)[C@@]([C@H](CC(=O)c3ccccc3)C(=O)OC(C)(C)C)(c2c1)c4ncccc4Br	30.2	1.0	0.3	10.1039/D0CC05621A	IA
17444	17444	Cc1ccc(cc1)[S](=O)(=O)n2c3ccccc3c(C[C@@]4(C)COc5ccc(F)cc45)c2c6ccccc6	24.6	0.6	0.03	10.1002/cjoc.202100538	IA
17445	17445	Cc1ccc(cc1)[S](=O)(=O)n2c3ccccc3c(C[C@]4(C)COc5ccc(F)cc45)c2c6ccccc6	26.0	0.6	0.03	10.1002/cjoc.202100538	IA
17458	17458	COc1ccc(cc1)[S](=O)(=O)N2N=C(C[C@@]2(CCCO)c3ccccc3)c4ccccc4	21.9	1.0	0.2	10.1038/s41929/020/0460/y	IA
17459	17459	COc1ccc(cc1)[S](=O)(=O)N2N=C(C[C@]2(CCCO)c3ccccc3)c4ccccc4	26.01	1.0	0.2	10.1038/s41929/020/0460/y	IA
17470	17470	CN(C)c1ccc(cc1)C#CC[C@@]2(C)CN(Cc3ccccc3)C(=O)c4ccccc24	21.7	1.0	0.1	10.1002/anie.201913367	IA
17471	17471	CN(C)c1ccc(cc1)C#CC[C@]2(C)CN(Cc3ccccc3)C(=O)c4ccccc24	26.1	1.0	0.1	10.1002/anie.201913367	IA
17473	17473	Cc1cccc(n1)N([C@H]2OC(=O)c3ccccc23)[S](=O)(=O)c4ccccc4	22.5	0.6	0.1	10.1039/D1QO00212K	IA
17474	17474	Cc1cccc(n1)N([C@@H]2OC(=O)c3ccccc23)[S](=O)(=O)c4ccccc4	26.1	0.6	0.1	10.1039/D1QO00212K	IA
17475	17475	C[C@]1(COc2cc(ccc12)C(=O)N3CCCCC3)Cc4ccc5ccccc5c4	23.7	0.8	0.1	10.1002/anie.201806372	IA
17476	17476	C[C@@]1(COc2cc(ccc12)C(=O)N3CCCCC3)Cc4ccc5ccccc5c4	26.1	0.8	0.1	10.1002/anie.201806372	IA
17502	17502	CCOC(=O)C1=C(OC(=O)C[C@H]1c2ccc(cc2)[N+]([O-])=O)\C=C\c3ccccc3	30.08	1.0	0.06	10.1002/adsc.200800174	IA
17503	17503	CCOC(=O)C1=C(OC(=O)C[C@@H]1c2ccc(cc2)[N+]([O-])=O)\C=C\c3ccccc3	26.19	1.0	0.06	10.1002/adsc.200800174	IA
17549	17549	CCCCC[C@@]1(COc2ccccc12)Cc3c4ccccc4n(c3c5ccccc5)[S](=O)(=O)c6ccc(C)cc6	19.4	0.6	0.03	10.1002/cjoc.202100538	IA
17550	17550	CCCCC[C@]1(COc2ccccc12)Cc3c4ccccc4n(c3c5ccccc5)[S](=O)(=O)c6ccc(C)cc6	26.3	0.6	0.03	10.1002/cjoc.202100538	IA
17551	17551	COC(=O)c1ccc2n1[C@@]3(OC2=O)C(=O)N(c4ccccc34)C(c5ccccc5)(c6ccccc6)c7ccccc7	23.6	0.3	0.05	10.1002/anie.201912160	IA
17552	17552	COC(=O)c1ccc2n1[C@]3(OC2=O)C(=O)N(c4ccccc34)C(c5ccccc5)(c6ccccc6)c7ccccc7	26.3	0.3	0.05	10.1002/anie.201912160	IA
17601	17601	Cc1ccc(cc1)N2N=C(C)[C@@](C\C=C\c3ccc(cc3)C#N)(Cc4ccccc4)C2=O	12.277	1.0	0.3	10.1021/jacs.6b08236	IA
17602	17602	Cc1ccc(cc1)N2N=C(C)[C@](C\C=C\c3ccc(cc3)C#N)(Cc4ccccc4)C2=O	26.465	1.0	0.3	10.1021/jacs.6b08236	IA
17622	17622	Cc1ccc(cc1)[C@H]2CC(=O)N(C(=C2)c3ccccc3)[S](=O)(=O)c4ccc(C)cc4	29.0	0.7	0.1	10.1021/acs.orglett.7b03650	IA
17623	17623	Cc1ccc(cc1)[C@@H]2CC(=O)N(C(=C2)c3ccccc3)[S](=O)(=O)c4ccc(C)cc4	26.5	0.7	0.1	10.1021/acs.orglett.7b03650	IA
17644	17644	CC1(C)CCSc2cccc(C#CC[C@@]3(C)CN(Cc4ccccc4)C(=O)c5ccccc35)c12	14.4	1.0	0.1	10.1002/anie.201913367	IA
17645	17645	CC1(C)CCSc2cccc(C#CC[C@]3(C)CN(Cc4ccccc4)C(=O)c5ccccc35)c12	26.6	1.0	0.1	10.1002/anie.201913367	IA
17650	17650	O=C1C[C@H](SC(=N1)c2ccccc2)c3occc3	23.2	0.5	0.2	10.1021/acs.orglett.9b03685	IA
17651	17651	O=C1C[C@@H](SC(=N1)c2ccccc2)c3occc3	26.6	0.5	0.2	10.1021/acs.orglett.9b03685	IA
17654	17654	C[S](=O)(=O)N1C(=O)C[C@@H](C=C1c2ccccc2)c3ccccc3	25.6	0.7	0.1	10.1002/anie.201303247	IA
17655	17655	C[S](=O)(=O)N1C(=O)C[C@H](C=C1c2ccccc2)c3ccccc3	26.6	0.7	0.1	10.1002/anie.201303247	IA
17662	17662	COC(=O)[C@@]1(OC(=O)c2cc3ccc(Cl)cc3n12)c4ccccc4	33.7	0.3	0.05	10.1002/anie.201912160	IA
17663	17663	COC(=O)[C@]1(OC(=O)c2cc3ccc(Cl)cc3n12)c4ccccc4	26.6	0.3	0.05	10.1002/anie.201912160	IA
17712	17712	Cc1ccc(cc1)[S](=O)(=O)n2c3ccccc3c(C[C@@]4(C)COc5ccc(Br)cc45)c2c6ccccc6	25.1	0.6	0.03	10.1002/cjoc.202100538	IA
17713	17713	Cc1ccc(cc1)[S](=O)(=O)n2c3ccccc3c(C[C@]4(C)COc5ccc(Br)cc45)c2c6ccccc6	26.8	0.6	0.03	10.1002/cjoc.202100538	IA
17714	17714	Cc1ccc(cc1)[S](=O)(=O)N2C(=O)C[C@@H](C=C2c3ccccc3)c4ccccc4C	32.4	0.6	0.1	10.1021/acs.orglett.7b03650	IA
17715	17715	Cc1ccc(cc1)[S](=O)(=O)N2C(=O)C[C@H](C=C2c3ccccc3)c4ccccc4C	26.8	0.6	0.1	10.1021/acs.orglett.7b03650	IA
17718	17718	COc1ccc(cc1OC)[C@@]2(N=C(OC2=O)c3cc(OC)c(OC)c(OC)c3)[C@@]4(C)CC(C)(C)CO4	18.62	1.0	0.03	10.1016/j.tetlet.2011.08.123	IA
17792	17792	C[C@]1(CC#Cc2ccccc2)CN(Cc3ccccc3)C(=O)c4cc5OCOc5cc14	24.2	1.0	0.1	10.1002/anie.201913367	IA
17793	17793	C[C@@]1(CC#Cc2ccccc2)CN(Cc3ccccc3)C(=O)c4cc5OCOc5cc14	27.2	1.0	0.1	10.1002/anie.201913367	IA
17804	17804	Cc1ccc(cc1)[S](=O)(=O)N2C(=O)C[C@@H](C=C2c3ccccc3)c4occc4	35.5	0.7	0.052631579	10.1002/anie.201303247	IA
17805	17805	Cc1ccc(cc1)[S](=O)(=O)N2C(=O)C[C@H](C=C2c3ccccc3)c4occc4	27.2	0.7	0.052631579	10.1002/anie.201303247	IA
17823	17823	O=C1O[C@H](N(c2cccc(c2)C#C)[S](=O)(=O)c3ccccc3)c4ccccc14	21.0	0.6	0.1	10.1039/D1QO00212K	IA
17824	17824	O=C1O[C@@H](N(c2cccc(c2)C#C)[S](=O)(=O)c3ccccc3)c4ccccc14	27.3	0.6	0.1	10.1039/D1QO00212K	IA
17849	17849	CC(C)CC1=C[C@](N[S](=O)(=O)c2ccc(C)cc2)([C@H](C=O)[C@H](C1)c3ccccc3)c4ccccc4	47.7	0.6	0.05	10.1002/anie.201908896	IA
17865	17865	CC[C@@H](O)COC(=O)c1ccccc1	28.4	0.6	0.04	10.1021/acs.orglett.8b01029	IA
17866	17866	CC[C@H](O)COC(=O)c1ccccc1	27.5	0.6	0.04	10.1021/acs.orglett.8b01029	IA
17867	17867	CC(C)(C)OC(=O)n1c2C[C@]3(OC(=O)c2c4ccccc14)C(=O)N(Cc5ccccc5)c6ccccc36	28.8	0.75	0.1	10.1002/anie.201305861	IA
17868	17868	CC(C)(C)OC(=O)n1c2C[C@@]3(OC(=O)c2c4ccccc14)C(=O)N(Cc5ccccc5)c6ccccc36	27.5	0.75	0.1	10.1002/anie.201305861	IA
17891	17891	Brc1ccc(cc1)[C@@H]2CC(=C[C@H]2c3ccccc3)c4ccccc4	37.4	0.3	0.001	10.1038/nchem.1710	IA
17917	17917	O=C1C[C@H](SC(=N1)c2ccccc2)c3ccccc3	25.4	0.5	0.15	10.1021/acs.orglett.9b03685	IA
17918	17918	O=C1C[C@@H](SC(=N1)c2ccccc2)c3ccccc3	27.7	0.5	0.15	10.1021/acs.orglett.9b03685	IA
17943	17943	C[C@H]1CC(=O)N(C(=C1)c2ccccc2)[S](=O)(=O)c3ccc(C)cc3	25.5	0.5	0.1	10.1002/anie.201303247	IA
17944	17944	C[C@@H]1CC(=O)N(C(=C1)c2ccccc2)[S](=O)(=O)c3ccc(C)cc3	27.8	0.5	0.1	10.1002/anie.201303247	IA
17963	17963	COC(=O)[C@@H]1CC(=N[C@@]12C(=O)N(C(=O)OCc3ccccc3)c4ccccc24)c5ccccc5	33.38	1.0	0.1	10.1039/D0SC03776A	IA
17971	17971	C[C@@H](C(=O)OC(c1ccccc1)c2ccccc2)c3cccc(c3)[C@@H](C)C(=O)OC(c4ccccc4)c5ccccc5	25.7	0.5	0.05	10.1021/jacs.6b00406	IA
17978	17978	Cc1ccc(cc1)[S](=O)(=O)N2C(=O)C[C@@H](C=C2c3ccccc3)c4cccc(Br)c4	32.7	0.7	0.1	10.1021/acs.orglett.7b03650	IA
17979	17979	Cc1ccc(cc1)[S](=O)(=O)N2C(=O)C[C@H](C=C2c3ccccc3)c4cccc(Br)c4	27.9	0.7	0.1	10.1021/acs.orglett.7b03650	IA
17983	17983	COc1ccc(cc1)C(=O)N2[C@H](CN([C@@H]3N2CCc4ccccc34)[S](=O)(=O)c5ccc(C)cc5)C(C)=C	16.39	0.8	0.4	10.1039/C7CC02078C	IA
18003	18003	C[C@]1(COc2cc(ccc12)C(=O)N3CCCCC3)Cc4ccc(Cl)cc4	25.2	0.8	0.1	10.1002/anie.201806372	IA
18004	18004	C[C@@]1(COc2cc(ccc12)C(=O)N3CCCCC3)Cc4ccc(Cl)cc4	28.0	0.8	0.1	10.1002/anie.201806372	IA
18036	18036	COC(=O)[C@@]1(OC(=O)c2cc3ccc(Br)cc3n12)c4ccccc4	38.0	0.3	0.05	10.1002/anie.201912160	IA
18037	18037	COC(=O)[C@]1(OC(=O)c2cc3ccc(Br)cc3n12)c4ccccc4	28.1	0.3	0.05	10.1002/anie.201912160	IA
18041	18041	Cc1ccc(cc1)[S](=O)(=O)N2C(=O)C[C@@H](C=C2c3ccc(Cl)cc3)c4ccccc4	45.9	0.7	0.1	10.1021/acs.orglett.7b03650	IA
18042	18042	Cc1ccc(cc1)[S](=O)(=O)N2C(=O)C[C@H](C=C2c3ccc(Cl)cc3)c4ccccc4	28.1	0.7	0.1	10.1021/acs.orglett.7b03650	IA
18043	18043	COc1ccc(cc1)[C@H]2CC(=C[C@](N[S](=O)(=O)c3ccc(C)cc3)([C@@H]2C=O)c4ccccc4)c5ccccc5	46.4	1.0	0.1	10.1002/anie.201908896	IA
18044	18044	CC(=C)[C@H]1CN([C@@H]2N(CCc3cc(Br)ccc23)N1C(=O)c4ccccc4)[S](=O)(=O)c5ccc(C)cc5	15.23	0.8	0.4	10.1039/C7CC02078C	IA
18047	18047	O=S(C1=CC=CC=C1)(N(C2=CC=C3C=CC=CC3=C2)[C@H]4OC(C5=C4C=CC=C5)=O)=O	19.9	0.6	0.1	10.1039/D1QO00212K	IA
18048	18048	O=S(C1=CC=CC=C1)(N(C2=CC=C3C=CC=CC3=C2)[C@@H]4OC(C5=C4C=CC=C5)=O)=O	28.2	0.6	0.1	10.1039/D1QO00212K	IA
18081	18081	Cc1ccc(cc1)[S](=O)(=O)n2c3ccccc3c(C[C@@]4(C)COc5ccc(cc45)C(C)(C)c6ccccc6)c2c7ccccc7	22.5	0.6	0.03	10.1002/cjoc.202100538	IA
18082	18082	Cc1ccc(cc1)[S](=O)(=O)n2c3ccccc3c(C[C@]4(C)COc5ccc(cc45)C(C)(C)c6ccccc6)c2c7ccccc7	28.3	0.6	0.03	10.1002/cjoc.202100538	IA
18085	18085	CC[C@H](O)CO	27.3	0.5	0.04	10.1021/acs.orglett.8b01029	IA
18086	18086	CC[C@@H](O)CO	28.3	0.5	0.04	10.1021/acs.orglett.8b01029	IA
18089	18089	CCOC(=O)C1=C(OC(=O)C[C@H]1c2ccc(cc2)[N+]([O-])=O)/C=C/c3ccccc3OC	32.29	1.0	0.09	10.1002/adsc.200800174	IA
18090	18090	CCOC(=O)C1=C(OC(=O)C[C@@H]1c2ccc(cc2)[N+]([O-])=O)/C=C/c3ccccc3OC	28.3	1.0	0.09	10.1002/adsc.200800174	IA
18093	18093	Cc1ccc(cc1)C2=C[C@H](CC(=O)N2[S](=O)(=O)c3ccc(C)cc3)c4ccccc4	35.2	0.5	0.1	10.1021/acs.orglett.7b03650	IA
18094	18094	Cc1ccc(cc1)C2=C[C@@H](CC(=O)N2[S](=O)(=O)c3ccc(C)cc3)c4ccccc4	28.3	0.5	0.1	10.1021/acs.orglett.7b03650	IA
18109	18109	Clc1ccc(cc1)N([C@H]2OC(=O)c3ccccc23)[S](=O)(=O)c4ccccc4	16.6	0.6	0.1	10.1039/D1QO00212K	IA
18110	18110	Clc1ccc(cc1)N([C@@H]2OC(=O)c3ccccc23)[S](=O)(=O)c4ccccc4	28.4	0.6	0.1	10.1039/D1QO00212K	IA
18119	18119	Cc1cc2[C@H](OC(=O)c2cc1C)N(c3ccccc3)[S](=O)(=O)c4ccccc4	23.3	0.6	0.1	10.1039/D1QO00212K	IA
18120	18120	Cc1cc2[C@@H](OC(=O)c2cc1C)N(c3ccccc3)[S](=O)(=O)c4ccccc4	28.4	0.6	0.1	10.1039/D1QO00212K	IA
18137	18137	FC(F)(F)c1ccc(cc1)C2=NC(=O)C[C@H](S2)c3ccccc3	24.6	0.5	0.15	10.1021/acs.orglett.9b03685	IA
18138	18138	FC(F)(F)c1ccc(cc1)C2=NC(=O)C[C@@H](S2)c3ccccc3	28.5	0.5	0.15	10.1021/acs.orglett.9b03685	IA
18170	18170	Fc1cc(F)cc(C[C@]2(COc3cc(ccc23)C(=O)N4CCCCC4)Cc5ccccc5)c1	30.0	0.8	0.1	10.1002/anie.201907840	IA
18171	18171	Fc1cc(F)cc(C[C@@]2(COc3cc(ccc23)C(=O)N4CCCCC4)Cc5ccccc5)c1	28.6	0.8	0.1	10.1002/anie.201907840	IA
18176	18176	Cc1ccc(cc1)[S](=O)(=O)n2c3C[C@]4(OC(=O)c3c5ccccc25)C(=O)N(Cc6ccccc6)c7ccccc47	34.5	0.75	0.1	10.1002/anie.201305861	IA
18177	18177	Cc1ccc(cc1)[S](=O)(=O)n2c3C[C@@]4(OC(=O)c3c5ccccc25)C(=O)N(Cc6ccccc6)c7ccccc47	28.6	0.75	0.1	10.1002/anie.201305861	IA
18180	18180	Cc1ccc(cc1)[S](=O)(=O)N2C(=O)C[C@@H](C=C2c3ccc(F)cc3)c4ccccc4	41.7	0.7	0.1	10.1021/acs.orglett.7b03650	IA
18181	18181	Cc1ccc(cc1)[S](=O)(=O)N2C(=O)C[C@H](C=C2c3ccc(F)cc3)c4ccccc4	28.6	0.7	0.1	10.1021/acs.orglett.7b03650	IA
18233	18233	Brc1ccccc1CN([C@H]2OC(=O)c3ccccc23)[S](=O)(=O)c4ccccc4	25.0	0.6	0.1	10.1039/D1QO00212K	IA
18234	18234	Brc1ccccc1CN([C@@H]2OC(=O)c3ccccc23)[S](=O)(=O)c4ccccc4	28.9	0.6	0.1	10.1039/D1QO00212K	IA
18242	18242	CN1C(=O)[C@@]2(Cc3n(C(=O)OC(C)(C)C)c4ccccc4c3C(=O)O2)c5ccccc15	32.2	0.7	0.5	10.1002/anie.201305861	IA
18243	18243	CN1C(=O)[C@]2(Cc3n(C(=O)OC(C)(C)C)c4ccccc4c3C(=O)O2)c5ccccc15	28.9	0.7	0.5	10.1002/anie.201305861	IA
18248	18248	CC(C)(C)OC(=O)[C@H]1[C@@H](N2C=CC=C(Br)[C@H]2[C@]13C(=O)Nc4ccccc34)C(=O)c5ccccc5	11.42	1.0	0.3	10.1039/D0CC05621A	IA
18272	18272	COC(=O)[C@H](CN(Cc1ccccc1)Cc2ccccc2)Cc3cccnc3	21.1	0.5	0.1	10.1002/anie.201412132	IA
18273	18273	COC(=O)[C@@H](CN(Cc1ccccc1)Cc2ccccc2)Cc3cccnc3	29.1	0.5	0.1	10.1002/anie.201412132	IA
18322	18322	Clc1ccc(cc1)C2=C[C@H]([C@@H](C2)c3ccccc3)c4ccccc4	31.4	0.3	0.002	10.1038/nchem.1710	IA
18337	18337	Cc1ccc(cc1)[S](=O)(=O)N2[C@@H](CC(=O)N2[S](=O)(=O)c3ccc(C)cc3)c4ccc(cc4)[N+]([O-])=O	19.6	0.8	0.3	10.1002/anie.201606571	IA
18338	18338	Cc1ccc(cc1)[S](=O)(=O)N2[C@H](CC(=O)N2[S](=O)(=O)c3ccc(C)cc3)c4ccc(cc4)[N+]([O-])=O	29.4	0.8	0.3	10.1002/anie.201606571	IA
18393	18393	COC(=O)c1cccc(c1)C#CC[C@@]2(C)CN(Cc3ccccc3)C(=O)c4ccccc24	18.7	1.0	0.1	10.1002/anie.201913367	IA
18394	18394	COC(=O)c1cccc(c1)C#CC[C@]2(C)CN(Cc3ccccc3)C(=O)c4ccccc24	29.6	1.0	0.1	10.1002/anie.201913367	IA
18398	18398	Cc1ccc(cc1)[S](=O)(=O)n2c3ccccc3c(C[C@@]4(C)COc5ccccc45)c2c6sccc6	26.3	0.6	0.03	10.1002/cjoc.202100538	IA
18399	18399	Cc1ccc(cc1)[S](=O)(=O)n2c3ccccc3c(C[C@]4(C)COc5ccccc45)c2c6sccc6	29.6	0.6	0.03	10.1002/cjoc.202100538	IA
18455	18455	CC(=O)Nc1cccc(n1)N([C@H]2OC(=O)c3ccccc23)[S](=O)(=O)c4ccccc4	26.5	0.6	0.1	10.1039/D1QO00212K	IA
18456	18456	CC(=O)Nc1cccc(n1)N([C@@H]2OC(=O)c3ccccc23)[S](=O)(=O)c4ccccc4	29.9	0.6	0.1	10.1039/D1QO00212K	IA
18496	18496	CC(C)OC(=O)C([C@H](c1ccccc1)C(Oc2ccc3ccccc3c2)=NC(C)(C)C)C(=O)OC(C)C	3.93	1.0	0.05	10.1021/acs.orglett.1c01792	IA
18497	18497	CC(C)OC(=O)C([C@@H](c1ccccc1)C(Oc2ccc3ccccc3c2)=NC(C)(C)C)C(=O)OC(C)C	3.48	1.0	0.05	10.1021/acs.orglett.1c01792	IA
18498	18498	CN1C(=O)[C@](CC(C)=O)(NC(=O)OC(C)(C)C)c2ccccc12	2.05	1.5	0.1	10.1021/acs.orglett.0c03305	IA
18499	18499	CN1C(=O)[C@@](CC(C)=O)(NC(=O)OC(C)(C)C)c2ccccc12	3.49	1.5	0.1	10.1021/acs.orglett.0c03305	IA
18502	18502	CN1C(=O)[C@@](N)([C@@H]2CCCC[C@@H]2O)c3ccccc13	2.86	1.5	0.2	10.1021/acs.orglett.0c03305	IA
18517	18517	CCOC(=O)C([C@@H](C(Oc1cccc2ccccc12)=NC(C)(C)C)c3ccccc3)C(=O)OCC	4.27	1.0	0.05	10.1021/acs.orglett.1c01792	IA
18518	18518	CCOC(=O)C([C@H](C(Oc1cccc2ccccc12)=NC(C)(C)C)c3ccccc3)C(=O)OCC	3.87	1.0	0.05	10.1021/acs.orglett.1c01792	IA
18521	18521	CCOC(=O)C([C@H](c1ccccc1)C(Oc2ccc3ccc(Br)cc3c2)=NC(C)(C)C)C(=O)OCC	4.57	1.0	0.05	10.1021/acs.orglett.1c01792	IA
18522	18522	CCOC(=O)C([C@@H](c1ccccc1)C(Oc2ccc3ccc(Br)cc3c2)=NC(C)(C)C)C(=O)OCC	3.89	1.0	0.05	10.1021/acs.orglett.1c01792	IA
18523	18523	CCOC(=O)C([C@@H](C(Oc1ccc2ccccc2c1)=NC(C)(C)C)c3ccc(CC)cc3)C(=O)OCC	5.86	1.0	0.05	10.1021/acs.orglett.1c01792	IA
18524	18524	CCOC(=O)C([C@H](C(Oc1ccc2ccccc2c1)=NC(C)(C)C)c3ccc(CC)cc3)C(=O)OCC	3.89	1.0	0.05	10.1021/acs.orglett.1c01792	IA
18530	18530	CCOC(=O)C([C@@H](C(Oc1ccc2ccccc2c1)=NC(C)(C)C)c3ccccc3)C(=O)OCC	5.37	1.0	0.05	10.1021/acs.orglett.1c01792	IA
18531	18531	CCOC(=O)C([C@H](C(Oc1ccc2ccccc2c1)=NC(C)(C)C)c3ccccc3)C(=O)OCC	3.9	1.0	0.05	10.1021/acs.orglett.1c01792	IA
18548	18548	CO[P@](=O)(c1cc(C)ccc1O)c2cc(C)ccc2OC(=O)c3cccc4ccccc34	26.8	0.7	0.15	10.1021/jacs.6b04624	IA
18549	18549	CO[P@@](=O)(c1cc(C)ccc1O)c2cc(C)ccc2OC(=O)c3cccc4ccccc34	30.0	0.7	0.15	10.1021/jacs.6b04624	IA
18556	18556	Cc1ccc(cc1)[S](=O)(=O)N2C(=O)C[C@@](C)(C=C2c3ccccc3)c4sccc4	36.5	0.7	0.1	10.1002/anie.201303247	IA
18557	18557	Cc1ccc(cc1)[S](=O)(=O)N2C(=O)C[C@](C)(C=C2c3ccccc3)c4sccc4	30.0	0.7	0.1	10.1002/anie.201303247	IA
18599	18599	Cc1ccc(cc1)[S](=O)(=O)N2C(=O)C[C@@H](C=C2c3ccccc3)c4cscc4	27.8	0.7	0.1	10.1021/acs.orglett.7b03650	IA
18600	18600	Cc1ccc(cc1)[S](=O)(=O)N2C(=O)C[C@H](C=C2c3ccccc3)c4cscc4	30.2	0.7	0.1	10.1021/acs.orglett.7b03650	IA
18616	18616	Fc1cc(F)cc(C[C@@]2(COc3cc(ccc23)C(=O)N4CCCCC4)Cc5ccccc5)c1	28.6	0.8	0.1	10.1002/anie.201907840	IA
18617	18617	Fc1cc(F)cc(C[C@]2(COc3cc(ccc23)C(=O)N4CCCCC4)Cc5ccccc5)c1	30.3	0.8	0.1	10.1002/anie.201907840	IA
18646	18646	Cc1ccc(cc1)[S](=O)(=O)N2C(=O)C[C@@H](C=C2c3ccccc3)c4cccc(Br)c4	24.7	0.7	0.1	10.1002/anie.201303247	IA
18647	18647	Cc1ccc(cc1)[S](=O)(=O)N2C(=O)C[C@H](C=C2c3ccccc3)c4cccc(Br)c4	30.4	0.7	0.1	10.1002/anie.201303247	IA
18681	18681	Cc1ccc(cc1)[S](=O)(=O)[C@@](C)(\C=C2/OC(=O)c3ccccc23)c4ccc(Cl)cc4	37.4	0.5	0.15	10.1021/jacs.1c13384	IA
18682	18682	Cc1ccc(cc1)[S](=O)(=O)[C@](C)(\C=C2/OC(=O)c3ccccc23)c4ccc(Cl)cc4	30.5	0.5	0.15	10.1021/jacs.1c13384	IA
18711	18711	Cc1ccc(cc1)[S](=O)(=O)N2C(=O)C[C@@H](C=C2c3ccccc3)c4ccccc4	24.3	0.7	0.1	10.1002/anie.201303247	IA
18712	18712	Cc1ccc(cc1)[S](=O)(=O)N2C(=O)C[C@H](C=C2c3ccccc3)c4ccccc4	30.7	0.7	0.1	10.1002/anie.201303247	IA
18731	18731	C=Cc1ccc(cc1)N([C@H]2OC(=O)c3ccccc23)[S](=O)(=O)c4ccccc4	18.5	0.6	0.1	10.1039/D1QO00212K	IA
18732	18732	C=Cc1ccc(cc1)N([C@@H]2OC(=O)c3ccccc23)[S](=O)(=O)c4ccccc4	30.8	0.6	0.1	10.1039/D1QO00212K	IA
18742	18742	FC(F)(F)[C@@]1(CC(=CC(=O)O1)c2ccc3ccccc3c2)c4ccccc4	37.2	0.75	0.02	10.1021/ja303618z	IA
18743	18743	FC(F)(F)[C@]1(CC(=CC(=O)O1)c2ccc3ccccc3c2)c4ccccc4	30.8	0.75	0.02	10.1021/ja303618z	IA
18792	18792	Clc1ccc(cc1)C2=NC(=O)C[C@H](S2)c3ccccc3	28.4	0.5	0.15	10.1021/acs.orglett.9b03685	IA
18793	18793	Clc1ccc(cc1)C2=NC(=O)C[C@@H](S2)c3ccccc3	31.0	0.5	0.15	10.1021/acs.orglett.9b03685	IA
18806	18806	C[C@@H]1C=C(C[C@H]1c2ccc(Cl)cc2)c3ccccc3	35.3	0.5	0.0	10.1002/anie.201408604	IA
18829	18829	COc1ccc(cc1)c2n(c3ccc(Cl)cc3c2C[C@@]4(C)COc5ccccc45)[S](=O)(=O)c6ccc(C)cc6	28.2	0.6	0.03	10.1002/cjoc.202100538	IA
18830	18830	COc1ccc(cc1)c2n(c3ccc(Cl)cc3c2C[C@]4(C)COc5ccccc45)[S](=O)(=O)c6ccc(C)cc6	31.1	0.6	0.03	10.1002/cjoc.202100538	IA
18847	18847	COc1ccc(CN2C[C@](C)(CC#Cc3cccc4SCCC(C)(C)c34)c5ccccc5C2=O)cc1	17.7	1.0	0.1	10.1002/anie.201913367	IA
18848	18848	COc1ccc(CN2C[C@@](C)(CC#Cc3cccc4SCCC(C)(C)c34)c5ccccc5C2=O)cc1	31.2	1.0	0.1	10.1002/anie.201913367	IA
18920	18920	O=C1O/C(C2=C1C=CC=C2)=C\[C@@](C3=CC=C(OC(F)(F)F)C=C3)(S(=O)(C4=CC=C(C)C=C4)=O)C	36.8	0.5	0.15	10.1021/jacs.1c13384	IA
18921	18921	O=C1O/C(C2=C1C=CC=C2)=C\[C@](C3=CC=C(OC(F)(F)F)C=C3)(S(=O)(C4=CC=C(C)C=C4)=O)C	31.6	0.5	0.15	10.1021/jacs.1c13384	IA
18922	18922	Cc1ccc(cc1)[S](=O)(=O)N2C(=O)C[C@@H](C=C2c3ccccc3)c4ccc(F)cc4	36.9	0.7	0.1	10.1021/acs.orglett.7b03650	IA
18923	18923	Cc1ccc(cc1)[S](=O)(=O)N2C(=O)C[C@H](C=C2c3ccccc3)c4ccc(F)cc4	31.6	0.7	0.1	10.1021/acs.orglett.7b03650	IA
18944	18944	Cc1ccc(cc1)[C@@H]2[C@H](Cc3ccccc3)C(=O)Oc4cc5OCOc5cc24	17.2	0.6	0.1	10.1021/acs.orglett.7b02883	IA
18977	18977	Cc1ccc(cc1)[S](=O)(=O)n2c3ccccc3c(C[C@@]4(C)COc5ccc(cc45)c6ccccc6)c2c7ccccc7	34.3	0.6	0.03	10.1002/cjoc.202100538	IA
18978	18978	Cc1ccc(cc1)[S](=O)(=O)n2c3ccccc3c(C[C@]4(C)COc5ccc(cc45)c6ccccc6)c2c7ccccc7	31.9	0.6	0.03	10.1002/cjoc.202100538	IA
18980	18980	Cc1ccc(cc1)[S](=O)(=O)N2C(=O)C[C@@H](C=C2c3ccccc3)c4cccc(Cl)c4	38.1	0.6	0.1	10.1021/acs.orglett.7b03650	IA
18981	18981	Cc1ccc(cc1)[S](=O)(=O)N2C(=O)C[C@H](C=C2c3ccccc3)c4cccc(Cl)c4	31.9	0.6	0.1	10.1021/acs.orglett.7b03650	IA
18997	18997	Brc1ccc(cc1)[C@@H]2CC(=O)N=C(S2)c3ccccc3	39.7	0.5	0.15	10.1021/acs.orglett.9b03685	IA
18998	18998	Brc1ccc(cc1)[C@H]2CC(=O)N=C(S2)c3ccccc3	32.0	0.5	0.15	10.1021/acs.orglett.9b03685	IA
19028	19028	COc1ccc2NC(=O)[C@@]3(Cc4n(C(=O)OC(C)(C)C)c5ccccc5c4C(=O)O3)c2c1	24.3	0.65	0.1	10.1002/anie.201305861	IA
19029	19029	COc1ccc2NC(=O)[C@]3(Cc4n(C(=O)OC(C)(C)C)c5ccccc5c4C(=O)O3)c2c1	32.2	0.65	0.1	10.1002/anie.201305861	IA
19038	19038	Cc1ccc(cc1)C2=NC(=O)C[C@H](S2)c3ccccc3	28.4	0.5	0.15	10.1021/acs.orglett.9b03685	IA
19039	19039	Cc1ccc(cc1)C2=NC(=O)C[C@@H](S2)c3ccccc3	32.2	0.5	0.15	10.1021/acs.orglett.9b03685	IA
19052	19052	C[C@@]1(COc2ccccc12)Cc3c([nH]c4ccccc34)c5ccccc5	22.6	0.6	0.1	10.1002/cjoc.202100538	IA
19053	19053	C[C@]1(COc2ccccc12)Cc3c([nH]c4ccccc34)c5ccccc5	32.3	0.6	0.1	10.1002/cjoc.202100538	IA
19081	19081	Brc1ccc(cc1)C2=C[C@H]([C@@H](C2)c3ccccc3)c4ccccc4	35.2	0.3	0.001	10.1038/nchem.1710	IA
19102	19102	Cc1ccc(cc1)[S](=O)(=O)N2C[C@H]3[C@@H](C[C@@H]2c4ccccc4)c5ccccc5OC3=O	52.0	0.6	0.2	10.1021/ol3013588	IA
19114	19114	O=C1C[C@H](SC(=N1)c2ccc3ccccc3c2)c4ccccc4	27.8	0.5	0.15	10.1021/acs.orglett.9b03685	IA
19115	19115	O=C1C[C@@H](SC(=N1)c2ccc3ccccc3c2)c4ccccc4	32.6	0.5	0.15	10.1021/acs.orglett.9b03685	IA
19194	19194	COC(=O)[C@@]1(OC(=O)c2cc3cc(F)ccc3n12)c4ccccc4	35.1	0.3	0.05	10.1002/anie.201912160	IA
19195	19195	COC(=O)[C@]1(OC(=O)c2cc3cc(F)ccc3n12)c4ccccc4	33.0	0.3	0.05	10.1002/anie.201912160	IA
19223	19223	COC(=O)[C@H](CN(Cc1ccccc1)Cc2ccccc2)Cc3ccc(cc3)C(=O)OC	44.6	0.5	0.02	10.1002/anie.201412132	IA
19224	19224	COC(=O)[C@@H](CN(Cc1ccccc1)Cc2ccccc2)Cc3ccc(cc3)C(=O)OC	33.2	0.5	0.02	10.1002/anie.201412132	IA
19231	19231	C[C@]1(COc2ccccc12)Cc3ccc(F)cc3	29.7	0.5	0.0	10.1002/anie.201806372	IA
19232	19232	C[C@@]1(COc2ccccc12)Cc3ccc(F)cc3	33.3	0.5	0.0	10.1002/anie.201806372	IA
19279	19279	COC(=O)[C@H]1[C@H](N[C@]([C@H]1C(=O)OC)(C(=O)OC)c2ccc(Br)cc2)c3ccc(cc3)[N+]([O-])=O	17.75	1.0	0.3	10.1021/ol400983j	IA
19304	19304	COC(=O)C[C@@H](O)c1ccccc1Cl	29.3	0.5	0.02	10.1016/j.gresc.2021.05.002	IA
19305	19305	COC(=O)C[C@H](O)c1ccccc1Cl	33.8	0.5	0.02	10.1016/j.gresc.2021.05.002	IA
19306	19306	Brc1ccc(cc1)C2=NC(=O)C[C@H](S2)c3ccccc3	30.8	0.5	0.15	10.1021/acs.orglett.9b03685	IA
19307	19307	Brc1ccc(cc1)C2=NC(=O)C[C@@H](S2)c3ccccc3	33.8	0.5	0.15	10.1021/acs.orglett.9b03685	IA
19316	19316	CCOc1ccc(cc1)N([C@H]2OC(=O)c3ccccc23)[S](=O)(=O)c4ccccc4	19.1	0.6	0.1	10.1039/D1QO00212K	IA
19317	19317	CCOc1ccc(cc1)N([C@@H]2OC(=O)c3ccccc23)[S](=O)(=O)c4ccccc4	33.9	0.6	0.1	10.1039/D1QO00212K	IA
19393	19393	Cc1cccc(c1)C2=NC(=O)C[C@H](S2)c3ccccc3	31.5	0.5	0.05	10.1021/acs.orglett.9b03685	IA
19394	19394	Cc1cccc(c1)C2=NC(=O)C[C@@H](S2)c3ccccc3	34.5	0.5	0.05	10.1021/acs.orglett.9b03685	IA
19439	19439	COc1ccc(cc1)[S](=O)(=O)N2[C@@H](CC(=O)N2[S](=O)(=O)c3ccc(OC)cc3)c4ccccc4	17.6	0.8	0.3	10.1002/anie.201606571	IA
19440	19440	COc1ccc(cc1)[S](=O)(=O)N2[C@H](CC(=O)N2[S](=O)(=O)c3ccc(OC)cc3)c4ccccc4	34.8	0.8	0.3	10.1002/anie.201606571	IA
19441	19441	CCOC(=O)C1[C@@H](C)C(=O)N(N1[S](=O)(=O)c2ccc(C)cc2)[S](=O)(=O)c3ccc(C)cc3	18.0	0.6	0.3	10.1002/anie.201606571	IA
19442	19442	CCOC(=O)C1[C@H](C)C(=O)N(N1[S](=O)(=O)c2ccc(C)cc2)[S](=O)(=O)c3ccc(C)cc3	34.8	0.6	0.3	10.1002/anie.201606571	IA
19506	19506	Cc1[nH]c2ccccc2c1[C@]3(C[N+]([O-])=O)C(=O)N(Cc4ccccc4)c5ccccc35	30.8	1.0	0.15	10.1002/adsc.201300373	IA
19507	19507	Cc1[nH]c2ccccc2c1[C@@]3(C[N+]([O-])=O)C(=O)N(Cc4ccccc4)c5ccccc35	35.11	1.0	0.15	10.1002/adsc.201300373	IA
19551	19551	COc1cc(OC)cc(c1)C#CC[C@@]2(C)CN(Cc3ccccc3)C(=O)c4ccccc24	19.2	1.0	0.1	10.1002/anie.201913367	IA
19552	19552	COc1cc(OC)cc(c1)C#CC[C@]2(C)CN(Cc3ccccc3)C(=O)c4ccccc24	35.6	1.0	0.1	10.1002/anie.201913367	IA
19557	19557	Cc1ccc(cc1)[S](=O)(=O)N2C(=O)C[C@@H](C=C2c3sccc3)c4ccccc4	41.4	0.5	0.1	10.1021/acs.orglett.7b03650	IA
19558	19558	Cc1ccc(cc1)[S](=O)(=O)N2C(=O)C[C@H](C=C2c3sccc3)c4ccccc4	35.6	0.5	0.1	10.1021/acs.orglett.7b03650	IA
19580	19580	COc1ccc(cc1)c2n(c3ccc(F)cc3c2C[C@@]4(C)COc5ccccc45)[S](=O)(=O)c6ccc(C)cc6	28.9	0.6	0.03	10.1002/cjoc.202100538	IA
19581	19581	COc1ccc(cc1)c2n(c3ccc(F)cc3c2C[C@]4(C)COc5ccccc45)[S](=O)(=O)c6ccc(C)cc6	35.9	0.6	0.03	10.1002/cjoc.202100538	IA
19588	19588	COc1cccc(c1)[C@H]2CC(=O)N(C(=C2)c3ccccc3)[S](=O)(=O)c4ccc(C)cc4	45.2	0.6	0.1	10.1021/acs.orglett.7b03650	IA
19589	19589	COc1cccc(c1)[C@@H]2CC(=O)N(C(=C2)c3ccccc3)[S](=O)(=O)c4ccc(C)cc4	35.9	0.6	0.1	10.1021/acs.orglett.7b03650	IA
19597	19597	Cc1ccc(cc1)[S](=O)(=O)N2C(=O)C[C@@H](C=C2c3ccccc3)c4ccc(Cl)cc4	31.9	0.7	0.1	10.1002/anie.201303247	IA
19598	19598	Cc1ccc(cc1)[S](=O)(=O)N2C(=O)C[C@H](C=C2c3ccccc3)c4ccc(Cl)cc4	36.0	0.7	0.1	10.1002/anie.201303247	IA
19664	19664	CC(C)(C)c1ccc(cc1)C2=NC(=O)C[C@H](S2)c3ccccc3	32.7	0.5	0.15	10.1021/acs.orglett.9b03685	IA
19665	19665	CC(C)(C)c1ccc(cc1)C2=NC(=O)C[C@@H](S2)c3ccccc3	36.6	0.5	0.15	10.1021/acs.orglett.9b03685	IA
19674	19674	C[C@]1(CC#Cc2ccccc2)CN(Cc3ccccc3)C(=O)c4c5OCOc5ccc14	27.1	1.0	0.1	10.1002/anie.201913367	IA
19675	19675	C[C@@]1(CC#Cc2ccccc2)CN(Cc3ccccc3)C(=O)c4c5OCOc5ccc14	36.7	1.0	0.1	10.1002/anie.201913367	IA
19691	19691	Cc1ccc(cc1)[S](=O)(=O)N2C(=O)C[C@@H](C=C2c3ccccc3)c4ccc(F)cc4	29.9	0.7	0.1	10.1002/anie.201303247	IA
19692	19692	Cc1ccc(cc1)[S](=O)(=O)N2C(=O)C[C@H](C=C2c3ccccc3)c4ccc(F)cc4	36.8	0.7	0.1	10.1002/anie.201303247	IA
19695	19695	Cc1ccc(cc1)[C@@H]2CC(=O)N(C(=C2)c3ccccc3)[S](=O)(=O)c4ccc(C)cc4	33.4	0.5	0.1	10.1021/ol402877n	IA
19696	19696	Cc1ccc(cc1)[C@H]2CC(=O)N(C(=C2)c3ccccc3)[S](=O)(=O)c4ccc(C)cc4	36.8	0.5	0.1	10.1021/ol402877n	IA
19699	19699	Cc1ccc(cc1)[S](=O)(=O)N2C(=O)C[C@H](C=C2c3ccccc3)c4occc4	40.9	0.5	0.1	10.1021/ol402877n	IA
19700	19700	Cc1ccc(cc1)[S](=O)(=O)N2C(=O)C[C@@H](C=C2c3ccccc3)c4occc4	36.8	0.5	0.1	10.1021/ol402877n	IA
19770	19770	COc1ccc(cc1)c2n(c3ccc(C)cc3c2C[C@@]4(C)COc5ccccc45)[S](=O)(=O)c6ccc(C)cc6	28.4	0.6	0.03	10.1002/cjoc.202100538	IA
19771	19771	COc1ccc(cc1)c2n(c3ccc(C)cc3c2C[C@]4(C)COc5ccccc45)[S](=O)(=O)c6ccc(C)cc6	37.4	0.6	0.03	10.1002/cjoc.202100538	IA
19788	19788	Cc1ccc(cc1)[S](=O)(=O)n2c3ccccc3c(C[C@@]4(C)COc5ccc(cc45)[N+]([O-])=O)c2c6ccccc6	39.8	0.6	0.05	10.1002/cjoc.202100538	IA
19789	19789	Cc1ccc(cc1)[S](=O)(=O)n2c3ccccc3c(C[C@]4(C)COc5ccc(cc45)[N+]([O-])=O)c2c6ccccc6	37.5	0.6	0.05	10.1002/cjoc.202100538	IA
19798	19798	CSc1ccccc1N([C@H]2OC(=O)c3ccccc23)[S](=O)(=O)c4ccccc4	24.7	0.6	0.1	10.1039/D1QO00212K	IA
19799	19799	CSc1ccccc1N([C@@H]2OC(=O)c3ccccc23)[S](=O)(=O)c4ccccc4	37.6	0.6	0.1	10.1039/D1QO00212K	IA
19802	19802	[O-][N+](=O)C[C@]1(C(=O)N(Cc2ccccc2)c3ccccc13)c4c[nH]c5cc(Cl)ccc45	30.55	1.0	0.15	10.1002/adsc.201300373	IA
19803	19803	[O-][N+](=O)C[C@@]1(C(=O)N(Cc2ccccc2)c3ccccc13)c4c[nH]c5cc(Cl)ccc45	37.7	1.0	0.15	10.1002/adsc.201300373	IA
19832	19832	CC(=C)[C@H]1CN([C@@H]2N(CCc3c2ccc4ccccc34)N1C(=O)c5ccccc5)[S](=O)(=O)c6ccc(C)cc6	19.4	0.8	0.4	10.1039/C7CC02078C	IA
19868	19868	Clc1ccc(cc1)[C@@H]2CC(=C[C@H]2c3ccccc3)c4ccc(Cl)cc4	49.5	0.3	0.002	10.1038/nchem.1710	IA
19882	19882	Cc1ccc(cc1)[S](=O)(=O)n2c3ccccc3c(C[C@@]4(C)COc5ccccc45)c2c6ccc(cc6)c7ccccc7	33.5	0.6	0.03	10.1002/cjoc.202100538	IA
19883	19883	Cc1ccc(cc1)[S](=O)(=O)n2c3ccccc3c(C[C@]4(C)COc5ccccc45)c2c6ccc(cc6)c7ccccc7	38.2	0.6	0.03	10.1002/cjoc.202100538	IA
19889	19889	COc1ccc(cc1)C2=NO[C@@H](Cc3ccccc3)C2	41.22	0.6	0.05	10.1002/anie.201912408	IA
19890	19890	COc1ccc(cc1)C2=NO[C@H](Cc3ccccc3)C2	38.3	0.6	0.05	10.1002/anie.201912408	IA
19901	19901	Cc1ccc2N(Cc3ccccc3)C(=O)[C@@](C[N+]([O-])=O)(c4c[nH]c5ccccc45)c2c1	29.63	1.0	0.166666667	10.1002/adsc.201300373	IA
19902	19902	Cc1ccc2N(Cc3ccccc3)C(=O)[C@](C[N+]([O-])=O)(c4c[nH]c5ccccc45)c2c1	38.43	1.0	0.166666667	10.1002/adsc.201300373	IA
19919	19919	COc1ccc(cc1)[C@H]2CC(=O)N(C(=C2)c3ccccc3)[S](=O)(=O)c4ccc(C)cc4	45.4	0.7	0.1	10.1021/acs.orglett.7b03650	IA
19920	19920	COc1ccc(cc1)[C@@H]2CC(=O)N(C(=C2)c3ccccc3)[S](=O)(=O)c4ccc(C)cc4	38.6	0.7	0.1	10.1021/acs.orglett.7b03650	IA
19929	19929	Cc1ccc(cc1)[S](=O)(=O)N2C(=O)C[C@H](C=C2c3ccccc3)c4ccccc4	41.0	0.5	0.052631579	10.1021/ol402877n	IA
19930	19930	Cc1ccc(cc1)[S](=O)(=O)N2C(=O)C[C@@H](C=C2c3ccccc3)c4ccccc4	38.7	0.5	0.052631579	10.1021/ol402877n	IA
19943	19943	C[C@@H](C#Cc1ccccc1)c2ccc(O[S](=O)(=O)C(F)(F)F)cc2	46.45	0.7	0.005	10.1002/anie.202006317	IA
19944	19944	C[C@H](C#Cc1ccccc1)c2ccc(O[S](=O)(=O)C(F)(F)F)cc2	38.88	0.7	0.005	10.1002/anie.202006317	IA
19973	19973	COC(=O)C[C@@H](O)c1ccccc1	35.6	0.5	0.02	10.1021/acs.orglett.9b02736	IA
19974	19974	COC(=O)C[C@H](O)c1ccccc1	39.2	0.5	0.02	10.1021/acs.orglett.9b02736	IA
19975	19975	Cc1ccc(cc1)[S](=O)(=O)N2C(=O)C[C@@H](C=C2c3ccccc3)c4ccc(Br)cc4	36.7	0.7	0.1	10.1002/anie.201303247	IA
19976	19976	Cc1ccc(cc1)[S](=O)(=O)N2C(=O)C[C@H](C=C2c3ccccc3)c4ccc(Br)cc4	39.2	0.7	0.1	10.1002/anie.201303247	IA
19999	19999	Cc1ccc(cc1)[S](=O)(=O)N2C(=O)C[C@@H](C=C2c3ccc(F)cc3)c4ccccc4	27.1	0.7	0.1	10.1002/anie.201303247	IA
20000	20000	Cc1ccc(cc1)[S](=O)(=O)N2C(=O)C[C@H](C=C2c3ccc(F)cc3)c4ccccc4	39.4	0.7	0.1	10.1002/anie.201303247	IA
20001	20001	Cc1ccc(cc1)[S](=O)(=O)N2C(=O)C[C@@H](C=C2c3ccc4ccccc4c3)c5ccccc5	29.9	0.7	0.1	10.1002/anie.201303247	IA
20002	20002	Cc1ccc(cc1)[S](=O)(=O)N2C(=O)C[C@H](C=C2c3ccc4ccccc4c3)c5ccccc5	39.4	0.7	0.1	10.1002/anie.201303247	IA
20049	20049	O=C1O[C@](n2c1cc3ccccc23)(C(=O)Oc4ccccc4)c5ccccc5	54.0	0.3	0.05	10.1002/anie.201912160	IA
20050	20050	O=C1O[C@@](n2c1cc3ccccc23)(C(=O)Oc4ccccc4)c5ccccc5	39.8	0.3	0.05	10.1002/anie.201912160	IA
20054	20054	CC[C@@]1(CC(=O)N(C(=C1)c2ccccc2)[S](=O)(=O)c3ccc(C)cc3)c4ccccc4	33.2	0.5	0.15	10.1002/anie.201303247	IA
20055	20055	CC[C@]1(CC(=O)N(C(=C1)c2ccccc2)[S](=O)(=O)c3ccc(C)cc3)c4ccccc4	39.9	0.5	0.15	10.1002/anie.201303247	IA
20078	20078	CCOC(=O)C([C@H](c1ccc(Cl)c(Cl)c1)C(Oc2ccc3ccccc3c2)=NC(C)(C)C)C(=O)OCC	4.56	1.0	0.05	10.1021/acs.orglett.1c01792	IA
20079	20079	CCOC(=O)C([C@@H](c1ccc(Cl)c(Cl)c1)C(Oc2ccc3ccccc3c2)=NC(C)(C)C)C(=O)OCC	4.02	1.0	0.05	10.1021/acs.orglett.1c01792	IA
20080	20080	CCOC(=O)C([C@@H](C(Oc1ccc2ccccc2c1)=NC(C)(C)C)c3cscc3)C(=O)OCC	6.11	1.0	0.05	10.1021/acs.orglett.1c01792	IA
20081	20081	CCOC(=O)C([C@H](C(Oc1ccc2ccccc2c1)=NC(C)(C)C)c3cscc3)C(=O)OCC	4.05	1.0	0.05	10.1021/acs.orglett.1c01792	IA
20084	20084	CCOC(=O)C([C@H](c1ccc(Br)cc1)C(Oc2ccc3ccccc3c2)=NC(C)(C)C)C(=O)OCC	5.08	1.0	0.05	10.1021/acs.orglett.1c01792	IA
20085	20085	CCOC(=O)C([C@@H](c1ccc(Br)cc1)C(Oc2ccc3ccccc3c2)=NC(C)(C)C)C(=O)OCC	4.06	1.0	0.05	10.1021/acs.orglett.1c01792	IA
20110	20110	COC(=O)C([C@H](c1ccccc1)C(Oc2ccc3ccccc3c2)=NC(C)(C)C)C(=O)OC	5.66	1.0	0.05	10.1021/acs.orglett.1c01792	IA
20111	20111	COC(=O)C([C@@H](c1ccccc1)C(Oc2ccc3ccccc3c2)=NC(C)(C)C)C(=O)OC	4.24	1.0	0.05	10.1021/acs.orglett.1c01792	IA
20112	20112	COC(=O)C([C@@H](C(Oc1ccc2ccccc2c1)=NC(C)(C)C)c3ccc(Br)cc3)C(=O)OC	5.59	1.0	0.05	10.1021/acs.orglett.1c01792	IA
20113	20113	COC(=O)C([C@H](C(Oc1ccc2ccccc2c1)=NC(C)(C)C)c3ccc(Br)cc3)C(=O)OC	4.26	1.0	0.05	10.1021/acs.orglett.1c01792	IA
20184	20184	CCOC(=O)C([C@H](c1ccccc1)C(Oc2ccc3cc(Br)ccc3c2)=NC(C)(C)C)C(=O)OCC	5.13	1.0	0.05	10.1021/acs.orglett.1c01792	IA
20185	20185	CCOC(=O)C([C@@H](c1ccccc1)C(Oc2ccc3cc(Br)ccc3c2)=NC(C)(C)C)C(=O)OCC	4.68	1.0	0.05	10.1021/acs.orglett.1c01792	IA
20201	20201	CN1C(=O)[C@@](NC(=O)OC(C)(C)C)([C@@H]2CCCCC2=O)c3cc(I)ccc13	3.93	1.5	0.1	10.1021/acs.orglett.0c03305	IA
20217	20217	CCOC(=O)C([C@@H](C(Oc1ccc2ccccc2c1)=NC(C)(C)C)c3ccc(OC)cc3)C(=O)OCC	6.2	1.0	0.05	10.1021/acs.orglett.1c01792	IA
20218	20218	CCOC(=O)C([C@H](C(Oc1ccc2ccccc2c1)=NC(C)(C)C)c3ccc(OC)cc3)C(=O)OCC	4.8	1.0	0.05	10.1021/acs.orglett.1c01792	IA
20234	20234	CCOC(=O)C[C@]1(C(=O)N(C(=O)OC(C)(C)C)c2ccc(OC(F)(F)F)cc12)[C@]3(C)C(=O)Nc4ccccc34	5.3	1.0	0.2	10.31635/ccschem.020.202000443	IA
20235	20235	CCOC(=O)C[C@@]1(C(=O)N(C(=O)OC(C)(C)C)c2ccc(OC(F)(F)F)cc12)[C@]3(C)C(=O)Nc4ccccc34	4.9	1.0	0.2	10.31635/ccschem.020.202000443	IA
20258	20258	COC(=O)C[C@@H](O)c1ccccc1	36.2	0.5	0.02	10.1021/ja511371a	IA
20259	20259	COC(=O)C[C@H](O)c1ccccc1	40.0	0.5	0.02	10.1021/ja511371a	IA
20261	20261	[O-][N+](=O)C[C@]1(C(=O)N(Cc2ccccc2)c3ccc(F)cc13)c4c[nH]c5ccccc45	33.21	1.0	0.15	10.1002/adsc.201300373	IA
20262	20262	[O-][N+](=O)C[C@@]1(C(=O)N(Cc2ccccc2)c3ccc(F)cc13)c4c[nH]c5ccccc45	40.06	1.0	0.15	10.1002/adsc.201300373	IA
20279	20279	Cc1ccc(cc1)[C@@H]2CC(=O)N(C(=C2)c3ccc(C)cc3)[S](=O)(=O)c4ccc(C)cc4	37.9	0.5	0.1	10.1021/ol402877n	IA
20280	20280	Cc1ccc(cc1)[C@H]2CC(=O)N(C(=C2)c3ccc(C)cc3)[S](=O)(=O)c4ccc(C)cc4	40.2	0.5	0.1	10.1021/ol402877n	IA
20295	20295	Fc1ccc(cc1)C2=NC(=O)C[C@H](S2)c3ccccc3	37.2	0.5	0.15	10.1021/acs.orglett.9b03685	IA
20296	20296	Fc1ccc(cc1)C2=NC(=O)C[C@@H](S2)c3ccccc3	40.4	0.5	0.15	10.1021/acs.orglett.9b03685	IA
20304	20304	CC(=O)c1ccc(C[C@H]2CC(=NO2)c3ccccc3)cc1	42.54	0.8	0.1	10.1002/anie.201912408	IA
20305	20305	CC(=O)c1ccc(C[C@@H]2CC(=NO2)c3ccccc3)cc1	40.53	0.8	0.1	10.1002/anie.201912408	IA
20320	20320	Cc1ccc(cc1)[S](=O)(=O)[C@@](C)(\C=C2/OC(=O)c3ccccc23)c4cccc(F)c4	44.7	0.5	0.15	10.1021/jacs.1c13384	IA
20321	20321	Cc1ccc(cc1)[S](=O)(=O)[C@](C)(\C=C2/OC(=O)c3ccccc23)c4cccc(F)c4	40.7	0.5	0.15	10.1021/jacs.1c13384	IA
20328	20328	Cc1ccc(cc1)[S](=O)(=O)N2C(=O)C[C@H](C=C2c3ccccc3)c4cccc(C)c4	32.0	0.5	0.05	10.1021/ol402877n	IA
20329	20329	Cc1ccc(cc1)[S](=O)(=O)N2C(=O)C[C@@H](C=C2c3ccccc3)c4cccc(C)c4	40.8	0.5	0.05	10.1021/ol402877n	IA
20385	20385	Cc1ccc(cc1)[S](=O)(=O)N2C(=O)C[C@@H](C=C2c3ccccc3)c4ccc5ccccc5c4	30.6	0.7	0.1	10.1002/anie.201303247	IA
20386	20386	Cc1ccc(cc1)[S](=O)(=O)N2C(=O)C[C@H](C=C2c3ccccc3)c4ccc5ccccc5c4	41.5	0.7	0.1	10.1002/anie.201303247	IA
20396	20396	Cc1ccc(cc1)[S](=O)(=O)N2[C@@H](CC(=O)N2[S](=O)(=O)c3ccc(C)cc3)c4ccc5ccccc5c4	27.4	0.6	0.25	10.1002/anie.201606571	IA
20397	20397	Cc1ccc(cc1)[S](=O)(=O)N2[C@H](CC(=O)N2[S](=O)(=O)c3ccc(C)cc3)c4ccc5ccccc5c4	41.6	0.6	0.25	10.1002/anie.201606571	IA
20401	20401	COC(=O)C[C@@H](O)c1ccccc1	37.9	0.5	0.02	10.1016/j.gresc.2021.05.002	IA
20402	20402	COC(=O)C[C@H](O)c1ccccc1	41.6	0.5	0.02	10.1016/j.gresc.2021.05.002	IA
20412	20412	COc1ccc(cc1)[C@@H]2C=C(C[C@H]2c3ccccc3)c4ccccc4	45.4	0.3	0.002	10.1038/nchem.1710	IA
20413	20413	Clc1ccc2n3c(cc2c1)C(=O)O[C@]34C(=O)N(Cc5ccccc5)c6ccccc46	53.1	0.5	0.15	10.1002/anie.201912160	IA
20414	20414	Clc1ccc2n3c(cc2c1)C(=O)O[C@@]34C(=O)N(Cc5ccccc5)c6ccccc46	41.7	0.5	0.15	10.1002/anie.201912160	IA
20445	20445	COC(=O)C[C@@H](O)c1cccc(F)c1	35.7	0.5	0.02	10.1016/j.gresc.2021.05.002	IA
20446	20446	COC(=O)C[C@H](O)c1cccc(F)c1	42.2	0.5	0.02	10.1016/j.gresc.2021.05.002	IA
20454	20454	CC(=O)Oc1ccc(cc1)C2=NN(C(=O)C[C@@H]2c3ccccc3)[S](=O)(=O)c4ccc(cc4)[N+]([O-])=O	48.4	0.7	0.3	10.1039/D1SC01891D	IA
20455	20455	CC(=O)Oc1ccc(cc1)C2=NN(C(=O)C[C@H]2c3ccccc3)[S](=O)(=O)c4ccc(cc4)[N+]([O-])=O	42.3	0.7	0.3	10.1039/D1SC01891D	IA
20473	20473	CCOC(=O)C1=C(OC(=O)C[C@H]1c2ccc(cc2)[N+]([O-])=O)\C=C\c3ccc(cc3)[N+]([O-])=O	46.5	1.0	0.15	10.1002/adsc.200800174	IA
20474	20474	CCOC(=O)C1=C(OC(=O)C[C@@H]1c2ccc(cc2)[N+]([O-])=O)\C=C\c3ccc(cc3)[N+]([O-])=O	42.6	1.0	0.15	10.1002/adsc.200800174	IA
20508	20508	Cc1ccc(cc1)[S](=O)(=O)N2C(=O)C[C@H](C=C2c3ccccc3)c4sccc4	47.4	0.5	0.1	10.1021/ol402877n	IA
20509	20509	Cc1ccc(cc1)[S](=O)(=O)N2C(=O)C[C@@H](C=C2c3ccccc3)c4sccc4	43.0	0.5	0.1	10.1021/ol402877n	IA
20520	20520	Cc1ccc(cc1)[S](=O)(=O)n2c3ccccc3c(C[C@@]4(C)COc5ccccc45)c2c6ccc(cc6)c7ccccc7	39.7	0.6	0.03	10.1002/cjoc.202100538	IA
20521	20521	Cc1ccc(cc1)[S](=O)(=O)n2c3ccccc3c(C[C@]4(C)COc5ccccc45)c2c6ccc(cc6)c7ccccc7	43.1	0.6	0.03	10.1002/cjoc.202100538	IA
20556	20556	Cc1ccc(cc1)[S](=O)(=O)N2C(=O)C[C@H](C=C2c3ccccc3)c4ccccc4C	35.4	0.5	0.05	10.1021/ol402877n	IA
20557	20557	Cc1ccc(cc1)[S](=O)(=O)N2C(=O)C[C@@H](C=C2c3ccccc3)c4ccccc4C	43.6	0.5	0.05	10.1021/ol402877n	IA
20567	20567	Clc1ccc2N(Cc3ccccc3)C(=O)[C@]4(OC(=O)c5cc6ccccc6n45)c2c1	50.3	0.5	0.1	10.1002/anie.201912160	IA
20568	20568	Clc1ccc2N(Cc3ccccc3)C(=O)[C@@]4(OC(=O)c5cc6ccccc6n45)c2c1	43.8	0.5	0.1	10.1002/anie.201912160	IA
20580	20580	Cc1ccc(cc1)C2=C[C@@H](CC(=O)N2[S](=O)(=O)c3ccc(C)cc3)c4ccccc4	35.1	0.5	0.1	10.1021/ol402877n	IA
20581	20581	Cc1ccc(cc1)C2=C[C@H](CC(=O)N2[S](=O)(=O)c3ccc(C)cc3)c4ccccc4	44.2	0.5	0.1	10.1021/ol402877n	IA
20600	20600	Brc1ccc2N(Cc3ccccc3)C(=O)[C@]4(OC(=O)c5cc6ccccc6n45)c2c1	53.3	0.5	0.1	10.1002/anie.201912160	IA
20601	20601	Brc1ccc2N(Cc3ccccc3)C(=O)[C@@]4(OC(=O)c5cc6ccccc6n45)c2c1	44.4	0.5	0.1	10.1002/anie.201912160	IA
20604	20604	COc1ccc(cc1)N([C@H]2OC(=O)c3ccccc23)[S](=O)(=O)c4ccccc4	26.7	0.6	0.1	10.1039/D1QO00212K	IA
20605	20605	COc1ccc(cc1)N([C@@H]2OC(=O)c3ccccc23)[S](=O)(=O)c4ccccc4	44.5	0.6	0.1	10.1039/D1QO00212K	IA
20606	20606	COC(=O)C[C@@H](O)c1ccccc1OC	41.7	0.5	0.02	10.1021/ja511371a	IA
20607	20607	COC(=O)C[C@H](O)c1ccccc1OC	44.5	0.5	0.02	10.1021/ja511371a	IA
20618	20618	COC(=O)C1(C[C@H]2C[C@@H](OC(=O)[C@H]2[C@@H]1c3ccccc3)c4ccccc4)C(=O)OC	32.2	0.7	0.1	10.1039/C5QO00348B	IA
20625	20625	COC(=O)C(=O)C1=CN[C@@]([C@H]1c2ccccc2)(C(=O)OC)c3ccccc3	30.08	1.0	0.1	10.1002/chem.201100636	IA
20630	20630	COCCC[C@]1(CC(=NN1[S](=O)(=O)c2ccc(OC)cc2)c3ccccc3)c4ccccc4	35.97	1.0	0.2	10.1038/s41929/020/0460/y	IA
20631	20631	COCCC[C@@]1(CC(=NN1[S](=O)(=O)c2ccc(OC)cc2)c3ccccc3)c4ccccc4	44.74	1.0	0.2	10.1038/s41929/020/0460/y	IA
20656	20656	Cc1ccc(cc1)[S](=O)(=O)[C@@](C)(\C=C2/OC(=O)c3ccccc23)c4cccc(Br)c4	47.7	0.5	0.15	10.1021/jacs.1c13384	IA
20657	20657	Cc1ccc(cc1)[S](=O)(=O)[C@](C)(\C=C2/OC(=O)c3ccccc23)c4cccc(Br)c4	45.2	0.5	0.15	10.1021/jacs.1c13384	IA
20687	20687	COC(=O)C[C@@H](O)c1ccc(cc1)C(=O)OC	39.9	0.5	0.05	10.1016/j.gresc.2021.05.002	IA
20688	20688	COC(=O)C[C@H](O)c1ccc(cc1)C(=O)OC	45.7	0.5	0.05	10.1016/j.gresc.2021.05.002	IA
20707	20707	CCCCC[C@@]1(COc2cc(ccc12)C(=O)N3CCCCC3)Cc4c5ccccc5n(c4c6ccccc6)[S](=O)(=O)c7ccc(C)cc7	50.2	1.0	0.1	10.1002/cjoc.202100538	IA
20708	20708	CCCCC[C@]1(COc2cc(ccc12)C(=O)N3CCCCC3)Cc4c5ccccc5n(c4c6ccccc6)[S](=O)(=O)c7ccc(C)cc7	46.1	1.0	0.1	10.1002/cjoc.202100538	IA
20723	20723	Cc1ccc(cc1)[S](=O)(=O)N2C(=O)C[C@@H](C=C2c3sccc3)c4ccccc4	37.0	0.5	0.1	10.1002/anie.201303247	IA
20724	20724	Cc1ccc(cc1)[S](=O)(=O)N2C(=O)C[C@H](C=C2c3sccc3)c4ccccc4	46.3	0.5	0.1	10.1002/anie.201303247	IA
20725	20725	Brc1ccc(cc1)[C@@H]2CC(=C[C@H]2c3ccccc3)c4ccc(Br)cc4	59.2	0.3	0.002	10.1038/nchem.1710	IA
20730	20730	[O-][N+](=O)c1ccc(cc1)[C@@H]2CC(=C[C@H]2c3ccccc3)c4ccccc4	86.5	0.3	0.01	10.1038/nchem.1710	IA
20743	20743	Cc1ccc(cc1)[S](=O)(=O)N2C(=O)C[C@H](C=C2c3ccc4ccccc4c3)c5ccccc5	36.3	0.5	0.1	10.1021/ol402877n	IA
20744	20744	Cc1ccc(cc1)[S](=O)(=O)N2C(=O)C[C@@H](C=C2c3ccc4ccccc4c3)c5ccccc5	46.7	0.5	0.1	10.1021/ol402877n	IA
20810	20810	Cc1ccc(cc1)[S](=O)(=O)N2[C@@H](CC(=O)N2[S](=O)(=O)c3ccc(C)cc3)c4ccc(OCC=C)cc4	32.9	0.6	0.25	10.1002/anie.201606571	IA
20811	20811	Cc1ccc(cc1)[S](=O)(=O)N2[C@H](CC(=O)N2[S](=O)(=O)c3ccc(C)cc3)c4ccc(OCC=C)cc4	48.1	0.6	0.25	10.1002/anie.201606571	IA
20812	20812	Cc1ccc(cc1)[S](=O)(=O)N2[C@@H](CC(=O)N2[S](=O)(=O)c3ccc(C)cc3)c4ccccc4	29.2	0.7	0.2	10.1002/anie.201606571	IA
20813	20813	Cc1ccc(cc1)[S](=O)(=O)N2[C@H](CC(=O)N2[S](=O)(=O)c3ccc(C)cc3)c4ccccc4	48.2	0.7	0.2	10.1002/anie.201606571	IA
20830	20830	COc1ccc(cc1)[S](=O)(=O)N2N=C(C[C@]23CCCN(c4ccccc34)[S](=O)(=O)c5ccc(C)cc5)c6ccccc6	32.45	1.0	0.2	10.1038/s41929/020/0460/y	IA
20831	20831	COc1ccc(cc1)[S](=O)(=O)N2N=C(C[C@@]23CCCN(c4ccccc34)[S](=O)(=O)c5ccc(C)cc5)c6ccccc6	48.74	1.0	0.2	10.1038/s41929/020/0460/y	IA
20836	20836	Cc1ccc(cc1)C2=C[C@H](CC(=O)N2[S](=O)(=O)c3ccc(C)cc3)c4ccccc4	37.5	0.5	0.1	10.1002/anie.201303247	IA
20837	20837	Cc1ccc(cc1)C2=C[C@@H](CC(=O)N2[S](=O)(=O)c3ccc(C)cc3)c4ccccc4	48.8	0.5	0.1	10.1002/anie.201303247	IA
20861	20861	O=C1O[C@H](N(c2ccccc2)[S](=O)(=O)c3ccccc3)c4cc5OCOc5cc14	41.6	0.6	0.1	10.1039/D1QO00212K	IA
20862	20862	O=C1O[C@@H](N(c2ccccc2)[S](=O)(=O)c3ccccc3)c4cc5OCOc5cc14	49.6	0.6	0.1	10.1039/D1QO00212K	IA
20863	20863	O=C1O[C@H](N(Cc2ccccc2)[S](=O)(=O)c3ccccc3)c4ccccc14	24.1	0.6	0.1	10.1039/D1QO00212K	IA
20864	20864	O=C1O[C@@H](N(Cc2ccccc2)[S](=O)(=O)c3ccccc3)c4ccccc14	49.7	0.6	0.1	10.1039/D1QO00212K	IA
20868	20868	Cc1ccc(cc1)[S](=O)(=O)N2C(=O)C[C@H](C=C2c3ccccc3)c4ccc5ccccc5c4	40.4	0.5	0.1	10.1021/ol402877n	IA
20869	20869	Cc1ccc(cc1)[S](=O)(=O)N2C(=O)C[C@@H](C=C2c3ccccc3)c4ccc5ccccc5c4	49.8	0.5	0.1	10.1021/ol402877n	IA
20885	20885	C1Cc2ccccc2[C@H](N1Cc3ccccc3)c4ccccc4	5.3	0.7	0.1	10.1021/jacs.5b06659	IA
20886	20886	C1Cc2ccccc2[C@@H](N1Cc3ccccc3)c4ccccc4	5.0	0.7	0.1	10.1021/jacs.5b06659	IA
20895	20895	CC(=O)N1N=C(C[C@@]1(C)c2ccccc2)c3ccccc3	6.76	1.0	0.2	10.1038/s41929/020/0460/y	IA
20896	20896	CC(=O)N1N=C(C[C@]1(C)c2ccccc2)c3ccccc3	5.0	1.0	0.2	10.1038/s41929/020/0460/y	IA
20918	20918	CC(C)(C)OC(=O)N1CCN(C[C@@H]1c2ccccc2)Cc3ccccc3	5.4	0.8	0.15	10.1021/acs.orglett.6b01190	IA
20919	20919	CC(C)(C)OC(=O)N1CCN(C[C@H]1c2ccccc2)Cc3ccccc3	5.1	0.8	0.15	10.1021/acs.orglett.6b01190	IA
20941	20941	CN(Cc1ccccc1)[C@](C)(\C=C\C(=O)n2nc(C)c(C)c2C)c3ccccc3	4.531	1.0	0.02	10.1021/jacs.1c04367	IA
20942	20942	CN(Cc1ccccc1)[C@@](C)(\C=C\C(=O)n2nc(C)c(C)c2C)c3ccccc3	5.153	1.0	0.02	10.1021/jacs.1c04367	IA
20972	20972	CCOC(=O)C([C@@H](C(Oc1ccc2ccccc2c1)=Nc3c(C)cccc3C)c4ccccc4)C(=O)OCC	8.42	1.0	0.05	10.1021/acs.orglett.1c01792	IA
20973	20973	CCOC(=O)C([C@H](C(Oc1ccc2ccccc2c1)=Nc3c(C)cccc3C)c4ccccc4)C(=O)OCC	5.22	1.0	0.05	10.1021/acs.orglett.1c01792	IA
21044	21044	COC(=O)CCN(Cc1ccccc1)[C@H](C=CC(=O)n2nc(C)c(C)c2C)c3ccccc3	6.211	1.0	0.05	10.1021/jacs.1c04367	IA
21045	21045	COC(=O)CCN(Cc1ccccc1)[C@@H](C=CC(=O)n2nc(C)c(C)c2C)c3ccccc3	5.323	1.0	0.05	10.1021/jacs.1c04367	IA
21069	21069	CN(Cc1ccccc1)[C@H](\C=C\C(=O)n2nc(C)c(C)c2C)c3ccc(cc3)C(F)(F)F	5.101	1.0	0.02	10.1021/jacs.1c04367	IA
21070	21070	CN(Cc1ccccc1)[C@@H](\C=C\C(=O)n2nc(C)c(C)c2C)c3ccc(cc3)C(F)(F)F	5.391	1.0	0.02	10.1021/jacs.1c04367	IA
21115	21115	C[C@@H](N(C)C(=O)N1CCN(C[C@H]1c2ccc(F)cc2C)Cc3ccccc3)c4cc(cc(c4)C(F)(F)F)C(F)(F)F	7.2	0.7	0.2	10.1021/acs.orglett.6b01190	IA
21121	21121	O=C1C[C@H](C2CC2)c3ccccc3O1	6.11	1.0	0.1	10.1039/D0SC04340K	IA
21122	21122	O=C1C[C@@H](C2CC2)c3ccccc3O1	5.52	1.0	0.1	10.1039/D0SC04340K	IA
21138	21138	Cc1cccc(c1)C(=C)[C@@]2(Cc3ccccc3C2=O)C(=O)NC(C)(C)C	5.0	1.0	0.1	10.1038/s41467/021/23105/z	IA
21139	21139	Cc1cccc(c1)C(=C)[C@]2(Cc3ccccc3C2=O)C(=O)NC(C)(C)C	5.56	1.0	0.1	10.1038/s41467/021/23105/z	IA
21140	21140	CCOC(=O)C([C@@H](C(Oc1ccc2ccccc2c1)=NC(C)(C)CC(C)(C)C)c3ccccc3)C(=O)OCC	8.64	1.0	0.05	10.1021/acs.orglett.1c01792	IA
21141	21141	CCOC(=O)C([C@H](C(Oc1ccc2ccccc2c1)=NC(C)(C)CC(C)(C)C)c3ccccc3)C(=O)OCC	5.57	1.0	0.05	10.1021/acs.orglett.1c01792	IA
21163	21163	CN1C(=O)[C@@](NC(=O)OC(C)(C)C)([C@@H]2CCCC[C@@H]2O)c3ccccc13	5.05	1.5	0.08	10.1021/acs.orglett.0c03305	IA
21179	21179	C[C@]1(Nc2ccc(OC(F)(F)F)cc2)C(=O)Nc3ccccc13	6.46	1.0	0.15	10.1002/chem.202100829	IA
21180	21180	C[C@@]1(Nc2ccc(OC(F)(F)F)cc2)C(=O)Nc3ccccc13	5.67	1.0	0.15	10.1002/chem.202100829	IA
21208	21208	CC(C)(C)N=C(Oc1ccc2ccccc2c1)[C@H](C(C(=O)OCc3ccccc3)C(=O)OCc4ccccc4)c5ccccc5	9.43	1.0	0.05	10.1021/acs.orglett.1c01792	IA
21209	21209	CC(C)(C)N=C(Oc1ccc2ccccc2c1)[C@@H](C(C(=O)OCc3ccccc3)C(=O)OCc4ccccc4)c5ccccc5	5.74	1.0	0.05	10.1021/acs.orglett.1c01792	IA
21331	21331	CN(Cc1ccccc1)[C@H](\C=C\C(=O)n2nc(C)c(C)c2C)c3ccc(C)cc3	5.089	1.0	0.02	10.1021/jacs.1c04367	IA
21332	21332	CN(Cc1ccccc1)[C@@H](\C=C\C(=O)n2nc(C)c(C)c2C)c3ccc(C)cc3	5.923	1.0	0.02	10.1021/jacs.1c04367	IA
21365	21365	COC(=O)c1ccc(cc1)[C@@H]2CC(=O)N(N2[S](=O)(=O)c3ccc(C)cc3)[S](=O)(=O)c4ccc(C)cc4	34.3	0.6	0.25	10.1002/anie.201606571	IA
21366	21366	COC(=O)c1ccc(cc1)[C@H]2CC(=O)N(N2[S](=O)(=O)c3ccc(C)cc3)[S](=O)(=O)c4ccc(C)cc4	50.3	0.6	0.25	10.1002/anie.201606571	IA
21443	21443	[O-][N+](=O)c1ccc(cc1)N([C@H]2OC(=O)c3ccccc23)[S](=O)(=O)c4ccccc4	26.4	0.6	0.1	10.1039/D1QO00212K	IA
21444	21444	[O-][N+](=O)c1ccc(cc1)N([C@@H]2OC(=O)c3ccccc23)[S](=O)(=O)c4ccccc4	51.5	0.6	0.1	10.1039/D1QO00212K	IA
21477	21477	Cc1cccc(c1)[S](=O)(=O)[C@@](C)(\C=C2/OC(=O)c3ccccc23)c4ccccc4	58.7	0.5	0.15	10.1021/jacs.1c13384	IA
21478	21478	Cc1cccc(c1)[S](=O)(=O)[C@](C)(\C=C2/OC(=O)c3ccccc23)c4ccccc4	52.3	0.5	0.15	10.1021/jacs.1c13384	IA
21499	21499	Cc1onc(c1)N([C@H]2OC(=O)c3ccccc23)[S](=O)(=O)c4ccc(N)cc4	39.7	0.6	0.2	10.1039/D1QO00212K	IA
21500	21500	Cc1onc(c1)N([C@@H]2OC(=O)c3ccccc23)[S](=O)(=O)c4ccc(N)cc4	52.6	0.6	0.2	10.1039/D1QO00212K	IA
21510	21510	CCOC(=O)[C@H]1[C@@H](CC(=O)N1NC(=O)c2cccc(Br)c2)c3ccccc3	47.4	0.7	0.052631579	10.1038/nchem.1710	IA
21511	21511	O=C(O[C@H]1OC(=O)c2ccccc12)c3ccc4ccccc4n3	47.6	0.6	0.1	10.1002/anie.201912926	IA
21512	21512	O=C(O[C@@H]1OC(=O)c2ccccc12)c3ccc4ccccc4n3	52.9	0.6	0.1	10.1002/anie.201912926	IA
21515	21515	O=C1Nc2ccccc2[C@]13Cc4oc5ccccc5c4C(=O)O3	47.2	0.75	0.5	10.1002/anie.201305861	IA
21516	21516	O=C1Nc2ccccc2[C@@]13Cc4oc5ccccc5c4C(=O)O3	53.0	0.75	0.5	10.1002/anie.201305861	IA
21625	21625	Clc1ccc(cc1)[C@H]2C=C(OC(=O)[C@H]2Cc3ccccc3)c4ccc(Cl)cc4	36.7	0.75	0.01	10.1021/ol303035r	IA
21626	21626	Clc1ccc(cc1)[C@@H]2C=C(OC(=O)[C@H]2Cc3ccccc3)c4ccc(Cl)cc4	56.3	0.75	0.01	10.1021/ol303035r	IA
21627	21627	[O-][N+](=O)c1ccccc1[C@@H]2CC(=C[C@H]2c3ccccc3)c4ccccc4	63.8	0.3	0.001	10.1038/nchem.1710	IA
21636	21636	CCOC(=O)[C@H]1[C@@H](CC(=O)N1NC(=O)c2ccccc2)c3occc3	63.7	0.7	0.052631579	10.1038/nchem.1710	IA
21637	21637	CCOC(=O)[C@H]1[C@@H](CC(=O)N1NC(=O)c2ccccc2)c3occc3	63.7	0.7	0.052631579	10.1038/nchem.1710	IA
21638	21638	CCOC(=O)[C@H]1[C@@H](CC(=O)N1NC(=O)c2ccccc2)c3occc3	63.7	0.7	0.052631579	10.1038/nchem.1710	IA
21639	21639	CCOC(=O)[C@H]1[C@@H](CC(=O)N1NC(=O)c2ccccc2)c3occc3	63.7	0.7	0.052631579	10.1038/nchem.1710	IA
21640	21640	CCOC(=O)[C@H]1[C@@H](CC(=O)N1NC(=O)c2ccccc2)c3occc3	63.7	0.7	0.052631579	10.1038/nchem.1710	IA
21653	21653	Cc1ccc(cc1)[S](=O)(=O)[C@@](C)(\C=C2/OC(=O)c3ccccc23)c4cccc5ccccc45	72.8	0.5	0.15	10.1021/jacs.1c13384	IA
21654	21654	Cc1ccc(cc1)[S](=O)(=O)[C@](C)(\C=C2/OC(=O)c3ccccc23)c4cccc5ccccc45	56.7	0.5	0.15	10.1021/jacs.1c13384	IA
21697	21697	Cc1ccc(cc1)[S](=O)(=O)N2C(=O)C[C@@H](C=C2c3ccc(Cl)cc3)c4ccccc4	33.5	0.7	0.1	10.1002/anie.201303247	IA
21698	21698	Cc1ccc(cc1)[S](=O)(=O)N2C(=O)C[C@H](C=C2c3ccc(Cl)cc3)c4ccccc4	57.8	0.7	0.1	10.1002/anie.201303247	IA
21710	21710	O=C1O[C@H](N2C(=O)c3ccccc3[S]2(=O)=O)c4ccccc14	84.0	0.6	0.2	10.1039/D1QO00212K	IA
21711	21711	O=C1O[C@@H](N2C(=O)c3ccccc3[S]2(=O)=O)c4ccccc14	58.3	0.6	0.2	10.1039/D1QO00212K	IA
21717	21717	C[C@]1(CC#Cc2ccc(CC#N)cc2)CN(Cc3ccccc3)C(=O)c4ccccc14	42.1	1.0	0.1	10.1002/anie.201913367	IA
21718	21718	C[C@@]1(CC#Cc2ccc(CC#N)cc2)CN(Cc3ccccc3)C(=O)c4ccccc14	58.5	1.0	0.1	10.1002/anie.201913367	IA
21728	21728	Cc1ccc(cc1)[S](=O)(=O)N2[C@@H](CC(=O)N2[S](=O)(=O)c3ccc(C)cc3)c4cccnc4	48.1	0.6	0.25	10.1002/anie.201606571	IA
21729	21729	Cc1ccc(cc1)[S](=O)(=O)N2[C@H](CC(=O)N2[S](=O)(=O)c3ccc(C)cc3)c4cccnc4	59.0	0.6	0.25	10.1002/anie.201606571	IA
21777	21777	C1CCC(CC1)[C@@H]2Cn3cccc3CN2	7.0	0.7	0.3	10.1002/adsc.201700431	IA
21778	21778	C1CCC(CC1)[C@H]2Cn3cccc3CN2	6.0	0.7	0.3	10.1002/adsc.201700431	IA
21781	21781	CCOC(=O)C([C@H](c1ccccc1)C(Oc2ccc3ccccc3c2)=Nc4c(C)cccc4Cl)C(=O)OCC	8.75	1.0	0.05	10.1021/acs.orglett.1c01792	IA
21782	21782	CCOC(=O)C([C@@H](c1ccccc1)C(Oc2ccc3ccccc3c2)=Nc4c(C)cccc4Cl)C(=O)OCC	6.0	1.0	0.05	10.1021/acs.orglett.1c01792	IA
21787	21787	Oc1ccccc1N2[C@H](CC(=C2c3ccccc3)C(=O)c4ccccc4)c5ccccc5	6.83	1.0	0.2	10.1039/D0CC05667G	IA
21788	21788	Oc1ccccc1N2[C@@H](CC(=C2c3ccccc3)C(=O)c4ccccc4)c5ccccc5	6.01	1.0	0.2	10.1039/D0CC05667G	IA
21802	21802	C[C@]1(Nc2ccccc2OC(F)(F)F)C(=O)Nc3ccccc13	5.46	1.0	0.1	10.1002/chem.202100829	IA
21803	21803	C[C@@]1(Nc2ccccc2OC(F)(F)F)C(=O)Nc3ccccc13	6.06	1.0	0.1	10.1002/chem.202100829	IA
21849	21849	Cc1ccccc1c2ccc3CN[C@@H](Cn23)c4ccccc4	6.9	0.7	0.3	10.1002/adsc.201700431	IA
21850	21850	Cc1ccccc1c2ccc3CN[C@H](Cn23)c4ccccc4	6.1	0.7	0.3	10.1002/adsc.201700431	IA
21868	21868	CN(Cc1ccccc1)[C@H](\C=C\C(=O)n2nc(C)c(C)c2C)c3ccc(F)cc3	5.606	1.0	0.02	10.1021/jacs.1c04367	IA
21869	21869	CN(Cc1ccccc1)[C@@H](\C=C\C(=O)n2nc(C)c(C)c2C)c3ccc(F)cc3	6.111	1.0	0.02	10.1021/jacs.1c04367	IA
21890	21890	Cc1ccc2C[C@](C(=C)c3ccccc3)(C(=O)NC(C)(C)C)C(=O)c2c1	4.77	1.0	0.1	10.1038/s41467/021/23105/z	IA
21891	21891	Cc1ccc2C[C@@](C(=C)c3ccccc3)(C(=O)NC(C)(C)C)C(=O)c2c1	6.15	1.0	0.1	10.1038/s41467/021/23105/z	IA
21892	21892	CN(Cc1ccc(cc1)C(F)(F)F)[C@H](\C=C\C(=O)n2nc(C)c(C)c2C)c3ccccc3	5.559	1.0	0.02	10.1021/jacs.1c04367	IA
21893	21893	CN(Cc1ccc(cc1)C(F)(F)F)[C@@H](\C=C\C(=O)n2nc(C)c(C)c2C)c3ccccc3	6.15	1.0	0.02	10.1021/jacs.1c04367	IA
22029	22029	CC(C)(C)NC(=O)[C@]1(Cc2ccccc2C1=O)C(=C)c3cccc(F)c3	5.19	1.0	0.1	10.1038/s41467/021/23105/z	IA
22030	22030	CC(C)(C)NC(=O)[C@@]1(Cc2ccccc2C1=O)C(=C)c3cccc(F)c3	6.33	1.0	0.1	10.1038/s41467/021/23105/z	IA
22041	22041	CCC(CC)(CC)NC(=O)[C@]1(Cc2ccccc2C1=O)C(=C)c3ccccc3	8.05	1.0	0.1	10.1038/s41467/021/23105/z	IA
22042	22042	CCC(CC)(CC)NC(=O)[C@@]1(Cc2ccccc2C1=O)C(=C)c3ccccc3	6.34	1.0	0.1	10.1038/s41467/021/23105/z	IA
22061	22061	COC(=O)[C@@]1(O[C@@H]1C(=O)OC(C)C)C(=Nc2ccc(Cl)cc2)C(=O)c3ccccc3	8.46	1.0	0.2	10.1021/acs.orglett.0c02108	IA
22094	22094	CC(C)(C)OC(=O)N1CC[C@]2(C[C@]2(CC=C)c3ccccc3)c4ccccc14	5.06	1.0	0.01	10.1038/s41929/020/0460/y	IA
22095	22095	CC(C)(C)OC(=O)N1CC[C@@]2(C[C@]2(CC=C)c3ccccc3)c4ccccc14	6.41	1.0	0.01	10.1038/s41929/020/0460/y	IA
22107	22107	CN(Cc1ccccc1)[C@H](\C=C\C(=O)n2nc(C)c(C)c2C)c3ccc(Cl)cc3	5.843	1.0	0.02	10.1021/jacs.1c04367	IA
22108	22108	CN(Cc1ccccc1)[C@@H](\C=C\C(=O)n2nc(C)c(C)c2C)c3ccc(Cl)cc3	6.457	1.0	0.02	10.1021/jacs.1c04367	IA
22110	22110	COC(=O)N1CC[C@]2([C@@H]1N(C)c3ccc(Cl)cc23)[C@@]4(C)C(=O)Nc5ccccc45	5.29	1.0	0.3	10.1021/acs.orglett.1c00260	IA
22171	22171	CC(C)(C)NC(=O)[C@]1(Cc2ccc(F)cc2C1=O)C(=C)c3ccccc3	4.48	1.0	0.1	10.1038/s41467/021/23105/z	IA
22172	22172	CC(C)(C)NC(=O)[C@@]1(Cc2ccc(F)cc2C1=O)C(=C)c3ccccc3	6.53	1.0	0.1	10.1038/s41467/021/23105/z	IA
22173	22173	COC(=O)N1CC[C@]2([C@@H]1N(C)c3ccc(OC)cc23)[C@@]4(C)C(=O)Nc5ccccc45	5.53	1.0	0.3	10.1021/acs.orglett.1c00260	IA
22174	22174	CCOC(=O)[C@H]1O[C@]1(C(=O)OC)C(=Nc2cccc(Cl)c2)C(=O)c3ccccc3	7.14	1.0	0.2	10.1021/acs.orglett.0c02108	IA
22175	22175	CCOC(=O)[C@@H]1O[C@]1(C(=O)OC)C(=Nc2cccc(Cl)c2)C(=O)c3ccccc3	6.53	1.0	0.2	10.1021/acs.orglett.0c02108	IA
22183	22183	CN(Cc1ccccc1)[C@H](\C=C\C(=O)n2nc(C)c(C)c2C)c3cscc3	5.939	1.0	0.02	10.1021/jacs.1c04367	IA
22184	22184	CN(Cc1ccccc1)[C@@H](\C=C\C(=O)n2nc(C)c(C)c2C)c3cscc3	6.567	1.0	0.02	10.1021/jacs.1c04367	IA
22186	22186	CC[C@@]1(C(=O)Nc2ccccc12)[C@]34CCN([C@H]3N(C)c5ccccc45)C(=O)OC	4.8	1.0	0.3	10.1021/acs.orglett.1c00260	IA
22220	22220	Cc1ccc(cc1)[S](=O)(=O)[C@@](C)(/C=C/2OC(=O)c3ccc(Cl)cc23)c4ccccc4	7.2	0.3	0.15	10.1021/jacs.1c13384	IA
22221	22221	Cc1ccc(cc1)[S](=O)(=O)[C@](C)(/C=C/2OC(=O)c3ccc(Cl)cc23)c4ccccc4	6.6	0.3	0.15	10.1021/jacs.1c13384	IA
22256	22256	COc1cccc(c1)[C@@H](CC(C)(C)C(=O)OC(C)(C)C)C#Cc2ccc(cc2)C#N	7.26	1.0	0.02	10.1021/jacs.0c03130	IA
22257	22257	COc1cccc(c1)[C@H](CC(C)(C)C(=O)OC(C)(C)C)C#Cc2ccc(cc2)C#N	6.65	1.0	0.02	10.1021/jacs.0c03130	IA
22295	22295	Cc1ccc2CN[C@@H](Cn12)c3ccccc3	7.2	0.7	0.3	10.1002/adsc.201700431	IA
22296	22296	Cc1ccc2CN[C@H](Cn12)c3ccccc3	6.7	0.7	0.3	10.1002/adsc.201700431	IA
22299	22299	Clc1ccc2N(C(=O)[C@]3(CCC(=O)O3)c2c1)C(c4ccccc4)(c5ccccc5)c6ccccc6	7.3	0.75	0.2	10.1002/chem.201501481	IA
22300	22300	Clc1ccc2N(C(=O)[C@@]3(CCC(=O)O3)c2c1)C(c4ccccc4)(c5ccccc5)c6ccccc6	6.7	0.75	0.2	10.1002/chem.201501481	IA
22359	22359	CC(C)(C)[C@@H]1CN(CCO1)C(=O)OCc2ccccc2	7.2	0.8	0.05	10.1039/D1SC04288B	IA
22360	22360	CC(C)(C)[C@H]1CN(CCO1)C(=O)OCc2ccccc2	6.8	0.8	0.05	10.1039/D1SC04288B	IA
22361	22361	Cc1ccc2n(C(=O)OC(C)(C)C)c3C[C@@](OC(=O)c3c2c1)(c4ccccc4)C(F)(F)F	7.4	0.65	0.05	10.1002/anie.201305861	IA
22362	22362	Cc1ccc2n(C(=O)OC(C)(C)C)c3C[C@](OC(=O)c3c2c1)(c4ccccc4)C(F)(F)F	6.8	0.65	0.05	10.1002/anie.201305861	IA
22365	22365	Brc1ccc2N(C(=O)[C@]3(CCC(=O)O3)c2c1)C(c4ccccc4)(c5ccccc5)c6ccccc6	7.5	0.75	0.2	10.1002/chem.201501481	IA
22366	22366	Brc1ccc2N(C(=O)[C@@]3(CCC(=O)O3)c2c1)C(c4ccccc4)(c5ccccc5)c6ccccc6	6.8	0.75	0.2	10.1002/chem.201501481	IA
22369	22369	Fc1ccc2N(C(=O)[C@]3(CCC(=O)O3)c2c1)C(c4ccccc4)(c5ccccc5)c6ccccc6	7.7	0.75	0.2	10.1002/chem.201501481	IA
22370	22370	Fc1ccc2N(C(=O)[C@@]3(CCC(=O)O3)c2c1)C(c4ccccc4)(c5ccccc5)c6ccccc6	6.8	0.75	0.2	10.1002/chem.201501481	IA
22376	22376	Cc1cccc2C[C@H](Cc3ccccc3)Nc12	7.8	1.0	0.01	10.1016/j.tet.2013.06.016	IA
22377	22377	Cc1cccc2C[C@@H](Cc3ccccc3)Nc12	6.8	1.0	0.01	10.1016/j.tet.2013.06.016	IA
22386	22386	COc1ccc(cc1)[C@H](c2[nH]c3c(Cl)cccc3c2CCC(=O)Sc4ccccc4)c5cc6OCOc6cc5O	8.48	1.0	0.3	10.1039/D0SC06162J	IA
22387	22387	COc1ccc(cc1)[C@@H](c2[nH]c3c(Cl)cccc3c2CCC(=O)Sc4ccccc4)c5cc6OCOc6cc5O	6.81	1.0	0.3	10.1039/D0SC06162J	IA
22410	22410	Oc1ccc2ccccc2c1[C@H](CC(=O)N3CCCCC3)c4ccccc4	7.79	1.0	0.2	10.1039/D0SC04340K	IA
22411	22411	Oc1ccc2ccccc2c1[C@@H](CC(=O)N3CCCCC3)c4ccccc4	6.85	1.0	0.2	10.1039/D0SC04340K	IA
22429	22429	CN(Cc1ccccc1)[C@H](\C=C\C(=O)n2nc(C)c(C)c2C)c3ccc(Br)cc3	6.198	1.0	0.02	10.1021/jacs.1c04367	IA
22430	22430	CN(Cc1ccccc1)[C@@H](\C=C\C(=O)n2nc(C)c(C)c2C)c3ccc(Br)cc3	6.892	1.0	0.02	10.1021/jacs.1c04367	IA
22431	22431	CN1CCN[C@H]([C@H]1c2ccccc2)c3ccccc3	10.8	0.8	0.3	10.1021/acs.orglett.6b01190	IA
22432	22432	CN1CCN[C@@H]([C@H]1c2ccccc2)c3ccccc3	6.9	0.8	0.3	10.1021/acs.orglett.6b01190	IA
22457	22457	FC(F)(F)Oc1ccc2N(C(=O)[C@]3(CCC(=O)O3)c2c1)C(c4ccccc4)(c5ccccc5)c6ccccc6	7.7	0.75	0.1	10.1002/chem.201501481	IA
22458	22458	FC(F)(F)Oc1ccc2N(C(=O)[C@@]3(CCC(=O)O3)c2c1)C(c4ccccc4)(c5ccccc5)c6ccccc6	6.9	0.75	0.1	10.1002/chem.201501481	IA
22463	22463	Cc1ccc2N(C(=O)[C@]3(CCC(=O)O3)c2c1)C(c4ccccc4)(c5ccccc5)c6ccccc6	7.9	0.75	0.2	10.1002/chem.201501481	IA
22464	22464	Cc1ccc2N(C(=O)[C@@]3(CCC(=O)O3)c2c1)C(c4ccccc4)(c5ccccc5)c6ccccc6	6.9	0.75	0.2	10.1002/chem.201501481	IA
22467	22467	COC(=O)C[C@]1(C(=O)N(C(=O)OC(C)(C)C)c2ccccc12)[C@]3(Cc4ccc(C)c(C)c4)C(=O)Nc5ccccc35	8.5	1.0	0.2	10.31635/ccschem.020.202000443	IA
22468	22468	COC(=O)C[C@@]1(C(=O)N(C(=O)OC(C)(C)C)c2ccccc12)[C@]3(Cc4ccc(C)c(C)c4)C(=O)Nc5ccccc35	6.9	1.0	0.2	10.31635/ccschem.020.202000443	IA
22488	22488	Cc1nn(c(C)c1C)C(=O)\C=C/[C@@](C)(N(CCCO)Cc2ccccc2)c3ccccc3	4.436	1.0	0.2	10.1021/jacs.1c04367	IA
22489	22489	Cc1nn(c(C)c1C)C(=O)\C=C/[C@](C)(N(CCCO)Cc2ccccc2)c3ccccc3	6.937	1.0	0.2	10.1021/jacs.1c04367	IA
22505	22505	CCOC(=O)[C@H]1[C@@H](CC(=O)N1NC(=O)c2ccc(Br)cc2)c3ccccc3	66.1	0.7	0.052631579	10.1038/nchem.1710	IA
22518	22518	Cc1ccc(cc1)[S](=O)(=O)N2C(=O)C[C@@H](C=C2c3ccccc3)c4ccc(Cl)cc4	64.1	0.7	0.05	10.1021/acs.orglett.7b03650	IA
22519	22519	Cc1ccc(cc1)[S](=O)(=O)N2C(=O)C[C@H](C=C2c3ccccc3)c4ccc(Cl)cc4	60.4	0.7	0.05	10.1021/acs.orglett.7b03650	IA
22628	22628	Cc1ccc(cc1)[S](=O)(=O)N2C(=O)C[C@H](C=C2c3ccc(Cl)cc3)c4ccccc4	41.1	0.5	0.1	10.1021/ol402877n	IA
22629	22629	Cc1ccc(cc1)[S](=O)(=O)N2C(=O)C[C@@H](C=C2c3ccc(Cl)cc3)c4ccccc4	66.2	0.5	0.1	10.1021/ol402877n	IA
22687	22687	CN1CCN[C@@H]([C@@H]1c2ccccc2)c3ccccc3	10.6	0.8	0.3	10.1039/D1QO01144H	IA
22728	22728	COC(=O)N1CC[C@]2([C@@H]1N(C)c3ccc(C)cc23)[C@@]4(C)C(=O)Nc5ccccc45	5.6	1.0	0.2	10.1021/acs.orglett.1c00260	IA
22739	22739	C[C@H](NC(=O)OC(C)(C)C)C(=O)c1ccccc1	8.54	1.0	0.05	10.1021/jacs.1c07726	IA
22740	22740	C[C@@H](NC(=O)OC(C)(C)C)C(=O)c1ccccc1	7.04	1.0	0.05	10.1021/jacs.1c07726	IA
22793	22793	COC(=O)C[C@]1(C(=O)N(C(=O)OC(C)(C)C)c2ccccc12)[C@]3(Cc4ccccc4C)C(=O)Nc5ccccc35	8.7	1.0	0.2	10.31635/ccschem.020.202000443	IA
22794	22794	COC(=O)C[C@@]1(C(=O)N(C(=O)OC(C)(C)C)c2ccccc12)[C@]3(Cc4ccccc4C)C(=O)Nc5ccccc35	7.1	1.0	0.2	10.31635/ccschem.020.202000443	IA
22825	22825	CC(=O)[C@@]1(CO1)c2ccc(cc2)[N+]([O-])=O	6.38	1.0	0.2	10.1021/acs.orglett.1c02588	IA
22826	22826	CC(=O)[C@]1(CO1)c2ccc(cc2)[N+]([O-])=O	7.15	1.0	0.2	10.1021/acs.orglett.1c02588	IA
22852	22852	CCOC(=O)[C@]1(CCC(=N1)c2ccccc2)[C@H](O)\C=C\c3ccccc3	10.4	1.0	0.2	10.31635/ccschem.021.202101044	IA
22853	22853	CCOC(=O)[C@@]1(CCC(=N1)c2ccccc2)[C@H](O)\C=C\c3ccccc3	7.2	1.0	0.2	10.31635/ccschem.021.202101044	IA
22880	22880	CCCCCC(=O)O\C(c1ccc(F)cc1)=C\2[C@H]([C@H](CCC)C=C2c3ccc(F)cc3)c4ccccc4	8.1	0.7	0.01	10.1002/anie.201408604	IA
22881	22881	CCCCCC(=O)O\C(c1ccc(F)cc1)=C\2[C@@H]([C@H](CCC)C=C2c3ccc(F)cc3)c4ccccc4	7.2	0.7	0.01	10.1002/anie.201408604	IA
22886	22886	C1N[C@@H](Cn2c1ccc2c3ccccc3)c4ccccc4	8.3	0.7	0.3	10.1002/adsc.201700431	IA
22887	22887	C1N[C@H](Cn2c1ccc2c3ccccc3)c4ccccc4	7.2	0.7	0.3	10.1002/adsc.201700431	IA
22888	22888	Fc1ccc(cc1)c2ccc3CN[C@@H](Cn23)c4ccccc4	8.4	0.7	0.3	10.1002/adsc.201700431	IA
22889	22889	Fc1ccc(cc1)c2ccc3CN[C@H](Cn23)c4ccccc4	7.2	0.7	0.3	10.1002/adsc.201700431	IA
23001	23001	CC(C)NC(=O)[C@]1(CCCc2ccccc2C1=O)C(=C)c3ccccc3	6.08	1.0	0.1	10.1038/s41467/021/23105/z	IA
23002	23002	CC(C)NC(=O)[C@@]1(CCCc2ccccc2C1=O)C(=C)c3ccccc3	7.36	1.0	0.1	10.1038/s41467/021/23105/z	IA
23021	23021	CC[C@H]1CC(=O)Oc2ccccc12	7.98	1.0	0.02	10.1039/D0SC04340K	IA
23022	23022	CC[C@@H]1CC(=O)Oc2ccccc12	7.39	1.0	0.02	10.1039/D0SC04340K	IA
23065	23065	COC(=O)[C@H]1[C@H]([C@@H]([C@H]2N1CCc3ccccc23)C(=O)n4nc(C)cc4C)c5ccc(F)cc5	6.63	1.0	0.1	10.1002/chem.202102476	IA
23081	23081	C[C@H]1[C@H](Cc2ccccc2)ON=C1c3ccccc3	8.85	0.8	0.1	10.1002/anie.201912408	IA
23082	23082	C[C@@H]1[C@H](Cc2ccccc2)ON=C1c3ccccc3	7.45	0.8	0.1	10.1002/anie.201912408	IA
23083	23083	CCOC(=O)C([C@@H](C(Oc1ccc2ccccc2c1)=Nc3ccc4ccccc4c3)c5ccccc5)C(=O)OCC	10.05	1.0	0.05	10.1021/acs.orglett.1c01792	IA
23084	23084	CCOC(=O)C([C@H](C(Oc1ccc2ccccc2c1)=Nc3ccc4ccccc4c3)c5ccccc5)C(=O)OCC	7.46	1.0	0.05	10.1021/acs.orglett.1c01792	IA
23095	23095	COc1ccc(cc1)[C@H](c2[nH]c3cccc(F)c3c2CCC(=O)Sc4ccccc4)c5cc6OCOc6cc5O	10.36	1.0	0.3	10.1039/D0SC06162J	IA
23096	23096	COc1ccc(cc1)[C@@H](c2[nH]c3cccc(F)c3c2CCC(=O)Sc4ccccc4)c5cc6OCOc6cc5O	7.49	1.0	0.3	10.1039/D0SC06162J	IA
23097	23097	COc1ccc(cc1)[C@H](c2[nH]c3cccc(Cl)c3c2CCC(=O)Sc4ccccc4)c5cc6OCOc6cc5O	9.66	1.0	0.3	10.1039/D0SC06162J	IA
23098	23098	COc1ccc(cc1)[C@@H](c2[nH]c3cccc(Cl)c3c2CCC(=O)Sc4ccccc4)c5cc6OCOc6cc5O	7.49	1.0	0.3	10.1039/D0SC06162J	IA
23121	23121	Cc1ccc(cc1)[C@@H]2Cn3c(CN2)c(Br)cc3c4ccccc4	8.2	0.7	0.3	10.1002/adsc.201700431	IA
23122	23122	Cc1ccc(cc1)[C@H]2Cn3c(CN2)c(Br)cc3c4ccccc4	7.5	0.7	0.3	10.1002/adsc.201700431	IA
23129	23129	CC(=O)N1[C@@H](c2ccccc2)c3ccc(Br)n3c4ccccc14	8.5	0.7	0.3	10.1002/adsc.201701450	IA
23130	23130	CC(=O)N1[C@H](c2ccccc2)c3ccc(Br)n3c4ccccc14	7.5	0.7	0.3	10.1002/adsc.201701450	IA
23171	23171	CCOC(=O)N1CC[C@]2([C@@H]1N(C)c3ccccc23)[C@@]4(C)C(=O)Nc5ccccc45	6.04	1.0	0.2	10.1021/acs.orglett.1c00260	IA
23189	23189	CC(C)(C)NC(=O)[C@]1(Cc2ccccc2C1=O)C(=C)c3ccc(F)cc3	8.46	1.0	0.05	10.1038/s41467/021/23105/z	IA
23190	23190	CC(C)(C)NC(=O)[C@@]1(Cc2ccccc2C1=O)C(=C)c3ccc(F)cc3	7.57	1.0	0.05	10.1038/s41467/021/23105/z	IA
23226	23226	Cc1ccc2c(C[C@](C(=C)c3ccccc3)(C(=O)NC(C)(C)C)C2=O)c1	6.54	1.0	0.02	10.1038/s41467/021/23105/z	IA
23227	23227	Cc1ccc2c(C[C@@](C(=C)c3ccccc3)(C(=O)NC(C)(C)C)C2=O)c1	7.6	1.0	0.02	10.1038/s41467/021/23105/z	IA
23230	23230	CCCCCC(=O)O\C(c1ccccc1)=C\2[C@H]([C@H](CCC)C=C2c3ccccc3)c4ccccc4	7.3	0.7	0.005	10.1002/anie.201408604	IA
23231	23231	CCCCCC(=O)O\C(c1ccccc1)=C\2[C@@H]([C@H](CCC)C=C2c3ccccc3)c4ccccc4	7.6	0.7	0.005	10.1002/anie.201408604	IA
23238	23238	C1N[C@@H](Cn2cccc12)c3ccccc3	8.4	0.7	0.25	10.1002/adsc.201700431	IA
23239	23239	C1N[C@H](Cn2cccc12)c3ccccc3	7.6	0.7	0.25	10.1002/adsc.201700431	IA
23249	23249	Cc1ccc(cc1)[C@@H]2Cn3cccc3CN2	8.7	0.7	0.25	10.1002/adsc.201700431	IA
23250	23250	Cc1ccc(cc1)[C@H]2Cn3cccc3CN2	7.6	0.7	0.25	10.1002/adsc.201700431	IA
23284	23284	COc1ccc(cc1)[C@H](c2[nH]c3cccc(C)c3c2CCC(=O)Sc4ccccc4)c5cc6OCOc6cc5O	9.31	1.0	0.3	10.1039/D0SC06162J	IA
23285	23285	COc1ccc(cc1)[C@@H](c2[nH]c3cccc(C)c3c2CCC(=O)Sc4ccccc4)c5cc6OCOc6cc5O	7.63	1.0	0.3	10.1039/D0SC06162J	IA
23302	23302	COc1ccccc1C2=N[C@]3([C@@H](C2)OC(=O)C(C)(C)C)C(=O)N(C(=O)OCc4ccccc4)c5ccccc35	8.36	1.0	0.2	10.1039/D0SC03776A	IA
23321	23321	COC(=O)C[C@]1(C(=O)N(C(=O)OC(C)(C)C)c2ccccc12)[C@]3(Cc4cccc(Cl)c4)C(=O)Nc5ccccc35	10.6	1.0	0.2	10.31635/ccschem.020.202000443	IA
23322	23322	COC(=O)C[C@@]1(C(=O)N(C(=O)OC(C)(C)C)c2ccccc12)[C@]3(Cc4cccc(Cl)c4)C(=O)Nc5ccccc35	7.7	1.0	0.2	10.31635/ccschem.020.202000443	IA
23364	23364	CCOC(=O)[C@@]1(CCC(=N1)c2ccccc2)[C@H](O)\C=C\c3ccccc3	9.6	1.0	0.2	10.31635/ccschem.021.202101044	IA
23367	23367	COC(=O)[C@H]1[C@H]([C@@H]([C@H]2N1CCc3ccccc23)C(=O)n4nc(C)cc4C)c5ccc(OC)cc5OC	6.633	1.0	0.05	10.1002/chem.202102476	IA
23391	23391	COC(=O)N1CC[C@]2([C@@H]1N(CC=C)c3ccccc23)[C@@]4(C)C(=O)Nc5ccccc45	5.71	1.0	0.2	10.1021/acs.orglett.1c00260	IA
23392	23392	COC(=O)N1CC[C@]2([C@@H]1N(C)c3ccccc23)[C@@]4(Cc5ccccc5C)C(=O)Nc6ccccc46	5.86	1.0	0.2	10.1021/acs.orglett.1c00260	IA
23405	23405	Cc1nn(c(C)c1C)C(=O)\C=C/[C@@H](N(CCCO)Cc2ccccc2)c3cscc3	9.265	1.0	0.1	10.1021/jacs.1c04367	IA
23406	23406	Cc1nn(c(C)c1C)C(=O)\C=C/[C@H](N(CCCO)Cc2ccccc2)c3cscc3	7.77	1.0	0.1	10.1021/jacs.1c04367	IA
23419	23419	Cc1ccc(cc1)[C@@H]2Cn3c(CN2)ccc3c4ccccc4	10.0	0.7	0.2	10.1002/adsc.201700431	IA
23420	23420	Cc1ccc(cc1)[C@H]2Cn3c(CN2)ccc3c4ccccc4	7.8	0.7	0.2	10.1002/adsc.201700431	IA
23466	23466	CCCC[C@H]1NCc2cc(F)ccc2[C@H]1F	9.6	0.8	0.2	10.1021/acs.orglett.7b02502	IA
23467	23467	CCCC[C@@H]1NCc2cc(F)ccc2[C@H]1F	7.8	0.8	0.2	10.1021/acs.orglett.7b02502	IA
23481	23481	COc1ccc(cc1)[C@H](c2[nH]c3c(C)cccc3c2CCC(=O)Sc4ccccc4)c5cc6OCOc6cc5O	11.15	1.0	0.3	10.1039/D0SC06162J	IA
23482	23482	COc1ccc(cc1)[C@@H](c2[nH]c3c(C)cccc3c2CCC(=O)Sc4ccccc4)c5cc6OCOc6cc5O	7.84	1.0	0.3	10.1039/D0SC06162J	IA
23483	23483	COC(=O)[C@H]1[C@H]([C@@H]([C@H]2N1CCc3ccccc23)C(=O)n4nc(C)cc4C)c5ccccc5OC	8.679	1.0	0.05	10.1002/chem.202102476	IA
23499	23499	COC(=O)N1CC[C@]2([C@@H]1N(C)c3ccccc23)[C@@]4(Cc5ccc(C)c(C)c5)C(=O)Nc6ccccc46	6.0	1.0	0.2	10.1021/acs.orglett.1c00260	IA
23502	23502	COc1ccc(cc1)[C@H](c2[nH]c3ccccc3c2CC(=O)n4nc(C)cc4C)c5cc6OCOc6cc5O	16.09	1.0	0.3	10.1039/D0SC06162J	IA
23503	23503	COc1ccc(cc1)[C@@H](c2[nH]c3ccccc3c2CC(=O)n4nc(C)cc4C)c5cc6OCOc6cc5O	7.89	1.0	0.3	10.1039/D0SC06162J	IA
23559	23559	CCOC(=O)C1=C(OC(=O)C[C@H]1c2ccc(C)cc2)\C=C\c3ccccc3	8.9	1.0	0.06	10.1002/adsc.200800174	IA
23560	23560	CCOC(=O)C1=C(OC(=O)C[C@@H]1c2ccc(C)cc2)\C=C\c3ccccc3	7.91	1.0	0.06	10.1002/adsc.200800174	IA
23593	23593	Cc1nn(c(C)c1C)C(=O)\C=C/[C@H](Cc2ccccc2)N(CCCO)Cc3ccccc3	6.949	1.0	0.1	10.1021/jacs.1c04367	IA
23594	23594	Cc1nn(c(C)c1C)C(=O)\C=C/[C@@H](Cc2ccccc2)N(CCCO)Cc3ccccc3	7.967	1.0	0.1	10.1021/jacs.1c04367	IA
23604	23604	CC(C)(C)NC(=O)[C@]1(Cc2ccccc2C1=O)C(=C)c3ccccc3F	5.88	1.0	0.1	10.1038/s41467/021/23105/z	IA
23605	23605	CC(C)(C)NC(=O)[C@@]1(Cc2ccccc2C1=O)C(=C)c3ccccc3F	7.98	1.0	0.1	10.1038/s41467/021/23105/z	IA
23609	23609	CN1C(=O)[C@@](NC(=O)OC(C)(C)C)([C@@H]2CCCCC2=O)c3cccc(C)c13	3.28	1.5	0.1	10.1021/acs.orglett.0c03305	IA
23624	23624	Ic1ccc(cn1)N([C@H]2OC(=O)c3ccccc23)[S](=O)(=O)c4ccccc4	41.9	0.6	0.1	10.1039/D1QO00212K	IA
23625	23625	Ic1ccc(cn1)N([C@@H]2OC(=O)c3ccccc23)[S](=O)(=O)c4ccccc4	71.9	0.6	0.1	10.1039/D1QO00212K	IA
23636	23636	CCOC(=O)[C@H]1[C@@H](CC(=O)N1NC(=O)c2ccccc2)c3ccc(OC)cc3	82.2	0.7	0.052631579	10.1038/nchem.1710	IA
23637	23637	CCOC(=O)[C@H]1[C@@H](CC(=O)N1NC(=O)c2ccccc2)c3ccc(OC)c(OC4CCCC4)c3	94.6	0.7	0.07	10.1038/nchem.1710	IA
23638	23638	CCOC(=O)[C@H]1[C@@H](CC(=O)N1NC(=O)c2ccccc2)c3ccc(OC)c(OC4CCCC4)c3	94.6	0.7	0.07	10.1038/nchem.1710	IA
23639	23639	CCOC(=O)[C@H]1[C@@H](CC(=O)N1NC(=O)c2ccccc2)c3ccc(OC)c(OC4CCCC4)c3	94.6	0.7	0.07	10.1038/nchem.1710	IA
23640	23640	CCOC(=O)[C@H]1[C@@H](CC(=O)N1NC(=O)c2ccccc2)c3ccc(OC)c(OC4CCCC4)c3	94.6	0.7	0.07	10.1038/nchem.1710	IA
23641	23641	CCOC(=O)[C@H]1[C@@H](CC(=O)N1NC(=O)c2ccccc2)c3ccc(OC)c(OC4CCCC4)c3	94.6	0.7	0.07	10.1038/nchem.1710	IA
23642	23642	CCOC(=O)[C@H]1[C@@H](CC(=O)N1NC(=O)c2ccccc2)c3ccc(OC)c(OC4CCCC4)c3	94.6	0.7	0.07	10.1038/nchem.1710	IA
23648	23648	Clc1ccc(cc1)[C@H]2C=C(OC(=O)[C@H]2Cc3ccccc3)c4ccccc4	50.2	0.75	0.005	10.1021/ol303035r	IA
23649	23649	Clc1ccc(cc1)[C@@H]2C=C(OC(=O)[C@H]2Cc3ccccc3)c4ccccc4	73.3	0.75	0.005	10.1021/ol303035r	IA
23660	23660	Cc1ccc(cc1)[S](=O)(=O)[C@@](C)([C@H]2O[C@@]23OC(=O)c4ccccc34)c5ccccc5	61.9	0.5	0.1	10.1021/jacs.1c13384	IA
23681	23681	COc1ccc(O)c(c1)[P@@](=O)(OC)c2cc(OC)ccc2OC(=O)c3cccc4ccccc34	63.8	0.7	0.15	10.1021/jacs.6b04624	IA
23682	23682	COc1ccc(O)c(c1)[P@](=O)(OC)c2cc(OC)ccc2OC(=O)c3cccc4ccccc34	77.5	0.7	0.15	10.1021/jacs.6b04624	IA
23691	23691	Cc1ccc(cc1)[S](=O)(=O)N2C(=O)C[C@H](C=C2c3ccc(Br)cc3)c4ccccc4	45.1	0.5	0.1	10.1021/ol402877n	IA
23692	23692	Cc1ccc(cc1)[S](=O)(=O)N2C(=O)C[C@@H](C=C2c3ccc(Br)cc3)c4ccccc4	78.3	0.5	0.1	10.1021/ol402877n	IA
23696	23696	CCOC(=O)[C@H]1[C@@H](CC(=O)N1NC(=O)c2ccc(F)cc2)c3ccccc3	93.4	0.7	0.1	10.1038/nchem.1710	IA
23697	23697	CCOC(=O)[C@H]1[C@@H](CC(=O)N1NC(=O)c2ccc(F)cc2)c3ccccc3	93.4	0.7	0.1	10.1038/nchem.1710	IA
23698	23698	CCOC(=O)[C@H]1[C@@H](CC(=O)N1NC(=O)c2ccc(F)cc2)c3ccccc3	93.4	0.7	0.1	10.1038/nchem.1710	IA
23699	23699	CCOC(=O)[C@H]1[C@@H](CC(=O)N1NC(=O)c2ccc(F)cc2)c3ccccc3	93.4	0.7	0.1	10.1038/nchem.1710	IA
23700	23700	CCOC(=O)[C@H]1[C@@H](CC(=O)N1NC(=O)c2ccc(F)cc2)c3ccccc3	93.4	0.7	0.1	10.1038/nchem.1710	IA
23701	23701	CCOC(=O)[C@H]1[C@@H](CC(=O)N1NC(=O)c2ccccc2)c3cccc4ccccc34	93.4	0.7	0.1	10.1038/nchem.1710	IA
23751	23751	COC(=O)C1CCN(CC1)[C@H](/C=C/C(=O)n2nc(C)c(C)c2C)c3ccccc3	7.013	1.0	0.05	10.1021/jacs.1c04367	IA
23752	23752	COC(=O)C1CCN(CC1)[C@@H](/C=C/C(=O)n2nc(C)c(C)c2C)c3ccccc3	8.021	1.0	0.05	10.1021/jacs.1c04367	IA
23760	23760	CC(C)(C)OC(=O)[C@@H]1CC(=N[C@@]12C(=O)N(C(=O)OC(C)(C)C)c3ccccc23)c4ccccc4	6.67	1.0	0.2	10.1039/D0SC03776A	IA
23771	23771	CCOC(=O)C([C@@H](C(Oc1ccc2ccccc2c1)=Nc3ccc(OC)cc3)c4ccccc4)C(=O)OCC	11.11	1.0	0.05	10.1021/acs.orglett.1c01792	IA
23772	23772	CCOC(=O)C([C@H](C(Oc1ccc2ccccc2c1)=Nc3ccc(OC)cc3)c4ccccc4)C(=O)OCC	8.06	1.0	0.05	10.1021/acs.orglett.1c01792	IA
23868	23868	COc1cc(cc(OC)c1OC)C2=N[C@@](C(=O)O2)(c3cccc(C)c3)[C@@]4(C)CC(C)(C)CO4	7.26	1.0	0.03	10.1016/j.tetlet.2011.08.123	IA
23872	23872	CCCCCCOC(=O)[C@H]1O[C@]1(C(=O)OC)C(=Nc2ccccc2)C(=O)c3ccccc3	9.39	1.0	0.1	10.1021/acs.orglett.0c02108	IA
23873	23873	CCCCCCOC(=O)[C@@H]1O[C@]1(C(=O)OC)C(=Nc2ccccc2)C(=O)c3ccccc3	8.16	1.0	0.1	10.1021/acs.orglett.0c02108	IA
23923	23923	Cc1ccc(C[C@@]2(C)COc3ccccc23)cc1	8.5	0.5	0.02	10.1002/anie.201907840	IA
23924	23924	Cc1ccc(C[C@]2(C)COc3ccccc23)cc1	8.2	0.5	0.02	10.1002/anie.201907840	IA
23957	23957	COC(=O)N1CC[C@]2([C@@H]1N(C)c3ccccc23)[C@@]4(Cc5sccc5)C(=O)Nc6ccccc46	5.9	1.0	0.3	10.1021/acs.orglett.1c00260	IA
23972	23972	CC(C)(C)NC(=O)[C@]1(Cc2ccccc2C1=O)C(=C)c3ccccc3	7.24	1.0	0.05	10.1038/s41467/021/23105/z	IA
23973	23973	CC(C)(C)NC(=O)[C@@]1(Cc2ccccc2C1=O)C(=C)c3ccccc3	8.28	1.0	0.05	10.1038/s41467/021/23105/z	IA
23978	23978	COC(=O)[C@@]1(O[C@@H]1C(=O)OCC(C)C)C(=Nc2ccccc2)C(=O)c3ccccc3	9.98	1.0	0.1	10.1021/acs.orglett.0c02108	IA
24071	24071	CCOC(=O)C1=C(OC(=O)C[C@H]1c2ccccc2)\C=C\c3ccccc3	9.89	1.0	0.06	10.1002/adsc.200800174	IA
24072	24072	CCOC(=O)C1=C(OC(=O)C[C@@H]1c2ccccc2)\C=C\c3ccccc3	8.36	1.0	0.06	10.1002/adsc.200800174	IA
24106	24106	COC(=O)C[C@]1(C(=O)N(C(=O)OC(C)(C)C)c2ccccc12)[C@]3(Cc4ccccc4)C(=O)Nc5ccccc35	10.8	1.0	0.2	10.31635/ccschem.020.202000443	IA
24107	24107	COC(=O)C[C@@]1(C(=O)N(C(=O)OC(C)(C)C)c2ccccc12)[C@]3(Cc4ccccc4)C(=O)Nc5ccccc35	8.4	1.0	0.2	10.31635/ccschem.020.202000443	IA
24118	24118	COC(=O)C[C@]1(C(=O)N(C(=O)OC(C)(C)C)c2ccccc12)[C@]3(C)C(=O)Nc4ccccc34	5.5	1.0	0.2	10.31635/ccschem.020.202000443	IA
24119	24119	COC(=O)C[C@@]1(C(=O)N(C(=O)OC(C)(C)C)c2ccccc12)[C@]3(C)C(=O)Nc4ccccc34	8.4	1.0	0.2	10.31635/ccschem.020.202000443	IA
24145	24145	COc1ccc(cc1)c2ccc3CN[C@@H](Cn23)c4ccccc4	9.5	0.7	0.3	10.1002/adsc.201700431	IA
24146	24146	COc1ccc(cc1)c2ccc3CN[C@H](Cn23)c4ccccc4	8.4	0.7	0.3	10.1002/adsc.201700431	IA
24156	24156	CC(C)(C)OC(=O)[C@@H](CC(=O)c1ccccc1)[C@@]2(C(=O)Nc3ccccc23)c4ncccc4Cl	11.65	1.0	0.3	10.1039/D0CC05621A	IA
24169	24169	COc1ccc(cc1)[C@H](c2[nH]c3ccccc3c2CCC(=O)n4nc(C)cc4C)c5cc6OCOc6cc5O	12.21	1.0	0.3	10.1039/D0SC06162J	IA
24170	24170	COc1ccc(cc1)[C@@H](c2[nH]c3ccccc3c2CCC(=O)n4nc(C)cc4C)c5cc6OCOc6cc5O	8.44	1.0	0.3	10.1039/D0SC06162J	IA
24228	24228	Cc1cccc(C[C@]2(C)COc3ccccc23)c1	9.0	0.5	0.01	10.1002/anie.201806372	IA
24229	24229	Cc1cccc(C[C@@]2(C)COc3ccccc23)c1	8.5	0.5	0.01	10.1002/anie.201806372	IA
24345	24345	Cc1ccccc1C[C@]2(C)COc3ccccc23	9.2	0.5	0.01	10.1002/anie.201806372	IA
24346	24346	Cc1ccccc1C[C@@]2(C)COc3ccccc23	8.6	0.5	0.01	10.1002/anie.201806372	IA
24351	24351	COc1ccc2N(C(=O)[C@]3(CCC(=O)O3)c2c1)C(c4ccccc4)(c5ccccc5)c6ccccc6	9.4	0.75	0.2	10.1002/chem.201501481	IA
24352	24352	COc1ccc2N(C(=O)[C@@]3(CCC(=O)O3)c2c1)C(c4ccccc4)(c5ccccc5)c6ccccc6	8.6	0.75	0.2	10.1002/chem.201501481	IA
24385	24385	CC(C)(C)OC(=O)C1=C(OC(=O)C[C@H]1c2ccc(cc2)[N+]([O-])=O)\C=C\c3ccccc3	10.18	1.0	0.15	10.1002/adsc.200800174	IA
24386	24386	CC(C)(C)OC(=O)C1=C(OC(=O)C[C@@H]1c2ccc(cc2)[N+]([O-])=O)\C=C\c3ccccc3	8.67	1.0	0.15	10.1002/adsc.200800174	IA
24404	24404	COc1cccc(c1)[C@@H]2Cn3cccc3CN2	10.3	0.7	0.25	10.1002/adsc.201700431	IA
24405	24405	COc1cccc(c1)[C@H]2Cn3cccc3CN2	8.7	0.7	0.25	10.1002/adsc.201700431	IA
24457	24457	C=C[C@H]1N(S(=O)(C2=C(C(C)C)C=C(C(C)C)C=C2C(C)C)=O)CCC3=C1NC4=C3C=C(C(C)(C)C)C=C4	11.2	0.6	0.05	10.1002/anie.201709595	IA
24458	24458	C=C[C@@H]1N(S(=O)(C2=C(C(C)C)C=C(C(C)C)C=C2C(C)C)=O)CCC3=C1NC4=C3C=C(C(C)(C)C)C=C4	8.72	0.6	0.05	10.1002/anie.201709595	IA
24531	24531	COc1cc(cc(OC)c1OC)C2=N[C@](C(=O)O2)(c3cccc(C)c3)[C@@]4(C)CC(C)(C)CO4	6.02	1.0	0.03	10.1016/j.tetlet.2011.08.123	IA
24544	24544	CC(C)[C@](C)(\C=C1/OC(=O)c2ccccc12)[S](=O)(=O)c3ccc(C)cc3	9.9	0.3	0.1	10.1021/jacs.1c13384	IA
24545	24545	CC(C)[C@@](C)(\C=C1/OC(=O)c2ccccc12)[S](=O)(=O)c3ccc(C)cc3	8.8	0.3	0.1	10.1021/jacs.1c13384	IA
24587	24587	CCOC(=O)C1(C[C@H]([C@H](N1)c2ccc(cc2)[N+]([O-])=O)C(C)=O)C(=O)OCC	19.26	1.0	0.3	10.1021/ol400983j	IA
24588	24588	CCOC(=O)C1(C[C@@H]([C@H](N1)c2ccc(cc2)[N+]([O-])=O)C(C)=O)C(=O)OCC	8.89	1.0	0.3	10.1021/ol400983j	IA
24615	24615	C[C@@]1(Cc2ccccc2)C(=O)C[C@]3([C@H](N=[N+]=[N-])c4ccccc4C3=O)C1=O	10.8	0.75	0.05	10.1002/anie.201810638	IA
24647	24647	C[C@]1(COc2ccccc12)Cc3ccc(cc3)C(F)(F)F	8.6	0.5	0.05	10.1002/anie.201806372	IA
24648	24648	C[C@@]1(COc2ccccc12)Cc3ccc(cc3)C(F)(F)F	8.9	0.5	0.05	10.1002/anie.201806372	IA
24667	24667	Cc1cccc2c1NC(=O)[C@]2([C@H](CC(=O)c3ccccc3)C(=O)OC(C)(C)C)c4ncccc4Br	10.13	1.0	0.3	10.1039/D0CC05621A	IA
24668	24668	Cc1cccc2c1NC(=O)[C@@]2([C@H](CC(=O)c3ccccc3)C(=O)OC(C)(C)C)c4ncccc4Br	8.91	1.0	0.3	10.1039/D0CC05621A	IA
24671	24671	C[C@]1(Nc2ccccc2F)C(=O)Nc3ccccc13	8.09	1.0	0.1	10.1002/chem.202100829	IA
24672	24672	C[C@@]1(Nc2ccccc2F)C(=O)Nc3ccccc13	8.91	1.0	0.1	10.1002/chem.202100829	IA
24673	24673	Cc1ccc2NC(=O)[C@@]([C@H](CC(=O)c3ccccc3)C(=O)OC(C)(C)C)(c2c1)c4ncccc4Br	10.65	1.0	0.3	10.1039/D0CC05621A	IA
24688	24688	COC(=O)N1CC[C@]2([C@@H]1N(C)c3ccccc23)[C@@]4(Cc5cccc(Cl)c5)C(=O)Nc6ccccc46	6.58	1.0	0.2	10.1021/acs.orglett.1c00260	IA
24700	24700	C[C@]1(Cc2ccccc2)CC(=NO1)c3ccccc3Cl	9.71	0.8	0.1	10.1002/anie.201912408	IA
24701	24701	C[C@@]1(Cc2ccccc2)CC(=NO1)c3ccccc3Cl	8.99	0.8	0.1	10.1002/anie.201912408	IA
24712	24712	Clc1ccnc(c1)N([C@H]2OC(=O)c3ccccc23)[S](=O)(=O)c4ccccc4	98.1	0.6	0.1	10.1039/D1QO00212K	IA
24713	24713	Clc1ccnc(c1)N([C@@H]2OC(=O)c3ccccc23)[S](=O)(=O)c4ccccc4	82.8	0.6	0.1	10.1039/D1QO00212K	IA
24728	24728	CCOC(=O)[C@H]1[C@@H](CC(=O)N1NC(=O)c2ccccc2)c3ccc(C)cc3	108.1	0.7	0.052631579	10.1038/nchem.1710	IA
24735	24735	COc1ccc(C[C@H]2[C@H](C=C(OC2=O)c3ccc(Cl)cc3)c4ccccc4)cc1	129.2	0.75	0.01	10.1021/ol303035r	IA
24736	24736	COc1ccc(C[C@@H]2[C@H](C=C(OC2=O)c3ccc(Cl)cc3)c4ccccc4)cc1	87.4	0.75	0.01	10.1021/ol303035r	IA
24742	24742	CCOC(=O)[C@H]1[C@H](CC(=O)N1NC(=O)c2ccccc2)c3ccccc3	110.2	0.7	0.052631579	10.1038/nchem.1710	IA
24743	24743	CCOC(=O)[C@@H]1[C@H](CC(=O)N1NC(=O)c2ccccc2)c3ccccc3	88.3	0.7	0.052631579	10.1038/nchem.1710	IA
24749	24749	Ic1ccc2N(C(=O)[C@]3(CCC(=O)O3)c2c1)C(c4ccccc4)(c5ccccc5)c6ccccc6	10.2	0.75	0.1	10.1002/chem.201501481	IA
24750	24750	Ic1ccc2N(C(=O)[C@@]3(CCC(=O)O3)c2c1)C(c4ccccc4)(c5ccccc5)c6ccccc6	9.0	0.75	0.1	10.1002/chem.201501481	IA
24790	24790	Cc1ccc(C[C@]2(C)COc3ccccc23)cc1	8.7	0.5	0.02	10.1002/anie.201806372	IA
24791	24791	Cc1ccc(C[C@@]2(C)COc3ccccc23)cc1	9.0	0.5	0.02	10.1002/anie.201806372	IA
24807	24807	COc1cc(cc(OC)c1OC)C2=N[C@@](C(=O)O2)(c3ccccc3)[C@@]4(C)CC5(CCC5)CO4	11.9	1.0	0.03	10.1016/j.tetlet.2011.08.123	IA
24808	24808	COC(=O)[C@@]1(O[C@@H]1C(=O)OC2CCCCC2)C(=Nc3ccccc3)C(=O)c4ccccc4	11.66	1.0	0.1	10.1021/acs.orglett.0c02108	IA
24817	24817	CCOC(=O)C1=C(OC(=O)C[C@H]1c2ccc(cc2)C(F)(F)F)\C=C\c3ccccc3	10.55	1.0	0.06	10.1002/adsc.200800174	IA
24818	24818	CCOC(=O)C1=C(OC(=O)C[C@@H]1c2ccc(cc2)C(F)(F)F)\C=C\c3ccccc3	9.05	1.0	0.06	10.1002/adsc.200800174	IA
24891	24891	COC(=O)C[C@]1(C(=O)N(C(=O)OC(C)(C)C)c2ccccc12)[C@]3(CC(C)C)C(=O)Nc4ccccc34	8.3	1.0	0.1	10.31635/ccschem.020.202000443	IA
24892	24892	COC(=O)C[C@@]1(C(=O)N(C(=O)OC(C)(C)C)c2ccccc12)[C@]3(CC(C)C)C(=O)Nc4ccccc34	9.1	1.0	0.1	10.31635/ccschem.020.202000443	IA
24967	24967	CC(C)(C)c1ccc(cc1)[S](=O)(=O)N2N=C(C[C@@]2(C)c3ccccc3)c4ccccc4	14.8	1.0	0.4	10.1038/s41929/020/0460/y	IA
24968	24968	CC(C)(C)c1ccc(cc1)[S](=O)(=O)N2N=C(C[C@]2(C)c3ccccc3)c4ccccc4	9.2	1.0	0.4	10.1038/s41929/020/0460/y	IA
24998	24998	Cc1ccc(C[C@@]2(C)COc3ccccc23)cc1F	9.6	0.5	0.01	10.1002/anie.201907840	IA
24999	24999	Cc1ccc(C[C@]2(C)COc3ccccc23)cc1F	9.2	0.5	0.01	10.1002/anie.201907840	IA
25119	25119	CN1C(=O)[C@@](NC(=O)OC(C)(C)C)([C@@H]2CCCCC2=O)c3cccc(Br)c13	4.56	1.5	0.1	10.1021/acs.orglett.0c03305	IA
25154	25154	CCCCCC(=O)O\C(c1ccc(Br)cc1)=C\2[C@H]([C@H](CCC)C=C2c3ccc(Br)cc3)c4cccc(OC)c4	10.7	0.7	0.01	10.1002/anie.201408604	IA
25155	25155	CCCCCC(=O)O\C(c1ccc(Br)cc1)=C\2[C@@H]([C@H](CCC)C=C2c3ccc(Br)cc3)c4cccc(OC)c4	9.4	0.7	0.01	10.1002/anie.201408604	IA
25209	25209	CC(C)[C@@]1(COc2ccccc12)Cc3ccccc3	8.8	0.5	0.01	10.1002/anie.201907840	IA
25210	25210	CC(C)[C@]1(COc2ccccc12)Cc3ccccc3	9.4	0.5	0.01	10.1002/anie.201907840	IA
25230	25230	OC1C[C@H](c2ccccc2)c3ccccc3O1	7.17	1.0	0.1	10.1039/D0SC04340K	IA
25231	25231	OC1C[C@@H](c2ccccc2)c3ccccc3O1	9.43	1.0	0.1	10.1039/D0SC04340K	IA
25251	25251	COC(=O)N1CC[C@]2([C@@H]1N(Cc3ccccc3)c4ccccc24)[C@@]5(C)C(=O)Nc6ccccc56	8.87	1.0	0.2	10.1021/acs.orglett.1c00260	IA
25265	25265	C[C@]1(COc2ccccc12)Cc3cc(F)cc(F)c3	10.2	0.5	0.02	10.1002/anie.201806372	IA
25266	25266	C[C@@]1(COc2ccccc12)Cc3cc(F)cc(F)c3	9.5	0.5	0.02	10.1002/anie.201806372	IA
25274	25274	COc1ccc(cc1)[C@@H]2Cn3cccc3CN2	11.2	0.7	0.25	10.1002/adsc.201700431	IA
25275	25275	COc1ccc(cc1)[C@H]2Cn3cccc3CN2	9.5	0.7	0.25	10.1002/adsc.201700431	IA
25310	25310	Cc1cccc(C[C@@]2(C)COc3ccccc23)c1	8.8	0.5	0.01	10.1002/anie.201907840	IA
25311	25311	Cc1cccc(C[C@]2(C)COc3ccccc23)c1	9.5	0.5	0.01	10.1002/anie.201907840	IA
25312	25312	C[C@]1(COc2ccccc12)Cc3cc(F)c(F)c(F)c3	8.8	0.5	0.05	10.1002/anie.201806372	IA
25313	25313	C[C@@]1(COc2ccccc12)Cc3cc(F)c(F)c(F)c3	9.5	0.5	0.05	10.1002/anie.201806372	IA
25336	25336	Cc1ccc(cc1)N2N=C(C)[C@@](C\C=C\CCO)(Cc3ccccc3)C2=O	6.467	1.0	0.3	10.1021/jacs.6b08236	IA
25337	25337	Cc1ccc(cc1)N2N=C(C)[C@](C\C=C\CCO)(Cc3ccccc3)C2=O	9.55	1.0	0.3	10.1021/jacs.6b08236	IA
25357	25357	Cc1ccc(cc1)N2N=C(C)[C@@](C\C=C\c3ccc(cc3)C(C)(C)C)(Cc4ccccc4)C2=O	7.427	1.0	0.2	10.1021/jacs.6b08236	IA
25358	25358	Cc1ccc(cc1)N2N=C(C)[C@](C\C=C\c3ccc(cc3)C(C)(C)C)(Cc4ccccc4)C2=O	9.584	1.0	0.2	10.1021/jacs.6b08236	IA
25374	25374	C[C@@]1(COc2ccccc12)Cc3ccc(cc3)C(F)(F)F	10.4	0.5	0.01	10.1002/anie.201907840	IA
25375	25375	C[C@]1(COc2ccccc12)Cc3ccc(cc3)C(F)(F)F	9.6	0.5	0.01	10.1002/anie.201907840	IA
25376	25376	COc1ccccc1C[C@]2(C)COc3ccccc23	10.6	0.5	0.05	10.1002/anie.201806372	IA
25377	25377	COc1ccccc1C[C@@]2(C)COc3ccccc23	9.6	0.5	0.05	10.1002/anie.201806372	IA
25381	25381	COc1ccccc1[C@@H]2Cn3cccc3CN2	11.4	0.7	0.15	10.1002/adsc.201700431	IA
25382	25382	COc1ccccc1[C@H]2Cn3cccc3CN2	9.6	0.7	0.15	10.1002/adsc.201700431	IA
25427	25427	Cc1ccccc1C[C@@]2(C)COc3ccccc23	8.7	0.5	0.01	10.1002/anie.201907840	IA
25428	25428	Cc1ccccc1C[C@]2(C)COc3ccccc23	9.6	0.5	0.01	10.1002/anie.201907840	IA
25430	25430	CC[C@@]1(COc2ccccc12)Cc3ccccc3	9.2	0.5	0.01	10.1002/anie.201907840	IA
25431	25431	CC[C@]1(COc2ccccc12)Cc3ccccc3	9.6	0.5	0.01	10.1002/anie.201907840	IA
25453	25453	COc1ccc(cc1)[C@H](c2[nH]c3ccc(OC)cc3c2CCC(=O)Sc4ccccc4)c5cc6OCOc6cc5O	11.84	1.0	0.3	10.1039/D0SC06162J	IA
25454	25454	COc1ccc(cc1)[C@@H](c2[nH]c3ccc(OC)cc3c2CCC(=O)Sc4ccccc4)c5cc6OCOc6cc5O	9.64	1.0	0.3	10.1039/D0SC06162J	IA
25476	25476	C[C@]1(COc2ccccc12)Cc3cccc4ccccc34	10.0	0.5	0.02	10.1002/anie.201806372	IA
25477	25477	C[C@@]1(COc2ccccc12)Cc3cccc4ccccc34	9.7	0.5	0.02	10.1002/anie.201806372	IA
25478	25478	COc1ccc(C[C@@]2(C)COc3ccccc23)cc1	10.1	0.5	0.05	10.1002/anie.201907840	IA
25479	25479	COc1ccc(C[C@]2(C)COc3ccccc23)cc1	9.7	0.5	0.05	10.1002/anie.201907840	IA
25482	25482	Fc1ccc(cc1)[C@@H]2Cn3cccc3CN2	10.5	0.7	0.15	10.1002/adsc.201700431	IA
25483	25483	Fc1ccc(cc1)[C@H]2Cn3cccc3CN2	9.7	0.7	0.15	10.1002/adsc.201700431	IA
25484	25484	CC[C@]1(Cc2n(C(=O)OC(C)(C)C)c3ccccc3c2C(=O)O1)C(F)(F)F	10.7	0.6	0.05	10.1002/anie.201305861	IA
25485	25485	CC[C@@]1(Cc2n(C(=O)OC(C)(C)C)c3ccccc3c2C(=O)O1)C(F)(F)F	9.7	0.6	0.05	10.1002/anie.201305861	IA
25496	25496	CCOC(=O)[C@]1(N[S](=O)(=O)c2ccccc12)[C@H]3CCC=C3O[Si](C(C)C)(C(C)C)C(C)C	12.6	1.0	0.1	10.1021/acs.orglett.0c00004	IA
25497	25497	CCOC(=O)[C@@]1(N[S](=O)(=O)c2ccccc12)[C@H]3CCC=C3O[Si](C(C)C)(C(C)C)C(C)C	9.7	1.0	0.1	10.1021/acs.orglett.0c00004	IA
25551	25551	O=C1C[C@H](Sc2ccccc2N1)[C@@H](N(Cc3ccccc3)Cc4ccccc4)c5ccccc5	10.279	1.0	0.07	10.1021/jacs.1c04367	IA
25563	25563	COC(=O)N1CC[C@]2([C@@H]1N(C)c3ccccc23)[C@@]4(CCN=[N+]=[N-])C(=O)Nc5ccccc45	7.09	1.0	0.2	10.1021/acs.orglett.1c00260	IA
25586	25586	C[C@]1(CC(=NN1[S](=O)(=O)c2ccccc2)c3ccccc3)c4ccccc4	17.11	1.0	0.4	10.1038/s41929/020/0460/y	IA
25587	25587	C[C@@]1(CC(=NN1[S](=O)(=O)c2ccccc2)c3ccccc3)c4ccccc4	9.77	1.0	0.4	10.1038/s41929/020/0460/y	IA
25596	25596	CCOC(=O)C1=C(OC(=O)C[C@H]1c2ccc(Cl)cc2)\C=C\c3ccccc3	11.09	1.0	0.06	10.1002/adsc.200800174	IA
25597	25597	CCOC(=O)C1=C(OC(=O)C[C@@H]1c2ccc(Cl)cc2)\C=C\c3ccccc3	9.78	1.0	0.06	10.1002/adsc.200800174	IA
25603	25603	C[C@]1(COc2ccc(Cl)cc12)Cc3ccccc3	10.8	0.5	0.01	10.1002/anie.201806372	IA
25604	25604	C[C@@]1(COc2ccc(Cl)cc12)Cc3ccccc3	9.8	0.5	0.01	10.1002/anie.201806372	IA
25644	25644	COC(=O)CC[C@@]1(O)C(=O)N(c2ccccc12)C(c3ccccc3)(c4ccccc4)c5ccccc5	7.0	0.75	0.2	10.1002/chem.201501481	IA
25645	25645	COC(=O)CC[C@]1(O)C(=O)N(c2ccccc12)C(c3ccccc3)(c4ccccc4)c5ccccc5	9.8	0.75	0.2	10.1002/chem.201501481	IA
25651	25651	CCOC(=O)[C@]1(CCC(=N1)c2ccccc2)[C@@H](O)\C=C\c3ccccc3	7.7	1.0	0.2	10.31635/ccschem.021.202101044	IA
25685	25685	CC(C)(C)NC(=O)[C@]1(Cc2ccccc2[C@@H]1O)C(=C)c3ccccc3	9.15	1.0	0.05	10.1038/s41467/021/23105/z	IA
25772	25772	C1CC=C(C1)C[C@]2(COc3ccccc23)Cc4ccccc4	9.4	0.5	0.01	10.1002/anie.201907840	IA
25773	25773	C1CC=C(C1)C[C@@]2(COc3ccccc23)Cc4ccccc4	9.9	0.5	0.01	10.1002/anie.201907840	IA
25776	25776	C[C@@]1(COc2ccccc12)Cc3cccc4ccccc34	9.6	0.5	0.02	10.1002/anie.201907840	IA
25777	25777	C[C@]1(COc2ccccc12)Cc3cccc4ccccc34	9.9	0.5	0.02	10.1002/anie.201907840	IA
25778	25778	Cc1cc2NC(=O)[C@@]([C@H](CC(=O)c3ccccc3)C(=O)OC(C)(C)C)(c2cc1C)c4ncccc4Br	12.11	1.0	0.3	10.1039/D0CC05621A	IA
25783	25783	COc1ccc(cc1)[C@@H](\C=C\C(=O)n2nc(C)c(C)c2C)N(C)Cc3ccccc3	7.948	1.0	0.02	10.1021/jacs.1c04367	IA
25784	25784	COc1ccc(cc1)[C@H](\C=C\C(=O)n2nc(C)c(C)c2C)N(C)Cc3ccccc3	9.914	1.0	0.02	10.1021/jacs.1c04367	IA
25793	25793	CC1=NN(c2ccccc2)C(=O)[C@]1(C\C=C\c3ccccc3)Cc4ccccc4	7.593	1.0	0.2	10.1021/jacs.6b08236	IA
25794	25794	CC1=NN(c2ccccc2)C(=O)[C@@]1(C\C=C\c3ccccc3)Cc4ccccc4	9.93	1.0	0.2	10.1021/jacs.6b08236	IA
25801	25801	OC1(C=C)C(=O)N(Cc2ccccc2)c3ccccc3[C@]1(CBr)c4ccccc4	7.71	1.0	0.1	10.1002/anie.202110315	IA
25802	25802	OC1(C=C)C(=O)N(Cc2ccccc2)c3ccccc3[C@@]1(CBr)c4ccccc4	9.94	1.0	0.1	10.1002/anie.202110315	IA
25805	25805	CCCCc1ccc(cc1)C2=N[C@]3([C@@H](C2)C(=O)OC(C)(C)C)C(=O)N(C(=O)OCc4ccccc4)c5ccccc35	12.54	1.0	0.2	10.1039/D0SC03776A	IA
25806	25806	CC(C)(C)OC(=O)[C@@H](CC(=O)c1cccc(Cl)c1)[C@@]2(C(=O)Nc3ccccc23)c4ncccc4Br	13.8	1.0	0.3	10.1039/D0CC05621A	IA
25848	25848	O=C1O[C@H](N(Cc2ccccn2)[S](=O)(=O)c3ccccc3)c4ccccc14	76.1	0.6	0.1	10.1039/D1QO00212K	IA
25849	25849	O=C1O[C@@H](N(Cc2ccccn2)[S](=O)(=O)c3ccccc3)c4ccccc14	94.1	0.6	0.1	10.1039/D1QO00212K	IA
25854	25854	COC(=O)C[C@@H](O)c1ccc(cc1)N(C)C	85.0	0.5	0.02	10.1016/j.gresc.2021.05.002	IA
25855	25855	COC(=O)C[C@H](O)c1ccc(cc1)N(C)C	95.0	0.5	0.02	10.1016/j.gresc.2021.05.002	IA
