# Supplementary material for: Retention time prediction for chromatographic enantioseparation by quantile geometry-enhanced graph neural network
Source: Nat Commun. 2023 May 29;14:3095. doi: 10.1038/s41467-023-38853-3 (PMC10227049; doi:10.1038/s41467-023-38853-3)
Supplement: Supplementary file 4 — Source Data [file 41467_2023_38853_MOESM4_ESM.zip › Source data/IC_charity.csv]

	Unnamed: 0	SMILES	RT	Speed	i-PrOH_proportion	Literature	Column
154	154	C[C@H](C[S](C)(=O)=O)c1ccccc1	4.61	0.5	0.3	10.1039/C8QO01291A	IC
155	155	C[C@@H](C[S](C)(=O)=O)c1ccccc1	4.91	0.5	0.3	10.1039/C8QO01291A	IC
266	266	C1CC(C1)[C@@H](C#Cc2ccccc2)c3ccccc3	5.15	1.0	0.002	10.1038/s41557/019/0346/2	IC
267	267	C1CC(C1)[C@H](C#Cc2ccccc2)c3ccccc3	5.62	1.0	0.002	10.1038/s41557/019/0346/2	IC
272	272	F[C@H]1CCO[C@]1(C(=O)c2ccc(F)cc2)c3ccc(F)cc3	6.53	1.0	0.1	10.1002/chem.201202444	IC
273	273	F[C@@H]1CCO[C@]1(C(=O)c2ccc(F)cc2)c3ccc(F)cc3	5.67	1.0	0.1	10.1002/chem.201202444	IC
278	278	CC(C)(C)NC(=O)[C@H](OC(=O)C12CC3CC(CC(C3)C1)C2)c4cc(Br)cc(Br)c4	6.7	1.0	0.3	10.1021/jacs.5b09117	IC
279	279	CC(C)(C)NC(=O)[C@@H](OC(=O)C12CC3CC(CC(C3)C1)C2)c4cc(Br)cc(Br)c4	5.7	1.0	0.3	10.1021/jacs.5b09117	IC
410	410	CC(C)C[C@@H](OC(=O)C(c1ccccc1)(c2ccccc2)c3ccccc3)C(=O)NC(C)(C)C	4.5	1.0	0.3	10.1021/jacs.5b09117	IC
411	411	CC(C)C[C@H](OC(=O)C(c1ccccc1)(c2ccccc2)c3ccccc3)C(=O)NC(C)(C)C	6.3	1.0	0.3	10.1021/jacs.5b09117	IC
430	430	CCCC[C@@H](OC(=O)C(c1ccccc1)(c2ccccc2)c3ccccc3)C(=O)NC(C)(C)CC(C)(C)C	5.0	1.0	0.3	10.1021/jacs.5b09117	IC
431	431	CCCC[C@H](OC(=O)C(c1ccccc1)(c2ccccc2)c3ccccc3)C(=O)NC(C)(C)CC(C)(C)C	6.4	1.0	0.3	10.1021/jacs.5b09117	IC
474	474	F[C@@H]1CCO[C@@]1(C(=O)c2ccc(F)cc2)c3ccc(F)cc3	5.67	1.0	0.1	10.1002/chem.201202444	IC
535	535	CC(C)(C)NC(=O)[C@H](OC(=O)C(c1ccccc1)(c2ccccc2)c3ccccc3)C(C)(C)C	4.7	1.0	0.3	10.1021/jacs.5b09117	IC
536	536	CC(C)(C)NC(=O)[C@@H](OC(=O)C(c1ccccc1)(c2ccccc2)c3ccccc3)C(C)(C)C	6.8	1.0	0.3	10.1021/jacs.5b09117	IC
572	572	Cc1cc(C)cc(c1)C(=O)[C@]2(OCCC[C@H]2Br)c3cc(C)cc(C)c3	8.64	1.0	0.05	10.1021/ja201794v	IC
573	573	Cc1cc(C)cc(c1)C(=O)[C@@]2(OCCC[C@H]2Br)c3cc(C)cc(C)c3	6.96	1.0	0.05	10.1021/ja201794v	IC
656	656	C\C(=C/[C@@H]1CC(CN1C(=S)Nc2cc(cc(c2)C(F)(F)F)C(F)(F)F)(c3ccccc3)c4ccccc4)c5cccc(Cl)c5	4.87	1.0	0.1	10.1002/anie.201900955	IC
657	657	C\C(=C/[C@H]1CC(CN1C(=S)Nc2cc(cc(c2)C(F)(F)F)C(F)(F)F)(c3ccccc3)c4ccccc4)c5cccc(Cl)c5	7.25	1.0	0.1	10.1002/anie.201900955	IC
685	685	Cc1cc(C)cc(c1)C(=O)[C@@]2(OCCC[C@@H]2F)c3cc(C)cc(C)c3	9.32	1.0	0.1	10.1002/chem.201202444	IC
747	747	CCCCCC[C@@H](OC(=O)C(c1ccccc1)(c2ccccc2)c3ccccc3)C(=O)NC(C)(C)C	5.3	1.0	0.3	10.1021/jacs.5b09117	IC
748	748	CCCCCC[C@H](OC(=O)C(c1ccccc1)(c2ccccc2)c3ccccc3)C(=O)NC(C)(C)C	7.6	1.0	0.3	10.1021/jacs.5b09117	IC
749	749	CCCC[C@@H](OC(=O)C(c1ccccc1)(c2ccccc2)c3ccccc3)C(=O)NC(C)(C)C	5.5	1.0	0.3	10.1021/jacs.5b09117	IC
750	750	CCCC[C@H](OC(=O)C(c1ccccc1)(c2ccccc2)c3ccccc3)C(=O)NC(C)(C)C	7.6	1.0	0.3	10.1021/jacs.5b09117	IC
804	804	O=C1C[C@@]2(C(=O)N(Cc3ccccc3)c4ccccc24)C(=C(O1)c5ccccc5)C(=O)c6ccccc6	6.5	1.0	0.1	10.1039/C8RA02009D	IC
805	805	O=C1C[C@]2(C(=O)N(Cc3ccccc3)c4ccccc24)C(=C(O1)c5ccccc5)C(=O)c6ccccc6	7.8	1.0	0.1	10.1039/C8RA02009D	IC
817	817	C\C(=C/[C@@H]1CC(CN1C(=S)Nc2cc(cc(c2)C(F)(F)F)C(F)(F)F)(c3ccccc3)c4ccccc4)c5cccc(Cl)c5	4.97	1.0	0.1	10.1002/anie.201900955	IC
818	818	C\C(=C/[C@H]1CC(CN1C(=S)Nc2cc(cc(c2)C(F)(F)F)C(F)(F)F)(c3ccccc3)c4ccccc4)c5cccc(Cl)c5	7.87	1.0	0.1	10.1002/anie.201900955	IC
842	842	C\C(=C/[C@@H]1CC(CN1C(=S)Nc2cc(cc(c2)C(F)(F)F)C(F)(F)F)(c3ccccc3)c4ccccc4)c5ccc(Cl)cc5	5.38	1.0	0.1	10.1002/anie.201900955	IC
843	843	C\C(=C/[C@H]1CC(CN1C(=S)Nc2cc(cc(c2)C(F)(F)F)C(F)(F)F)(c3ccccc3)c4ccccc4)c5ccc(Cl)cc5	7.91	1.0	0.1	10.1002/anie.201900955	IC
882	882	Cc1ccc(cc1)[C@H](C#C)C(=C)C(=O)OCc2ccccc2	7.61	1.0	0.01	10.1021/jacs.7b08207	IC
883	883	Cc1ccc(cc1)[C@@H](C#C)C(=C)C(=O)OCc2ccccc2	8.09	1.0	0.01	10.1021/jacs.7b08207	IC
884	884	CC(C)(C)NC(=O)[C@H](OC(=O)C(c1ccccc1)(c2ccccc2)c3ccccc3)C4CCCCC4	5.1	1.0	0.3	10.1021/jacs.5b09117	IC
885	885	CC(C)(C)NC(=O)[C@@H](OC(=O)C(c1ccccc1)(c2ccccc2)c3ccccc3)C4CCCCC4	8.1	1.0	0.3	10.1021/jacs.5b09117	IC
886	886	CC(C)[C@@H](OC(=O)C(c1ccccc1)(c2ccccc2)c3ccccc3)C(=O)NC(C)(C)C	6.0	1.0	0.3	10.1021/jacs.5b09117	IC
887	887	CC(C)[C@H](OC(=O)C(c1ccccc1)(c2ccccc2)c3ccccc3)C(=O)NC(C)(C)C	8.1	1.0	0.3	10.1021/jacs.5b09117	IC
888	888	CC(C)(C)O[P](=O)(OC(C)(C)C)C(=[N+]=[N-])[C@@H](c1cccc(c1)C(F)(F)F)c2c[nH]c3ccccc23	7.4	0.5	0.3	10.1021/acs.orglett.2c00213	IC
889	889	CC(C)(C)O[P](=O)(OC(C)(C)C)C(=[N+]=[N-])[C@H](c1cccc(c1)C(F)(F)F)c2c[nH]c3ccccc23	8.1	0.5	0.3	10.1021/acs.orglett.2c00213	IC
932	932	COC(=O)[C@@]1(N[C@@H]([C@@H](c2ccccc2)[C@]1(C)[N+]([O-])=O)c3ccccc3)c4ccccc4	9.26	1.0	0.1	10.1002/anie.201802492	IC
937	937	BrC[C@](Cc1ccccc1)(C(=O)c2ccccc2)c3ccccc3	7.68	1.0	0.01	10.1039/C1SC00295C	IC
938	938	BrC[C@@](Cc1ccccc1)(C(=O)c2ccccc2)c3ccccc3	8.25	1.0	0.01	10.1039/C1SC00295C	IC
949	949	C\C(=C/[C@@H]1CC(CN1C(=S)Nc2cc(cc(c2)C(F)(F)F)C(F)(F)F)(c3ccccc3)c4ccccc4)c5ccccc5	5.57	1.0	0.1	10.1002/anie.201900955	IC
950	950	C\C(=C/[C@H]1CC(CN1C(=S)Nc2cc(cc(c2)C(F)(F)F)C(F)(F)F)(c3ccccc3)c4ccccc4)c5ccccc5	8.29	1.0	0.1	10.1002/anie.201900955	IC
1005	1005	C[C@@H](C#Cc1ccccc1)c2ccc(Br)nc2	9.24	1.0	0.05	10.1038/s41557/019/0346/2	IC
1006	1006	C[C@H](C#Cc1ccccc1)c2ccc(Br)nc2	8.41	1.0	0.05	10.1038/s41557/019/0346/2	IC
1050	1050	CCOC(=O)CC[C@@H](C#Cc1ccccc1)c2ccccc2	10.32	1.0	0.01	10.1038/s41557/019/0346/2	IC
1051	1051	CCOC(=O)CC[C@H](C#Cc1ccccc1)c2ccccc2	8.56	1.0	0.01	10.1038/s41557/019/0346/2	IC
1058	1058	CC[C@@H](OC(=O)C(c1ccccc1)(c2ccccc2)c3ccccc3)C(=O)NC(C)(C)C	7.6	1.0	0.3	10.1021/jacs.5b09117	IC
1059	1059	CC[C@H](OC(=O)C(c1ccccc1)(c2ccccc2)c3ccccc3)C(=O)NC(C)(C)C	8.6	1.0	0.3	10.1021/jacs.5b09117	IC
1079	1079	C\C(=C/[C@@H]1CC(CN1C(=S)Nc2cc(cc(c2)C(F)(F)F)C(F)(F)F)(c3ccccc3)c4ccccc4)c5ccc(Cl)cc5	5.51	1.0	0.1	10.1002/anie.201900955	IC
1080	1080	C\C(=C/[C@H]1CC(CN1C(=S)Nc2cc(cc(c2)C(F)(F)F)C(F)(F)F)(c3ccccc3)c4ccccc4)c5ccc(Cl)cc5	8.63	1.0	0.1	10.1002/anie.201900955	IC
1099	1099	C\C(=C/[C@@H]1CC(CN1C(=S)Nc2cc(cc(c2)C(F)(F)F)C(F)(F)F)(c3ccccc3)c4ccccc4)c5ccc(F)cc5	5.51	1.0	0.1	10.1002/anie.201900955	IC
1100	1100	C\C(=C/[C@H]1CC(CN1C(=S)Nc2cc(cc(c2)C(F)(F)F)C(F)(F)F)(c3ccccc3)c4ccccc4)c5ccc(F)cc5	8.7	1.0	0.1	10.1002/anie.201900955	IC
1101	1101	Cc1cc(C)cc(c1)C(=O)[C@@]2(OCCC[C@@H]2Br)c3cc(C)cc(C)c3	6.99	1.0	0.05	10.1021/ja201794v	IC
1233	1233	CC(C)(C)O[P](=O)(OC(C)(C)C)C(=[N+]=[N-])[C@@H](c1ccccc1)c2c[nH]c3ccc(Br)cc23	7.7	0.5	0.3	10.1021/acs.orglett.2c00213	IC
1234	1234	CC(C)(C)O[P](=O)(OC(C)(C)C)C(=[N+]=[N-])[C@H](c1ccccc1)c2c[nH]c3ccc(Br)cc23	9.1	0.5	0.3	10.1021/acs.orglett.2c00213	IC
1235	1235	Cc1cccc2c1[nH]cc2[C@H](c3ccccc3)C(=[N+]=[N-])[P](=O)(OC(C)(C)C)OC(C)(C)C	8.3	0.5	0.3	10.1021/acs.orglett.2c00213	IC
1236	1236	Cc1cccc2c1[nH]cc2[C@@H](c3ccccc3)C(=[N+]=[N-])[P](=O)(OC(C)(C)C)OC(C)(C)C	9.1	0.5	0.3	10.1021/acs.orglett.2c00213	IC
1258	1258	C\C(=C/[C@@H]1CC(CN1C(=S)Nc2cc(cc(c2)C(F)(F)F)C(F)(F)F)(c3ccccc3)c4ccccc4)c5ccccc5	5.71	1.0	0.1	10.1002/anie.201900955	IC
1259	1259	C\C(=C/[C@H]1CC(CN1C(=S)Nc2cc(cc(c2)C(F)(F)F)C(F)(F)F)(c3ccccc3)c4ccccc4)c5ccccc5	9.15	1.0	0.1	10.1002/anie.201900955	IC
1262	1262	Cc1ccc(cc1)C(/C)=C/[C@@H]2CC(CN2C(=S)Nc3cc(cc(c3)C(F)(F)F)C(F)(F)F)(c4ccccc4)c5ccccc5	5.58	1.0	0.1	10.1002/anie.201900955	IC
1263	1263	Cc1ccc(cc1)C(/C)=C/[C@H]2CC(CN2C(=S)Nc3cc(cc(c3)C(F)(F)F)C(F)(F)F)(c4ccccc4)c5ccccc5	9.17	1.0	0.1	10.1002/anie.201900955	IC
1267	1267	COC(=O)C1=CNN=C([C@@H]1c2cccc3ccccc23)[P](=O)(OC(C)C)OC(C)C	11.661	0.5	0.5	10.1002/adsc.201600353	IC
1268	1268	COC(=O)C1=CNN=C([C@H]1c2cccc3ccccc23)[P](=O)(OC(C)C)OC(C)C	9.173	0.5	0.5	10.1002/adsc.201600353	IC
1281	1281	Cc1ccc(cc1)[S@](=O)c2cccc(C)n2	11.5	1.2	0.5	10.1021/acs.orglett.1c02918	IC
1282	1282	Cc1ccc(cc1)[S@@](=O)c2cccc(C)n2	9.2	1.2	0.5	10.1021/acs.orglett.1c02918	IC
1322	1322	Cc1cc(C)cc(c1)C(=O)[C@]2(OCCC[C@H]2F)c3cc(C)cc(C)c3	7.38	1.0	0.1	10.1002/chem.201202444	IC
1323	1323	Cc1cc(C)cc(c1)C(=O)[C@@]2(OCCC[C@H]2F)c3cc(C)cc(C)c3	9.32	1.0	0.1	10.1002/chem.201202444	IC
1370	1370	[CH2]=[C]=[C]([C@@H](C#C)c1ccccc1)C(=O)OCc2ccccc2	8.67	1.0	0.01	10.1021/jacs.7b08207	IC
1371	1371	[CH2]=[C]=[C]([C@H](C#C)c1ccccc1)C(=O)OCc2ccccc2	9.46	1.0	0.01	10.1021/jacs.7b08207	IC
1374	1374	CC(C)(C)O[P](=O)(OC(C)(C)C)C(=[N+]=[N-])[C@@H](c1ccccc1)c2c[nH]c3cc(Br)ccc23	7.9	0.5	0.3	10.1021/acs.orglett.2c00213	IC
1375	1375	CC(C)(C)O[P](=O)(OC(C)(C)C)C(=[N+]=[N-])[C@H](c1ccccc1)c2c[nH]c3cc(Br)ccc23	9.5	0.5	0.3	10.1021/acs.orglett.2c00213	IC
1435	1435	C[C@@H](C#Cc1ccccc1)c2cccc(C=O)c2	8.8	1.0	0.03	10.1038/s41557/019/0346/2	IC
1436	1436	C[C@H](C#Cc1ccccc1)c2cccc(C=O)c2	9.63	1.0	0.03	10.1038/s41557/019/0346/2	IC
1461	1461	Fc1ccccc1C(=O)[C@]2(OCCC[C@H]2Br)c3ccccc3F	12.34	1.0	0.1	10.1021/ja201794v	IC
1462	1462	Fc1ccccc1C(=O)[C@@]2(OCCC[C@H]2Br)c3ccccc3F	9.79	1.0	0.1	10.1021/ja201794v	IC
1512	1512	F[C@H]1CCCO[C@]1(C(=O)c2ccc3ccccc3c2)c4ccc5ccccc5c4	12.74	1.0	0.1	10.1002/chem.201202444	IC
1513	1513	F[C@@H]1CCCO[C@]1(C(=O)c2ccc3ccccc3c2)c4ccc5ccccc5c4	9.95	1.0	0.1	10.1002/chem.201202444	IC
1526	1526	CC(C)(C)O[P](=O)(OC(C)(C)C)C(=[N+]=[N-])[C@@H](c1ccc(F)cc1)c2c[nH]c3ccccc23	7.8	0.5	0.3	10.1021/acs.orglett.2c00213	IC
1527	1527	CC(C)(C)O[P](=O)(OC(C)(C)C)C(=[N+]=[N-])[C@H](c1ccc(F)cc1)c2c[nH]c3ccccc23	10.0	0.5	0.3	10.1021/acs.orglett.2c00213	IC
1552	1552	CC(C)(C)O[P](=O)(OC(C)(C)C)C(=[N+]=[N-])[C@@H](c1cccc(Cl)c1)c2c[nH]c3ccccc23	8.8	0.5	0.3	10.1021/acs.orglett.2c00213	IC
1553	1553	CC(C)(C)O[P](=O)(OC(C)(C)C)C(=[N+]=[N-])[C@H](c1cccc(Cl)c1)c2c[nH]c3ccccc23	10.1	0.5	0.3	10.1021/acs.orglett.2c00213	IC
1690	1690	CC(C)(C)CC(C)(C)NC(=O)[C@H](OC(=O)C(c1ccccc1)(c2ccccc2)c3ccccc3)c4cccc(c4)[N+]([O-])=O	6.2	1.0	0.3	10.1021/jacs.5b09117	IC
1691	1691	CC(C)(C)CC(C)(C)NC(=O)[C@@H](OC(=O)C(c1ccccc1)(c2ccccc2)c3ccccc3)c4cccc(c4)[N+]([O-])=O	10.5	1.0	0.3	10.1021/jacs.5b09117	IC
1694	1694	CC(C)O[P](=O)(OC(C)C)C(=[N+]=[N-])[C@@H](c1ccccc1)c2c[nH]c3ccccc23	8.9	0.5	0.3	10.1021/acs.orglett.2c00213	IC
1695	1695	CC(C)O[P](=O)(OC(C)C)C(=[N+]=[N-])[C@H](c1ccccc1)c2c[nH]c3ccccc23	10.5	0.5	0.3	10.1021/acs.orglett.2c00213	IC
1768	1768	C[C@H](CCCCN1C(=O)c2ccccc2C1=O)c3ccc(Cl)c(F)c3c4ccc(cn4)c5cc(cc(c5)C(F)(F)F)C(F)(F)F	9.26	0.7	0.2	10.1021/jacs.1c08562	IC
1769	1769	C[C@@H](CCCCN1C(=O)c2ccccc2C1=O)c3ccc(Cl)c(F)c3c4ccc(cn4)c5cc(cc(c5)C(F)(F)F)C(F)(F)F	10.7	0.7	0.2	10.1021/jacs.1c08562	IC
1898	1898	COc1ccc(cc1)C(/C)=C/[C@@H]2CC(CN2C(=S)Nc3cc(cc(c3)C(F)(F)F)C(F)(F)F)(c4ccccc4)c5ccccc5	7.64	1.0	0.1	10.1002/anie.201900955	IC
1899	1899	COc1ccc(cc1)C(/C)=C/[C@H]2CC(CN2C(=S)Nc3cc(cc(c3)C(F)(F)F)C(F)(F)F)(c4ccccc4)c5ccccc5	11.04	1.0	0.1	10.1002/anie.201900955	IC
1906	1906	C\C(=C/[C@@H]1CC(CN1C(=S)Nc2cccc(c2)C(F)(F)F)(c3ccccc3)c4ccccc4)c5ccccc5	7.35	1.0	0.2	10.1002/anie.201900955	IC
1907	1907	C\C(=C/[C@H]1CC(CN1C(=S)Nc2cccc(c2)C(F)(F)F)(c3ccccc3)c4ccccc4)c5ccccc5	11.09	1.0	0.2	10.1002/anie.201900955	IC
1914	1914	CC(=O)c1ccccc1C(=O)O[C@@H](C(=O)NC(C)(C)C)c2ccc(cc2)C(F)(F)F	7.3	1.0	0.3	10.1021/jacs.5b09117	IC
1915	1915	CC(=O)c1ccccc1C(=O)O[C@H](C(=O)NC(C)(C)C)c2ccc(cc2)C(F)(F)F	11.1	1.0	0.3	10.1021/jacs.5b09117	IC
1916	1916	CC(C)(C)O[P](=O)(OC(C)(C)C)C(=[N+]=[N-])[C@@H](c1sccc1)c2c[nH]c3ccccc23	10.0	0.5	0.3	10.1021/acs.orglett.2c00213	IC
1917	1917	CC(C)(C)O[P](=O)(OC(C)(C)C)C(=[N+]=[N-])[C@H](c1sccc1)c2c[nH]c3ccccc23	11.1	0.5	0.3	10.1021/acs.orglett.2c00213	IC
1924	1924	CC(C)[Si](C#Cc1cc(O)ccc1[S@@](=O)c2ccccn2)(C(C)C)C(C)C	9.8	0.8	0.15	10.1021/acs.orglett.1c02918	IC
1925	1925	CC(C)[Si](C#Cc1cc(O)ccc1[S@](=O)c2ccccn2)(C(C)C)C(C)C	11.1	0.8	0.15	10.1021/acs.orglett.1c02918	IC
1959	1959	CC[C@@H](C#Cc1ccccc1)c2cncnc2	13.73	1.0	0.1	10.1038/s41557/019/0346/2	IC
1960	1960	CC[C@H](C#Cc1ccccc1)c2cncnc2	11.17	1.0	0.1	10.1038/s41557/019/0346/2	IC
1965	1965	CC(C)(C)O[P](=O)(OC(C)(C)C)C(=[N+]=[N-])[C@H](c1ccccc1Cl)c2c[nH]c3ccccc23	8.2	0.5	0.3	10.1021/acs.orglett.2c00213	IC
1966	1966	CC(C)(C)O[P](=O)(OC(C)(C)C)C(=[N+]=[N-])[C@@H](c1ccccc1Cl)c2c[nH]c3ccccc23	11.2	0.5	0.3	10.1021/acs.orglett.2c00213	IC
2060	2060	CO[P](=O)(OC)C(=[N+]=[N-])[C@@H]1N(c2ccccc2)C(=Cc3ccccc13)c4ccc(OC(F)(F)F)cc4	10.6	0.5	0.3	10.1021/acs.orglett.1c02433	IC
2061	2061	CO[P](=O)(OC)C(=[N+]=[N-])[C@H]1N(c2ccccc2)C(=Cc3ccccc13)c4ccc(OC(F)(F)F)cc4	11.5	0.5	0.3	10.1021/acs.orglett.1c02433	IC
2084	2084	Cc1ccc(cc1)[C@H](C#C)[C](=[C]=[CH2])C(=O)OCc2ccccc2	10.59	1.0	0.01	10.1021/jacs.7b08207	IC
2085	2085	Cc1ccc(cc1)[C@@H](C#C)[C](=[C]=[CH2])C(=O)OCc2ccccc2	11.57	1.0	0.01	10.1021/jacs.7b08207	IC
2107	2107	CO[P](=O)(OC)C(=[N+]=[N-])[C@@]1(C)OC(=Cc2ccccc12)c3ccc(cc3)C(F)(F)F	12.408	0.5	0.3	10.1021/acs.orglett.9b02864	IC
2108	2108	CO[P](=O)(OC)C(=[N+]=[N-])[C@]1(C)OC(=Cc2ccccc12)c3ccc(cc3)C(F)(F)F	11.663	0.5	0.3	10.1021/acs.orglett.9b02864	IC
2116	2116	Cc1ccccc1[C@@H](c2c[nH]c3ccccc23)C(=[N+]=[N-])[P](=O)(OC(C)(C)C)OC(C)(C)C	7.8	0.5	0.3	10.1021/acs.orglett.2c00213	IC
2117	2117	Cc1ccccc1[C@H](c2c[nH]c3ccccc23)C(=[N+]=[N-])[P](=O)(OC(C)(C)C)OC(C)(C)C	11.7	0.5	0.3	10.1021/acs.orglett.2c00213	IC
2118	2118	CC(C)(C)O[P](=O)(OC(C)(C)C)C(=[N+]=[N-])[C@@H](c1ccccc1Br)c2c[nH]c3ccccc23	8.6	0.5	0.3	10.1021/acs.orglett.2c00213	IC
2119	2119	CC(C)(C)O[P](=O)(OC(C)(C)C)C(=[N+]=[N-])[C@H](c1ccccc1Br)c2c[nH]c3ccccc23	11.7	0.5	0.3	10.1021/acs.orglett.2c00213	IC
2179	2179	CCO[P](=O)(OCC)C(=[N+]=[N-])[C@@H](c1ccccc1)c2c[nH]c3ccccc23	10.3	0.5	0.3	10.1021/acs.orglett.2c00213	IC
2180	2180	CCO[P](=O)(OCC)C(=[N+]=[N-])[C@H](c1ccccc1)c2c[nH]c3ccccc23	11.8	0.5	0.3	10.1021/acs.orglett.2c00213	IC
2181	2181	CO[P](=O)(OC)C(=[N+]=[N-])[C@@H]1N(c2ccccc2)C(=Cc3ccccc13)c4ccc(cc4)C(F)(F)F	11.1	0.5	0.3	10.1021/acs.orglett.1c02433	IC
2182	2182	CO[P](=O)(OC)C(=[N+]=[N-])[C@H]1N(c2ccccc2)C(=Cc3ccccc13)c4ccc(cc4)C(F)(F)F	11.8	0.5	0.3	10.1021/acs.orglett.1c02433	IC
2206	2206	CC(C)O[P](=O)(OC(C)C)[C@@H]1N(c2ccccc2)C(=Cc3ccccc13)c4ccccc4	11.067	0.5	0.2	10.1021/acs.orglett.0c02487	IC
2207	2207	CC(C)O[P](=O)(OC(C)C)[C@H]1N(c2ccccc2)C(=Cc3ccccc13)c4ccccc4	11.889	0.5	0.2	10.1021/acs.orglett.0c02487	IC
2208	2208	CC(C)(C)O[P](=O)(OC(C)(C)C)C(=[N+]=[N-])[C@@H](c1ccc(cc1)[N+]([O-])=O)c2c[nH]c3ccccc23	10.7	0.5	0.3	10.1021/acs.orglett.2c00213	IC
2209	2209	CC(C)(C)O[P](=O)(OC(C)(C)C)C(=[N+]=[N-])[C@H](c1ccc(cc1)[N+]([O-])=O)c2c[nH]c3ccccc23	11.9	0.5	0.3	10.1021/acs.orglett.2c00213	IC
2220	2220	CCO[P](=O)(OCC)C(=[N+]=[N-])[C@@]1(C)OC(=Cc2ccccc12)c3ccccc3	13.715	0.5	0.3	10.1021/acs.orglett.9b02864	IC
2221	2221	CCO[P](=O)(OCC)C(=[N+]=[N-])[C@]1(C)OC(=Cc2ccccc12)c3ccccc3	11.93	0.5	0.3	10.1021/acs.orglett.9b02864	IC
2234	2234	CC(C)(C)O[P](=O)(OC(C)(C)C)C(=N/N)\[C@@H](c1ccccc1)c2c[nH]c3ccccc23	10.7	0.5	0.3	10.1021/acs.orglett.2c00213	IC
2235	2235	CC(C)(C)O[P](=O)(OC(C)(C)C)C(=N/N)\[C@H](c1ccccc1)c2c[nH]c3ccccc23	12.0	0.5	0.3	10.1021/acs.orglett.2c00213	IC
2328	2328	COC(=O)C1=CNN=C([C@@H]1c2cccc(F)c2)[P](=O)(OC)OC	15.669	0.5	0.5	10.1002/adsc.201600353	IC
2329	2329	COC(=O)C1=CNN=C([C@H]1c2cccc(F)c2)[P](=O)(OC)OC	12.287	0.5	0.5	10.1002/adsc.201600353	IC
2352	2352	COC(=O)C1=CNN=C([C@@H]1c2ccc(Cl)cc2)[P](=O)(OC)OC	13.364	0.5	0.5	10.1002/adsc.201600353	IC
2353	2353	COC(=O)C1=CNN=C([C@H]1c2ccc(Cl)cc2)[P](=O)(OC)OC	12.353	0.5	0.5	10.1002/adsc.201600353	IC
2376	2376	Fc1ccccc1C(=O)[C@@]2(OCCC[C@@H]2Br)c3ccccc3F	9.83	1.0	0.1	10.1021/ja201794v	IC
2382	2382	Br[C@@H]1CCCO[C@@]1(C(=O)c2ccc3ccccc3c2)c4ccc5ccccc5c4	13.29	1.0	0.05	10.1021/ja201794v	IC
2411	2411	CCOC(=O)N1C=Cc2ccccc2[C@@H]1C(=[N+]=[N-])C(=O)OC(C)(C)C	12.094	0.5	0.1	10.1039/D0CC03201H	IC
2412	2412	CCOC(=O)N1C=Cc2ccccc2[C@H]1C(=[N+]=[N-])C(=O)OC(C)(C)C	12.55	0.5	0.1	10.1039/D0CC03201H	IC
2445	2445	CC(C)(C)OC(=O)[C@](O)(C1CC1)C(=[N+]=[N-])[P](=O)(OC(C)(C)C)OC(C)(C)C	11.98	0.5	0.3	10.1021/acs.orglett.7b00128	IC
2446	2446	CC(C)(C)OC(=O)[C@@](O)(C1CC1)C(=[N+]=[N-])[P](=O)(OC(C)(C)C)OC(C)(C)C	12.681	0.5	0.3	10.1021/acs.orglett.7b00128	IC
2467	2467	CO[P](=O)(OC)C(=[N+]=[N-])[C@](O)(C(=O)OC(C)(C)C)c1ccc(cc1)C(F)(F)F	11.481	0.5	0.3	10.1021/acs.orglett.7b00128	IC
2468	2468	CO[P](=O)(OC)C(=[N+]=[N-])[C@@](O)(C(=O)OC(C)(C)C)c1ccc(cc1)C(F)(F)F	12.731	0.5	0.3	10.1021/acs.orglett.7b00128	IC
2475	2475	CO[P](=O)(OC)C(=[N+]=[N-])[C@@H]1N(c2ccccc2)C(=Cc3ccccc13)c4ccccc4Br	12.2	0.5	0.3	10.1021/acs.orglett.1c02433	IC
2476	2476	CO[P](=O)(OC)C(=[N+]=[N-])[C@H]1N(c2ccccc2)C(=Cc3ccccc13)c4ccccc4Br	12.8	0.5	0.3	10.1021/acs.orglett.1c02433	IC
2489	2489	COC(=O)C1=CNN=C([C@@H]1c2ccc(Br)cc2)[P](=O)(OC)OC	13.629	0.5	0.5	10.1002/adsc.201600353	IC
2490	2490	COC(=O)C1=CNN=C([C@H]1c2ccc(Br)cc2)[P](=O)(OC)OC	12.822	0.5	0.5	10.1002/adsc.201600353	IC
2497	2497	CO[P](=O)(OC)C(=[N+]=[N-])[C@@H](C(=C)C(=O)OC(C)(C)C)c1cccc2ccccc12	13.93	0.5	0.4	10.1002/adsc.201600353	IC
2498	2498	CO[P](=O)(OC)C(=[N+]=[N-])[C@H](C(=C)C(=O)OC(C)(C)C)c1cccc2ccccc12	12.89	0.5	0.4	10.1002/adsc.201600353	IC
2519	2519	COC(=O)C1=CNN=C([C@@H]1c2cccc3ccccc23)[P](=O)(OC(C)(C)C)OC(C)(C)C	13.57	0.5	0.5	10.1002/adsc.201600353	IC
2520	2520	COC(=O)C1=CNN=C([C@H]1c2cccc3ccccc23)[P](=O)(OC(C)(C)C)OC(C)(C)C	12.913	0.5	0.5	10.1002/adsc.201600353	IC
2525	2525	F[C@@H]1CCCO[C@@]1(C(=O)c2ccc3ccccc3c2)c4ccc5ccccc5c4	10.06	1.0	0.1	10.1002/chem.201202444	IC
2528	2528	C[C@@H](C#Cc1ccccc1)c2cccc(NC(C)=O)c2	14.66	1.0	0.1	10.1038/s41557/019/0346/2	IC
2529	2529	C[C@H](C#Cc1ccccc1)c2cccc(NC(C)=O)c2	12.96	1.0	0.1	10.1038/s41557/019/0346/2	IC
2555	2555	COC(=O)c1ccc(cc1)[C@@H](c2c[nH]c3ccccc23)C(=[N+]=[N-])[P](=O)(OC(C)(C)C)OC(C)(C)C	10.1	0.5	0.3	10.1021/acs.orglett.2c00213	IC
2556	2556	COC(=O)c1ccc(cc1)[C@H](c2c[nH]c3ccccc23)C(=[N+]=[N-])[P](=O)(OC(C)(C)C)OC(C)(C)C	13.1	0.5	0.3	10.1021/acs.orglett.2c00213	IC
2573	2573	C=CCOCC[C@H](C#C)C(=C)C(=O)OCc1ccccc1	10.01	1.0	0.01	10.1021/jacs.7b08207	IC
2574	2574	C=CCOCC[C@@H](C#C)C(=C)C(=O)OCc1ccccc1	13.13	1.0	0.01	10.1021/jacs.7b08207	IC
2592	2592	COC(=O)C1=CNN=C([C@@H]1c2ccc3ccccc3c2)[P](=O)(OC)OC	17.676	0.5	0.5	10.1002/adsc.201600353	IC
2593	2593	COC(=O)C1=CNN=C([C@H]1c2ccc3ccccc3c2)[P](=O)(OC)OC	13.225	0.5	0.5	10.1002/adsc.201600353	IC
2596	2596	CCO[P](=O)(OCC)C(=[N+]=[N-])[C@@H](C(=C)C(=O)OC)c1cccc2ccccc12	15.809	0.5	0.5	10.1002/adsc.201600353	IC
2597	2597	CCO[P](=O)(OCC)C(=[N+]=[N-])[C@H](C(=C)C(=O)OC)c1cccc2ccccc12	13.234	0.5	0.5	10.1002/adsc.201600353	IC
2637	2637	CC(C)(C)O[P](=O)(OC(C)(C)C)C(=[N+]=[N-])[C@@H](c1ccncc1)c2c[nH]c3ccccc23	15.5	0.5	0.3	10.1021/acs.orglett.2c00213	IC
2638	2638	CC(C)(C)O[P](=O)(OC(C)(C)C)C(=[N+]=[N-])[C@H](c1ccncc1)c2c[nH]c3ccccc23	13.4	0.5	0.3	10.1021/acs.orglett.2c00213	IC
2671	2671	CCO[P](=O)(OCC)C(=[N+]=[N-])[C@@H]1N(c2ccccc2)C(=Cc3ccccc13)c4ccccc4	11.3	0.5	0.3	10.1021/acs.orglett.1c02433	IC
2672	2672	CCO[P](=O)(OCC)C(=[N+]=[N-])[C@H]1N(c2ccccc2)C(=Cc3ccccc13)c4ccccc4	13.5	0.5	0.3	10.1021/acs.orglett.1c02433	IC
2673	2673	ClC1=CC(Cl)=CC(C2N(C3=CC=CC=C3)[C@@H](CP(OC)(OC)=O)C4=C(C=CC=C4)C2=[N+]=[N-])=C1	11.4	0.5	0.3	10.1021/acs.orglett.1c02433	IC
2674	2674	ClC1=CC(Cl)=CC(C2N(C3=CC=CC=C3)[C@H](CP(OC)(OC)=O)C4=C(C=CC=C4)C2=[N+]=[N-])=C1	13.5	0.5	0.3	10.1021/acs.orglett.1c02433	IC
2693	2693	Br[C@H]1CCCO[C@]1(C(=O)c2sccc2)c3sccc3	17.86	1.0	0.1	10.1021/ja201794v	IC
2694	2694	Br[C@@H]1CCCO[C@]1(C(=O)c2sccc2)c3sccc3	13.53	1.0	0.1	10.1021/ja201794v	IC
2695	2695	COC(=O)C(=C)[C@@H](c1ccccc1C)C(=[N+]=[N-])[P](=O)(OC)OC	21.079	0.5	0.5	10.1002/adsc.201600353	IC
2696	2696	COC(=O)C(=C)[C@H](c1ccccc1C)C(=[N+]=[N-])[P](=O)(OC)OC	13.538	0.5	0.5	10.1002/adsc.201600353	IC
2699	2699	Br[C@H]1CCCO[C@]1(C(=O)c2ccc3ccccc3c2)c4ccc5ccccc5c4	12.68	1.0	0.05	10.1021/ja201794v	IC
2700	2700	Br[C@@H]1CCCO[C@]1(C(=O)c2ccc3ccccc3c2)c4ccc5ccccc5c4	13.55	1.0	0.05	10.1021/ja201794v	IC
2701	2701	F[C@@H]1CCCO[C@]1(C(=O)c2sccc2)c3sccc3	17.43	1.0	0.15	10.1002/chem.201202444	IC
2745	2745	CC(=O)c1ccccc1C(=O)O[C@@H](C(=O)NC(C)(C)C)c2cc(Br)cc(Br)c2	8.5	1.0	0.3	10.1021/jacs.5b09117	IC
2746	2746	CC(=O)c1ccccc1C(=O)O[C@H](C(=O)NC(C)(C)C)c2cc(Br)cc(Br)c2	13.7	1.0	0.3	10.1021/jacs.5b09117	IC
2747	2747	CCc1ccc(cc1)[C@@H](c2c[nH]c3ccccc23)C(=[N+]=[N-])[P](=O)(OC(C)(C)C)OC(C)(C)C	8.6	0.5	0.3	10.1021/acs.orglett.2c00213	IC
2748	2748	CCc1ccc(cc1)[C@H](c2c[nH]c3ccccc23)C(=[N+]=[N-])[P](=O)(OC(C)(C)C)OC(C)(C)C	13.7	0.5	0.3	10.1021/acs.orglett.2c00213	IC
2749	2749	CC(C)(C)O[P](=O)(OC(C)(C)C)C(=[N+]=[N-])[C@H](c1c[nH]c2ccccc12)c3cccc4ccccc34	10.8	0.5	0.3	10.1021/acs.orglett.2c00213	IC
2750	2750	CC(C)(C)O[P](=O)(OC(C)(C)C)C(=[N+]=[N-])[C@@H](c1c[nH]c2ccccc12)c3cccc4ccccc34	13.7	0.5	0.3	10.1021/acs.orglett.2c00213	IC
2751	2751	CO[P](=O)(OC)C(=N/N)/[C@@H]1N(c2ccccc2)C(=Cc3ccccc13)c4cccc(F)c4	15.6	0.5	0.3	10.1021/acs.orglett.1c02433	IC
2752	2752	CO[P](=O)(OC)C(=N/N)/[C@H]1N(c2ccccc2)C(=Cc3ccccc13)c4cccc(F)c4	13.7	0.5	0.3	10.1021/acs.orglett.1c02433	IC
2782	2782	Cc1cccc(c1)[C@@H](c2c[nH]c3ccccc23)C(=[N+]=[N-])[P](=O)(OC(C)(C)C)OC(C)(C)C	9.2	0.5	0.3	10.1021/acs.orglett.2c00213	IC
2783	2783	Cc1cccc(c1)[C@H](c2c[nH]c3ccccc23)C(=[N+]=[N-])[P](=O)(OC(C)(C)C)OC(C)(C)C	13.8	0.5	0.3	10.1021/acs.orglett.2c00213	IC
2784	2784	CO[P](=O)(C[C@@H]1N(c2ccccc2)C(=Cc3ccccc13)c4cccc(F)c4)OC	12.2	0.5	0.3	10.1021/acs.orglett.1c02433	IC
2785	2785	CO[P](=O)(C[C@H]1N(c2ccccc2)C(=Cc3ccccc13)c4cccc(F)c4)OC	13.8	0.5	0.3	10.1021/acs.orglett.1c02433	IC
2802	2802	CC[C@@]1(OC(=Cc2ccccc12)c3ccccc3)C(=[N+]=[N-])[P](=O)(OC)OC	17.262	0.5	0.3	10.1021/acs.orglett.9b02864	IC
2803	2803	CC[C@]1(OC(=Cc2ccccc12)c3ccccc3)C(=[N+]=[N-])[P](=O)(OC)OC	13.83	0.5	0.3	10.1021/acs.orglett.9b02864	IC
2812	2812	CC(=O)c1ccccc1C(=O)O[C@@H](C(=O)NC(C)(C)C)c2cccc(Br)c2	10.0	1.0	0.3	10.1021/jacs.5b09117	IC
2813	2813	CC(=O)c1ccccc1C(=O)O[C@H](C(=O)NC(C)(C)C)c2cccc(Br)c2	13.9	1.0	0.3	10.1021/jacs.5b09117	IC
2828	2828	CO[P](=O)(OC)C(=[N+]=[N-])[C@@]1(C)OC(=Cc2ccccc12)c3cccc(C)c3	16.546	0.5	0.3	10.1021/acs.orglett.9b02864	IC
2829	2829	CO[P](=O)(OC)C(=[N+]=[N-])[C@]1(C)OC(=Cc2ccccc12)c3cccc(C)c3	13.925	0.5	0.3	10.1021/acs.orglett.9b02864	IC
2832	2832	COC(=O)C1=CNN=C([C@@H]1c2ccccc2)[P](=O)(OC)OC	26.466	0.5	0.5	10.1002/adsc.201600353	IC
2833	2833	COC(=O)C1=CNN=C([C@H]1c2ccccc2)[P](=O)(OC)OC	13.985	0.5	0.5	10.1002/adsc.201600353	IC
2836	2836	CO[P](=O)(OC)C(=[N+]=[N-])[C@@H](c1ccccc1)c2c[nH]c3ccccc23	12.1	0.5	0.3	10.1021/acs.orglett.2c00213	IC
2837	2837	CO[P](=O)(OC)C(=[N+]=[N-])[C@H](c1ccccc1)c2c[nH]c3ccccc23	14.0	0.5	0.3	10.1021/acs.orglett.2c00213	IC
2851	2851	CO[P](=O)(OC)C(=[N+]=[N-])[C@@]1(C)OC(=Cc2ccccc12)c3cccc(F)c3	16.596	0.5	0.3	10.1021/acs.orglett.9b02864	IC
2852	2852	CO[P](=O)(OC)C(=[N+]=[N-])[C@]1(C)OC(=Cc2ccccc12)c3cccc(F)c3	14.047	0.5	0.3	10.1021/acs.orglett.9b02864	IC
2853	2853	C[C@@H](C#Cc1ccccc1)c2cnc3ccccc3c2	18.3	1.0	0.03	10.1038/s41557/019/0346/2	IC
2854	2854	C[C@H](C#Cc1ccccc1)c2cnc3ccccc3c2	14.05	1.0	0.03	10.1038/s41557/019/0346/2	IC
2861	2861	CC(=O)C1=C(C)OC(=O)C[C@@]12C(=O)N(Cc3ccccc3)c4ccccc24	6.8	1.0	0.1	10.1039/C8RA02009D	IC
2862	2862	CC(=O)C1=C(C)OC(=O)C[C@]12C(=O)N(Cc3ccccc3)c4ccccc24	14.1	1.0	0.1	10.1039/C8RA02009D	IC
2888	2888	Cc1ccc2[nH]cc([C@H](c3ccccc3)C(=[N+]=[N-])[P](=O)(OC(C)(C)C)OC(C)(C)C)c2c1	8.6	0.5	0.3	10.1021/acs.orglett.2c00213	IC
2889	2889	Cc1ccc2[nH]cc([C@@H](c3ccccc3)C(=[N+]=[N-])[P](=O)(OC(C)(C)C)OC(C)(C)C)c2c1	14.2	0.5	0.3	10.1021/acs.orglett.2c00213	IC
2890	2890	CO[P](=O)(OC)C(=[N+]=[N-])[C@@H]1N(c2ccccc2)C(=Cc3ccccc13)c4cccc(F)c4	12.2	0.5	0.3	10.1021/acs.orglett.1c02433	IC
2891	2891	CO[P](=O)(OC)C(=[N+]=[N-])[C@H]1N(c2ccccc2)C(=Cc3ccccc13)c4cccc(F)c4	14.2	0.5	0.3	10.1021/acs.orglett.1c02433	IC
2911	2911	CO[P](=O)(OC)C(=[N+]=[N-])[C@@]1(C)OC(=Cc2ccccc12)c3cccc(Cl)c3	16.648	0.5	0.3	10.1021/acs.orglett.9b02864	IC
2912	2912	CO[P](=O)(OC)C(=[N+]=[N-])[C@]1(C)OC(=Cc2ccccc12)c3cccc(Cl)c3	14.237	0.5	0.3	10.1021/acs.orglett.9b02864	IC
2926	2926	CCO[P](=O)(OCC)C1=NNC=C([C@H]1c2cccc3ccccc23)C(=O)OC	25.621	0.5	0.4	10.1002/adsc.201600353	IC
2927	2927	CCO[P](=O)(OCC)C1=NNC=C([C@@H]1c2cccc3ccccc23)C(=O)OC	14.335	0.5	0.4	10.1002/adsc.201600353	IC
2946	2946	CO[P](=O)(OC)C(=[N+]=[N-])[C@@H]1N(c2cccc(Cl)c2)C(=Cc3ccccc13)c4ccccc4	12.5	0.5	0.3	10.1021/acs.orglett.1c02433	IC
2947	2947	CO[P](=O)(OC)C(=[N+]=[N-])[C@H]1N(c2cccc(Cl)c2)C(=Cc3ccccc13)c4ccccc4	14.4	0.5	0.3	10.1021/acs.orglett.1c02433	IC
2966	2966	CO[P](=O)(OC)[C@@H]1N(c2ccc(OC(C)C)cc2)C(=Cc3c(F)cccc13)c4ccccc4	16.391	0.5	0.2	10.1021/acs.orglett.0c02487	IC
2967	2967	CO[P](=O)(OC)[C@H]1N(c2ccc(OC(C)C)cc2)C(=Cc3c(F)cccc13)c4ccccc4	14.45	0.5	0.2	10.1021/acs.orglett.0c02487	IC
2981	2981	CO[P](=O)(OC)C(=[N+]=[N-])[C@@H]1N(c2ccccc2)C(=Cc3ccccc13)c4ccc(F)cc4	12.9	0.5	0.3	10.1021/acs.orglett.1c02433	IC
2982	2982	CO[P](=O)(OC)C(=[N+]=[N-])[C@H]1N(c2ccccc2)C(=Cc3ccccc13)c4ccc(F)cc4	14.5	0.5	0.3	10.1021/acs.orglett.1c02433	IC
2983	2983	CO[P](=O)(OC)C(=[N+]=[N-])[C@@H]1N(c2ccccc2)C(=Cc3ccccc13)c4ccc(Cl)cc4	13.0	0.5	0.3	10.1021/acs.orglett.1c02433	IC
2984	2984	CO[P](=O)(OC)C(=[N+]=[N-])[C@H]1N(c2ccccc2)C(=Cc3ccccc13)c4ccc(Cl)cc4	14.5	0.5	0.3	10.1021/acs.orglett.1c02433	IC
2991	2991	CCO[P](=O)(OCC)[C@@H]1N(c2ccccc2)C(=Cc3ccccc13)c4ccccc4	15.356	0.5	0.2	10.1021/acs.orglett.0c02487	IC
2992	2992	CCO[P](=O)(OCC)[C@H]1N(c2ccccc2)C(=Cc3ccccc13)c4ccccc4	14.505	0.5	0.2	10.1021/acs.orglett.0c02487	IC
3003	3003	C\C(=C/[C@@H]1CC2(CCCCC2)CN1C(=S)Nc3cc(cc(c3)C(F)(F)F)C(F)(F)F)c4ccccc4	15.83	0.3	0.06	10.1002/anie.201900955	IC
3004	3004	C\C(=C/[C@H]1CC2(CCCCC2)CN1C(=S)Nc3cc(cc(c3)C(F)(F)F)C(F)(F)F)c4ccccc4	14.53	0.3	0.06	10.1002/anie.201900955	IC
3015	3015	[O-][N+](=O)C[C@@H](Sc1ccccc1)c2ccccc2	15.6	0.5	0.1	10.1002/adsc.201700109	IC
3016	3016	[O-][N+](=O)C[C@H](Sc1ccccc1)c2ccccc2	14.6	0.5	0.1	10.1002/adsc.201700109	IC
3031	3031	CCc1ccc(cc1)C2=Cc3ccccc3[C@](C)(O2)C(=[N+]=[N-])[P](=O)(OC)OC	15.716	0.5	0.3	10.1021/acs.orglett.9b02864	IC
3032	3032	CCc1ccc(cc1)C2=Cc3ccccc3[C@@](C)(O2)C(=[N+]=[N-])[P](=O)(OC)OC	14.608	0.5	0.3	10.1021/acs.orglett.9b02864	IC
3033	3033	CCOC(OCC)C#C[C@H](C)c1ccccc1C(=O)NC(C)(C)C	19.4	0.8	0.05	10.1038/s41467/019/13705/1	IC
3034	3034	CCOC(OCC)C#C[C@@H](C)c1ccccc1C(=O)NC(C)(C)C	14.65	0.8	0.05	10.1038/s41467/019/13705/1	IC
3038	3038	CO[P](=O)(OC)C(=[N+]=[N-])[C@@H]1N(c2ccc(F)cc2)C(=Cc3ccccc13)c4ccccc4	12.2	0.5	0.3	10.1021/acs.orglett.1c02433	IC
3039	3039	CO[P](=O)(OC)C(=[N+]=[N-])[C@H]1N(c2ccc(F)cc2)C(=Cc3ccccc13)c4ccccc4	14.7	0.5	0.3	10.1021/acs.orglett.1c02433	IC
3040	3040	CCc1ccc(cc1)C2=Cc3ccccc3[C@@H](N2c4ccccc4)C(=[N+]=[N-])[P](=O)(OC)OC	12.8	0.5	0.3	10.1021/acs.orglett.1c02433	IC
3041	3041	CCc1ccc(cc1)C2=Cc3ccccc3[C@H](N2c4ccccc4)C(=[N+]=[N-])[P](=O)(OC)OC	14.7	0.5	0.3	10.1021/acs.orglett.1c02433	IC
3042	3042	CO[P](=O)(OC)C(=[N+]=[N-])[C@@H]1N(c2ccccc2)C(=Cc3ccccc13)c4cccc5ccccc45	13.2	0.5	0.3	10.1021/acs.orglett.1c02433	IC
3043	3043	CO[P](=O)(OC)C(=[N+]=[N-])[C@H]1N(c2ccccc2)C(=Cc3ccccc13)c4cccc5ccccc45	14.7	0.5	0.3	10.1021/acs.orglett.1c02433	IC
3065	3065	C\C(=C/[C@@H]1CC2(CCCC2)CN1C(=S)Nc3cc(cc(c3)C(F)(F)F)C(F)(F)F)c4ccccc4	18.33	0.5	0.02	10.1002/anie.201900955	IC
3066	3066	C\C(=C/[C@H]1CC2(CCCC2)CN1C(=S)Nc3cc(cc(c3)C(F)(F)F)C(F)(F)F)c4ccccc4	14.76	0.5	0.02	10.1002/anie.201900955	IC
3079	3079	CC(C)(C)O[P](=O)(OC(C)(C)C)C(=[N+]=[N-])[C@@H](c1occc1)c2c[nH]c3ccccc23	11.6	0.5	0.3	10.1021/acs.orglett.2c00213	IC
3080	3080	CC(C)(C)O[P](=O)(OC(C)(C)C)C(=[N+]=[N-])[C@H](c1occc1)c2c[nH]c3ccccc23	14.8	0.5	0.3	10.1021/acs.orglett.2c00213	IC
3081	3081	COc1cccc(c1)[C@@H](c2c[nH]c3ccccc23)C(=[N+]=[N-])[P](=O)(OC(C)(C)C)OC(C)(C)C	17.2	0.5	0.3	10.1021/acs.orglett.2c00213	IC
3082	3082	COc1cccc(c1)[C@H](c2c[nH]c3ccccc23)C(=[N+]=[N-])[P](=O)(OC(C)(C)C)OC(C)(C)C	14.8	0.5	0.3	10.1021/acs.orglett.2c00213	IC
3103	3103	CO[P](=O)(OC)C(=[N+]=[N-])[C@@]1(C)OC(=Cc2ccc(C)cc12)c3ccccc3	16.76	0.5	0.3	10.1021/acs.orglett.9b02864	IC
3104	3104	CO[P](=O)(OC)C(=[N+]=[N-])[C@]1(C)OC(=Cc2ccc(C)cc12)c3ccccc3	14.809	0.5	0.3	10.1021/acs.orglett.9b02864	IC
3117	3117	CO[P](=O)(OC)C(=[N+]=[N-])[C@@H]1N(c2ccccc2)C(=Cc3ccccc13)c4ccc(Br)cc4	13.3	0.5	0.3	10.1021/acs.orglett.1c02433	IC
3118	3118	CO[P](=O)(OC)C(=[N+]=[N-])[C@H]1N(c2ccccc2)C(=Cc3ccccc13)c4ccc(Br)cc4	14.9	0.5	0.3	10.1021/acs.orglett.1c02433	IC
3140	3140	CO[P](=O)(OC)C(=[N+]=[N-])[C@@]1(C)OC(=Cc2ccccc12)c3ccccc3	17.816	0.5	0.3	10.1021/acs.orglett.9b02864	IC
3141	3141	CO[P](=O)(OC)C(=[N+]=[N-])[C@]1(C)OC(=Cc2ccccc12)c3ccccc3	14.961	0.5	0.3	10.1021/acs.orglett.9b02864	IC
3142	3142	[O-][N+](=O)c1cccc(c1)[C@]2(CC(F)(F)F)CC3(CCCC3)CO2	15.76	0.5	0.02	10.1002/anie.201702925	IC
3143	3143	[O-][N+](=O)c1cccc(c1)[C@@]2(CC(F)(F)F)CC3(CCCC3)CO2	14.97	0.5	0.02	10.1002/anie.201702925	IC
3156	3156	CO[P](=O)(OC)C(=[N+]=[N-])[C@@H]1N(c2ccccc2)C(=Cc3ccccc13)c4cc(C)cc(C)c4	11.6	0.5	0.3	10.1021/acs.orglett.1c02433	IC
3157	3157	CO[P](=O)(OC)C(=[N+]=[N-])[C@H]1N(c2ccccc2)C(=Cc3ccccc13)c4cc(C)cc(C)c4	15.0	0.5	0.3	10.1021/acs.orglett.1c02433	IC
3166	3166	CO[P](=O)(OC)C(=[N+]=[N-])[C@@]1(C)OC(=Cc2cc(C)ccc12)c3ccccc3	18.883	0.5	0.3	10.1021/acs.orglett.9b02864	IC
3167	3167	CO[P](=O)(OC)C(=[N+]=[N-])[C@]1(C)OC(=Cc2cc(C)ccc12)c3ccccc3	15.028	0.5	0.3	10.1021/acs.orglett.9b02864	IC
3172	3172	CC(C)(C)O[P](=O)(OC(C)(C)C)C(=[N+]=[N-])[C@@H](c1ccccc1)c2c[nH]c3c(Cl)cccc23	13.7	0.5	0.3	10.1021/acs.orglett.2c00213	IC
3173	3173	CC(C)(C)O[P](=O)(OC(C)(C)C)C(=[N+]=[N-])[C@H](c1ccccc1)c2c[nH]c3c(Cl)cccc23	15.1	0.5	0.3	10.1021/acs.orglett.2c00213	IC
3184	3184	COC(=O)C1=CNN=C([C@@H]1c2ccc(C)cc2)[P](=O)(OC)OC	22.718	0.5	0.5	10.1002/adsc.201600353	IC
3185	3185	COC(=O)C1=CNN=C([C@H]1c2ccc(C)cc2)[P](=O)(OC)OC	15.101	0.5	0.5	10.1002/adsc.201600353	IC
3199	3199	CO[P](=O)(OC)C(=[N+]=[N-])[C@@]1(C)OC(=Cc2ccccc12)c3ccc(C)cc3	16.625	0.5	0.3	10.1021/acs.orglett.9b02864	IC
3200	3200	CO[P](=O)(OC)C(=[N+]=[N-])[C@]1(C)OC(=Cc2ccccc12)c3ccc(C)cc3	15.153	0.5	0.3	10.1021/acs.orglett.9b02864	IC
3203	3203	Cc1ccc2c([nH]cc2[C@H](c3ccccc3)C(=[N+]=[N-])[P](=O)(OC(C)(C)C)OC(C)(C)C)c1	9.4	0.5	0.3	10.1021/acs.orglett.2c00213	IC
3204	3204	Cc1ccc2c([nH]cc2[C@@H](c3ccccc3)C(=[N+]=[N-])[P](=O)(OC(C)(C)C)OC(C)(C)C)c1	15.2	0.5	0.3	10.1021/acs.orglett.2c00213	IC
3222	3222	C\C(=C/[C@@H]1CC(CN1C(=S)Nc2ccc(Cl)cc2)(c3ccccc3)c4ccccc4)c5ccccc5	18.54	1.0	0.1	10.1002/anie.201900955	IC
3223	3223	C\C(=C/[C@H]1CC(CN1C(=S)Nc2ccc(Cl)cc2)(c3ccccc3)c4ccccc4)c5ccccc5	15.27	1.0	0.1	10.1002/anie.201900955	IC
3236	3236	CC(C)(C)O[P](=O)(OC(C)(C)C)C(=[N+]=[N-])[C@@H](c1ccccc1)c2c[nH]c3ccccc23	10.1	0.5	0.3	10.1021/acs.orglett.2c00213	IC
3237	3237	CC(C)(C)O[P](=O)(OC(C)(C)C)C(=[N+]=[N-])[C@H](c1ccccc1)c2c[nH]c3ccccc23	15.3	0.5	0.3	10.1021/acs.orglett.2c00213	IC
3268	3268	C\C(=C/[C@@H]1CC(CN1C(=S)Nc2ccc(cc2)C#N)(c3ccccc3)c4ccccc4)c5ccccc5	19.28	1.0	0.25	10.1002/anie.201900955	IC
3269	3269	C\C(=C/[C@H]1CC(CN1C(=S)Nc2ccc(cc2)C#N)(c3ccccc3)c4ccccc4)c5ccccc5	15.37	1.0	0.25	10.1002/anie.201900955	IC
3290	3290	COC(=O)C(=C)[C@@H](c1cccc(F)c1)C(=[N+]=[N-])[P](=O)(OC)OC	18.491	0.5	0.4	10.1002/adsc.201600353	IC
3291	3291	COC(=O)C(=C)[C@H](c1cccc(F)c1)C(=[N+]=[N-])[P](=O)(OC)OC	15.474	0.5	0.4	10.1002/adsc.201600353	IC
3302	3302	CO[P](=O)(OC)C(=[N+]=[N-])[C@@H]1N(c2ccccc2)C(=Cc3ccccc13)c4cccc(Br)c4	12.7	0.5	0.3	10.1021/acs.orglett.1c02433	IC
3303	3303	CO[P](=O)(OC)C(=[N+]=[N-])[C@H]1N(c2ccccc2)C(=Cc3ccccc13)c4cccc(Br)c4	15.5	0.5	0.3	10.1021/acs.orglett.1c02433	IC
3348	3348	CC(=O)c1ccccc1C(=O)O[C@@H](C(=O)NC(C)(C)C)c2ccc(F)cc2	11.0	1.0	0.3	10.1021/jacs.5b09117	IC
3349	3349	CC(=O)c1ccccc1C(=O)O[C@H](C(=O)NC(C)(C)C)c2ccc(F)cc2	15.7	1.0	0.3	10.1021/jacs.5b09117	IC
3352	3352	COC(=O)C1=CNN=C([C@@H]1c2ccccc2C)[P](=O)(OC)OC	18.742	0.5	0.5	10.1002/adsc.201600353	IC
3353	3353	COC(=O)C1=CNN=C([C@H]1c2ccccc2C)[P](=O)(OC)OC	15.7	0.5	0.5	10.1002/adsc.201600353	IC
3376	3376	C\C(=C/[C@@H]1CC(CN1C(=S)Nc2ccc(cc2)C#N)(c3ccccc3)c4ccccc4)c5ccccc5	19.6	1.0	0.25	10.1002/anie.201900955	IC
3377	3377	C\C(=C/[C@H]1CC(CN1C(=S)Nc2ccc(cc2)C#N)(c3ccccc3)c4ccccc4)c5ccccc5	15.77	1.0	0.25	10.1002/anie.201900955	IC
3382	3382	CO[P](=O)(OC)C(=[N+]=[N-])[C@@H]1N(c2ccccc2)C(=Cc3ccccc13)c4ccccn4	14.9	0.5	0.3	10.1021/acs.orglett.1c02433	IC
3383	3383	CO[P](=O)(OC)C(=[N+]=[N-])[C@H]1N(c2ccccc2)C(=Cc3ccccc13)c4ccccn4	15.8	0.5	0.3	10.1021/acs.orglett.1c02433	IC
3501	3501	CO[P](=O)(OC)C(=[N+]=[N-])[C@@H]1N(c2ccccc2)C(=Cc3ccccc13)c4sccc4	14.1	0.5	0.3	10.1021/acs.orglett.1c02433	IC
3502	3502	CO[P](=O)(OC)C(=[N+]=[N-])[C@H]1N(c2ccccc2)C(=Cc3ccccc13)c4sccc4	16.3	0.5	0.3	10.1021/acs.orglett.1c02433	IC
3519	3519	CCOC(=O)C(=C)[C@@H](c1cccc2ccccc12)C(=[N+]=[N-])[P](=O)(OC)OC	20.437	0.5	0.4	10.1002/adsc.201600353	IC
3520	3520	CCOC(=O)C(=C)[C@H](c1cccc2ccccc12)C(=[N+]=[N-])[P](=O)(OC)OC	16.317	0.5	0.4	10.1002/adsc.201600353	IC
3527	3527	CCOC(=O)N1C=Cc2c(Cl)cccc2[C@@H]1C(=[N+]=[N-])C(=O)OCC	19.826	0.5	0.1	10.1039/D0CC03201H	IC
3528	3528	CCOC(=O)N1C=Cc2c(Cl)cccc2[C@H]1C(=[N+]=[N-])C(=O)OCC	16.341	0.5	0.1	10.1039/D0CC03201H	IC
3562	3562	COC(=O)C1=CNN=C([C@@H]1c2ccc(cc2)C(C)C)[P](=O)(OC)OC	19.208	0.5	0.5	10.1002/adsc.201600353	IC
3563	3563	COC(=O)C1=CNN=C([C@H]1c2ccc(cc2)C(C)C)[P](=O)(OC)OC	16.535	0.5	0.5	10.1002/adsc.201600353	IC
3596	3596	COc1cccc(c1)N2[C@H](c3ccccc3C=C2c4ccccc4)C(=[N+]=[N-])[P](=O)(OC)OC	15.1	0.5	0.3	10.1021/acs.orglett.1c02433	IC
3597	3597	COc1cccc(c1)N2[C@@H](c3ccccc3C=C2c4ccccc4)C(=[N+]=[N-])[P](=O)(OC)OC	16.7	0.5	0.3	10.1021/acs.orglett.1c02433	IC
3615	3615	CO[P](=O)(OC)[C@@H]1N([C@H](Cc2ccccc12)c3ccccc3)c4ccc(OC(C)C)cc4	20.284	0.5	0.2	10.1021/acs.orglett.0c02487	IC
3626	3626	CC(=O)c1ccccc1C(=O)O[C@@H](C(=O)NC(C)(C)C)c2ccc(Cl)cc2	10.9	1.0	0.3	10.1021/jacs.5b09117	IC
3627	3627	CC(=O)c1ccccc1C(=O)O[C@H](C(=O)NC(C)(C)C)c2ccc(Cl)cc2	16.8	1.0	0.3	10.1021/jacs.5b09117	IC
3640	3640	CCOC(=O)N1C=Cc2cc(F)ccc2[C@@H]1C(=[N+]=[N-])C(=O)OCC	18.172	0.5	0.1	10.1039/D0CC03201H	IC
3641	3641	CCOC(=O)N1C=Cc2cc(F)ccc2[C@H]1C(=[N+]=[N-])C(=O)OCC	16.829	0.5	0.1	10.1039/D0CC03201H	IC
3652	3652	CCOC(=O)N1C=Cc2c(Br)cccc2[C@@H]1C(=[N+]=[N-])C(=O)OCC	21.258	0.5	0.1	10.1039/D0CC03201H	IC
3653	3653	CCOC(=O)N1C=Cc2c(Br)cccc2[C@H]1C(=[N+]=[N-])C(=O)OCC	16.897	0.5	0.1	10.1039/D0CC03201H	IC
3656	3656	COc1cccc(c1)C2=Cc3ccccc3[C@@H](N2c4ccccc4)C(=[N+]=[N-])[P](=O)(OC)OC	13.5	0.5	0.3	10.1021/acs.orglett.1c02433	IC
3657	3657	COc1cccc(c1)C2=Cc3ccccc3[C@H](N2c4ccccc4)C(=[N+]=[N-])[P](=O)(OC)OC	16.9	0.5	0.3	10.1021/acs.orglett.1c02433	IC
3666	3666	CCOC(=O)C1=CNN=C([C@@H]1c2cccc3ccccc23)[P](=O)(OC)OC	22.0	0.5	0.5	10.1002/adsc.201600353	IC
3667	3667	CCOC(=O)C1=CNN=C([C@H]1c2cccc3ccccc23)[P](=O)(OC)OC	16.933	0.5	0.5	10.1002/adsc.201600353	IC
3680	3680	CO[P](=O)(OC)[C@@H]1N(c2ccc(OC(C)C)cc2)C(=Cc3ccccc13)c4cc(C)cc(C)c4	18.358	0.5	0.2	10.1021/acs.orglett.0c02487	IC
3681	3681	CO[P](=O)(OC)[C@H]1N(c2ccc(OC(C)C)cc2)C(=Cc3ccccc13)c4cc(C)cc(C)c4	17.0	0.5	0.2	10.1021/acs.orglett.0c02487	IC
3684	3684	COC(=O)C(=C)[C@@H](c1cccc2ccccc12)C(=[N+]=[N-])[P](=O)(OC)OC	20.998	0.5	0.4	10.1002/adsc.201600353	IC
3685	3685	COC(=O)C(=C)[C@H](c1cccc2ccccc12)C(=[N+]=[N-])[P](=O)(OC)OC	17.017	0.5	0.4	10.1002/adsc.201600353	IC
3707	3707	C[C@@H](CCO)C[N+]([O-])=O	13.69	1.0	0.1	10.1002/adsc.201500582	IC
3708	3708	C[C@H](CCO)C[N+]([O-])=O	17.13	1.0	0.1	10.1002/adsc.201500582	IC
3709	3709	CCOC(=O)N1C=Cc2cc(Cl)ccc2[C@@H]1C(=[N+]=[N-])C(=O)OCC	18.533	0.5	0.1	10.1039/D0CC03201H	IC
3710	3710	CCOC(=O)N1C=Cc2cc(Cl)ccc2[C@H]1C(=[N+]=[N-])C(=O)OCC	17.139	0.5	0.1	10.1039/D0CC03201H	IC
3728	3728	COC(=O)C1=CNN=C([C@@H]1c2sccc2)[P](=O)(OC)OC	24.614	0.5	0.5	10.1002/adsc.201600353	IC
3729	3729	COC(=O)C1=CNN=C([C@H]1c2sccc2)[P](=O)(OC)OC	17.275	0.5	0.5	10.1002/adsc.201600353	IC
3751	3751	Br[C@@H]1CCCO[C@@]1(C(=O)c2sccc2)c3sccc3	13.22	1.0	0.1	10.1021/ja201794v	IC
3773	3773	F[C@H]1CCCO[C@@]1(C(=O)c2sccc2)c3sccc3	13.54	1.0	0.15	10.1002/chem.201202444	IC
3798	3798	COc1cccc(c1)C2=Cc3ccccc3[C@](C)(O2)C(=[N+]=[N-])[P](=O)(OC)OC	19.94	0.5	0.3	10.1021/acs.orglett.9b02864	IC
3799	3799	COc1cccc(c1)C2=Cc3ccccc3[C@@](C)(O2)C(=[N+]=[N-])[P](=O)(OC)OC	17.55	0.5	0.3	10.1021/acs.orglett.9b02864	IC
3804	3804	CCOC(=O)N1C=Cc2cc(Br)ccc2[C@@H]1C(=[N+]=[N-])C(=O)OCC	18.87	0.5	0.1	10.1039/D0CC03201H	IC
3805	3805	CCOC(=O)N1C=Cc2cc(Br)ccc2[C@H]1C(=[N+]=[N-])C(=O)OCC	17.596	0.5	0.1	10.1039/D0CC03201H	IC
3824	3824	CC(=O)c1ccccc1C(=O)O[C@@H](C(=O)NC(C)(C)C)c2ccc(Br)cc2	11.3	1.0	0.3	10.1021/jacs.5b09117	IC
3825	3825	CC(=O)c1ccccc1C(=O)O[C@H](C(=O)NC(C)(C)C)c2ccc(Br)cc2	17.7	1.0	0.3	10.1021/jacs.5b09117	IC
3840	3840	Cc1ccc(cc1)C(=O)O[C@@H](\C(C)=C\c2ccccc2)C3(CCCC#N)CC3	24.91	1.0	0.0	10.1021/jacs.1c06535	IC
3841	3841	Cc1ccc(cc1)C(=O)O[C@H](\C(C)=C\c2ccccc2)C3(CCCC#N)CC3	17.78	1.0	0.0	10.1021/jacs.1c06535	IC
3890	3890	COC(=O)C1=CNN=C([C@@H]1c2ccc(OC)cc2)[P](=O)(OC)OC	21.288	0.5	0.5	10.1002/adsc.201600353	IC
3891	3891	COC(=O)C1=CNN=C([C@H]1c2ccc(OC)cc2)[P](=O)(OC)OC	18.009	0.5	0.5	10.1002/adsc.201600353	IC
3930	3930	CO[P](=O)(OC)[C@@H]1N(c2ccc(OC(C)C)cc2)C(=Cc3ccc(Cl)cc13)c4ccccc4	20.525	0.5	0.2	10.1021/acs.orglett.0c02487	IC
3931	3931	CO[P](=O)(OC)[C@H]1N(c2ccc(OC(C)C)cc2)C(=Cc3ccc(Cl)cc13)c4ccccc4	18.349	0.5	0.2	10.1021/acs.orglett.0c02487	IC
3944	3944	COc1ccc(cc1)C2=Cc3ccccc3[C@@H](N2c4ccccc4)C(=[N+]=[N-])[P](=O)(OC)OC	15.3	0.5	0.3	10.1021/acs.orglett.1c02433	IC
3945	3945	COc1ccc(cc1)C2=Cc3ccccc3[C@H](N2c4ccccc4)C(=[N+]=[N-])[P](=O)(OC)OC	18.4	0.5	0.3	10.1021/acs.orglett.1c02433	IC
3985	3985	Cc1cccc(S[C@H](C[N+]([O-])=O)c2ccccc2)c1	17.0	0.5	0.02	10.1002/adsc.201700109	IC
3986	3986	Cc1cccc(S[C@@H](C[N+]([O-])=O)c2ccccc2)c1	18.6	0.5	0.02	10.1002/adsc.201700109	IC
3999	3999	COC(=O)C(=C)[C@@H](c1ccc(Cl)cc1)C(=[N+]=[N-])[P](=O)(OC)OC	19.74	0.5	0.3	10.1002/adsc.201600353	IC
4000	4000	COC(=O)C(=C)[C@H](c1ccc(Cl)cc1)C(=[N+]=[N-])[P](=O)(OC)OC	18.608	0.5	0.3	10.1002/adsc.201600353	IC
4011	4011	COc1ccc2[nH]cc([C@H](c3ccccc3)C(=[N+]=[N-])[P](=O)(OC(C)(C)C)OC(C)(C)C)c2c1	9.3	0.5	0.3	10.1021/acs.orglett.2c00213	IC
4012	4012	COc1ccc2[nH]cc([C@@H](c3ccccc3)C(=[N+]=[N-])[P](=O)(OC(C)(C)C)OC(C)(C)C)c2c1	18.7	0.5	0.3	10.1021/acs.orglett.2c00213	IC
4013	4013	CCCC[C@@H](c1c[nH]c2ccccc12)C(=[N+]=[N-])[P](=O)(OC(C)(C)C)OC(C)(C)C	14.7	0.5	0.3	10.1021/acs.orglett.2c00213	IC
4014	4014	CCCC[C@H](c1c[nH]c2ccccc12)C(=[N+]=[N-])[P](=O)(OC(C)(C)C)OC(C)(C)C	18.7	0.5	0.3	10.1021/acs.orglett.2c00213	IC
4025	4025	COC(=O)C(=C)[C@@H](c1ccc(F)cc1)C(=[N+]=[N-])[P](=O)(OC)OC	22.027	0.5	0.3	10.1002/adsc.201600353	IC
4026	4026	COC(=O)C(=C)[C@H](c1ccc(F)cc1)C(=[N+]=[N-])[P](=O)(OC)OC	18.746	0.5	0.3	10.1002/adsc.201600353	IC
4038	4038	CSc1ccc2ccccc2c1\C(=C/C=C/C(=O)O[C@@H]3C[C@H](C)CC[C@@H]3C(C)C)c4ccccc4	22.2	1.1	0.1	10.1021/jacs.1c06236	IC
4068	4068	COc1ccc(cc1)C2=Cc3ccccc3[C@](C)(O2)C(=[N+]=[N-])[P](=O)(OC)OC	20.43	0.5	0.3	10.1021/acs.orglett.9b02864	IC
4069	4069	COc1ccc(cc1)C2=Cc3ccccc3[C@@](C)(O2)C(=[N+]=[N-])[P](=O)(OC)OC	18.99	0.5	0.3	10.1021/acs.orglett.9b02864	IC
4092	4092	Cc1ccc(S[C@H](C[N+]([O-])=O)c2ccccc2)cc1	17.0	0.5	0.1	10.1002/adsc.201700109	IC
4093	4093	Cc1ccc(S[C@@H](C[N+]([O-])=O)c2ccccc2)cc1	19.1	0.5	0.1	10.1002/adsc.201700109	IC
4122	4122	CO[P](=O)(OC)[C@@H]1N(c2ccc(OC(C)C)cc2)C(=Cc3ccccc13)c4cccc(C)c4	23.319	0.5	0.2	10.1021/acs.orglett.0c02487	IC
4123	4123	CO[P](=O)(OC)[C@H]1N(c2ccc(OC(C)C)cc2)C(=Cc3ccccc13)c4cccc(C)c4	19.239	0.5	0.2	10.1021/acs.orglett.0c02487	IC
4124	4124	C=CCOCC[C@H](C#C)[C](=[C]=[CH2])C(=O)OCc1ccccc1	15.8	1.0	0.01	10.1021/jacs.7b08207	IC
4125	4125	C=CCOCC[C@@H](C#C)[C](=[C]=[CH2])C(=O)OCc1ccccc1	19.24	1.0	0.01	10.1021/jacs.7b08207	IC
4180	4180	CC(C)(C)O[P](=O)(C[C@@H](c1ccccc1)c2c[nH]c3ccccc23)OC(C)(C)C	18.0	0.5	0.3	10.1021/acs.orglett.2c00213	IC
4181	4181	CC(C)(C)O[P](=O)(C[C@H](c1ccccc1)c2c[nH]c3ccccc23)OC(C)(C)C	19.6	0.5	0.3	10.1021/acs.orglett.2c00213	IC
4193	4193	CO[P](=O)(OC)[C@@H]1N(c2ccc(F)cc2)C(=Cc3ccccc13)c4ccccc4	20.637	0.5	0.2	10.1021/acs.orglett.0c02487	IC
4194	4194	CO[P](=O)(OC)[C@H]1N(c2ccc(F)cc2)C(=Cc3ccccc13)c4ccccc4	19.611	0.5	0.2	10.1021/acs.orglett.0c02487	IC
4203	4203	CC(C)(C)c1ccc(S[C@H](C[N+]([O-])=O)c2occc2)cc1	16.9	0.5	0.02	10.1002/adsc.201700109	IC
4204	4204	CC(C)(C)c1ccc(S[C@@H](C[N+]([O-])=O)c2occc2)cc1	19.7	0.5	0.02	10.1002/adsc.201700109	IC
4306	4306	COC(=O)C1=CNN=C([C@@H]1c2ccc(cc2)C(F)(F)F)[P](=O)(OC)OC	22.043	0.5	0.2	10.1002/adsc.201600353	IC
4307	4307	COC(=O)C1=CNN=C([C@H]1c2ccc(cc2)C(F)(F)F)[P](=O)(OC)OC	20.142	0.5	0.2	10.1002/adsc.201600353	IC
4322	4322	CO[P](=O)(OC)[C@@H]1N(c2ccccc2)C(=Cc3ccccc13)c4cccc(C)c4	22.504	0.5	0.2	10.1021/acs.orglett.0c02487	IC
4323	4323	CO[P](=O)(OC)[C@H]1N(c2ccccc2)C(=Cc3ccccc13)c4cccc(C)c4	20.234	0.5	0.2	10.1021/acs.orglett.0c02487	IC
4342	4342	CC(C)(C)c1ccc(S[C@H](C[N+]([O-])=O)c2sccc2)cc1	18.6	0.5	0.02	10.1002/adsc.201700109	IC
4343	4343	CC(C)(C)c1ccc(S[C@@H](C[N+]([O-])=O)c2sccc2)cc1	20.4	0.5	0.02	10.1002/adsc.201700109	IC
4372	4372	COc1ccc(cc1)N2[C@H](c3ccccc3C=C2c4ccccc4)C(=[N+]=[N-])[P](=O)(OC)OC	17.4	0.5	0.3	10.1021/acs.orglett.1c02433	IC
4373	4373	COc1ccc(cc1)N2[C@@H](c3ccccc3C=C2c4ccccc4)C(=[N+]=[N-])[P](=O)(OC)OC	20.6	0.5	0.3	10.1021/acs.orglett.1c02433	IC
4376	4376	CC1=C(C(=O)c2sccc2)[C@@]3(CC(=O)O1)C(=O)N(Cc4ccccc4)c5ccccc35	8.1	1.0	0.1	10.1039/C8RA02009D	IC
4377	4377	CC1=C(C(=O)c2sccc2)[C@]3(CC(=O)O1)C(=O)N(Cc4ccccc4)c5ccccc35	20.6	1.0	0.1	10.1039/C8RA02009D	IC
4447	4447	CO[P](=O)(OC)[C@@H]1N(c2cccc(C)c2)C(=Cc3ccccc13)c4ccccc4	22.311	0.5	0.2	10.1021/acs.orglett.0c02487	IC
4448	4448	CO[P](=O)(OC)[C@H]1N(c2cccc(C)c2)C(=Cc3ccccc13)c4ccccc4	20.94	0.5	0.2	10.1021/acs.orglett.0c02487	IC
4449	4449	OCC[C@@H](C[N+]([O-])=O)c1ccccc1[N+]([O-])=O	19.1	1.0	0.2	10.1002/adsc.201500582	IC
4450	4450	OCC[C@H](C[N+]([O-])=O)c1ccccc1[N+]([O-])=O	20.94	1.0	0.2	10.1002/adsc.201500582	IC
4453	4453	CO[P](=O)(OC)[C@@H]1N(c2ccc(OC(C)C)cc2)C(=Cc3cc(F)ccc13)c4ccccc4	22.221	0.5	0.16	10.1021/acs.orglett.0c02487	IC
4454	4454	CO[P](=O)(OC)[C@H]1N(c2ccc(OC(C)C)cc2)C(=Cc3cc(F)ccc13)c4ccccc4	20.954	0.5	0.16	10.1021/acs.orglett.0c02487	IC
4486	4486	CC(=O)c1ccccc1C(=O)O[C@@H](C(=O)NC(C)(C)C)c2ccccc2	16.7	1.0	0.3	10.1021/jacs.5b09117	IC
4487	4487	CC(=O)c1ccccc1C(=O)O[C@H](C(=O)NC(C)(C)C)c2ccccc2	21.1	1.0	0.3	10.1021/jacs.5b09117	IC
4578	4578	CO[P](=O)(OC)[C@@H]1N(c2ccccc2)C(=Cc3ccccc13)c4ccccc4	22.698	0.5	0.2	10.1021/acs.orglett.0c02487	IC
4579	4579	CO[P](=O)(OC)[C@H]1N(c2ccccc2)C(=Cc3ccccc13)c4ccccc4	21.621	0.5	0.2	10.1021/acs.orglett.0c02487	IC
4588	4588	CC(C)(C)c1ccc(S[C@H]2CCCCC2[N+]([O-])=O)cc1	14.0	0.5	0.1	10.1002/adsc.201700109	IC
4589	4589	CC(C)(C)c1ccc(S[C@@H]2CCCCC2[N+]([O-])=O)cc1	21.7	0.5	0.1	10.1002/adsc.201700109	IC
4706	4706	COC(=O)C(=C)[C@@H](c1cccc2ccccc12)C(=[N+]=[N-])[P](=O)(OC(C)(C)C)OC(C)(C)C	25.024	0.5	0.1	10.1002/adsc.201600353	IC
4707	4707	COC(=O)C(=C)[C@H](c1cccc2ccccc12)C(=[N+]=[N-])[P](=O)(OC(C)(C)C)OC(C)(C)C	22.426	0.5	0.1	10.1002/adsc.201600353	IC
4722	4722	OCC[C@@H](C[N+]([O-])=O)c1ccc(Cl)cc1	19.99	1.0	0.090909	10.1002/adsc.201500582	IC
4723	4723	OCC[C@H](C[N+]([O-])=O)c1ccc(Cl)cc1	22.53	1.0	0.090909	10.1002/adsc.201500582	IC
4730	4730	CC(=O)c1ccccc1C(=O)O[C@@H](C(=O)NC(C)(C)C)c2cccc(c2)[N+]([O-])=O	15.5	1.0	0.3	10.1021/jacs.5b09117	IC
4731	4731	CC(=O)c1ccccc1C(=O)O[C@H](C(=O)NC(C)(C)C)c2cccc(c2)[N+]([O-])=O	22.6	1.0	0.3	10.1021/jacs.5b09117	IC
4809	4809	COC(=O)C(=C)[C@@H](c1ccc2ccccc2c1)C(=[N+]=[N-])[P](=O)(OC)OC	32.411	0.5	0.3	10.1002/adsc.201600353	IC
4810	4810	COC(=O)C(=C)[C@H](c1ccc2ccccc2c1)C(=[N+]=[N-])[P](=O)(OC)OC	23.156	0.5	0.3	10.1002/adsc.201600353	IC
4811	4811	C[Si](C)(C)[Si](C[C@]1(CC2(CCCCCC2)CN1C(=O)Nc3cc(cc(c3)C(F)(F)F)C(F)(F)F)c4ccccc4)([Si](C)(C)C)[Si](C)(C)C	25.15	0.2	0.005	10.1007/s11426/019/9528/2	IC
4812	4812	C[Si](C)(C)[Si](C[C@@]1(CC2(CCCCCC2)CN1C(=O)Nc3cc(cc(c3)C(F)(F)F)C(F)(F)F)c4ccccc4)([Si](C)(C)C)[Si](C)(C)C	23.16	0.2	0.005	10.1007/s11426/019/9528/2	IC
4823	4823	CCOC(=O)N1C=Cc2cc(C)ccc2[C@@H]1C(=[N+]=[N-])C(=O)OCC	25.037	0.5	0.1	10.1039/D0CC03201H	IC
4824	4824	CCOC(=O)N1C=Cc2cc(C)ccc2[C@H]1C(=[N+]=[N-])C(=O)OCC	23.242	0.5	0.1	10.1039/D0CC03201H	IC
4825	4825	OCC[C@@H](C[N+]([O-])=O)c1ccc(Br)cc1	20.91	1.0	0.090909	10.1002/adsc.201500582	IC
4826	4826	OCC[C@H](C[N+]([O-])=O)c1ccc(Br)cc1	23.26	1.0	0.090909	10.1002/adsc.201500582	IC
4858	4858	Cc1cccc2[nH]cc([C@H](c3ccccc3)C(=[N+]=[N-])[P](=O)(OC(C)(C)C)OC(C)(C)C)c12	20.2	0.5	0.1	10.1021/acs.orglett.2c00213	IC
4859	4859	Cc1cccc2[nH]cc([C@@H](c3ccccc3)C(=[N+]=[N-])[P](=O)(OC(C)(C)C)OC(C)(C)C)c12	23.5	0.5	0.1	10.1021/acs.orglett.2c00213	IC
4911	4911	O=[P](OCc1ccccc1)(OCc2ccccc2)[C@@H]3N(c4ccccc4)C(=Cc5ccccc35)c6ccccc6	25.814	0.5	0.1	10.1021/acs.orglett.0c02487	IC
4912	4912	O=[P](OCc1ccccc1)(OCc2ccccc2)[C@H]3N(c4ccccc4)C(=Cc5ccccc35)c6ccccc6	23.861	0.5	0.1	10.1021/acs.orglett.0c02487	IC
4925	4925	CC1=C(C(=O)c2cccc(Cl)c2)[C@@]3(CC(=O)O1)C(=O)N(Cc4ccccc4)c5ccccc35	11.7	1.0	0.35	10.1039/C8RA02009D	IC
4926	4926	CC1=C(C(=O)c2cccc(Cl)c2)[C@]3(CC(=O)O1)C(=O)N(Cc4ccccc4)c5ccccc35	23.9	1.0	0.35	10.1039/C8RA02009D	IC
4952	4952	CO[P](=O)(OC)[C@@H]1N(c2ccc(OC(C)C)cc2)C(=Cc3cc4OCOc4cc13)c5ccccc5	29.955	0.5	0.4	10.1021/acs.orglett.0c02487	IC
4953	4953	CO[P](=O)(OC)[C@H]1N(c2ccc(OC(C)C)cc2)C(=Cc3cc4OCOc4cc13)c5ccccc5	24.092	0.5	0.4	10.1021/acs.orglett.0c02487	IC
4971	4971	CC1(C)CN(C(=O)Nc2cc(cc(c2)C(F)(F)F)C(F)(F)F)[C@@](CN3CCOCC3)(C1)c4occc4	22.55	0.5	0.02	10.1016/j.chempr.2017.10.008	IC
4972	4972	CC1(C)CN(C(=O)Nc2cc(cc(c2)C(F)(F)F)C(F)(F)F)[C@](CN3CCOCC3)(C1)c4occc4	24.4	0.5	0.02	10.1016/j.chempr.2017.10.008	IC
4983	4983	CC1(C)CN(C(=O)Nc2cc(cc(c2)C(F)(F)F)C(F)(F)F)[C@@](CN3CCOCC3)(C1)c4ccc5ncccc5c4	21.71	0.5	0.15	10.1016/j.chempr.2017.10.008	IC
4984	4984	CC1(C)CN(C(=O)Nc2cc(cc(c2)C(F)(F)F)C(F)(F)F)[C@](CN3CCOCC3)(C1)c4ccc5ncccc5c4	24.45	0.5	0.15	10.1016/j.chempr.2017.10.008	IC
4988	4988	C[C@H](c1cn(Cc2ccccc2)nn1)[C](=[C]=[CH]c3ccccc3)C(=O)OCc4ccccc4	22.35	1.0	0.3	10.1021/jacs.7b08207	IC
4989	4989	C[C@@H](c1cn(Cc2ccccc2)nn1)[C](=[C]=[CH]c3ccccc3)C(=O)OCc4ccccc4	24.47	1.0	0.3	10.1021/jacs.7b08207	IC
4991	4991	CC1=C(C(=O)c2cccc(Br)c2)[C@@]3(CC(=O)O1)C(=O)N(Cc4ccccc4)c5ccccc35	12.0	1.0	0.35	10.1039/C8RA02009D	IC
4992	4992	CC1=C(C(=O)c2cccc(Br)c2)[C@]3(CC(=O)O1)C(=O)N(Cc4ccccc4)c5ccccc35	24.5	1.0	0.35	10.1039/C8RA02009D	IC
4995	4995	CCCC[C@@](O)(C(=O)OC(C)(C)C)C(=[N+]=[N-])[P](=O)(OC)OC	27.062	0.5	0.2	10.1021/acs.orglett.7b00128	IC
4996	4996	CCCC[C@](O)(C(=O)OC(C)(C)C)C(=[N+]=[N-])[P](=O)(OC)OC	24.531	0.5	0.2	10.1021/acs.orglett.7b00128	IC
5056	5056	COc1ccc(cc1)[C@H](C#C)[C](=[C]=[CH2])C(=O)OCc2ccccc2	20.3	1.0	0.01	10.1021/jacs.7b08207	IC
5057	5057	COc1ccc(cc1)[C@@H](C#C)[C](=[C]=[CH2])C(=O)OCc2ccccc2	25.09	1.0	0.01	10.1021/jacs.7b08207	IC
5084	5084	CC1=C(C(=O)c2cccc(F)c2)[C@@]3(CC(=O)O1)C(=O)N(Cc4ccccc4)c5ccccc35	12.5	1.0	0.35	10.1039/C8RA02009D	IC
5085	5085	CC1=C(C(=O)c2cccc(F)c2)[C@]3(CC(=O)O1)C(=O)N(Cc4ccccc4)c5ccccc35	25.3	1.0	0.35	10.1039/C8RA02009D	IC
5127	5127	CO[P](=O)(OC)C(=[N+]=[N-])[C@](O)(C(=O)OC(C)(C)C)c1ccc(F)cc1	15.053	0.5	0.3	10.1021/acs.orglett.7b00128	IC
5128	5128	CO[P](=O)(OC)C(=[N+]=[N-])[C@@](O)(C(=O)OC(C)(C)C)c1ccc(F)cc1	25.788	0.5	0.3	10.1021/acs.orglett.7b00128	IC
5191	5191	CCOC(=O)c1cccc(c1)C2=Cc3ccccc3[C@](C)(O2)C(=[N+]=[N-])[P](=O)(OC)OC	40.146	0.5	0.3	10.1021/acs.orglett.9b02864	IC
5192	5192	CCOC(=O)c1cccc(c1)C2=Cc3ccccc3[C@@](C)(O2)C(=[N+]=[N-])[P](=O)(OC)OC	26.289	0.5	0.3	10.1021/acs.orglett.9b02864	IC
5214	5214	COC(=O)C(=C)[C@@H](c1ccc(Br)cc1)C(=[N+]=[N-])[P](=O)(OC)OC	28.057	0.5	0.2	10.1002/adsc.201600353	IC
5215	5215	COC(=O)C(=C)[C@H](c1ccc(Br)cc1)C(=[N+]=[N-])[P](=O)(OC)OC	26.406	0.5	0.2	10.1002/adsc.201600353	IC
5310	5310	CN1C(=O)[C@@]2(CC(=O)OC(=C2C(=O)c3ccccc3)C)c4ccccc14	17.9	1.0	0.2	10.1039/C8RA02009D	IC
5311	5311	CN1C(=O)[C@]2(CC(=O)OC(=C2C(=O)c3ccccc3)C)c4ccccc14	27.5	1.0	0.2	10.1039/C8RA02009D	IC
5316	5316	CC1=C(C(=O)c2ccc(Cl)cc2)[C@@]3(CC(=O)O1)C(=O)N(Cc4ccccc4)c5ccccc35	13.3	1.0	0.35	10.1039/C8RA02009D	IC
5317	5317	CC1=C(C(=O)c2ccc(Cl)cc2)[C@]3(CC(=O)O1)C(=O)N(Cc4ccccc4)c5ccccc35	27.6	1.0	0.35	10.1039/C8RA02009D	IC
5322	5322	CC1=C(C(=O)c2ccc(F)cc2)[C@@]3(CC(=O)O1)C(=O)N(Cc4ccccc4)c5ccccc35	13.1	1.0	0.35	10.1039/C8RA02009D	IC
5323	5323	CC1=C(C(=O)c2ccc(F)cc2)[C@]3(CC(=O)O1)C(=O)N(Cc4ccccc4)c5ccccc35	27.7	1.0	0.35	10.1039/C8RA02009D	IC
5330	5330	CC(=O)c1ccccc1C(=O)O[C@H](\C=C\c2ccccc2)C(=O)NC(C)(C)C	14.5	1.0	0.3	10.1021/jacs.5b09117	IC
5331	5331	CC(=O)c1ccccc1C(=O)O[C@@H](\C=C\c2ccccc2)C(=O)NC(C)(C)C	27.8	1.0	0.3	10.1021/jacs.5b09117	IC
5332	5332	CO[P](=O)(OC)C(=[N+]=[N-])[C@@H]1N(c2ccccc2)C(=Cc3ccccc13)c4ccccc4Cl	25.9	0.5	0.3	10.1021/acs.orglett.1c02433	IC
5333	5333	CO[P](=O)(OC)C(=[N+]=[N-])[C@H]1N(c2ccccc2)C(=Cc3ccccc13)c4ccccc4Cl	27.8	0.5	0.3	10.1021/acs.orglett.1c02433	IC
5336	5336	CC1=C(C(=O)c2ccccc2)[C@@]3(CC(=O)O1)C(=O)N(Cc4ccccc4)c5ccccc35	11.9	1.0	0.3	10.1039/C8RA02009D	IC
5337	5337	CC1=C(C(=O)c2ccccc2)[C@]3(CC(=O)O1)C(=O)N(Cc4ccccc4)c5ccccc35	27.8	1.0	0.3	10.1039/C8RA02009D	IC
5342	5342	CO[P](=O)(OC)[C@@H]1N(c2ccc(OC(C)C)cc2)C(=Cc3ccccc13)\C=C\c4ccccc4	23.053	0.5	0.2	10.1021/acs.orglett.0c02487	IC
5343	5343	CO[P](=O)(OC)[C@H]1N(c2ccc(OC(C)C)cc2)C(=Cc3ccccc13)\C=C\c4ccccc4	27.951	0.5	0.2	10.1021/acs.orglett.0c02487	IC
5370	5370	CO[P](=O)(C[C@@]1(C)OC(Cc2ccccc12)c3ccccc3)OC	37.082	0.5	0.2	10.1021/acs.orglett.9b02864	IC
5371	5371	CO[P](=O)(C[C@]1(C)OC(Cc2ccccc12)c3ccccc3)OC	28.25	0.5	0.2	10.1021/acs.orglett.9b02864	IC
5397	5397	CC1=C(C(=O)c2ccc(cc2)[N+]([O-])=O)[C@@]3(CC(=O)O1)C(=O)N(Cc4ccccc4)c5ccccc35	17.2	1.0	0.35	10.1039/C8RA02009D	IC
5398	5398	CC1=C(C(=O)c2ccc(cc2)[N+]([O-])=O)[C@]3(CC(=O)O1)C(=O)N(Cc4ccccc4)c5ccccc35	28.6	1.0	0.35	10.1039/C8RA02009D	IC
5403	5403	C[Si](C)(C)[Si](C[C@]1(CC2(CCCCC2)CN1C(=O)Nc3cc(cc(c3)C(F)(F)F)C(F)(F)F)c4ccccc4)([Si](C)(C)C)[Si](C)(C)C	30.19	0.15	0.005	10.1007/s11426/019/9528/2	IC
5404	5404	C[Si](C)(C)[Si](C[C@@]1(CC2(CCCCC2)CN1C(=O)Nc3cc(cc(c3)C(F)(F)F)C(F)(F)F)c4ccccc4)([Si](C)(C)C)[Si](C)(C)C	28.65	0.15	0.005	10.1007/s11426/019/9528/2	IC
5409	5409	CC(=O)c1ccccc1C(=O)O[C@@H](C(=O)NC(C)(C)C)c2ccc(C)cc2	20.8	1.0	0.3	10.1021/jacs.5b09117	IC
5410	5410	CC(=O)c1ccccc1C(=O)O[C@H](C(=O)NC(C)(C)C)c2ccc(C)cc2	28.7	1.0	0.3	10.1021/jacs.5b09117	IC
5417	5417	CO[P](=O)(OC)C(=[N+]=[N-])[C@](O)(C(=O)OC(C)(C)C)c1ccc(cc1)C#N	26.731	0.5	0.3	10.1021/acs.orglett.7b00128	IC
5418	5418	CO[P](=O)(OC)C(=[N+]=[N-])[C@@](O)(C(=O)OC(C)(C)C)c1ccc(cc1)C#N	28.786	0.5	0.3	10.1021/acs.orglett.7b00128	IC
5428	5428	CC1=C(C(=O)c2ccc(Br)cc2)[C@@]3(CC(=O)O1)C(=O)N(Cc4ccccc4)c5ccccc35	13.6	1.0	0.35	10.1039/C8RA02009D	IC
5429	5429	CC1=C(C(=O)c2ccc(Br)cc2)[C@]3(CC(=O)O1)C(=O)N(Cc4ccccc4)c5ccccc35	28.9	1.0	0.35	10.1039/C8RA02009D	IC
5464	5464	C\C(=C/[C@@H]1CC(CN1C(=S)Nc2cccc(F)c2)(c3ccccc3)c4ccccc4)c5ccccc5	21.32	1.0	0.1	10.1002/anie.201900955	IC
5465	5465	C\C(=C/[C@H]1CC(CN1C(=S)Nc2cccc(F)c2)(c3ccccc3)c4ccccc4)c5ccccc5	29.37	1.0	0.1	10.1002/anie.201900955	IC
5472	5472	CC(=O)c1ccccc1C(=O)O[C@@H](C(=O)NC(C)(C)CC(C)(C)C)c2cccc(c2)[N+]([O-])=O	13.7	1.0	0.3	10.1021/jacs.5b09117	IC
5473	5473	CC(=O)c1ccccc1C(=O)O[C@H](C(=O)NC(C)(C)CC(C)(C)C)c2cccc(c2)[N+]([O-])=O	29.6	1.0	0.3	10.1021/jacs.5b09117	IC
5486	5486	CO[P](=O)(OC)C(=[N+]=[N-])[C@](O)(C(=O)OC(C)(C)C)c1ccccc1F	26.717	0.5	0.3	10.1021/acs.orglett.7b00128	IC
5487	5487	CO[P](=O)(OC)C(=[N+]=[N-])[C@@](O)(C(=O)OC(C)(C)C)c1ccccc1F	29.682	0.5	0.3	10.1021/acs.orglett.7b00128	IC
5508	5508	CC(=O)c1ccccc1C(=O)O[C@@H](C(=O)NC(C)(C)C)c2cccc(c2)C#N	23.9	1.0	0.3	10.1021/jacs.5b09117	IC
5509	5509	CC(=O)c1ccccc1C(=O)O[C@H](C(=O)NC(C)(C)C)c2cccc(c2)C#N	29.9	1.0	0.3	10.1021/jacs.5b09117	IC
5618	5618	COc1ccc(cc1)N2[C@H](c3ccccc3C=C2c4ccccc4)[P](=O)(OC)OC	26.412	0.5	0.2	10.1021/acs.orglett.0c02487	IC
5619	5619	COc1ccc(cc1)N2[C@@H](c3ccccc3C=C2c4ccccc4)[P](=O)(OC)OC	30.86	0.5	0.2	10.1021/acs.orglett.0c02487	IC
5620	5620	CCOC(=O)c1ccc(cc1)C2=Cc3ccccc3[C@@H](N2c4ccccc4)C(=[N+]=[N-])[P](=O)(OC)OC	20.8	0.5	0.3	10.1021/acs.orglett.1c02433	IC
5621	5621	CCOC(=O)c1ccc(cc1)C2=Cc3ccccc3[C@H](N2c4ccccc4)C(=[N+]=[N-])[P](=O)(OC)OC	30.9	0.5	0.3	10.1021/acs.orglett.1c02433	IC
5622	5622	CC1=C(C(=O)c2ccc(cc2)C(C)(C)C)[C@@]3(CC(=O)O1)C(=O)N(Cc4ccccc4)c5ccccc35	13.0	1.0	0.35	10.1039/C8RA02009D	IC
5623	5623	CC1=C(C(=O)c2ccc(cc2)C(C)(C)C)[C@]3(CC(=O)O1)C(=O)N(Cc4ccccc4)c5ccccc35	30.9	1.0	0.35	10.1039/C8RA02009D	IC
5628	5628	C[C@@H](CO)[C@H](C[N+]([O-])=O)c1ccccc1	26.36	1.2	0.04	10.1016/j.chempr.2017.10.008	IC
5660	5660	CO[P](=O)(OC)C1=NNC(C#N)(C#N)[C@@]12C(=O)Nc3cccc(Cl)c23	26.505	0.5	0.2	10.1021/acs.orglett.5b00311	IC
5661	5661	CO[P](=O)(OC)C1=NNC(C#N)(C#N)[C@]12C(=O)Nc3cccc(Cl)c23	31.678	0.5	0.2	10.1021/acs.orglett.5b00311	IC
5678	5678	C[C@@H](CO)[C@H](C[N+]([O-])=O)c1ccccc1	27.12	1.2	0.04	10.1016/j.chempr.2017.10.008	IC
5730	5730	COc1ccc(cc1)C2=Cc3ccccc3[C@@H](N2c4ccccc4)[P](=O)(OC)OC	29.193	0.5	0.2	10.1021/acs.orglett.0c02487	IC
5731	5731	COc1ccc(cc1)C2=Cc3ccccc3[C@H](N2c4ccccc4)[P](=O)(OC)OC	32.676	0.5	0.2	10.1021/acs.orglett.0c02487	IC
5738	5738	CCOC(=O)N1C=Cc2c(cccc2[N+]([O-])=O)[C@@H]1C(=[N+]=[N-])C(=O)OCC	24.06	0.5	0.1	10.1039/D0CC03201H	IC
5739	5739	CCOC(=O)N1C=Cc2c(cccc2[N+]([O-])=O)[C@H]1C(=[N+]=[N-])C(=O)OCC	32.787	0.5	0.1	10.1039/D0CC03201H	IC
5740	5740	CC(=O)c1ccccc1C(=O)O[C@@H](C(=O)NC(C)(C)C)c2ccc(cc2)[N+]([O-])=O	15.7	1.0	0.3	10.1021/jacs.5b09117	IC
5741	5741	CC(=O)c1ccccc1C(=O)O[C@H](C(=O)NC(C)(C)C)c2ccc(cc2)[N+]([O-])=O	32.8	1.0	0.3	10.1021/jacs.5b09117	IC
5765	5765	C[Si](C)(C)[Si](C[C@]1(CC2(CC2)CN1C(=O)Nc3cc(cc(c3)C(F)(F)F)C(F)(F)F)c4ccccc4)([Si](C)(C)C)[Si](C)(C)C	35.23	0.15	0.005	10.1007/s11426/019/9528/2	IC
5766	5766	C[Si](C)(C)[Si](C[C@@]1(CC2(CC2)CN1C(=O)Nc3cc(cc(c3)C(F)(F)F)C(F)(F)F)c4ccccc4)([Si](C)(C)C)[Si](C)(C)C	33.03	0.15	0.005	10.1007/s11426/019/9528/2	IC
5773	5773	CCCCN1C(=O)[C@@]2(CC(=O)OC(=C2C(=O)c3ccccc3)C)c4ccccc14	10.8	1.0	0.3	10.1039/C8RA02009D	IC
5774	5774	CCCCN1C(=O)[C@]2(CC(=O)OC(=C2C(=O)c3ccccc3)C)c4ccccc14	33.2	1.0	0.3	10.1039/C8RA02009D	IC
5868	5868	CC1=C(C(=O)c2ccc(cc2)C(F)(F)F)[C@@]3(CC(=O)O1)C(=O)N(Cc4ccccc4)c5ccccc35	17.6	1.0	0.5	10.1039/C8RA02009D	IC
5869	5869	CC1=C(C(=O)c2ccc(cc2)C(F)(F)F)[C@]3(CC(=O)O1)C(=O)N(Cc4ccccc4)c5ccccc35	34.9	1.0	0.5	10.1039/C8RA02009D	IC
5904	5904	CC1=C(C(=O)c2cccc(C)c2)[C@@]3(CC(=O)O1)C(=O)N(Cc4ccccc4)c5ccccc35	14.8	1.0	0.35	10.1039/C8RA02009D	IC
5905	5905	CC1=C(C(=O)c2cccc(C)c2)[C@]3(CC(=O)O1)C(=O)N(Cc4ccccc4)c5ccccc35	35.6	1.0	0.35	10.1039/C8RA02009D	IC
5953	5953	CO[P](=O)(OC)C(=[N+]=[N-])[C@](O)(C(=O)OC(C)(C)C)c1cccc2ccccc12	21.147	0.5	0.3	10.1021/acs.orglett.7b00128	IC
5954	5954	CO[P](=O)(OC)C(=[N+]=[N-])[C@@](O)(C(=O)OC(C)(C)C)c1cccc2ccccc12	36.748	0.5	0.3	10.1021/acs.orglett.7b00128	IC
5992	5992	CC(=O)c1ccccc1C(=O)O[C@@H](C(=O)NC(C)(C)C)c2ccc(cc2)C#N	18.5	1.0	0.3	10.1021/jacs.5b09117	IC
5993	5993	CC(=O)c1ccccc1C(=O)O[C@H](C(=O)NC(C)(C)C)c2ccc(cc2)C#N	37.7	1.0	0.3	10.1021/jacs.5b09117	IC
6051	6051	CC1=C(C(=O)c2ccc(C)cc2)[C@@]3(CC(=O)O1)C(=O)N(Cc4ccccc4)c5ccccc35	16.0	1.0	0.35	10.1039/C8RA02009D	IC
6052	6052	CC1=C(C(=O)c2ccc(C)cc2)[C@]3(CC(=O)O1)C(=O)N(Cc4ccccc4)c5ccccc35	39.2	1.0	0.35	10.1039/C8RA02009D	IC
6059	6059	CCOC(=O)N1C=Cc2ccccc2[C@H]1C[P](=O)(OC)OC	29.22	1.0	0.3	10.1039/D0CC03201H	IC
6060	6060	CCOC(=O)N1C=Cc2ccccc2[C@@H]1C[P](=O)(OC)OC	39.308	1.0	0.3	10.1039/D0CC03201H	IC
6154	6154	CC1=C(C(=O)c2ccccc2)[C@@]3(CC(=O)O1)C(=O)N(CC=C)c4ccccc34	15.2	1.0	0.3	10.1039/C8RA02009D	IC
6155	6155	CC1=C(C(=O)c2ccccc2)[C@]3(CC(=O)O1)C(=O)N(CC=C)c4ccccc34	42.3	1.0	0.3	10.1039/C8RA02009D	IC
6156	6156	CC1=C(C(=O)c2cccc(c2)[N+]([O-])=O)[C@@]3(CC(=O)O1)C(=O)N(Cc4ccccc4)c5ccccc35	22.0	1.0	0.35	10.1039/C8RA02009D	IC
6157	6157	CC1=C(C(=O)c2cccc(c2)[N+]([O-])=O)[C@]3(CC(=O)O1)C(=O)N(Cc4ccccc4)c5ccccc35	42.3	1.0	0.35	10.1039/C8RA02009D	IC
6181	6181	CO[P](=O)(OC)C(=[N+]=[N-])[C@](O)(C(=O)OC(C)(C)C)c1cccnc1	57.687	0.5	0.3	10.1021/acs.orglett.7b00128	IC
6182	6182	CO[P](=O)(OC)C(=[N+]=[N-])[C@@](O)(C(=O)OC(C)(C)C)c1cccnc1	43.28	0.5	0.3	10.1021/acs.orglett.7b00128	IC
6233	6233	COC(=O)C(=C)[C@@H](c1ccc(OC)cc1)C(=[N+]=[N-])[P](=O)(OC)OC	50.552	0.5	0.2	10.1002/adsc.201600353	IC
6234	6234	COC(=O)C(=C)[C@H](c1ccc(OC)cc1)C(=[N+]=[N-])[P](=O)(OC)OC	45.646	0.5	0.2	10.1002/adsc.201600353	IC
6319	6319	COc1cccc(c1)C2=Cc3ccccc3[C@@H](N2c4ccccc4)[P](=O)(OC)OC	28.421	0.5	0.2	10.1021/acs.orglett.0c02487	IC
6320	6320	COc1cccc(c1)C2=Cc3ccccc3[C@H](N2c4ccccc4)[P](=O)(OC)OC	50.602	0.5	0.2	10.1021/acs.orglett.0c02487	IC
6439	6439	CC(=O)c1ccccc1C(=O)O[C@@H](C(=O)NC2CCCCC2)c3cccc(c3)[N+]([O-])=O	29.4	1.0	0.3	10.1021/jacs.5b09117	IC
6440	6440	CC(=O)c1ccccc1C(=O)O[C@H](C(=O)NC2CCCCC2)c3cccc(c3)[N+]([O-])=O	62.9	1.0	0.3	10.1021/jacs.5b09117	IC
6555	6555	CC(CCCC#N)[C@@H](OC(=O)c1ccc(C)cc1)\C(C)=C\c2ccccc2	70.57	0.5	0.05	10.1021/jacs.1c06535	IC
6556	6556	CC(CCCC#N)[C@H](OC(=O)c1ccc(C)cc1)\C(C)=C\c2ccccc2	147.7	0.5	0.05	10.1021/jacs.1c06535	IC
6557	6557	CC(CCCC#N)[C@@H](OC(=O)c1ccc(C)cc1)\C=C\c2ccccc2	111.08	0.5	0.05	10.1021/jacs.1c06535	IC
6558	6558	CC(CCCC#N)[C@H](OC(=O)c1ccc(C)cc1)\C=C\c2ccccc2	159.19	0.5	0.05	10.1021/jacs.1c06535	IC
6577	6577	Cc1ccc2O[C@](OC(=O)c2c1)(c3sccc3)C(F)(F)F	11.8	0.6	0.01	10.1038/ncomms15598	IC
6578	6578	Cc1ccc2O[C@@](OC(=O)c2c1)(c3sccc3)C(F)(F)F	10.0	0.6	0.01	10.1038/ncomms15598	IC
6585	6585	COc1cccc(c1)[C@H](n2c3ccccc3c(c4ccccc4)c2c5ccccc5)c6ccc(NC(=O)C78CC9CC(CC(C9)C7)C8)cc6	12.8	1.0	0.1	10.1002/anie.201701947	IC
6586	6586	COc1cccc(c1)[C@@H](n2c3ccccc3c(c4ccccc4)c2c5ccccc5)c6ccc(NC(=O)C78CC9CC(CC(C9)C7)C8)cc6	10.0	1.0	0.1	10.1002/anie.201701947	IC
6596	6596	COc1ccc([C@H](C)c2ccccc2)c(O[Si](C)(C)C)c1	23.4	1.0	0.03	10.1021/ja510980d	IC
6597	6597	COc1ccc([C@@H](C)c2ccccc2)c(O[Si](C)(C)C)c1	10.0	1.0	0.03	10.1021/ja510980d	IC
6615	6615	COc1cccc2c3ccccc3n([C@H](c4ccccc4)c5ccc(NC(=O)C67CC8CC(CC(C8)C6)C7)cc5)c12	9.0	1.0	0.15	10.1002/anie.201701947	IC
6616	6616	COc1cccc2c3ccccc3n([C@@H](c4ccccc4)c5ccc(NC(=O)C67CC8CC(CC(C8)C6)C7)cc5)c12	10.0	1.0	0.15	10.1002/anie.201701947	IC
6653	6653	CC(=O)C1=C(Cc2ccc(F)cc2)ON(Cc3c(C)cc(C)cc3C)[C@H]1c4ccccc4	8.907	0.8	0.05	10.1021/acs.orglett.6b01737	IC
6654	6654	CC(=O)C1=C(Cc2ccc(F)cc2)ON(Cc3c(C)cc(C)cc3C)[C@@H]1c4ccccc4	10.053	0.8	0.05	10.1021/acs.orglett.6b01737	IC
6660	6660	COC(=O)[C@H]1[C@H](N[C@]([C@H]1C(=O)OC)(C(=O)OC)c2ccc(F)cc2)c3ccc(cc3)[N+]([O-])=O	12.5	1.0	0.3	10.1021/ol400983j	IC
6706	6706	C[C@@H](CN1CCOCC1)NC(=O)OCc2ccccc2	13.92	1.0	0.2	10.1021/jacs.1c07726	IC
6707	6707	C[C@H](CN1CCOCC1)NC(=O)OCc2ccccc2	10.1	1.0	0.2	10.1021/jacs.1c07726	IC
6731	6731	COc1ccccc1[C@@](c2[nH]c3CCCCc3c2)(c4ccccc4)c5ccc(O)cc5	9.0	1.0	0.03	10.1039/D1SC03324G	IC
6732	6732	COc1ccccc1[C@](c2[nH]c3CCCCc3c2)(c4ccccc4)c5ccc(O)cc5	10.1	1.0	0.03	10.1039/D1SC03324G	IC
6733	6733	COc1ccccc1[C@](c2[nH]c(C)cc2)(c3ccc(O)cc3)c4ccc(F)cc4	9.0	1.0	0.03	10.1039/D1SC03324G	IC
6734	6734	COc1ccccc1[C@@](c2[nH]c(C)cc2)(c3ccc(O)cc3)c4ccc(F)cc4	10.1	1.0	0.03	10.1039/D1SC03324G	IC
6737	6737	CCc1[nH]c(cc1)[C@](c2ccccc2)(c3ccc(O)cc3)c4ccccc4OC	9.3	1.0	0.03	10.1039/D1SC03324G	IC
6738	6738	CCc1[nH]c(cc1)[C@@](c2ccccc2)(c3ccc(O)cc3)c4ccccc4OC	10.1	1.0	0.03	10.1039/D1SC03324G	IC
6742	6742	C[C@]1(CBr)CC(CN1[S](=O)(=O)c2ccccc2)(c3ccccc3)c4ccccc4	6.38	1.0	0.3	10.1002/anie.201705066	IC
6743	6743	C[C@@]1(CBr)CC(CN1[S](=O)(=O)c2ccccc2)(c3ccccc3)c4ccccc4	10.11	1.0	0.3	10.1002/anie.201705066	IC
6766	6766	CC(=O)C1=C(Cc2ccc(Cl)cc2)ON(Cc3c(C)cc(C)cc3C)[C@H]1c4ccccc4	9.047	0.8	0.05	10.1021/acs.orglett.6b01737	IC
6767	6767	CC(=O)C1=C(Cc2ccc(Cl)cc2)ON(Cc3c(C)cc(C)cc3C)[C@@H]1c4ccccc4	10.173	0.8	0.05	10.1021/acs.orglett.6b01737	IC
6779	6779	CC(C)[C@H]1CN(c2ccccc2O1)[S](=O)(=O)c3ccc(C)cc3	11.709	1.0	0.1	10.1002/anie.201712350	IC
6780	6780	CC(C)[C@@H]1CN(c2ccccc2O1)[S](=O)(=O)c3ccc(C)cc3	10.198	1.0	0.1	10.1002/anie.201712350	IC
6791	6791	O=C(Nc1ccc(cc1)[C@@H](n2c3ccccc3c(c4ccccc4)c2c5ccccc5)c6ccc(cc6)c7ccccc7)C89CC%10CC(CC(C%10)C8)C9	12.5	1.0	0.1	10.1002/anie.201701947	IC
6792	6792	O=C(Nc1ccc(cc1)[C@H](n2c3ccccc3c(c4ccccc4)c2c5ccccc5)c6ccc(cc6)c7ccccc7)C89CC%10CC(CC(C%10)C8)C9	10.2	1.0	0.1	10.1002/anie.201701947	IC
6815	6815	CN1C(=O)[C@@](O)(CC=C)c2c(Br)cccc12	8.56	1.0	0.2	10.1021/acs.orglett.1c03101	IC
6816	6816	CN1C(=O)[C@](O)(CC=C)c2c(Br)cccc12	10.2	1.0	0.2	10.1021/acs.orglett.1c03101	IC
6835	6835	CN1C(=O)[C@@](O)(CC=C)c2ccccc12	8.167	1.0	0.2	10.1021/acs.orglett.1c03101	IC
6836	6836	CN1C(=O)[C@](O)(CC=C)c2ccccc12	10.232	1.0	0.2	10.1021/acs.orglett.1c03101	IC
6854	6854	CC1=CC(=O)C2=CC=C(C[C@]2(C)C1=O)c3ccc(F)cc3	11.05	1.0	0.3	10.1021/acs.orglett.5b02653	IC
6855	6855	CC1=CC(=O)C2=CC=C(C[C@@]2(C)C1=O)c3ccc(F)cc3	10.26	1.0	0.3	10.1021/acs.orglett.5b02653	IC
6914	6914	O=CC1=C(C=C(C[C@@H]1c2ccccc2)c3ccccc3)c4ccccc4	18.1	1.0	0.1	10.1002/anie.201908896	IC
6915	6915	O=CC1=C(C=C(C[C@H]1c2ccccc2)c3ccccc3)c4ccccc4	10.3	1.0	0.1	10.1002/anie.201908896	IC
6918	6918	Cc1ccccc1[P@@](=O)(\C=C\c2cccc(Cl)c2)C(C)(C)C	7.9	1.0	0.2	10.1039/D1QO01819A	IC
6919	6919	Cc1ccccc1[P@](=O)(\C=C\c2cccc(Cl)c2)C(C)(C)C	10.3	1.0	0.2	10.1039/D1QO01819A	IC
6939	6939	COc1ccc(cc1)[C@@](c2[nH]c(C)cc2)(c3ccc(O)cc3)c4ccccc4OC	8.9	1.0	0.05	10.1039/D1SC03324G	IC
6940	6940	COc1ccc(cc1)[C@](c2[nH]c(C)cc2)(c3ccc(O)cc3)c4ccccc4OC	10.3	1.0	0.05	10.1039/D1SC03324G	IC
6955	6955	C[C@]1(Cc2ccccc2)CC(=NO1)c3ccc4ccccc4c3	12.45	0.8	0.2	10.1002/anie.201912408	IC
6956	6956	C[C@@]1(Cc2ccccc2)CC(=NO1)c3ccc4ccccc4c3	10.31	0.8	0.2	10.1002/anie.201912408	IC
6979	6979	Cn1ccnc1C(=O)[C@H]([C@H](C=C)\C=C\c2ccccc2)c3ccc(F)cc3	11.887	0.5	0.05	10.1002/anie.201908960	IC
6980	6980	Cn1ccnc1C(=O)[C@@H]([C@H](C=C)\C=C\c2ccccc2)c3ccc(F)cc3	10.358	0.5	0.05	10.1002/anie.201908960	IC
7047	7047	COc1cccc(c1)[C@@](c2[nH]c(C)cc2)(c3ccc(O)cc3)c4ccccc4OC	8.4	1.0	0.05	10.1039/D1SC03324G	IC
7048	7048	COc1cccc(c1)[C@](c2[nH]c(C)cc2)(c3ccc(O)cc3)c4ccccc4OC	10.4	1.0	0.05	10.1039/D1SC03324G	IC
7059	7059	BrC[C@H]1CC(CN1[S](=O)(=O)c2cccc3ccccc23)(c4ccccc4)c5ccccc5	9.37	1.0	0.3	10.1002/anie.201705066	IC
7060	7060	BrC[C@@H]1CC(CN1[S](=O)(=O)c2cccc3ccccc23)(c4ccccc4)c5ccccc5	10.41	1.0	0.3	10.1002/anie.201705066	IC
7068	7068	Oc1ccc2ccccc2c1[C@H](CN[S](=O)(=O)c3ccc(cc3)[N+]([O-])=O)C=C	12.63	0.8	0.2	10.1021/acs.orglett.7b01136	IC
7069	7069	Oc1ccc2ccccc2c1[C@@H](CN[S](=O)(=O)c3ccc(cc3)[N+]([O-])=O)C=C	10.43	0.8	0.2	10.1021/acs.orglett.7b01136	IC
7130	7130	CC(=O)C[C@H]1[C@@H](c2ccc(F)cc2)c3ccc4ccccc4c3OC1=O	13.2	0.7	0.25	10.1002/anie.201700437	IC
7148	7148	CCCCCC/C=C/C=C/C[C@]1(Cc2ccc(F)cc2)SC(=NC1=O)c3ccccc3	11.409	1.0	0.1	10.1021/acs.orglett.8b01697	IC
7149	7149	CCCCCC/C=C/C=C/C[C@@]1(Cc2ccc(F)cc2)SC(=NC1=O)c3ccccc3	10.509	1.0	0.1	10.1021/acs.orglett.8b01697	IC
7178	7178	BrC[C@H]1CC(CN1[S](=O)(=O)c2ccc3ccccc3c2)(c4ccccc4)c5ccccc5	9.88	1.0	0.3	10.1002/anie.201705066	IC
7179	7179	BrC[C@@H]1CC(CN1[S](=O)(=O)c2ccc3ccccc3c2)(c4ccccc4)c5ccccc5	10.57	1.0	0.3	10.1002/anie.201705066	IC
7229	7229	CCOC(=O)C(C)(C)Oc1ccc(C[C@@]2(C)CC(=NO2)c3ccccc3)cc1	15.56	0.8	0.4	10.1002/anie.201912408	IC
7230	7230	CCOC(=O)C(C)(C)Oc1ccc(C[C@]2(C)CC(=NO2)c3ccccc3)cc1	10.6	0.8	0.4	10.1002/anie.201912408	IC
7267	7267	COC(=O)[C@H](CC(=O)c1ccccc1)c2ccccc2	12.15	1.0	0.15	10.1002/anie.201612208	IC
7268	7268	COC(=O)[C@@H](CC(=O)c1ccccc1)c2ccccc2	10.62	1.0	0.15	10.1002/anie.201612208	IC
7304	7304	BrC[C@H]1CCCN1[S](=O)(=O)c2ccccc2	9.93	1.0	0.3	10.1002/anie.201705066	IC
7305	7305	BrC[C@@H]1CCCN1[S](=O)(=O)c2ccccc2	10.68	1.0	0.3	10.1002/anie.201705066	IC
7343	7343	CC(=O)C[C@H]1[C@@H](c2ccc(Cl)cc2)c3ccc4ccccc4c3OC1=O	13.4	0.7	0.25	10.1002/anie.201700437	IC
7352	7352	COc1ccc2[C@@H]([C@@H](COc2c1)c3ccccc3)c4ccc(O)cc4	14.2	0.6	0.1	10.1021/acs.orglett.7b02883	IC
7386	7386	C[C@]1(Cc2cccc(Cl)c2)CC(=NO1)c3ccccc3	11.23	0.8	0.1	10.1002/anie.201912408	IC
7387	7387	C[C@@]1(Cc2cccc(Cl)c2)CC(=NO1)c3ccccc3	10.73	0.8	0.1	10.1002/anie.201912408	IC
7396	7396	C[C@]1(Cc2ccccn2)CC(=NO1)c3ccccc3	12.26	0.8	0.3	10.1002/anie.201912408	IC
7397	7397	C[C@@]1(Cc2ccccn2)CC(=NO1)c3ccccc3	10.78	0.8	0.3	10.1002/anie.201912408	IC
7432	7432	CC(=O)C[C@H]1[C@@H](c2cc(C)cc(C)c2)c3ccc4ccccc4c3OC1=O	13.9	0.7	0.25	10.1002/anie.201700437	IC
7460	7460	COc1cc(O)c([C@H](CN[S](=O)(=O)c2ccc(C)cc2)C(C)=C)c(OC)c1OC	9.9	0.8	0.3	10.1021/acs.orglett.7b01136	IC
7461	7461	COc1cc(O)c([C@@H](CN[S](=O)(=O)c2ccc(C)cc2)C(C)=C)c(OC)c1OC	10.81	0.8	0.3	10.1021/acs.orglett.7b01136	IC
7476	7476	COC(=O)[C@H](CC(=O)c1ccccc1)c2cccc3ccccc23	11.69	1.0	0.1	10.1002/anie.201612208	IC
7477	7477	COC(=O)[C@@H](CC(=O)c1ccccc1)c2cccc3ccccc23	10.85	1.0	0.1	10.1002/anie.201612208	IC
7488	7488	CN1C(=O)[C@](O)(CC=C[C@](C)(CCC=C(C)C)C=C)c2ccccc12	7.718	1.0	0.1	10.1021/acs.orglett.1c03101	IC
7489	7489	CN1C(=O)[C@@](O)(CC=C[C@](C)(CCC=C(C)C)C=C)c2ccccc12	10.863	1.0	0.1	10.1021/acs.orglett.1c03101	IC
7506	7506	FC(F)(F)[C@]1(OC(=O)c2cc(Br)cc3ccn1c23)c4ccccc4	10.1	0.5	0.1	10.1021/acscatal.9b03163	IC
7507	7507	FC(F)(F)[C@@]1(OC(=O)c2cc(Br)cc3ccn1c23)c4ccccc4	10.9	0.5	0.1	10.1021/acscatal.9b03163	IC
7516	7516	COc1ccc2O[C@](OC(=O)c2c1)(c3ccccc3)C(F)(F)F	12.3	0.6	0.01	10.1038/ncomms15598	IC
7517	7517	COc1ccc2O[C@@](OC(=O)c2c1)(c3ccccc3)C(F)(F)F	10.9	0.6	0.01	10.1038/ncomms15598	IC
7522	7522	CCC(=O)C[C@H]1[C@@H](c2ccccc2)c3ccc4ccccc4c3OC1=O	12.7	0.7	0.25	10.1002/anie.201700437	IC
7544	7544	C/C=C/C(=O)[C@H](C(C(=O)c1ccccc1)C(=O)c2ccccc2)c3ccc(cc3)C(C)C	28.2	0.75	0.2	10.1002/anie.201105812	IC
7545	7545	C/C=C/C(=O)[C@@H](C(C(=O)c1ccccc1)C(=O)c2ccccc2)c3ccc(cc3)C(C)C	10.9	0.75	0.2	10.1002/anie.201105812	IC
7607	7607	CN1C(=O)[C@@](NC(=O)OC(C)(C)C)([C@@H]2CCCCC2=O)c3cc(Cl)ccc13	8.47	1.5	0.06	10.1021/acs.orglett.0c03305	IC
7614	7614	O=C1[C@H]2CCC3=C([C@H]2C(=O)c4ccccc14)c5ccccc5[Si](O3)(c6ccccc6)c7ccccc7	7.84	1.0	0.1	10.1021/ja3007148	IC
7615	7615	O=C1[C@@H]2CCC3=C([C@H]2C(=O)c4ccccc14)c5ccccc5[Si](O3)(c6ccccc6)c7ccccc7	10.98	1.0	0.1	10.1021/ja3007148	IC
7693	7693	CC(C)(C)c1[nH]c2ccccc2c1[C@@H](c3ccccc3)c4ccc(NC(=O)C56CC7CC(CC(C7)C5)C6)cc4	21.7	1.0	0.1	10.1002/anie.201701947	IC
7694	7694	CC(C)(C)c1[nH]c2ccccc2c1[C@H](c3ccccc3)c4ccc(NC(=O)C56CC7CC(CC(C7)C5)C6)cc4	11.0	1.0	0.1	10.1002/anie.201701947	IC
7695	7695	O=C(Nc1ccc(cc1)[C@@H](n2c3CCCCc3c4ccccc24)c5ccccc5)C67CC8CC(CC(C8)C6)C7	23.0	1.0	0.1	10.1002/anie.201701947	IC
7696	7696	O=C(Nc1ccc(cc1)[C@H](n2c3CCCCc3c4ccccc24)c5ccccc5)C67CC8CC(CC(C8)C6)C7	11.0	1.0	0.1	10.1002/anie.201701947	IC
7723	7723	COc1ccc(cc1)[C@@H](C=C)[C@@]2(O)C(=O)N(C)c3ccccc23	14.1	1.0	0.2	10.1021/acs.orglett.1c03101	IC
7736	7736	CN1c2ccccc2[C@@](O)([C@H](C=C)c3ccc(Cl)cc3)C1=O	13.86	1.0	0.05	10.1021/acs.orglett.1c03101	IC
7741	7741	COc1ccc(cc1)[C@@H](C=C)[C@@]2(O)C(=O)N(C)c3c(F)cccc23	12.535	1.0	0.1	10.1021/acs.orglett.1c03101	IC
7748	7748	COC(=O)[C@H](CC(=O)c1ccc2ccccc2c1)c3ccccc3	15.21	1.0	0.15	10.1002/anie.201612208	IC
7749	7749	COC(=O)[C@@H](CC(=O)c1ccc2ccccc2c1)c3ccccc3	11.07	1.0	0.15	10.1002/anie.201612208	IC
7826	7826	C/C=C/C(=O)[C@H](C(C(=O)c1ccc(Br)cc1)C(=O)c2ccc(Br)cc2)c3ccccc3	24.5	0.75	0.2	10.1002/anie.201105812	IC
7827	7827	C/C=C/C(=O)[C@@H](C(C(=O)c1ccc(Br)cc1)C(=O)c2ccc(Br)cc2)c3ccccc3	11.1	0.75	0.2	10.1002/anie.201105812	IC
7839	7839	COc1ccccc1[C@@](c2[nH]c(C)cc2)(c3ccccc3)c4ccc(O)cc4	9.7	1.0	0.03	10.1038/s41929/020/00535/4	IC
7840	7840	COc1ccccc1[C@](c2[nH]c(C)cc2)(c3ccccc3)c4ccc(O)cc4	11.1	1.0	0.03	10.1038/s41929/020/00535/4	IC
7857	7857	CCC[C@H](C)C(=S)N(C(C)C)C(C)C	9.51	1.0	0.01	10.1002/anie.202004485	IC
7858	7858	CCC[C@@H](C)C(=S)N(C(C)C)C(C)C	11.13	1.0	0.01	10.1002/anie.202004485	IC
7863	7863	C([C@H]1CC(=NO1)c2ccccc2)c3cc4ccccc4c5ccccc35	16.8	0.8	0.5	10.1002/anie.201912408	IC
7864	7864	C([C@@H]1CC(=NO1)c2ccccc2)c3cc4ccccc4c5ccccc35	11.16	0.8	0.5	10.1002/anie.201912408	IC
7867	7867	CC(=O)C1=C(Cc2ccc(Br)cc2)ON(Cc3c(C)cc(C)cc3C)[C@H]1c4ccccc4	9.687	0.8	0.05	10.1021/acs.orglett.6b01737	IC
7868	7868	CC(=O)C1=C(Cc2ccc(Br)cc2)ON(Cc3c(C)cc(C)cc3C)[C@@H]1c4ccccc4	11.167	0.8	0.05	10.1021/acs.orglett.6b01737	IC
7874	7874	CC(C)(C)OC(=O)[C@]12CC(=N[C@H]1C=CC=C2)c3ccccc3Cl	14.487	1.0	0.05	10.31635/ccschem.021.202000671	IC
7875	7875	CC(C)(C)OC(=O)[C@@]12CC(=N[C@H]1C=CC=C2)c3ccccc3Cl	11.174	1.0	0.05	10.31635/ccschem.021.202000671	IC
7927	7927	COc1ccc2n([C@@H](c3ccccc3)c4ccc(NC(=O)C56CC7CC(CC(C7)C5)C6)cc4)c(c8ccccc8)c(c9ccccc9)c2c1	15.6	1.0	0.1	10.1002/anie.201701947	IC
7928	7928	COc1ccc2n([C@H](c3ccccc3)c4ccc(NC(=O)C56CC7CC(CC(C7)C5)C6)cc4)c(c8ccccc8)c(c9ccccc9)c2c1	11.2	1.0	0.1	10.1002/anie.201701947	IC
7987	7987	CCCCCC/C=C/C=C/C[C@]1(Cc2cccc(C)c2)SC(=NC1=O)c3ccccc3	13.384	1.0	0.1	10.1021/acs.orglett.8b01697	IC
7988	7988	CCCCCC/C=C/C=C/C[C@@]1(Cc2cccc(C)c2)SC(=NC1=O)c3ccccc3	11.298	1.0	0.1	10.1021/acs.orglett.8b01697	IC
8020	8020	CC(C)(C)[P@](C)(=O)c1ccccc1	14.38	1.0	0.3	10.1002/anie.202111957	IC
8021	8021	CC(C)(C)[P@@](C)(=O)c1ccccc1	11.3	1.0	0.3	10.1002/anie.202111957	IC
8037	8037	O=C(C[C@H]1[C@@H](c2ccccc2)c3ccc4ccccc4c3OC1=O)Cc5ccccc5	17.0	0.7	0.25	10.1002/anie.201700437	IC
8040	8040	O=C(Nc1ccc(cc1)[C@H](c2ccccc2)c3c([nH]c4ccccc34)C5=CCCCC5)C67CC8CC(CC(C8)C6)C7	18.9	1.0	0.1	10.1002/anie.201701947	IC
8041	8041	O=C(Nc1ccc(cc1)[C@@H](c2ccccc2)c3c([nH]c4ccccc34)C5=CCCCC5)C67CC8CC(CC(C8)C6)C7	11.3	1.0	0.1	10.1002/anie.201701947	IC
8048	8048	FC(F)(F)c1cc(N[C@@H]2C=CC(=O)[C@H]2c3sccc3)cc(c1)C(F)(F)F	8.0	1.0	0.05	10.1002/anie.201607714	IC
8056	8056	Cc1ccc(cc1)C(=O)[C@H](Br)[C@H](O)c2ccccc2	8.8	1.0	0.1	10.1002/adsc.202000080	IC
8057	8057	Cc1ccc(cc1)C(=O)[C@@H](Br)[C@H](O)c2ccccc2	11.3	1.0	0.1	10.1002/adsc.202000080	IC
8073	8073	CC1=CC(=O)C2=CC=C(C[C@]2(C)C1=O)c3ccc(Br)cc3	12.11	1.0	0.3	10.1021/acs.orglett.5b02653	IC
8074	8074	CC1=CC(=O)C2=CC=C(C[C@@]2(C)C1=O)c3ccc(Br)cc3	11.31	1.0	0.3	10.1021/acs.orglett.5b02653	IC
8086	8086	Cc1nn(c(C)c1C)C(=O)C=C[C@@H](N(CCCCO)Cc2ccccc2)c3ccccc3	8.921	1.0	0.1	10.1021/jacs.1c04367	IC
8087	8087	Cc1nn(c(C)c1C)C(=O)C=C[C@H](N(CCCCO)Cc2ccccc2)c3ccccc3	11.329	1.0	0.1	10.1021/jacs.1c04367	IC
8101	8101	CN1C(=O)[C@@](NC(=O)OC(C)(C)C)([C@@H]2CCCC2=O)c3ccccc13	5.61	1.5	0.1	10.1021/acs.orglett.0c03305	IC
8111	8111	CCCCCC[C@H](C)C(=S)N(C(C)C)C(C)C	9.2	1.0	0.01	10.1002/anie.202004485	IC
8112	8112	CCCCCC[C@@H](C)C(=S)N(C(C)C)C(C)C	11.35	1.0	0.01	10.1002/anie.202004485	IC
8166	8166	CC(=O)C[C@H]1[C@@H](c2cccc(C)c2)c3ccc4ccccc4c3OC1=O	14.1	0.7	0.25	10.1002/anie.201700437	IC
8171	8171	CC(=O)C(=C)[C@H](c1cccc(OCC=C)c1)c2cc(c(O)c(c2)C(C)(C)C)C(C)(C)C	14.8	0.5	0.05	10.1021/acscatal.7b00030	IC
8172	8172	CC(=O)C(=C)[C@@H](c1cccc(OCC=C)c1)c2cc(c(O)c(c2)C(C)(C)C)C(C)(C)C	11.4	0.5	0.05	10.1021/acscatal.7b00030	IC
8204	8204	COC(=O)[C@H](CC(=O)c1ccccc1)c2ccc3ccccc3c2	13.33	1.0	0.15	10.1002/anie.201612208	IC
8205	8205	COC(=O)[C@@H](CC(=O)c1ccccc1)c2ccc3ccccc3c2	11.43	1.0	0.15	10.1002/anie.201612208	IC
8212	8212	Cc1cc(C)c(c(C)c1)[S](=O)(=O)N2CC(C[C@@H]2CBr)(c3ccccc3)c4ccccc4	12.29	1.0	0.1	10.1002/anie.201705066	IC
8213	8213	Cc1cc(C)c(c(C)c1)[S](=O)(=O)N2CC(C[C@H]2CBr)(c3ccccc3)c4ccccc4	11.44	1.0	0.1	10.1002/anie.201705066	IC
8247	8247	C=CCOc1cccc2n([C@H](c3ccccc3)c4ccc(NC(=O)C56CC7CC(CC(C7)C5)C6)cc4)c8ccccc8c12	10.2	1.0	0.15	10.1002/anie.201701947	IC
8248	8248	C=CCOc1cccc2n([C@@H](c3ccccc3)c4ccc(NC(=O)C56CC7CC(CC(C7)C5)C6)cc4)c8ccccc8c12	11.5	1.0	0.15	10.1002/anie.201701947	IC
8286	8286	Cc1n([C@@H](c2ccccc2)c3ccc(NC(=O)C45CC6CC(CC(C6)C4)C5)cc3)c7ccccc7c1C	16.5	1.0	0.1	10.1002/anie.201701947	IC
8287	8287	Cc1n([C@H](c2ccccc2)c3ccc(NC(=O)C45CC6CC(CC(C6)C4)C5)cc3)c7ccccc7c1C	11.5	1.0	0.1	10.1002/anie.201701947	IC
8302	8302	C=CCOc1cccc(c1)[C@@H](n2c3ccccc3c4ccccc24)c5ccc(NC(=O)C67CC8CC(CC(C8)C6)C7)cc5	9.2	1.0	0.15	10.1002/anie.201701947	IC
8303	8303	C=CCOc1cccc(c1)[C@H](n2c3ccccc3c4ccccc24)c5ccc(NC(=O)C67CC8CC(CC(C8)C6)C7)cc5	11.5	1.0	0.15	10.1002/anie.201701947	IC
8398	8398	COC1=C(CC=C)C(=O)[C@@]2(CC(=C)C[C@@]1(CC=C)C2=O)C(=O)c3ccc(F)cc3	13.7	1.0	0.15	10.1021/acs.orglett.1c02842	IC
8401	8401	CC(=O)C[C@H]1[C@@H](c2ccc(C)c(C)c2)c3ccc4ccccc4c3OC1=O	14.6	0.7	0.25	10.1002/anie.201700437	IC
8405	8405	CC(C)c1[nH]c2ccccc2c1[C@@H](c3ccccc3)c4ccc(NC(=O)C56CC7CC(CC(C7)C5)C6)cc4	15.8	1.0	0.1	10.1002/anie.201701947	IC
8406	8406	CC(C)c1[nH]c2ccccc2c1[C@H](c3ccccc3)c4ccc(NC(=O)C56CC7CC(CC(C7)C5)C6)cc4	11.6	1.0	0.1	10.1002/anie.201701947	IC
8463	8463	COC(=O)[C@H](CC(=O)c1ccccc1)c2ccc(C)cc2	13.66	1.0	0.15	10.1002/anie.201612208	IC
8464	8464	COC(=O)[C@@H](CC(=O)c1ccccc1)c2ccc(C)cc2	11.66	1.0	0.15	10.1002/anie.201612208	IC
8494	8494	C[C@H](Nc1ccccc1)C(=O)c2ccc(F)cc2	12.9	1.0	0.01	10.1021/jacs.0c07210	IC
8495	8495	C[C@@H](Nc1ccccc1)C(=O)c2ccc(F)cc2	11.7	1.0	0.01	10.1021/jacs.0c07210	IC
8498	8498	Cc1[nH]c(cc1)[C@](c2ccccc2)(c3ccc(O)cc3)c4ccccc4N[S](C)(=O)=O	13.0	1.0	0.3	10.1039/D1SC03324G	IC
8499	8499	Cc1[nH]c(cc1)[C@@](c2ccccc2)(c3ccc(O)cc3)c4ccccc4N[S](C)(=O)=O	11.7	1.0	0.3	10.1039/D1SC03324G	IC
8504	8504	CC(=O)C[C@H]1[C@@H](c2ccc(C)cc2)c3ccc4ccccc4c3OC1=O	14.7	0.7	0.25	10.1002/anie.201700437	IC
8534	8534	CC[C@H](C)C(=S)N(C(C)C)C(C)C	10.48	1.0	0.01	10.1002/anie.202004485	IC
8535	8535	CC[C@@H](C)C(=S)N(C(C)C)C(C)C	11.73	1.0	0.01	10.1002/anie.202004485	IC
8572	8572	COCOc1ccccc1[C@@](c2[nH]c(C)cc2)(c3ccccc3)c4ccc(O)cc4	10.6	1.0	0.01	10.1038/s41929/020/00535/4	IC
8573	8573	COCOc1ccccc1[C@](c2[nH]c(C)cc2)(c3ccccc3)c4ccc(O)cc4	11.8	1.0	0.01	10.1038/s41929/020/00535/4	IC
8611	8611	Cc1ccc(cc1)[S](=O)(=O)N2C(=C(C#N)[C@@H](c3ccc(Cl)cc3)c4oc5ccccc5c24)N	16.4	0.8	0.3	10.1002/cjoc.201800330	IC
8612	8612	Cc1ccc(cc1)[S](=O)(=O)N2C(=C(C#N)[C@H](c3ccc(Cl)cc3)c4oc5ccccc5c24)N	11.8	0.8	0.3	10.1002/cjoc.201800330	IC
8661	8661	CC1=CC=C2C(=O)C=C(C)C(=O)[C@@]2(C)C1	12.6	1.0	0.15	10.1021/acs.orglett.5b02653	IC
8662	8662	CC1=CC=C2C(=O)C=C(C)C(=O)[C@]2(C)C1	11.85	1.0	0.15	10.1021/acs.orglett.5b02653	IC
8689	8689	Cc1ccc(cc1)C2=CC=C3C(=O)C=C(C)C(=O)[C@@]3(C)C2	12.61	1.0	0.3	10.1021/acs.orglett.5b02653	IC
8690	8690	Cc1ccc(cc1)C2=CC=C3C(=O)C=C(C)C(=O)[C@]3(C)C2	11.9	1.0	0.3	10.1021/acs.orglett.5b02653	IC
8711	8711	O=C(C[C@H]1[C@@H](c2ccccc2)c3ccc4ccccc4c3OC1=O)c5ccccc5	14.8	0.7	0.25	10.1002/anie.201700437	IC
8712	8712	CC(=O)C[C@H]1[C@@H](c2ccccc2)c3ccc4ccccc4c3OC1=O	14.9	0.7	0.25	10.1002/anie.201700437	IC
8723	8723	C/C=C/C(=O)[C@H](C(C(=O)c1ccccc1)C(=O)c2ccccc2)c3ccc(Br)cc3	30.5	0.75	0.2	10.1002/anie.201105812	IC
8724	8724	C/C=C/C(=O)[C@@H](C(C(=O)c1ccccc1)C(=O)c2ccccc2)c3ccc(Br)cc3	11.9	0.75	0.2	10.1002/anie.201105812	IC
8727	8727	CN1C(=O)[C@@](NC(=O)OC(C)(C)C)([C@@H]2CSCCC2=O)c3ccccc13	7.69	1.5	0.1	10.1021/acs.orglett.0c03305	IC
8737	8737	COc1ccccc1[C@@](c2[nH]c3CC=CCc3c2)(c4ccccc4)c5ccc(O)cc5	9.8	1.0	0.03	10.1039/D1SC03324G	IC
8738	8738	COc1ccccc1[C@](c2[nH]c3CC=CCc3c2)(c4ccccc4)c5ccc(O)cc5	11.9	1.0	0.03	10.1039/D1SC03324G	IC
8753	8753	CCCCCC/C=C/C=C/C[C@]1(Cc2ccc(Cl)cc2)SC(=NC1=O)c3ccccc3	12.715	1.0	0.03	10.1021/acs.orglett.8b01697	IC
8754	8754	CCCCCC/C=C/C=C/C[C@@]1(Cc2ccc(Cl)cc2)SC(=NC1=O)c3ccccc3	11.937	1.0	0.03	10.1021/acs.orglett.8b01697	IC
8784	8784	Cc1cccc(/C=C/[P@](=O)(c2ccccc2)C(C)(C)C)c1	9.39	1.0	0.25	10.1002/anie.202009358	IC
8785	8785	Cc1cccc(/C=C/[P@@](=O)(c2ccccc2)C(C)(C)C)c1	11.98	1.0	0.25	10.1002/anie.202009358	IC
8840	8840	O=C(Nc1ccc(cc1)[C@H](c2ccccc2)c3c([nH]c4ccccc34)c5ccccc5)C67CC8CC(CC(C8)C6)C7	18.8	1.0	0.1	10.1002/anie.201701947	IC
8841	8841	O=C(Nc1ccc(cc1)[C@@H](c2ccccc2)c3c([nH]c4ccccc34)c5ccccc5)C67CC8CC(CC(C8)C6)C7	12.0	1.0	0.1	10.1002/anie.201701947	IC
8848	8848	Clc1ccc(cc1)[C@@H](n2c3ccccc3c4ccccc24)c5ccc(NC(=O)C67CC8CC(CC(C8)C6)C7)cc5	9.0	1.0	0.15	10.1002/anie.201701947	IC
8849	8849	Clc1ccc(cc1)[C@H](n2c3ccccc3c4ccccc24)c5ccc(NC(=O)C67CC8CC(CC(C8)C6)C7)cc5	12.0	1.0	0.15	10.1002/anie.201701947	IC
8850	8850	CCC[P@@](=O)(CC(=C)C(=O)OC(C)(C)C)c1c(C)cc(C)cc1C	9.4	0.8	0.3	10.1039/D0SC04041J	IC
8851	8851	CCC[P@](=O)(CC(=C)C(=O)OC(C)(C)C)c1c(C)cc(C)cc1C	12.0	0.8	0.3	10.1039/D0SC04041J	IC
8885	8885	CCCCCC[C@@](C=O)(c1ccccc1)c2ccc(cc2)C(=O)OC	17.35	0.6	0.08	10.1002/anie.202106109	IC
8886	8886	CCCCCC[C@](C=O)(c1ccccc1)c2ccc(cc2)C(=O)OC	12.03	0.6	0.08	10.1002/anie.202106109	IC
8979	8979	CN1[C@@H]2OCC[C@@]2(c3ccccc13)[C@@]4(C)C(=O)Nc5ccccc45	26.06	1.0	0.2	10.1021/acs.orglett.1c00260	IC
9014	9014	O=C1N(C[C@@H](\C=C\c2ccccc2)N1Cc3ccccc3)Cc4ccccc4	10.993	1.0	0.3	10.1021/acs.orglett.8b00870	IC
9015	9015	O=C1N(C[C@H](\C=C\c2ccccc2)N1Cc3ccccc3)Cc4ccccc4	12.179	1.0	0.3	10.1021/acs.orglett.8b00870	IC
9023	9023	COc1ccccc1[C@](c2[nH]c(C)cc2)(c3ccc(O)cc3)c4ccc(Br)cc4	11.0	1.0	0.03	10.1039/D1SC03324G	IC
9024	9024	COc1ccccc1[C@@](c2[nH]c(C)cc2)(c3ccc(O)cc3)c4ccc(Br)cc4	12.2	1.0	0.03	10.1039/D1SC03324G	IC
9025	9025	FC(F)(F)[C@]1(OC(=O)c2c(Cl)ccc3ccn1c23)c4ccccc4	11.4	0.5	0.1	10.1021/acscatal.9b03163	IC
9026	9026	FC(F)(F)[C@@]1(OC(=O)c2c(Cl)ccc3ccn1c23)c4ccccc4	12.2	0.5	0.1	10.1021/acscatal.9b03163	IC
9045	9045	FC(F)(F)[C@@]1(OC(=O)c2cc3OCOc3cc2O1)c4ccccc4	16.6	0.6	0.05	10.1038/ncomms15598	IC
9046	9046	FC(F)(F)[C@]1(OC(=O)c2cc3OCOc3cc2O1)c4ccccc4	12.2	0.6	0.05	10.1038/ncomms15598	IC
9099	9099	Clc1ccc2ccn3c2c1C(=O)O[C@]34C(=O)N(Cc5ccccc5)c6ccccc46	11.4	0.5	0.1	10.1021/acscatal.9b03163	IC
9100	9100	Clc1ccc2ccn3c2c1C(=O)O[C@@]34C(=O)N(Cc5ccccc5)c6ccccc46	12.3	0.5	0.1	10.1021/acscatal.9b03163	IC
9107	9107	CC(C)(C)OC(=O)n1ccc2cc(C[C@@]3(C)CC(=NO3)c4ccccc4)ccc12	12.85	0.8	0.2	10.1002/anie.201912408	IC
9108	9108	CC(C)(C)OC(=O)n1ccc2cc(C[C@]3(C)CC(=NO3)c4ccccc4)ccc12	12.3	0.8	0.2	10.1002/anie.201912408	IC
9137	9137	FC(F)(F)[C@@]1(OC(=O)c2cc3ccccc3cc2O1)c4ccccc4	20.2	0.6	0.01	10.1038/ncomms15598	IC
9138	9138	FC(F)(F)[C@]1(OC(=O)c2cc3ccccc3cc2O1)c4ccccc4	12.3	0.6	0.01	10.1038/ncomms15598	IC
9162	9162	COCCCC\C=C\C=C\C[C@](C)(C=O)c1ccccc1	10.803	1.0	0.05	10.6023/A18060235	IC
9163	9163	COCCCC\C=C\C=C\C[C@@](C)(C=O)c1ccccc1	12.32	1.0	0.05	10.6023/A18060235	IC
9204	9204	COc1ccccc1[C@@](c2[nH]c(C)cc2)(c3ccccc3)c4ccc(O)cc4	10.8	1.0	0.03	10.1039/D1SC03324G	IC
9205	9205	COc1ccccc1[C@](c2[nH]c(C)cc2)(c3ccccc3)c4ccc(O)cc4	12.4	1.0	0.03	10.1039/D1SC03324G	IC
9228	9228	C[C@@]1(COc2ccccc12)CC3=CCCC3	13.0	0.75	0.0	10.1002/anie.201907840	IC
9229	9229	C[C@]1(COc2ccccc12)CC3=CCCC3	12.4	0.75	0.0	10.1002/anie.201907840	IC
9279	9279	COC(=O)[C@H](CC(=O)c1ccccc1)c2cccc(Cl)c2	13.22	1.0	0.06	10.1002/anie.201612208	IC
9280	9280	COC(=O)[C@@H](CC(=O)c1ccccc1)c2cccc(Cl)c2	12.44	1.0	0.06	10.1002/anie.201612208	IC
9283	9283	C[S@](=O)c1ccc(F)cc1	13.437	1.0	0.3	10.1039/D0CC00434K	IC
9284	9284	C[S@@](=O)c1ccc(F)cc1	12.442	1.0	0.3	10.1039/D0CC00434K	IC
9357	9357	CC(=O)C[C@H]1[C@@H](c2ccccc2C)c3ccc4ccccc4c3OC1=O	14.4	0.7	0.25	10.1002/anie.201700437	IC
9410	9410	COC(=O)[C@@]1(Cc2ccccc2F)Cc3ccccc3C1=O	11.48	1.0	0.1	10.1021/jacs.0c12683	IC
9411	9411	COC(=O)[C@]1(Cc2ccccc2F)Cc3ccccc3C1=O	12.58	1.0	0.1	10.1021/jacs.0c12683	IC
9427	9427	C[C@@H](C(=O)OC(c1ccccc1)c2ccccc2)c3ccc(C)cc3	11.6	0.5	0.02	10.1021/jacs.6b00406	IC
9428	9428	C[C@H](C(=O)OC(c1ccccc1)c2ccccc2)c3ccc(C)cc3	12.6	0.5	0.02	10.1021/jacs.6b00406	IC
9435	9435	CC(=O)N1[C@@H](c2ccccc2)c3cccn3c4ccccc14	13.2	0.7	0.2	10.1002/adsc.201701450	IC
9436	9436	CC(=O)N1[C@H](c2ccccc2)c3cccn3c4ccccc14	12.6	0.7	0.2	10.1002/adsc.201701450	IC
9484	9484	CC(=O)C1=C(Cc2sccc2)ON(Cc3c(C)cc(C)cc3C)[C@H]1c4ccccc4	10.587	0.6	0.05	10.1021/acs.orglett.6b01737	IC
9485	9485	CC(=O)C1=C(Cc2sccc2)ON(Cc3c(C)cc(C)cc3C)[C@@H]1c4ccccc4	12.667	0.6	0.05	10.1021/acs.orglett.6b01737	IC
9500	9500	CC(=O)C1=C(Cc2ccccc2)ON(Cc3c(C)cc(C)cc3C)[C@H]1c4ccc(Cl)cc4	10.973	0.8	0.05	10.1021/acs.orglett.6b01737	IC
9501	9501	CC(=O)C1=C(Cc2ccccc2)ON(Cc3c(C)cc(C)cc3C)[C@@H]1c4ccc(Cl)cc4	12.693	0.8	0.05	10.1021/acs.orglett.6b01737	IC
9614	9614	Cc1ccc(O[C@@H](CCN2C(=O)c3ccccc3C2=O)c4ccccc4)cc1C	11.7	0.8	0.1	10.1002/ntls.10021	IC
9615	9615	Cc1ccc(O[C@H](CCN2C(=O)c3ccccc3C2=O)c4ccccc4)cc1C	12.8	0.8	0.1	10.1002/ntls.10021	IC
9710	9710	COc1ccccc1[C@](c2[nH]c(C)cc2)(c3ccc(O)cc3)c4ccc5ccccc5c4	11.4	1.0	0.03	10.1039/D1SC03324G	IC
9711	9711	COc1ccccc1[C@@](c2[nH]c(C)cc2)(c3ccc(O)cc3)c4ccc5ccccc5c4	12.9	1.0	0.03	10.1039/D1SC03324G	IC
9718	9718	O[C@@H](\C=C\c1ccccc1)[C@@H](Cc2ccccc2)C(=O)c3ccccc3	13.7	0.7	0.1	10.1021/jacs.6b04624	IC
9721	9721	OC[C@H](CCl)OCC(=C)c1ccccc1	13.8	1.0	0.03	10.1002/anie.201601844	IC
9722	9722	OC[C@@H](CCl)OCC(=C)c1ccccc1	12.9	1.0	0.03	10.1002/anie.201601844	IC
9729	9729	COc1ccc(Br)cc1C(C)(C)C[C@]2(Cc3oc4ccccc4c3C(=O)O2)C(F)(F)F	14.9	0.6	0.05	10.1002/anie.201305861	IC
9730	9730	COc1ccc(Br)cc1C(C)(C)C[C@@]2(Cc3oc4ccccc4c3C(=O)O2)C(F)(F)F	12.9	0.6	0.05	10.1002/anie.201305861	IC
9821	9821	C1C[C@@H]2[C@H](O1)Oc3ccccc23	10.3	1.0	0.02	10.1039/D0SC01391A	IC
9832	9832	COc1ccc([C@H](C)c2ccc(F)cc2)c(O[Si](C)(C)C)c1	12.2	1.0	0.03	10.1021/ja510980d	IC
9833	9833	COc1ccc([C@@H](C)c2ccc(F)cc2)c(O[Si](C)(C)C)c1	13.0	1.0	0.03	10.1021/ja510980d	IC
9860	9860	Cc1ccc(cc1)[S](=O)(=O)Nc2c(oc3ccccc23)[C@@H](C(C#N)C#N)c4ccccc4	18.0	0.8	0.3	10.1002/cjoc.201800330	IC
9861	9861	Cc1ccc(cc1)[S](=O)(=O)Nc2c(oc3ccccc23)[C@H](C(C#N)C#N)c4ccccc4	13.0	0.8	0.3	10.1002/cjoc.201800330	IC
9911	9911	O=C1C[C@H](c2ccccc2)c3c(O1)ccc4ccccc34	11.56	1.0	0.2	10.1039/D0SC04340K	IC
9912	9912	O=C1C[C@@H](c2ccccc2)c3c(O1)ccc4ccccc34	13.1	1.0	0.2	10.1039/D0SC04340K	IC
9945	9945	C=CC[C@@]1([C@H](Oc2ccccc2C1=O)c3ccc4ccccc4c3)C(=O)OC5CCCCC5	22.7	1.0	0.01	10.1039/D0SC04188B	IC
10002	10002	CCOc1ccc2nc(SC[C@](CC=C)(CN(C)C(c3ccccc3)c4ccccc4)C#N)sc2c1	11.3	1.0	0.1	10.1002/anie.201712395	IC
10003	10003	CCOc1ccc2nc(SC[C@@](CC=C)(CN(C)C(c3ccccc3)c4ccccc4)C#N)sc2c1	13.2	1.0	0.1	10.1002/anie.201712395	IC
10026	10026	C[C@H](Nc1cccc2ccccc12)C(=O)c3ccccc3	16.1	1.0	0.01	10.1021/jacs.0c07210	IC
10027	10027	C[C@@H](Nc1cccc2ccccc12)C(=O)c3ccccc3	13.2	1.0	0.01	10.1021/jacs.0c07210	IC
10034	10034	O=C(Nc1ccc(cc1)[C@@H](n2c3CCCc3c4ccccc24)c5ccccc5)C67CC8CC(CC(C8)C6)C7	24.6	1.0	0.1	10.1002/anie.201701947	IC
10035	10035	O=C(Nc1ccc(cc1)[C@H](n2c3CCCc3c4ccccc24)c5ccccc5)C67CC8CC(CC(C8)C6)C7	13.2	1.0	0.1	10.1002/anie.201701947	IC
10036	10036	CC/C=C/C(=O)[C@H](C(C(=O)c1ccccc1)C(=O)c2ccccc2)c3cccc(OC)c3	25.3	0.75	0.2	10.1002/anie.201105812	IC
10037	10037	CC/C=C/C(=O)[C@@H](C(C(=O)c1ccccc1)C(=O)c2ccccc2)c3cccc(OC)c3	13.2	0.75	0.2	10.1002/anie.201105812	IC
10058	10058	CCCCCC/C=C/C=C/C[C@]1(Cc2ccc(Br)cc2)SC(=NC1=O)c3ccccc3	14.027	1.0	0.03	10.1021/acs.orglett.8b01697	IC
10059	10059	CCCCCC/C=C/C=C/C[C@@]1(Cc2ccc(Br)cc2)SC(=NC1=O)c3ccccc3	13.261	1.0	0.03	10.1021/acs.orglett.8b01697	IC
10072	10072	Cc1ccccc1[P@@](=O)(\C=C\c2ccc3ccccc3c2)C(C)(C)C	11.0	1.0	0.2	10.1039/D1QO01819A	IC
10073	10073	Cc1ccccc1[P@](=O)(\C=C\c2ccc3ccccc3c2)C(C)(C)C	13.3	1.0	0.2	10.1039/D1QO01819A	IC
10129	10129	Cc1ccc(cc1)[C@@H](COCc2ccccc2)C(=O)c3ccc(C)cc3	15.62	1.0	0.03	10.1002/anie.201903007	IC
10130	10130	Cc1ccc(cc1)[C@H](COCc2ccccc2)C(=O)c3ccc(C)cc3	13.33	1.0	0.03	10.1002/anie.201903007	IC
10140	10140	CC[C@@H](Cc1ccccc1)C(=S)N(C(C)C)C(C)C	12.02	1.0	0.01	10.1002/anie.202004485	IC
10141	10141	CC[C@H](Cc1ccccc1)C(=S)N(C(C)C)C(C)C	13.38	1.0	0.01	10.1002/anie.202004485	IC
10148	10148	COC(=O)[C@H](CC(=O)c1ccc(cc1)c2ccccc2)c3ccccc3	17.11	1.0	0.15	10.1002/anie.201612208	IC
10149	10149	COC(=O)[C@@H](CC(=O)c1ccc(cc1)c2ccccc2)c3ccccc3	13.39	1.0	0.15	10.1002/anie.201612208	IC
10172	10172	COc1ccc2cc(ccc2c1)[C@@H](C)C(O)=O	12.7	0.5	0.090909091	10.1021/jacs.6b00406	IC
10173	10173	COc1ccc2cc(ccc2c1)[C@H](C)C(O)=O	13.4	0.5	0.090909091	10.1021/jacs.6b00406	IC
10209	10209	C/C=C/C(=O)[C@H](C(C(=O)c1ccccc1)C(=O)c2ccccc2)c3ccc(F)cc3	37.6	0.75	0.1	10.1002/anie.201105812	IC
10210	10210	C/C=C/C(=O)[C@@H](C(C(=O)c1ccccc1)C(=O)c2ccccc2)c3ccc(F)cc3	13.4	0.75	0.1	10.1002/anie.201105812	IC
10222	10222	COc1cc(O)c([C@H](CN[S](=O)(=O)c2ccc(C)cc2)C(C)=C)c(OC)c1CC=C	11.82	0.8	0.3	10.1021/acs.orglett.7b01136	IC
10223	10223	COc1cc(O)c([C@@H](CN[S](=O)(=O)c2ccc(C)cc2)C(C)=C)c(OC)c1CC=C	13.47	0.8	0.3	10.1021/acs.orglett.7b01136	IC
10245	10245	COc1ccc(cc1)[C@@H]2[C@H](Cc3ccccc3)C(=O)Oc4c2ccc5ccccc45	17.1	0.6	0.1	10.1021/acs.orglett.7b02883	IC
10246	10246	CCCC[C@H]1NCc2ccc(Cl)cc2[C@H]1F	17.4	0.8	0.1	10.1021/acs.orglett.7b02502	IC
10247	10247	CCCC[C@@H]1NCc2ccc(Cl)cc2[C@H]1F	13.5	0.8	0.1	10.1021/acs.orglett.7b02502	IC
10309	10309	COc1ccc(cc1)[C@@H](C)c2c[nH]c3ccccc23	12.3	1.0	0.03	10.1021/ja510980d	IC
10310	10310	COc1ccc(cc1)[C@H](C)c2c[nH]c3ccccc23	13.6	1.0	0.03	10.1021/ja510980d	IC
10333	10333	Fc1cc(F)c2C[C@H](NC(=O)c3ccccc3)C(=O)Oc2c1	17.0	0.6	0.3	10.1002/anie.202110286	IC
10334	10334	Fc1cc(F)c2C[C@@H](NC(=O)c3ccccc3)C(=O)Oc2c1	13.6	0.6	0.3	10.1002/anie.202110286	IC
10343	10343	COC1=C(CC=C)C(=O)[C@@]2(CC(=C)C[C@@]1(CC=C)C2=O)C(=O)c3cccc(Cl)c3	22.9	1.0	0.15	10.1021/acs.orglett.1c02842	IC
10352	10352	CC(=O)C(=C)[C@H](c1ccc(cc1)C(C)(C)C)c2cc(c(O)c(c2)C(C)(C)C)C(C)(C)C	9.1	0.5	0.03	10.1021/acscatal.7b00030	IC
10353	10353	CC(=O)C(=C)[C@@H](c1ccc(cc1)C(C)(C)C)c2cc(c(O)c(c2)C(C)(C)C)C(C)(C)C	13.6	0.5	0.03	10.1021/acscatal.7b00030	IC
10366	10366	COC(=O)c1ccc(cc1)C#C[C@H](CC(C)(C)C(=O)OC(C)(C)C)c2ccccc2	10.27	1.0	0.01	10.1021/jacs.0c03130	IC
10367	10367	COC(=O)c1ccc(cc1)C#C[C@@H](CC(C)(C)C(=O)OC(C)(C)C)c2ccccc2	13.62	1.0	0.01	10.1021/jacs.0c03130	IC
10436	10436	Cc1ccc(C)c2OC(=O)[C@H](Cc12)NC(=O)c3ccccc3	17.7	0.6	0.3	10.1002/anie.202110286	IC
10437	10437	Cc1ccc(C)c2OC(=O)[C@@H](Cc12)NC(=O)c3ccccc3	13.7	0.6	0.3	10.1002/anie.202110286	IC
10446	10446	CC(=O)C(=C)[C@H](c1ccc2OCCOc2c1)c3cc(c(O)c(c3)C(C)(C)C)C(C)(C)C	23.2	0.5	0.1	10.1021/acscatal.7b00030	IC
10447	10447	CC(=O)C(=C)[C@@H](c1ccc2OCCOc2c1)c3cc(c(O)c(c3)C(C)(C)C)C(C)(C)C	13.7	0.5	0.1	10.1021/acscatal.7b00030	IC
10450	10450	CC(C)(C)OC(=O)N[C@H](CCc1ccccc1)C(=O)c2ccccc2	8.4	1.0	0.05	10.1021/jacs.0c07210	IC
10451	10451	CC(C)(C)OC(=O)N[C@@H](CCc1ccccc1)C(=O)c2ccccc2	13.7	1.0	0.05	10.1021/jacs.0c07210	IC
10452	10452	CC1(C)OCC[C@]12C(=O)Nc3ccccc23	9.5	1.0	0.05	10.1002/anie.202015175	IC
10453	10453	CC1(C)OCC[C@@]12C(=O)Nc3ccccc23	13.7	1.0	0.05	10.1002/anie.202015175	IC
10472	10472	CCc1ccc(cc1)C2=NO[C@@](C)(Cc3ccccc3)C2	17.35	0.8	0.1	10.1002/anie.201912408	IC
10473	10473	CCc1ccc(cc1)C2=NO[C@](C)(Cc3ccccc3)C2	13.75	0.8	0.1	10.1002/anie.201912408	IC
10483	10483	Cc1ccc2[C@@H]3CCO[C@@H]3Oc2c1	10.2	1.0	0.02	10.1039/D0SC01391A	IC
10504	10504	CC[C@@H](\C=C\C(=O)Oc1ccc(F)cc1)N2C(=O)[C@@H]3C4OC(C=C4)[C@@H]3C2=O	12.2	0.8	0.3	10.1039/C9SC04073K	IC
10505	10505	CC[C@@H](\C=C\C(=O)Oc1ccc(F)cc1)N2C(=O)C3C(C)C=CC(C)C3C2=O	12.7	0.8	0.2	10.1039/C9SC04073K	IC
10506	10506	CC[C@H](\C=C\C(=O)Oc1ccc(F)cc1)N2C(=O)C3C(C)C=CC(C)C3C2=O	13.8	0.8	0.2	10.1039/C9SC04073K	IC
10536	10536	COC(=O)[C@@H](CN(Cc1ccccc1)Cc2ccccc2)Cc3ccccc3	16.2	0.5	0.02	10.1002/anie.201412132	IC
10537	10537	COC(=O)[C@H](CN(Cc1ccccc1)Cc2ccccc2)Cc3ccccc3	13.8	0.5	0.02	10.1002/anie.201412132	IC
10550	10550	FC(F)(F)c1ccc(cc1)[C@@H]2[C@H](Cc3ccccc3)C(=O)Oc4cc5OCOc5cc24	22.5	0.6	0.1	10.1021/acs.orglett.7b02883	IC
10614	10614	CC(=O)C[C@H]1[C@@H](c2ccc3ccccc3c2)c4ccc5ccccc5c4OC1=O	16.3	0.7	0.25	10.1002/anie.201700437	IC
10635	10635	CC[C@]1(Cc2ccccc2)CC(=NO1)c3ccccc3	15.54	0.6	0.05	10.1002/anie.201912408	IC
10636	10636	CC[C@@]1(Cc2ccccc2)CC(=NO1)c3ccccc3	13.91	0.6	0.05	10.1002/anie.201912408	IC
10645	10645	COc1ccccc1C2=CC=C3C(=O)C=C(C)C(=O)[C@@]3(C)C2	17.07	1.0	0.15	10.1021/acs.orglett.5b02653	IC
10646	10646	COc1ccccc1C2=CC=C3C(=O)C=C(C)C(=O)[C@]3(C)C2	13.93	1.0	0.15	10.1021/acs.orglett.5b02653	IC
10647	10647	CC(C)N(C(C)C)C(=S)[C@@H](C)Cc1cc(C)cc(C)c1	11.05	0.7	0.03	10.1002/anie.202004485	IC
10648	10648	CC(C)N(C(C)C)C(=S)[C@H](C)Cc1cc(C)cc(C)c1	13.94	0.7	0.03	10.1002/anie.202004485	IC
10667	10667	CCOc1ccc2nc(S[C@@H]3CCCC[C@H]3O)sc2c1	10.6	1.0	0.2	10.1021/ol402797v	IC
10682	10682	COc1cc2ccn3c2c(c1)C(=O)O[C@]3(c4ccccc4)C(F)(F)F	12.8	0.5	0.1	10.1021/acscatal.9b03163	IC
10683	10683	COc1cc2ccn3c2c(c1)C(=O)O[C@@]3(c4ccccc4)C(F)(F)F	14.0	0.5	0.1	10.1021/acscatal.9b03163	IC
10684	10684	COc1cc2ccn3c2c(c1)C(=O)O[C@]34C(=O)N(Cc5ccccc5)c6ccccc46	12.8	0.5	0.1	10.1021/acscatal.9b03163	IC
10685	10685	COc1cc2ccn3c2c(c1)C(=O)O[C@@]34C(=O)N(Cc5ccccc5)c6ccccc46	14.0	0.5	0.1	10.1021/acscatal.9b03163	IC
10708	10708	Clc1cc(Cl)c2C[C@H](NC(=O)c3ccccc3)C(=O)Oc2c1	18.9	0.6	0.3	10.1002/anie.202110286	IC
10709	10709	Clc1cc(Cl)c2C[C@@H](NC(=O)c3ccccc3)C(=O)Oc2c1	14.0	0.6	0.3	10.1002/anie.202110286	IC
10716	10716	C[C@H](c1ccccc1)c2ccc(O[Si](C)(C)C(C)(C)C)cc2O	21.4	1.0	0.1	10.1021/ja510980d	IC
10717	10717	C[C@@H](c1ccccc1)c2ccc(O[Si](C)(C)C(C)(C)C)cc2O	14.0	1.0	0.1	10.1021/ja510980d	IC
10740	10740	COc1ccc(cc1)[S](=O)(=O)N2CC(C[C@@H]2CBr)(c3ccccc3)c4ccccc4	13.06	1.0	0.3	10.1002/anie.201705066	IC
10741	10741	COc1ccc(cc1)[S](=O)(=O)N2CC(C[C@H]2CBr)(c3ccccc3)c4ccccc4	14.07	1.0	0.3	10.1002/anie.201705066	IC
10759	10759	COc1ccccc1[C@](c2[nH]c(C)cc2)(c3ccc(O)cc3)c4ccc5OCOc5c4	10.1	1.0	0.05	10.1039/D1SC03324G	IC
10760	10760	COc1ccccc1[C@@](c2[nH]c(C)cc2)(c3ccc(O)cc3)c4ccc5OCOc5c4	14.1	1.0	0.05	10.1039/D1SC03324G	IC
10774	10774	COC(=O)[C@H](CN(Cc1ccccc1)Cc2ccccc2)Cc3ccccc3Br	12.8	0.5	0.02	10.1002/anie.201412132	IC
10775	10775	COC(=O)[C@@H](CN(Cc1ccccc1)Cc2ccccc2)Cc3ccccc3Br	14.1	0.5	0.02	10.1002/anie.201412132	IC
10786	10786	CC1=CC(=O)C2=CC=C(C[C@]2(C)C1=O)c3ccccc3	15.19	1.0	0.15	10.1021/acs.orglett.5b02653	IC
10787	10787	CC1=CC(=O)C2=CC=C(C[C@@]2(C)C1=O)c3ccccc3	14.1	1.0	0.15	10.1021/acs.orglett.5b02653	IC
10802	10802	Cc1ccc(cc1)[S](=O)(=O)N2C(=C(C#N)[C@@H](c3ccccc3)c4oc5ccccc5c24)N	18.3	0.8	0.3	10.1002/cjoc.201800330	IC
10803	10803	Cc1ccc(cc1)[S](=O)(=O)N2C(=C(C#N)[C@H](c3ccccc3)c4oc5ccccc5c24)N	14.1	0.8	0.3	10.1002/cjoc.201800330	IC
10829	10829	Cc1ccc(cc1)[S](=O)(=O)N2C[C@@]34CC(=C(C)C[C@@H]3[C@]4(C=C2)c5ccccc5)C	12.17	1.0	0.2	10.1021/acs.orglett.8b02999	IC
10840	10840	COc1cccc(c1)[C@@H](n2c3ccccc3c4ccccc24)c5ccc(NC(=O)C67CC8CC(CC(C8)C6)C7)cc5	10.8	1.0	0.15	10.1002/anie.201701947	IC
10841	10841	COc1cccc(c1)[C@H](n2c3ccccc3c4ccccc24)c5ccc(NC(=O)C67CC8CC(CC(C8)C6)C7)cc5	14.2	1.0	0.15	10.1002/anie.201701947	IC
10846	10846	CC(C)(C)OC(=O)n1c2C[C@@](OC(=O)c2c3ccccc13)(c4ccc(Cl)cc4)C(F)(F)F	11.6	0.7	0.05	10.1002/anie.201305861	IC
10847	10847	CC(C)(C)OC(=O)n1c2C[C@](OC(=O)c2c3ccccc13)(c4ccc(Cl)cc4)C(F)(F)F	14.2	0.7	0.05	10.1002/anie.201305861	IC
10852	10852	COC(=O)[C@H](CN(Cc1ccccc1)Cc2ccccc2)Cc3ccc(F)cc3	12.2	0.5	0.02	10.1002/anie.201412132	IC
10853	10853	COC(=O)[C@@H](CN(Cc1ccccc1)Cc2ccccc2)Cc3ccc(F)cc3	14.2	0.5	0.02	10.1002/anie.201412132	IC
10866	10866	COc1ccc([C@H](C)c2ccccc2)c(O[Si](C)(C)C)c1	14.9	1.0	0.03	10.1021/ja510980d	IC
10867	10867	COc1ccc([C@@H](C)c2ccccc2)c(O[Si](C)(C)C)c1	14.2	1.0	0.03	10.1021/ja510980d	IC
10888	10888	Cc1ccc(cc1)[S](=O)(=O)N2C(=C(C#N)[C@@H](c3ccccc3)c4oc5ccccc5c24)N	18.5	0.8	0.3	10.1002/cjoc.201800330	IC
10889	10889	Cc1ccc(cc1)[S](=O)(=O)N2C(=C(C#N)[C@H](c3ccccc3)c4oc5ccccc5c24)N	14.2	0.8	0.3	10.1002/cjoc.201800330	IC
10899	10899	COc1cccc(c1)C#C[C@H](CC(C)(C)C(=O)OC(C)(C)C)c2ccccc2	10.01	0.5	0.02	10.1021/jacs.0c03130	IC
10900	10900	COc1cccc(c1)C#C[C@@H](CC(C)(C)C(=O)OC(C)(C)C)c2ccccc2	14.21	0.5	0.02	10.1021/jacs.0c03130	IC
10935	10935	C(c1ccccc1)[C@]2(CC(=NO2)c3ccccc3)c4ccccc4	17.45	0.6	0.05	10.1002/anie.201912408	IC
10936	10936	C(c1ccccc1)[C@@]2(CC(=NO2)c3ccccc3)c4ccccc4	14.27	0.6	0.05	10.1002/anie.201912408	IC
10951	10951	CC(C)(C)OC(=O)n1c2C[C@@](OC(=O)c2c3ccccc13)(c4ccc(Br)cc4)C(F)(F)F	11.8	0.7	0.05	10.1002/anie.201305861	IC
10952	10952	CC(C)(C)OC(=O)n1c2C[C@](OC(=O)c2c3ccccc13)(c4ccc(Br)cc4)C(F)(F)F	14.3	0.7	0.05	10.1002/anie.201305861	IC
10959	10959	Fc1ccc2ccn3c2c1C(=O)O[C@]3(c4ccccc4)C(F)(F)F	12.8	0.5	0.1	10.1021/acscatal.9b03163	IC
10960	10960	Fc1ccc2ccn3c2c1C(=O)O[C@@]3(c4ccccc4)C(F)(F)F	14.3	0.5	0.1	10.1021/acscatal.9b03163	IC
10961	10961	Fc1ccc2ccn3c2c1C(=O)O[C@]34C(=O)N(Cc5ccccc5)c6ccccc46	12.8	0.5	0.1	10.1021/acscatal.9b03163	IC
10962	10962	Fc1ccc2ccn3c2c1C(=O)O[C@@]34C(=O)N(Cc5ccccc5)c6ccccc46	14.3	0.5	0.1	10.1021/acscatal.9b03163	IC
11003	11003	CCC[P@@](=O)(c1ccccc1)c2ccc(F)cc2	21.83	1.0	0.25	10.1021/jacs.9b11938	IC
11004	11004	CCC[P@](=O)(c1ccccc1)c2ccc(F)cc2	14.32	1.0	0.25	10.1021/jacs.9b11938	IC
11111	11111	CC(=C)[C@H]1CN([C@@](C1)(O[Si](c2ccccc2)(c3ccccc3)C(C)(C)C)\C=C\c4ccccc4)[S](=O)(=O)c5ccc(C)cc5	17.33	0.5	0.05	10.1002/anie.201609608	IC
11136	11136	COc1cccc(OC)c1[C@@H](C(=C)C(C)=O)c2cc(c(O)c(c2)C(C)(C)C)C(C)(C)C	17.1	0.5	0.05	10.1021/acscatal.7b00030	IC
11137	11137	COc1cccc(OC)c1[C@H](C(=C)C(C)=O)c2cc(c(O)c(c2)C(C)(C)C)C(C)(C)C	14.5	0.5	0.05	10.1021/acscatal.7b00030	IC
11158	11158	CCCCC/C=C/C(=O)[C@H](C(C(=O)c1ccccc1)C(=O)c2ccccc2)c3ccccc3	32.5	0.75	0.2	10.1002/anie.201105812	IC
11159	11159	CCCCC/C=C/C(=O)[C@@H](C(C(=O)c1ccccc1)C(=O)c2ccccc2)c3ccccc3	14.5	0.75	0.2	10.1002/anie.201105812	IC
11165	11165	C[C@]1(Cc2ccc(cc2)c3ccccc3)CC(=NO1)c4ccccc4	20.0	0.8	0.1	10.1002/anie.201912408	IC
11166	11166	C[C@@]1(Cc2ccc(cc2)c3ccccc3)CC(=NO1)c4ccccc4	14.51	0.8	0.1	10.1002/anie.201912408	IC
11177	11177	CC(C)(C)OC(=O)C(C)(C)C[C@@H](C#Cc1ccc(cc1)[N+]([O-])=O)c2ccccc2	12.58	1.0	0.01	10.1021/jacs.0c03130	IC
11178	11178	CC(C)(C)OC(=O)C(C)(C)C[C@H](C#Cc1ccc(cc1)[N+]([O-])=O)c2ccccc2	14.55	1.0	0.01	10.1021/jacs.0c03130	IC
11191	11191	COC(=O)[C@H](CC(=O)c1ccccc1)c2ccc(OC)cc2	17.99	1.0	0.15	10.1002/anie.201612208	IC
11192	11192	COC(=O)[C@@H](CC(=O)c1ccccc1)c2ccc(OC)cc2	14.59	1.0	0.15	10.1002/anie.201612208	IC
11205	11205	FC(F)(F)[C@@]1(Cc2sc3ccccc3c2C(=O)O1)c4ccccc4	11.5	0.65	0.05	10.1002/anie.201305861	IC
11206	11206	FC(F)(F)[C@]1(Cc2sc3ccccc3c2C(=O)O1)c4ccccc4	14.6	0.65	0.05	10.1002/anie.201305861	IC
11238	11238	Clc1cc(Br)cc2OC(=O)[C@H](Cc12)NC(=O)c3ccccc3	19.7	0.6	0.3	10.1002/anie.202110286	IC
11239	11239	Clc1cc(Br)cc2OC(=O)[C@@H](Cc12)NC(=O)c3ccccc3	14.6	0.6	0.3	10.1002/anie.202110286	IC
11240	11240	Cc1[nH]c(cc1)[C@](c2ccccc2)(c3ccc(O)cc3)c4ccccc4OCC=C	20.0	1.0	0.03	10.1039/D1SC03324G	IC
11241	11241	Cc1[nH]c(cc1)[C@@](c2ccccc2)(c3ccc(O)cc3)c4ccccc4OCC=C	14.6	1.0	0.03	10.1039/D1SC03324G	IC
11328	11328	CCC/C=C/C(=O)[C@H](C(C(=O)c1ccccc1)C(=O)c2ccccc2)c3ccccc3	32.1	0.75	0.2	10.1002/anie.201105812	IC
11329	11329	CCC/C=C/C(=O)[C@@H](C(C(=O)c1ccccc1)C(=O)c2ccccc2)c3ccccc3	14.7	0.75	0.2	10.1002/anie.201105812	IC
11355	11355	CC(C)C[P@@](=O)(c1ccccc1)c2ccccc2c3ccccc3	25.7	1.0	0.25	10.1021/jacs.9b11938	IC
11356	11356	CC(C)C[P@](=O)(c1ccccc1)c2ccccc2c3ccccc3	14.74	1.0	0.25	10.1021/jacs.9b11938	IC
11386	11386	COC(=O)[C@H](CC(=O)c1ccc(C)c(C)c1)c2ccccc2	15.88	1.0	0.15	10.1002/anie.201612208	IC
11387	11387	COC(=O)[C@@H](CC(=O)c1ccc(C)c(C)c1)c2ccccc2	14.8	1.0	0.15	10.1002/anie.201612208	IC
11409	11409	COc1ccc(cc1)[C@@H]2[C@H](Cc3ccccc3)C(=O)Oc4c2cc(OC)c5ccccc45	22.7	0.6	0.1	10.1021/acs.orglett.7b02883	IC
11421	11421	Cc1ccc(cc1)C2=NO[C@@](C)(Cc3ccccc3)C2	18.42	0.8	0.1	10.1002/anie.201912408	IC
11422	11422	Cc1ccc(cc1)C2=NO[C@](C)(Cc3ccccc3)C2	14.82	0.8	0.1	10.1002/anie.201912408	IC
11515	11515	C[C@](C=O)(c1ccc(cc1)c2ccccc2)c3ccc4ccccc4c3	17.89	0.6	0.02	10.1002/anie.202106109	IC
11516	11516	C[C@@](C=O)(c1ccc(cc1)c2ccccc2)c3ccc4ccccc4c3	14.92	0.6	0.02	10.1002/anie.202106109	IC
11523	11523	COC(=O)c1ccc(cc1)[C@](C)(C=O)c2cccc(c2)C(F)(F)F	17.65	0.6	0.08	10.1002/anie.202106109	IC
11524	11524	COC(=O)c1ccc(cc1)[C@@](C)(C=O)c2cccc(c2)C(F)(F)F	14.95	0.6	0.08	10.1002/anie.202106109	IC
11535	11535	CC(C)CCC[C@H](C)C1=C(C[C@H](CN(C1)[S](=O)(=O)c2ccc(C)cc2)C(C)=C)O[Si](c3ccccc3)(c4ccccc4)C(C)(C)C	17.33	0.5	0.05	10.1002/anie.201609608	IC
11536	11536	CC(C)CCC[C@@H](C)C1=C(C[C@H](CN(C1)[S](=O)(=O)c2ccc(C)cc2)C(C)=C)O[Si](c3ccccc3)(c4ccccc4)C(C)(C)C	14.97	0.5	0.05	10.1002/anie.201609608	IC
11564	11564	Cc1[nH]c(cc1)[C@](c2ccccc2)(c3ccc(O)cc3)c4ccccc4N[S](=O)(=O)c5cccc6ccccc56	12.3	1.0	0.3	10.1039/D1SC03324G	IC
11565	11565	Cc1[nH]c(cc1)[C@@](c2ccccc2)(c3ccc(O)cc3)c4ccccc4N[S](=O)(=O)c5cccc6ccccc56	15.0	1.0	0.3	10.1039/D1SC03324G	IC
11588	11588	Fc1cccc2OC(=O)[C@H](Cc12)NC(=O)c3ccccc3	17.1	0.6	0.3	10.1002/anie.202110286	IC
11589	11589	Fc1cccc2OC(=O)[C@@H](Cc12)NC(=O)c3ccccc3	15.0	0.6	0.3	10.1002/anie.202110286	IC
11621	11621	COC(=O)[C@H](CC(=O)c1ccccc1)c2cccc(OC)c2	18.66	1.0	0.15	10.1002/anie.201612208	IC
11622	11622	COC(=O)[C@@H](CC(=O)c1ccccc1)c2cccc(OC)c2	15.02	1.0	0.15	10.1002/anie.201612208	IC
11655	11655	COc1ccccc1[C@H]2[C@H](Nc3cc(ccc3C(F)(F)F)C(F)(F)F)C=CC2=O	10.6	1.0	0.1	10.1002/anie.201607714	IC
11656	11656	COc1ccccc1[C@@H]2[C@H](Nc3cc(ccc3C(F)(F)F)C(F)(F)F)C=CC2=O	15.1	1.0	0.1	10.1002/anie.201607714	IC
11657	11657	Cc1[nH]c(cc1)[C@](c2ccccc2)(c3ccc(O)cc3)c4ccccc4N[S](=O)(=O)c5cccc6ccccc56	12.4	1.0	0.3	10.1038/s41929/020/00535/4	IC
11658	11658	Cc1[nH]c(cc1)[C@@](c2ccccc2)(c3ccc(O)cc3)c4ccccc4N[S](=O)(=O)c5cccc6ccccc56	15.1	1.0	0.3	10.1038/s41929/020/00535/4	IC
11687	11687	COc1ccc(cc1)[C@@H](C=C)[C@@]2(O)C(=O)N(C)c3ccc(OC)cc23	24.577	1.0	0.2	10.1021/acs.orglett.1c03101	IC
11688	11688	CC(C)N(C(C)C)C(=S)[C@@H](C)Cc1ccc2ccccc2c1	13.98	0.7	0.03	10.1002/anie.202004485	IC
11689	11689	CC(C)N(C(C)C)C(=S)[C@H](C)Cc1ccc2ccccc2c1	15.11	0.7	0.03	10.1002/anie.202004485	IC
11694	11694	Cc1ccc(cc1)[S](=O)(=O)N2[C@@H](C[C@@]3(C=CC=C[C@H]23)c4ccccc4)c5ccccc5	20.127	1.0	0.3	10.31635/ccschem.021.202000671	IC
11762	11762	CN1C(=O)[C@](O)(C#Cc2ccccc2)c3ccccc13	26.6	1.0	0.1	10.1021/acs.orglett.0c01486	IC
11763	11763	CN1C(=O)[C@@](O)(C#Cc2ccccc2)c3ccccc13	15.23	1.0	0.1	10.1021/acs.orglett.0c01486	IC
11774	11774	CC(=O)C1=C(Cc2ccccc2)ON(Cc3c(C)cc(C)cc3C)[C@H]1c4ccccc4	12.386	0.8	0.05	10.1021/acs.orglett.6b01737	IC
11775	11775	CC(=O)C1=C(Cc2ccccc2)ON(Cc3c(C)cc(C)cc3C)[C@@H]1c4ccccc4	15.275	0.8	0.05	10.1021/acs.orglett.6b01737	IC
11821	11821	O=CC1=C(C=C(C[C@@H]1c2occc2)c3ccccc3)c4ccccc4	18.0	0.8	0.1	10.1002/anie.201908896	IC
11822	11822	O=CC1=C(C=C(C[C@H]1c2occc2)c3ccccc3)c4ccccc4	15.3	0.8	0.1	10.1002/anie.201908896	IC
11829	11829	COc1ccccc1C[C@@]2(C)CC(=NO2)c3ccccc3	19.55	0.8	0.1	10.1002/anie.201912408	IC
11830	11830	COc1ccccc1C[C@]2(C)CC(=NO2)c3ccccc3	15.3	0.8	0.1	10.1002/anie.201912408	IC
11873	11873	C[C@](C=O)(c1ccccc1)c2ccc3OCOc3c2	18.08	0.6	0.02	10.1002/anie.202106109	IC
11874	11874	C[C@@](C=O)(c1ccccc1)c2ccc3OCOc3c2	15.39	0.6	0.02	10.1002/anie.202106109	IC
11886	11886	C[C@H](c1ccccc1)c2c[nH]c3ccccc23	14.6	0.5	0.02	10.1021/ja510980d	IC
11887	11887	C[C@@H](c1ccccc1)c2c[nH]c3ccccc23	15.4	0.5	0.02	10.1021/ja510980d	IC
11902	11902	O[C@@H]1CCCC[C@H]1Sc2sc3ccc(Cl)cc3n2	18.2	1.0	0.1	10.1021/ol402797v	IC
11915	11915	Brc1cccc2C[C@H](NC(=O)c3ccccc3)C(=O)Oc12	23.0	0.6	0.3	10.1002/anie.202110286	IC
11916	11916	Brc1cccc2C[C@@H](NC(=O)c3ccccc3)C(=O)Oc12	15.4	0.6	0.3	10.1002/anie.202110286	IC
11917	11917	COC(=O)c1ccc(cc1)[C@](C)(C=O)c2ccc(OC(F)(F)F)cc2	25.7	0.6	0.08	10.1002/anie.202106109	IC
11918	11918	COC(=O)c1ccc(cc1)[C@@](C)(C=O)c2ccc(OC(F)(F)F)cc2	15.4	0.6	0.08	10.1002/anie.202106109	IC
11929	11929	COc1ccc(cc1)C2=CC=C3C(=O)C=C(C)C(=O)[C@@]3(C)C2	16.24	1.0	0.3	10.1021/acs.orglett.5b02653	IC
11930	11930	COc1ccc(cc1)C2=CC=C3C(=O)C=C(C)C(=O)[C@]3(C)C2	15.42	1.0	0.3	10.1021/acs.orglett.5b02653	IC
11994	11994	OC[C@@H]1[C@H](CC(=C[C@@]1(N[P](=O)(c2ccccc2)c3ccccc3)c4ccccc4)c5ccccc5)c6ccccc6	23.7	0.6	0.1	10.1002/anie.201908896	IC
12036	12036	COc1ccc(cc1)[C@@H]2C=Cc3ccc(F)cc3[C@H]2C(=O)c4ccccc4	12.3	1.0	0.03	10.1021/ja509824j	IC
12037	12037	CCOC(=O)[C@@]1([C@@H](N[C@H](CO)[C@H]1c2ccccc2)c3ccc(Br)cc3)C(F)(F)F	12.4	0.5	0.1	10.1021/acscatal.6b03015	IC
12044	12044	CN1C(=O)[C@@](NC(=O)OC(C)(C)C)([C@@H]2CCCCC2=O)c3cc(ccc13)[N+]([O-])=O	14.12	1.5	0.06	10.1021/acs.orglett.0c03305	IC
12058	12058	COc1ccc(C[C@H](Cc2ccccc2)C(=S)N(C(C)C)C(C)C)cc1	19.6	1.0	0.01	10.1002/anie.202004485	IC
12059	12059	COc1ccc(C[C@@H](Cc2ccccc2)C(=S)N(C(C)C)C(C)C)cc1	15.6	1.0	0.01	10.1002/anie.202004485	IC
12090	12090	C[S@](=O)c1ccccc1	17.664	1.0	0.3	10.1039/D0CC00434K	IC
12091	12091	C[S@@](=O)c1ccccc1	15.693	1.0	0.3	10.1039/D0CC00434K	IC
12109	12109	COC(=O)[C@H](F)C=Cc1cccc2ccccc12	15.3	0.5	0.1	10.1002/anie.201204521	IC
12110	12110	COC(=O)[C@@H](F)C=Cc1cccc2ccccc12	15.7	0.5	0.1	10.1002/anie.201204521	IC
12113	12113	CC(C)OC(=O)[C@@]12C[C@@H](C=C1)c3c(C2)n(c4ccccc34)[S](=O)(=O)c5ccc(C)cc5	17.8	0.8	0.1	10.1021/acs.orglett.0c04030	IC
12161	12161	O=C(Nc1ccc(cc1)[C@H](n2c3ccccc3c4cc(ccc24)c5ccccc5)c6ccccc6)C78CC9CC(CC(C9)C7)C8	11.5	1.0	0.15	10.1002/anie.201701947	IC
12162	12162	O=C(Nc1ccc(cc1)[C@@H](n2c3ccccc3c4cc(ccc24)c5ccccc5)c6ccccc6)C78CC9CC(CC(C9)C7)C8	15.8	1.0	0.15	10.1002/anie.201701947	IC
12231	12231	Cc1ccc(cc1)[S](=O)(=O)N2C[C@@H](Oc3ccccc23)/C=C/c4ccccc4Cl	14.291	1.0	0.1	10.1002/anie.201712350	IC
12232	12232	Cc1ccc(cc1)[S](=O)(=O)N2C[C@H](Oc3ccccc23)/C=C/c4ccccc4Cl	15.87	1.0	0.1	10.1002/anie.201712350	IC
12242	12242	Cc1ccc(cc1)[S](=O)(=O)N2C[C@@H](Oc3ccccc23)/C=C/c4ccccc4C	13.663	1.0	0.1	10.1002/anie.201712350	IC
12243	12243	Cc1ccc(cc1)[S](=O)(=O)N2C[C@H](Oc3ccccc23)/C=C/c4ccccc4C	15.894	1.0	0.1	10.1002/anie.201712350	IC
12335	12335	C=C[C@@H]1CNC(=O)c2ccccc2O1	17.5	1.0	0.3	10.1021/acscatal.1c04541	IC
12336	12336	C=C[C@H]1CNC(=O)c2ccccc2O1	15.97	1.0	0.3	10.1021/acscatal.1c04541	IC
12352	12352	O=C(Nc1ccc(cc1)[C@H](n2c3ccccc3c4c(OCC#C)cccc24)c5ccccc5)C67CC8CC(CC(C8)C6)C7	13.0	1.0	0.15	10.1002/anie.201701947	IC
12353	12353	O=C(Nc1ccc(cc1)[C@@H](n2c3ccccc3c4c(OCC#C)cccc24)c5ccccc5)C67CC8CC(CC(C8)C6)C7	16.0	1.0	0.15	10.1002/anie.201701947	IC
12354	12354	O[C@@H](COC(=O)c1ccccc1)c2ccccc2	13.1	0.8	0.1	10.1021/acs.orglett.8b01029	IC
12355	12355	O[C@H](COC(=O)c1ccccc1)c2ccccc2	16.0	0.8	0.1	10.1021/acs.orglett.8b01029	IC
12370	12370	Cc1ccc(cc1)[S](=O)(=O)N[C@H](c2cc(cc(c2)C(C)(C)C)C(C)(C)C)C(C)(C)C	15.4	0.8	0.05	10.1038/s41467/018/07462/w	IC
12371	12371	Cc1ccc(cc1)[S](=O)(=O)N[C@@H](c2cc(cc(c2)C(C)(C)C)C(C)(C)C)C(C)(C)C	16.0	0.8	0.05	10.1038/s41467/018/07462/w	IC
12378	12378	Nc1ccc(N[C@@H]2CCC(=O)[C@]2(Cc3ccccc3)c4ccccc4)cc1C(F)(F)F	21.6	1.0	0.05	10.1002/anie.201607714	IC
12381	12381	O=C1N[C@@H](C2=CC=CC=C2)CCN1	24.4	0.8	0.35	10.1002/anie.201801485	IC
12382	12382	O=C1N[C@H](C2=CC=CC=C2)CCN1	16.0	0.8	0.35	10.1002/anie.201801485	IC
12396	12396	[O-][N+](=O)C[C@@H]([C@H]1CCCCC1=O)c2ccccc2	18.17	1.0	0.3	10.1002/anie.201705066	IC
12403	12403	CC(=O)c1ccc(CC2=C([C@@H](N(Cc3c(C)cc(C)cc3C)O2)c4ccccc4)C(C)=O)cc1	14.113	0.8	0.3	10.1021/acs.orglett.6b01737	IC
12404	12404	CC(=O)c1ccc(CC2=C([C@H](N(Cc3c(C)cc(C)cc3C)O2)c4ccccc4)C(C)=O)cc1	16.073	0.8	0.3	10.1021/acs.orglett.6b01737	IC
12419	12419	COc1ccc(cc1OC)C(=O)[C@H](Br)[C@H](O)c2ccccc2	10.4	1.0	0.3	10.1002/adsc.202000080	IC
12420	12420	COc1ccc(cc1OC)C(=O)[C@@H](Br)[C@H](O)c2ccccc2	16.1	1.0	0.3	10.1002/adsc.202000080	IC
12445	12445	C[C@]1(C(=O)C[C@]2([C@@H](O)c3ccccc3C2=O)C1=O)c4ccc5ccccc5c4	18.2	0.75	0.1	10.1002/anie.201810638	IC
12459	12459	O=C(C[C@@H]1[C@@H](c2ccccc2)c3ccc4ccccc4c3OC1=O)c5ccccc5	24.5	0.7	0.4	10.1002/anie.201700437	IC
12474	12474	CC(C)C[P@@](=O)(c1ccccc1)c2cccc3ccccc23	21.05	1.0	0.25	10.1021/jacs.9b11938	IC
12475	12475	CC(C)C[P@](=O)(c1ccccc1)c2cccc3ccccc23	16.16	1.0	0.25	10.1021/jacs.9b11938	IC
12488	12488	O[C@@H](COC(=O)c1ccccc1)c2cccc3ccccc23	10.5	0.6	0.2	10.1021/acs.orglett.8b01029	IC
12489	12489	O[C@H](COC(=O)c1ccccc1)c2cccc3ccccc23	16.2	0.6	0.2	10.1021/acs.orglett.8b01029	IC
12525	12525	C[C@H](Nc1ccccc1)C(=O)c2ccc(C)cc2	19.9	1.0	0.01	10.1021/jacs.0c07210	IC
12526	12526	C[C@@H](Nc1ccccc1)C(=O)c2ccc(C)cc2	16.2	1.0	0.01	10.1021/jacs.0c07210	IC
12577	12577	COc1cccc(c1)[C@@](C)(C=O)c2ccc(cc2)c3ccccc3	18.53	0.6	0.02	10.1002/anie.202106109	IC
12578	12578	COc1cccc(c1)[C@](C)(C=O)c2ccc(cc2)c3ccccc3	16.28	0.6	0.02	10.1002/anie.202106109	IC
12581	12581	CCCCCC/C=C/C=C/C[C@]1(Cc2cccc(C)c2)SC(=NC1=O)c3ccccc3	18.723	1.0	0.1	10.1021/acs.orglett.8b01697	IC
12582	12582	CCCCCC/C=C/C=C/C[C@@]1(Cc2cccc(C)c2)SC(=NC1=O)c3ccccc3	16.297	1.0	0.1	10.1021/acs.orglett.8b01697	IC
12597	12597	COC(=O)[C@H](CN(Cc1ccccc1)Cc2ccccc2)Cc3ccccc3	13.9	0.5	0.02	10.1002/anie.201412132	IC
12598	12598	COC(=O)[C@@H](CN(Cc1ccccc1)Cc2ccccc2)Cc3ccccc3	16.3	0.5	0.02	10.1002/anie.201412132	IC
12599	12599	CCCCCCCCC/C=C/C=C/C[C@]1(Cc2ccc(cc2)C#N)SC(=NC1=O)c3ccccc3	14.042	1.0	0.3	10.1021/acs.orglett.8b01697	IC
12600	12600	CCCCCCCCC/C=C/C=C/C[C@@]1(Cc2ccc(cc2)C#N)SC(=NC1=O)c3ccccc3	16.3	1.0	0.3	10.1021/acs.orglett.8b01697	IC
12614	12614	Fc1ccc(cc1)[C@]2(OC(=Nc3nc4ccccc4n23)c5ccccc5)C(F)(F)F	19.3	0.5	0.2	10.1002/anie.202016506	IC
12615	12615	Fc1ccc(cc1)[C@@]2(OC(=Nc3nc4ccccc4n23)c5ccccc5)C(F)(F)F	16.3	0.5	0.2	10.1002/anie.202016506	IC
12645	12645	COC1=C(OC)C(=O)[C@@]2(C)CC(=CC=C2C1=O)c3ccccc3	23.82	1.0	0.3	10.1021/acs.orglett.5b02653	IC
12646	12646	COC1=C(OC)C(=O)[C@]2(C)CC(=CC=C2C1=O)c3ccccc3	16.34	1.0	0.3	10.1021/acs.orglett.5b02653	IC
12690	12690	CCOC(=O)[C@@]1([C@@H](N[C@@H]([C@H]1c2ccccc2)C(=O)OC)c3cccc(C)c3)C(F)(F)F	22.3	0.5	0.05	10.1021/acscatal.6b03015	IC
12701	12701	CCC[P@@](=O)(c1ccccc1)c2ccc(Cl)cc2	24.96	1.0	0.25	10.1021/jacs.9b11938	IC
12702	12702	CCC[P@](=O)(c1ccccc1)c2ccc(Cl)cc2	16.44	1.0	0.25	10.1021/jacs.9b11938	IC
12756	12756	CC(C)N(C(C)C)C(=S)[C@@H](C)Cc1ccccc1	13.66	1.0	0.01	10.1002/anie.202004485	IC
12757	12757	CC(C)N(C(C)C)C(=S)[C@H](C)Cc1ccccc1	16.52	1.0	0.01	10.1002/anie.202004485	IC
12815	12815	COc1cc(cc(OC)c1OC)[C@@H](C(=C)C(C)=O)c2cc(C)c(O)c(C)c2	18.9	0.5	0.3	10.1021/acscatal.7b00030	IC
12816	12816	COc1cc(cc(OC)c1OC)[C@H](C(=C)C(C)=O)c2cc(C)c(O)c(C)c2	16.6	0.5	0.3	10.1021/acscatal.7b00030	IC
12846	12846	OCc1oc(cc1)[C@@H]([C@H](\C=C\c2ccc(Cl)cc2)c3ccc(Cl)cc3)c4ccccc4	12.12	1.0	0.05	10.1021/acscatal.7b02667	IC
12856	12856	Clc1cccc2OC(=O)[C@H](Cc12)NC(=O)c3ccccc3	18.8	0.6	0.3	10.1002/anie.202110286	IC
12857	12857	Clc1cccc2OC(=O)[C@@H](Cc12)NC(=O)c3ccccc3	16.7	0.6	0.3	10.1002/anie.202110286	IC
12890	12890	CC(C)(C)OC(=O)n1ccc2cc(ccc12)[C@](C)(C=O)c3ccccc3	15.68	0.6	0.02	10.1002/anie.202106109	IC
12891	12891	CC(C)(C)OC(=O)n1ccc2cc(ccc12)[C@@](C)(C=O)c3ccccc3	16.77	0.6	0.02	10.1002/anie.202106109	IC
12929	12929	Fc1ccc2OC(=O)[C@H](Cc2c1)NC(=O)c3ccccc3	19.2	0.6	0.3	10.1002/anie.202110286	IC
12930	12930	Fc1ccc2OC(=O)[C@@H](Cc2c1)NC(=O)c3ccccc3	16.8	0.6	0.3	10.1002/anie.202110286	IC
12973	12973	CC1=CC(=O)C2=CC=C(C[C@]2(C)C1=O)c3ccc(cc3)C(F)(F)F	17.88	1.0	0.1	10.1021/acs.orglett.5b02653	IC
12974	12974	CC1=CC(=O)C2=CC=C(C[C@@]2(C)C1=O)c3ccc(cc3)C(F)(F)F	16.87	1.0	0.1	10.1021/acs.orglett.5b02653	IC
12991	12991	CCOC(=O)[C@@]1([C@@H](N[C@@H]([C@H]1c2ccccc2)C(=O)OC)c3ccccc3C)C(F)(F)F	14.4	0.5	0.05	10.1021/acscatal.6b03015	IC
13006	13006	Oc1ccccc1[C@H](OCC=C)c2ccccc2	18.0	1.0	0.005	10.1021/acs.orglett.5b03072	IC
13007	13007	Oc1ccccc1[C@@H](OCC=C)c2ccccc2	16.9	1.0	0.005	10.1021/acs.orglett.5b03072	IC
13105	13105	COc1ccc(cc1)C2(C[C@H](CBr)N(C2)[S](=O)(=O)c3ccccc3)c4ccc(OC)cc4	20.87	1.0	0.3	10.1002/anie.201705066	IC
13106	13106	COc1ccc(cc1)C2(C[C@@H](CBr)N(C2)[S](=O)(=O)c3ccccc3)c4ccc(OC)cc4	17.0	1.0	0.3	10.1002/anie.201705066	IC
13175	13175	CCOc1ccc2nc(SC[C@H](CN(C(c3ccccc3)c4ccccc4)C(=O)OC(C)(C)C)c5ccc6ccccc6c5)sc2c1	15.2	1.0	0.1	10.1002/anie.201712395	IC
13176	13176	CCOc1ccc2nc(SC[C@@H](CN(C(c3ccccc3)c4ccccc4)C(=O)OC(C)(C)C)c5ccc6ccccc6c5)sc2c1	17.1	1.0	0.1	10.1002/anie.201712395	IC
13186	13186	CC(C)(C)[Si](C)(C)OC[C@@H](C[S](=O)(=O)c1sc2ccccc2n1)c3ccccc3	20.4	1.0	0.1	10.1002/anie.201300188	IC
13187	13187	CC(C)(C)[Si](C)(C)OC[C@H](C[S](=O)(=O)c1sc2ccccc2n1)c3ccccc3	17.1	1.0	0.1	10.1002/anie.201300188	IC
13228	13228	CC(C)(C)OC(=O)n1c2C[C@@](OC(=O)c2c3ccccc13)(c4ccccc4)C(F)(F)F	14.8	0.75	0.05	10.1002/anie.201305861	IC
13229	13229	CC(C)(C)OC(=O)n1c2C[C@](OC(=O)c2c3ccccc13)(c4ccccc4)C(F)(F)F	17.2	0.75	0.05	10.1002/anie.201305861	IC
13230	13230	COC(=O)[C@H](CN(Cc1ccccc1)Cc2ccccc2)Cc3occc3	14.9	0.5	0.02	10.1002/anie.201412132	IC
13231	13231	COC(=O)[C@@H](CN(Cc1ccccc1)Cc2ccccc2)Cc3occc3	17.2	0.5	0.02	10.1002/anie.201412132	IC
13252	13252	Cc1cn(CCCC[C@]2(CI)COc3ccccc23)c4ccccc14	21.4	0.5	0.01	10.1021/jacs.9b04332	IC
13253	13253	Cc1cn(CCCC[C@@]2(CI)COc3ccccc23)c4ccccc14	17.2	0.5	0.01	10.1021/jacs.9b04332	IC
13266	13266	OCc1oc(cc1)[C@@H]([C@H](\C=C\c2ccc(F)cc2)c3ccc(F)cc3)c4ccccc4	12.89	1.0	0.05	10.1021/acscatal.7b02667	IC
13311	13311	CC(C)(C)OC(=O)N1OCC[C@@H]1Cc2cccc(F)c2	15.908	0.8	0.1	10.1039/D1SC01337H	IC
13312	13312	CC(C)(C)OC(=O)N1OCC[C@H]1Cc2cccc(F)c2	17.3	0.8	0.1	10.1039/D1SC01337H	IC
13328	13328	Cc1cccc(c1)[C@]2(OC(=Nc3nc4ccccc4n23)c5ccccc5)C(F)(F)F	24.1	0.5	0.2	10.1002/anie.202016506	IC
13329	13329	Cc1cccc(c1)[C@@]2(OC(=Nc3nc4ccccc4n23)c5ccccc5)C(F)(F)F	17.3	0.5	0.2	10.1002/anie.202016506	IC
13340	13340	Cc1ccc(cc1)C2=NO[C@@](C)(Cc3ccc4ccccc4c3)C2	20.91	0.8	0.1	10.1002/anie.201912408	IC
13341	13341	Cc1ccc(cc1)C2=NO[C@](C)(Cc3ccc4ccccc4c3)C2	17.31	0.8	0.1	10.1002/anie.201912408	IC
13437	13437	C[C@@](C=O)(c1ccccc1)c2ccc3OCOc3c2	14.97	0.6	0.02	10.1002/anie.202106109	IC
13438	13438	C[C@](C=O)(c1ccccc1)c2ccc3OCOc3c2	17.5	0.6	0.02	10.1002/anie.202106109	IC
13443	13443	CC(=O)C(=C)[C@H](c1ccc2ccccc2c1)c3cc(c(O)c(c3)C(C)(C)C)C(C)(C)C	15.3	0.5	0.03	10.1021/acscatal.7b00030	IC
13444	13444	CC(=O)C(=C)[C@@H](c1ccc2ccccc2c1)c3cc(c(O)c(c3)C(C)(C)C)C(C)(C)C	17.5	0.5	0.03	10.1021/acscatal.7b00030	IC
13488	13488	FC(F)(F)c1ccc(N[C@@H]2C=CC(=O)[C@H]2c3ccccc3)c(Br)c1	11.1	1.0	0.1	10.1002/anie.201607714	IC
13494	13494	COC(=O)c1ccc(cc1)[C@H](n2c3ccccc3c(c4ccccc4)c2c5ccccc5)c6ccc(NC(=O)C78CC9CC(CC(C9)C7)C8)cc6	19.2	1.0	0.15	10.1002/anie.201701947	IC
13495	13495	COC(=O)c1ccc(cc1)[C@@H](n2c3ccccc3c(c4ccccc4)c2c5ccccc5)c6ccc(NC(=O)C78CC9CC(CC(C9)C7)C8)cc6	17.6	1.0	0.15	10.1002/anie.201701947	IC
13497	13497	Brc1cccc2OC(=O)[C@H](Cc12)NC(=O)c3ccccc3	19.8	0.6	0.3	10.1002/anie.202110286	IC
13498	13498	Brc1cccc2OC(=O)[C@@H](Cc12)NC(=O)c3ccccc3	17.6	0.6	0.3	10.1002/anie.202110286	IC
13499	13499	COc1ccc(cc1)[C@@H]2C=Cc3ccccc3[C@H]2C(=O)c4ccccc4OC	20.4	1.0	0.1	10.1021/ja509824j	IC
13515	13515	COc1ccccc1[C@H]2CC3=C([C@@H]4[C@H]2C(=O)c5ccccc5C4=O)c6ccccc6[Si](O3)(c7ccccc7)c8ccccc8	15.59	1.0	0.03	10.1021/ja3007148	IC
13529	13529	C[S@](=O)c1cccc(Cl)c1	19.824	1.0	0.2	10.1039/D0CC00434K	IC
13530	13530	C[S@@](=O)c1cccc(Cl)c1	17.686	1.0	0.2	10.1039/D0CC00434K	IC
13531	13531	CSc1ccc(cc1)[C@@H](n2c3ccccc3c4ccccc24)c5ccc(NC(=O)C67CC8CC(CC(C8)C6)C7)cc5	12.3	1.0	0.15	10.1002/anie.201701947	IC
13532	13532	CSc1ccc(cc1)[C@H](n2c3ccccc3c4ccccc24)c5ccc(NC(=O)C67CC8CC(CC(C8)C6)C7)cc5	17.7	1.0	0.15	10.1002/anie.201701947	IC
13533	13533	CC[C@@H](\C=C\C(=O)Oc1ccc(F)cc1)N2C(=O)C3CC(=C(C)CC3C2=O)C	13.4	1.0	0.1	10.1039/C9SC04073K	IC
13534	13534	CC[C@H](\C=C\C(=O)Oc1ccc(F)cc1)N2C(=O)C3CC(=C(C)CC3C2=O)C	17.7	1.0	0.1	10.1039/C9SC04073K	IC
13543	13543	C[C@H](Nc1ccccc1)C(=O)c2ccc3ccccc3c2	15.8	1.0	0.01	10.1021/jacs.0c07210	IC
13544	13544	C[C@@H](Nc1ccccc1)C(=O)c2ccc3ccccc3c2	17.7	1.0	0.01	10.1021/jacs.0c07210	IC
13558	13558	Cc1ccc(cc1)[C@]2(OC(=Nc3nc4ccccc4n23)c5ccccc5)C(F)(F)F	21.4	0.5	0.2	10.1002/anie.202016506	IC
13559	13559	Cc1ccc(cc1)[C@@]2(OC(=Nc3nc4ccccc4n23)c5ccccc5)C(F)(F)F	17.7	0.5	0.2	10.1002/anie.202016506	IC
13576	13576	CCCCCC/C=C/C=C/C[C@]1(Cc2ccccc2Br)SC(=NC1=O)c3ccccc3	22.299	1.0	0.03	10.1021/acs.orglett.8b01697	IC
13577	13577	CCCCCC/C=C/C=C/C[C@@]1(Cc2ccccc2Br)SC(=NC1=O)c3ccccc3	17.715	1.0	0.03	10.1021/acs.orglett.8b01697	IC
13580	13580	C[C@](C\C=C\C=C\c1ccccc1)(Cc2ccc3OCOc3c2)C=O	16.482	1.0	0.03	10.1021/acs.orglett.8b00740	IC
13581	13581	C[C@@](C\C=C\C=C\c1ccccc1)(Cc2ccc3OCOc3c2)C=O	17.729	1.0	0.03	10.1021/acs.orglett.8b00740	IC
13608	13608	Cc1ccc(cc1)[C@]2(Cc3n(C(=O)OC(C)(C)C)c4ccccc4c3C(=O)O2)C(F)(F)F	14.4	0.7	0.05	10.1002/anie.201305861	IC
13609	13609	Cc1ccc(cc1)[C@@]2(Cc3n(C(=O)OC(C)(C)C)c4ccccc4c3C(=O)O2)C(F)(F)F	17.8	0.7	0.05	10.1002/anie.201305861	IC
13637	13637	FC(F)(F)[C@@]1(OC(=Nc2nc3ccccc3n12)c4ccccc4)c5ccccc5	22.5	0.5	0.2	10.1002/anie.202016506	IC
13638	13638	FC(F)(F)[C@]1(OC(=Nc2nc3ccccc3n12)c4ccccc4)c5ccccc5	17.8	0.5	0.2	10.1002/anie.202016506	IC
13649	13649	CC(C)c1cc(C(C)C)c(C(=S)N2CCC[C@@H]2c3ccc(C)cc3)c(c1)C(C)C	16.61	0.7	0.01	10.1002/anie.201812426	IC
13650	13650	CC(C)c1cc(C(C)C)c(C(=S)N2CCC[C@H]2c3ccc(C)cc3)c(c1)C(C)C	17.81	0.7	0.01	10.1002/anie.201812426	IC
13691	13691	O[C@H]([C@@H](Cc1ccccc1)C(=O)c2ccccc2)c3ccccc3	16.3	0.5	0.1	10.1021/jacs.6b04624	IC
13696	13696	COc1ccc(Br)cc1C(C)(C)C[C@]2(Cc3n(c4ccccc4c3C(=O)O2)[S](=O)(=O)c5ccc(C)cc5)C(F)(F)F	19.4	0.6	0.05	10.1002/anie.201305861	IC
13697	13697	COc1ccc(Br)cc1C(C)(C)C[C@@]2(Cc3n(c4ccccc4c3C(=O)O2)[S](=O)(=O)c5ccc(C)cc5)C(F)(F)F	17.9	0.6	0.05	10.1002/anie.201305861	IC
13700	13700	COc1ccc(N[C@H](CCc2ccccc2)C(=O)c3ccccc3)cc1	21.0	1.0	0.05	10.1021/jacs.0c07210	IC
13701	13701	COc1ccc(N[C@@H](CCc2ccccc2)C(=O)c3ccccc3)cc1	17.9	1.0	0.05	10.1021/jacs.0c07210	IC
13712	13712	OCC[C@@H](c1ccccc1)[P](=S)(c2ccccc2)c3ccccc3	31.1	0.5	0.15	10.1002/anie.202112860	IC
13713	13713	OCC[C@H](c1ccccc1)[P](=S)(c2ccccc2)c3ccccc3	17.9	0.5	0.15	10.1002/anie.202112860	IC
13743	13743	COc1cccc(c1)[C@H]2CCCN2C(=S)c3c(cc(cc3C(C)C)C(C)C)C(C)C	9.91	0.7	0.03	10.1002/anie.201812426	IC
13744	13744	COc1cccc(c1)[C@@H]2CCCN2C(=S)c3c(cc(cc3C(C)C)C(C)C)C(C)C	17.99	0.7	0.03	10.1002/anie.201812426	IC
13802	13802	Brc1ccc2c(c1)n([C@H](c3ccccc3)c4ccc(NC(=O)C56CC7CC(CC(C7)C5)C6)cc4)c8ccccc28	12.0	1.0	0.1	10.1002/anie.201701947	IC
13803	13803	Brc1ccc2c(c1)n([C@@H](c3ccccc3)c4ccc(NC(=O)C56CC7CC(CC(C7)C5)C6)cc4)c8ccccc28	18.1	1.0	0.1	10.1002/anie.201701947	IC
13810	13810	O[C@@H](COC(=O)c1ccccc1)c2sccc2	14.3	0.8	0.1	10.1021/acs.orglett.8b01029	IC
13811	13811	O[C@H](COC(=O)c1ccccc1)c2sccc2	18.1	0.8	0.1	10.1021/acs.orglett.8b01029	IC
13824	13824	CC(C)(C)c1ccc2n([C@H](c3ccccc3)c4ccc(NC(=O)C56CC7CC(CC(C7)C5)C6)cc4)c8ccc(cc8c2c1)C(C)(C)C	16.6	1.0	0.02	10.1002/anie.201701947	IC
13825	13825	CC(C)(C)c1ccc2n([C@@H](c3ccccc3)c4ccc(NC(=O)C56CC7CC(CC(C7)C5)C6)cc4)c8ccc(cc8c2c1)C(C)(C)C	18.1	1.0	0.02	10.1002/anie.201701947	IC
13830	13830	CC(C)(C)[Si](OCCO[C@H](CO)CCl)(c1ccccc1)c2ccccc2	19.3	0.5	0.01	10.1002/anie.201601844	IC
13831	13831	CC(C)(C)[Si](OCCO[C@@H](CO)CCl)(c1ccccc1)c2ccccc2	18.1	0.5	0.01	10.1002/anie.201601844	IC
13836	13836	Cc1cccc2OC(=O)[C@H](Cc12)NC(=O)c3ccccc3	19.9	0.6	0.3	10.1002/anie.202110286	IC
13837	13837	Cc1cccc2OC(=O)[C@@H](Cc12)NC(=O)c3ccccc3	18.1	0.6	0.3	10.1002/anie.202110286	IC
13849	13849	OC[C@]1(CC=C)[C@H](O)c2ccccc2O[C@@H]1c3ccc4ccccc4c3	26.2	0.8	0.05	10.1039/D0SC04188B	IC
13859	13859	C[C@]1(CC(=C)COc2ccccc2)CC(=NO1)c3ccccc3	16.7	0.6	0.05	10.1002/anie.201912408	IC
13860	13860	C[C@@]1(CC(=C)COc2ccccc2)CC(=NO1)c3ccccc3	18.15	0.6	0.05	10.1002/anie.201912408	IC
13861	13861	[O-][N+](=O)c1ccc(cc1)[S](=O)(=O)N2CC(C[C@H]2CBr)(c3ccccc3)c4ccccc4	22.11	1.0	0.3	10.1002/anie.201705066	IC
13862	13862	[O-][N+](=O)c1ccc(cc1)[S](=O)(=O)N2CC(C[C@@H]2CBr)(c3ccccc3)c4ccccc4	18.16	1.0	0.3	10.1002/anie.201705066	IC
13893	13893	Clc1ccc2OC(=O)[C@H](Cc2c1)NC(=O)c3ccccc3	20.0	0.6	0.3	10.1002/anie.202110286	IC
13894	13894	Clc1ccc2OC(=O)[C@@H](Cc2c1)NC(=O)c3ccccc3	18.2	0.6	0.3	10.1002/anie.202110286	IC
13905	13905	COc1ccc(cc1)C(=O)[C@H](C)Nc2ccccc2	25.2	1.0	0.05	10.1021/jacs.0c07210	IC
13906	13906	COc1ccc(cc1)C(=O)[C@@H](C)Nc2ccccc2	18.2	1.0	0.05	10.1021/jacs.0c07210	IC
13924	13924	COc1ccc(cc1)[C@@](C)(C=O)c2ccc(cc2)c3ccccc3	21.62	0.6	0.02	10.1002/anie.202106109	IC
13925	13925	COc1ccc(cc1)[C@](C)(C=O)c2ccc(cc2)c3ccccc3	18.29	0.6	0.02	10.1002/anie.202106109	IC
13945	13945	CC[C@]1(OC(=Nc2nc3ccccc3n12)c4ccccc4)C(F)(F)F	21.5	0.5	0.2	10.1002/anie.202016506	IC
13946	13946	CC[C@@]1(OC(=Nc2nc3ccccc3n12)c4ccccc4)C(F)(F)F	18.3	0.5	0.2	10.1002/anie.202016506	IC
13949	13949	FC(F)(F)[C@@]1(OC(=Nc2nc3ccccc3n12)c4cccc(Cl)c4)c5ccccc5	23.2	0.5	0.2	10.1002/anie.202016506	IC
13950	13950	FC(F)(F)[C@]1(OC(=Nc2nc3ccccc3n12)c4cccc(Cl)c4)c5ccccc5	18.3	0.5	0.2	10.1002/anie.202016506	IC
13962	13962	O[C@@]1(CC=C)C(=O)Nc2ccccc12	16.372	1.0	0.1	10.1021/acs.orglett.1c03101	IC
13963	13963	O[C@]1(CC=C)C(=O)Nc2ccccc12	18.334	1.0	0.1	10.1021/acs.orglett.1c03101	IC
14020	14020	CCCCCC/C=C/C=C/C[C@]1(Cc2ccc(cc2)C#N)SC(=NC1=O)c3ccccc3	15.749	1.0	0.3	10.1021/acs.orglett.8b01697	IC
14021	14021	CCCCCC/C=C/C=C/C[C@@]1(Cc2ccc(cc2)C#N)SC(=NC1=O)c3ccccc3	18.413	1.0	0.3	10.1021/acs.orglett.8b01697	IC
14046	14046	CC(=O)C1=C(Cc2ccc(C)cc2)ON(Cc3c(C)cc(C)cc3C)[C@H]1c4ccc(Cl)cc4	14.933	0.8	0.02	10.1021/acs.orglett.6b01737	IC
14047	14047	CC(=O)C1=C(Cc2ccc(C)cc2)ON(Cc3c(C)cc(C)cc3C)[C@@H]1c4ccc(Cl)cc4	18.473	0.8	0.02	10.1021/acs.orglett.6b01737	IC
14095	14095	COc1ccc(cc1)[S](=O)(=O)N2N=C(C[C@@]2(C)c3ccccc3)c4ccc(cc4)C(F)(F)F	15.12	1.0	0.4	10.1038/s41929/020/0460/y	IC
14096	14096	COc1ccc(cc1)[S](=O)(=O)N2N=C(C[C@]2(C)c3ccccc3)c4ccc(cc4)C(F)(F)F	18.52	1.0	0.4	10.1038/s41929/020/0460/y	IC
14120	14120	CCCCO[C@H](c1ccc(Cl)cc1)C2=CC(OC)(OC)C=CC2=O	17.1	0.5	0.01	10.1021/acs.orglett.5b03072	IC
14121	14121	CCCCO[C@@H](c1ccc(Cl)cc1)C2=CC(OC)(OC)C=CC2=O	18.6	0.5	0.01	10.1021/acs.orglett.5b03072	IC
14124	14124	Brc1ccc(cc1)[C@@H]2C[C@@H]3O[C@@]3([C@H]2c4ccccc4)C(=O)c5ccccc5	17.5	0.6	0.1	10.1039/C3SC50666E	IC
14125	14125	Cc1ccc(cc1)[S](=O)(=O)n2c3C[C@@](OC(=O)c3c4ccccc24)(c5ccccc5)C(F)(F)F	17.6	0.65	0.05	10.1002/anie.201305861	IC
14126	14126	Cc1ccc(cc1)[S](=O)(=O)n2c3C[C@](OC(=O)c3c4ccccc24)(c5ccccc5)C(F)(F)F	18.6	0.65	0.05	10.1002/anie.201305861	IC
14133	14133	Cc1[nH]c(cc1)[C@](c2ccccc2)(c3ccc(O)cc3)c4ccccc4N[S](=O)(=O)c5ccc(C)cc5	20.9	1.0	0.15	10.1039/D1SC03324G	IC
14134	14134	Cc1[nH]c(cc1)[C@@](c2ccccc2)(c3ccc(O)cc3)c4ccccc4N[S](=O)(=O)c5ccc(C)cc5	18.6	1.0	0.15	10.1039/D1SC03324G	IC
14143	14143	COc1ccc2[C@@H]([C@H](CC(C)=O)C(=O)Oc2c1)c3ccccc3	22.9	0.7	0.25	10.1002/anie.201700437	IC
14152	14152	COC1=C(CC=C)C(=O)[C@@]2(CC(=C)C[C@@]1(CC=C)C2=O)C(=O)c3ccc(cc3)C(C)(C)C	26.7	1.0	0.15	10.1021/acs.orglett.1c02842	IC
14197	14197	C[C@H](Br)[C@H]1CC(CN1[S](=O)(=O)c2ccccc2)(c3ccccc3)c4ccccc4	19.75	1.0	0.1	10.1002/anie.201705066	IC
14198	14198	C[C@@H](Br)[C@H]1CC(CN1[S](=O)(=O)c2ccccc2)(c3ccccc3)c4ccccc4	18.7	1.0	0.1	10.1002/anie.201705066	IC
14225	14225	C[S@](=O)c1ccc(Cl)cc1	20.484	1.0	0.2	10.1039/D0CC00434K	IC
14226	14226	C[S@@](=O)c1ccc(Cl)cc1	18.795	1.0	0.2	10.1039/D0CC00434K	IC
14231	14231	COC(=O)[C@H](CN(Cc1ccccc1)Cc2ccccc2)Cc3ccc(C)cc3	14.5	0.5	0.02	10.1002/anie.201412132	IC
14232	14232	COC(=O)[C@@H](CN(Cc1ccccc1)Cc2ccccc2)Cc3ccc(C)cc3	18.8	0.5	0.02	10.1002/anie.201412132	IC
14250	14250	COc1ccc(cc1)[C@@H]2C=Cc3ccccc3[C@H]2C(=O)c4cccc5ccccc45	23.2	1.0	0.03	10.1021/ja509824j	IC
14272	14272	CC(=O)C1=C(Cc2ccccc2)ON(Cc3c4ccccc4cc5ccccc35)[C@H]1c6ccccc6	14.42	0.8	0.05	10.1021/acs.orglett.6b01737	IC
14273	14273	CC(=O)C1=C(Cc2ccccc2)ON(Cc3c4ccccc4cc5ccccc35)[C@@H]1c6ccccc6	18.86	0.8	0.05	10.1021/acs.orglett.6b01737	IC
14276	14276	CN1C(=O)[C@@](O)(CC=C)c2cc(ccc12)[N+]([O-])=O	14.306	1.0	0.2	10.1021/acs.orglett.1c03101	IC
14277	14277	CN1C(=O)[C@](O)(CC=C)c2cc(ccc12)[N+]([O-])=O	18.875	1.0	0.2	10.1021/acs.orglett.1c03101	IC
14295	14295	CC[C@@H](\C=C\C(=O)Oc1ccc(F)cc1)N2C(=O)CCC2=O	15.1	0.8	0.3	10.1039/C9SC04073K	IC
14296	14296	CC[C@H](\C=C\C(=O)Oc1ccc(F)cc1)N2C(=O)CCC2=O	18.9	0.8	0.3	10.1039/C9SC04073K	IC
14341	14341	C[S@](=O)c1cccc(Br)c1	20.957	1.0	0.2	10.1039/D0CC00434K	IC
14342	14342	C[S@@](=O)c1cccc(Br)c1	18.942	1.0	0.2	10.1039/D0CC00434K	IC
14394	14394	Cc1ccc2OC(=O)[C@H](Cc2c1)NC(=O)c3ccccc3	22.5	0.6	0.3	10.1002/anie.202110286	IC
14395	14395	Cc1ccc2OC(=O)[C@@H](Cc2c1)NC(=O)c3ccccc3	19.0	0.6	0.3	10.1002/anie.202110286	IC
14406	14406	Cn1ccnc1C(=O)[C@H]([C@H](C=C)\C=C\CCCN2C(=O)c3ccccc3C2=O)c4ccc(Br)cc4	19.848	1.0	0.2	10.1002/anie.201908960	IC
14407	14407	Cn1ccnc1C(=O)[C@@H]([C@H](C=C)\C=C\CCCN2C(=O)c3ccccc3C2=O)c4ccc(Br)cc4	19.002	1.0	0.2	10.1002/anie.201908960	IC
14433	14433	COc1ccc(cc1)C(=O)[C@H](Br)[C@H](O)c2ccccc2	14.3	1.0	0.1	10.1002/adsc.202000080	IC
14434	14434	COc1ccc(cc1)C(=O)[C@@H](Br)[C@H](O)c2ccccc2	19.1	1.0	0.1	10.1002/adsc.202000080	IC
14457	14457	COc1ccc(OC(=O)C[C@@H](c2ccc(Cl)cc2)[P](=S)(c3ccccc3)c4ccccc4)cc1	20.3	0.5	0.1	10.1002/anie.202112860	IC
14458	14458	COc1ccc(OC(=O)C[C@H](c2ccc(Cl)cc2)[P](=S)(c3ccccc3)c4ccccc4)cc1	19.1	0.5	0.1	10.1002/anie.202112860	IC
14460	14460	O[C@@H]1CCCC[C@H]1c2cccc3ccccc23	20.4	0.7	0.04	10.1039/D0CC00480D	IC
14463	14463	CC1=CSC2=Nc3ccccc3[C@@H](N12)c4ccccc4	20.5	1.0	0.2	10.1039/C9QO00443B	IC
14464	14464	CC1=CSC2=Nc3ccccc3[C@H](N12)c4ccccc4	19.1	1.0	0.2	10.1039/C9QO00443B	IC
14488	14488	COc1ccc(OC(=O)C[C@@H](c2cccc(Cl)c2)[P](=S)(c3ccccc3)c4ccccc4)cc1	29.0	0.5	0.1	10.1002/anie.202112860	IC
14489	14489	COc1ccc(OC(=O)C[C@H](c2cccc(Cl)c2)[P](=S)(c3ccccc3)c4ccccc4)cc1	19.1	0.5	0.1	10.1002/anie.202112860	IC
14490	14490	CC1=C(CC=C)C(=O)[C@@]2(CC(=C)C[C@@]1(CC=C)C2=O)C(=O)c3ccccc3	29.0	1.0	0.15	10.1021/acs.orglett.1c02842	IC
14508	14508	CC(C)(C)OC(=O)NCC#C[C@H](CC(C)(C)C(=O)OC(C)(C)C)c1ccccc1	21.33	1.0	0.03	10.1021/jacs.0c03130	IC
14509	14509	CC(C)(C)OC(=O)NCC#C[C@@H](CC(C)(C)C(=O)OC(C)(C)C)c1ccccc1	19.18	1.0	0.03	10.1021/jacs.0c03130	IC
14513	14513	CC(C)OC(=O)[C@@]1(OC(=Nc2nc3ccccc3n12)c4ccccc4)c5ccccc5	14.0	1.0	0.2	10.1002/anie.202016506	IC
14514	14514	CC(C)OC(=O)[C@]1(OC(=Nc2nc3ccccc3n12)c4ccccc4)c5ccccc5	19.2	1.0	0.2	10.1002/anie.202016506	IC
14537	14537	Cc1cc(C)c2C[C@H](NC(=O)c3ccccc3)C(=O)Oc2c1	22.8	0.6	0.3	10.1002/anie.202110286	IC
14538	14538	Cc1cc(C)c2C[C@@H](NC(=O)c3ccccc3)C(=O)Oc2c1	19.2	0.6	0.3	10.1002/anie.202110286	IC
14565	14565	[O-][N+](=O)C[C@]1(C(=O)N(Cc2ccccc2)c3ccccc13)c4c[nH]c5cc(F)ccc45	9.7	1.0	0.15	10.1002/adsc.201300373	IC
14566	14566	[O-][N+](=O)C[C@@]1(C(=O)N(Cc2ccccc2)c3ccccc13)c4c[nH]c5cc(F)ccc45	19.27	1.0	0.15	10.1002/adsc.201300373	IC
14578	14578	O[C@@H](COC(=O)c1ccccc1)c2ccc3ccccc3c2	16.2	0.8	0.1	10.1021/acs.orglett.8b01029	IC
14579	14579	O[C@H](COC(=O)c1ccccc1)c2ccc3ccccc3c2	19.3	0.8	0.1	10.1021/acs.orglett.8b01029	IC
14608	14608	CC(C)N(C(C)C)C(=S)[C@@H](C)Cc1ccc(cc1)[N+]([O-])=O	17.8	1.0	0.03	10.1002/anie.202004485	IC
14609	14609	CC(C)N(C(C)C)C(=S)[C@H](C)Cc1ccc(cc1)[N+]([O-])=O	19.35	1.0	0.03	10.1002/anie.202004485	IC
14610	14610	CC(C)(C)[P@@](=O)(c1ccccc1)c2ccc(cc2)c3ccccc3	17.97	1.0	0.25	10.1021/jacs.9b11938	IC
14611	14611	CC(C)(C)[P@](=O)(c1ccccc1)c2ccc(cc2)c3ccccc3	19.36	1.0	0.25	10.1021/jacs.9b11938	IC
14629	14629	CC[C@@H](\C=C\C(=O)Oc1ccc(F)cc1)N2C(=O)[C@H]3C4CCC(C=C4)[C@H]3C2=O	18.1	1.0	0.1	10.1039/C9SC04073K	IC
14640	14640	FC(F)(F)[C@@]1(OC(=Nc2nc3ccccc3n12)c4ccccc4)c5ccc6ccccc6c5	23.8	0.5	0.2	10.1002/anie.202016506	IC
14641	14641	FC(F)(F)[C@]1(OC(=Nc2nc3ccccc3n12)c4ccccc4)c5ccc6ccccc6c5	19.4	0.5	0.2	10.1002/anie.202016506	IC
14669	14669	CCCCCCCCCC[C@@H](Nc1ccc(OC)cc1)C(=O)c2ccccc2	15.2	1.0	0.03	10.1021/jacs.0c07210	IC
14670	14670	CCCCCCCCCC[C@H](Nc1ccc(OC)cc1)C(=O)c2ccccc2	19.5	1.0	0.03	10.1021/jacs.0c07210	IC
14675	14675	FC(F)(F)[C@@]1(OC(=Nc2nc3ccccc3n12)c4ccccc4)c5sccc5	21.1	0.5	0.2	10.1002/anie.202016506	IC
14676	14676	FC(F)(F)[C@]1(OC(=Nc2nc3ccccc3n12)c4ccccc4)c5sccc5	19.5	0.5	0.2	10.1002/anie.202016506	IC
14697	14697	O=C1C[C@H](c2ccccc2)c3ccccc3O1	20.33	1.0	0.05	10.1039/D0SC04340K	IC
14698	14698	O=C1C[C@@H](c2ccccc2)c3ccccc3O1	19.51	1.0	0.05	10.1039/D0SC04340K	IC
14707	14707	C[C@@](C=O)(c1ccccc1)c2ccc(F)cc2	20.42	0.6	0.01	10.1002/anie.202106109	IC
14708	14708	C[C@](C=O)(c1ccccc1)c2ccc(F)cc2	19.55	0.6	0.01	10.1002/anie.202106109	IC
14724	14724	FC(F)(F)c1cc(N[C@@H]2C=CC(=O)[C@H]2c3occc3)cc(c1)C(F)(F)F	13.0	1.0	0.02	10.1002/anie.201607714	IC
14727	14727	Brc1ccc2n([C@H](c3ccccc3)c4ccc(NC(=O)C56CC7CC(CC(C7)C5)C6)cc4)c8ccccc8c2c1	13.5	1.0	0.1	10.1002/anie.201701947	IC
14728	14728	Brc1ccc2n([C@@H](c3ccccc3)c4ccc(NC(=O)C56CC7CC(CC(C7)C5)C6)cc4)c8ccccc8c2c1	19.6	1.0	0.1	10.1002/anie.201701947	IC
14744	14744	CCOc1ccc2nc(S[C@@H](CCc3ccccc3)CN[S](=O)(=O)c4ccc(C)cc4)sc2c1	21.3	1.0	0.3	10.1021/acs.orglett.0c04074	IC
14745	14745	CCOc1ccc2nc(S[C@H](CCc3ccccc3)CN[S](=O)(=O)c4ccc(C)cc4)sc2c1	19.6	1.0	0.3	10.1021/acs.orglett.0c04074	IC
14766	14766	Cc1ccc(C[C@H]2CC(=NO2)c3ccccc3)cc1	20.92	0.8	0.1	10.1002/anie.201912408	IC
14767	14767	Cc1ccc(C[C@@H]2CC(=NO2)c3ccccc3)cc1	19.62	0.8	0.1	10.1002/anie.201912408	IC
14797	14797	COC(=O)[C@H](CCSC)CN(Cc1ccccc1)Cc2ccccc2	17.9	0.5	0.02	10.1002/anie.201412132	IC
14798	14798	COC(=O)[C@@H](CCSC)CN(Cc1ccccc1)Cc2ccccc2	19.7	0.5	0.02	10.1002/anie.201412132	IC
14810	14810	Brc1ccc2OC(=O)[C@H](Cc2c1)NC(=O)c3ccccc3	21.0	0.6	0.3	10.1002/anie.202110286	IC
14811	14811	Brc1ccc2OC(=O)[C@@H](Cc2c1)NC(=O)c3ccccc3	19.7	0.6	0.3	10.1002/anie.202110286	IC
14894	14894	C[S@](=O)c1ccc(Br)cc1	21.378	1.0	0.2	10.1039/D0CC00434K	IC
14895	14895	C[S@@](=O)c1ccc(Br)cc1	19.812	1.0	0.2	10.1039/D0CC00434K	IC
14918	14918	COc1ccc(cc1)[C@](C)(C=O)c2ccccc2	16.93	0.6	0.01	10.1002/anie.202106109	IC
14919	14919	COc1ccc(cc1)[C@@](C)(C=O)c2ccccc2	19.89	0.6	0.01	10.1002/anie.202106109	IC
14965	14965	Cc1ccc(cc1)[C@@H]2C=Cc3ccccc3[C@H]2C(=O)c4ccc(C)cc4	13.3	1.0	0.05	10.1021/ja509824j	IC
14985	14985	COc1ccc(OC(=O)C[C@@H](c2ccc(Br)cc2)[P](=S)(c3ccccc3)c4ccccc4)cc1	21.3	0.5	0.1	10.1002/anie.202112860	IC
14986	14986	COc1ccc(OC(=O)C[C@H](c2ccc(Br)cc2)[P](=S)(c3ccccc3)c4ccccc4)cc1	20.0	0.5	0.1	10.1002/anie.202112860	IC
15025	15025	FC(F)(F)[C@@]1(OC(=Nc2nc3ccccc3n12)c4ccccc4)c5ccc(Cl)cc5	24.8	0.5	0.05	10.1002/anie.202016506	IC
15026	15026	FC(F)(F)[C@]1(OC(=Nc2nc3ccccc3n12)c4ccccc4)c5ccc(Cl)cc5	20.1	0.5	0.05	10.1002/anie.202016506	IC
15031	15031	CC(=O)C[C@@H]1[C@@H](c2ccccc2)c3ccc4ccccc4c3OC1=O	25.5	0.7	0.25	10.1002/anie.201700437	IC
15044	15044	CC[C@@H]1CN(C(=O)c2ccccc2O1)[S](=O)(=O)c3ccc(C)cc3	25.26	1.0	0.3	10.1021/acscatal.1c04541	IC
15045	15045	CC[C@H]1CN(C(=O)c2ccccc2O1)[S](=O)(=O)c3ccc(C)cc3	20.17	1.0	0.3	10.1021/acscatal.1c04541	IC
15077	15077	Brc1ccc2n([C@@H](c3ccccc3)c4ccc(NC(=O)C56CC7CC(CC(C7)C5)C6)cc4)c8CCSCc8c2c1	36.4	1.0	0.1	10.1002/anie.201701947	IC
15078	15078	Brc1ccc2n([C@H](c3ccccc3)c4ccc(NC(=O)C56CC7CC(CC(C7)C5)C6)cc4)c8CCSCc8c2c1	20.2	1.0	0.1	10.1002/anie.201701947	IC
15080	15080	C[C@]1(CC(=NN1[S](=O)(=O)c2cccc(F)c2)c3ccccc3)c4ccccc4	15.92	1.0	0.2	10.1038/s41929/020/0460/y	IC
15081	15081	C[C@@]1(CC(=NN1[S](=O)(=O)c2cccc(F)c2)c3ccccc3)c4ccccc4	20.21	1.0	0.2	10.1038/s41929/020/0460/y	IC
15109	15109	O=C(OCc1ccccc1)[C@@]23C[C@@H](C=C2)c4c(C3)n(c5ccccc45)[S](=O)(=O)c6ccccc6	21.9	0.8	0.1	10.1021/acs.orglett.0c04030	IC
15125	15125	CCOc1ccc(cc1)C2=NO[C@@](C)(Cc3ccccc3)C2	26.14	0.8	0.1	10.1002/anie.201912408	IC
15126	15126	CCOc1ccc(cc1)C2=NO[C@](C)(Cc3ccccc3)C2	20.33	0.8	0.1	10.1002/anie.201912408	IC
15129	15129	Cc1ccccc1[P@](=O)(Cc2ccccc2)\C=C\c3ccccc3	17.06	1.0	0.25	10.1002/anie.202009358	IC
15130	15130	Cc1ccccc1[P@@](=O)(Cc2ccccc2)\C=C\c3ccccc3	20.35	1.0	0.25	10.1002/anie.202009358	IC
15136	15136	COC(=O)c1ccc(cc1)[C@](C)(C=O)c2cccc(F)c2	28.61	0.6	0.08	10.1002/anie.202106109	IC
15137	15137	COC(=O)c1ccc(cc1)[C@@](C)(C=O)c2cccc(F)c2	20.36	0.6	0.08	10.1002/anie.202106109	IC
15140	15140	FC(F)(F)c1cc(N[C@@H]2C=CC(=O)[C@H]2c3ccccc3)cc(c1)C(F)(F)F	12.0	1.0	0.03	10.1002/anie.201607714	IC
15199	15199	CCOC(=O)[C@@]1([C@@H](N[C@@H]([C@H]1c2ccccc2)C(=O)OC)c3ccc(cc3)C(F)(F)F)C(F)(F)F	17.8	0.5	0.05	10.1021/acscatal.6b03015	IC
15208	15208	Cc1ccc(cc1)C2=Nc3nc4ccccc4n3[C@](O2)(c5ccccc5)C(F)(F)F	23.5	0.5	0.2	10.1002/anie.202016506	IC
15209	15209	Cc1ccc(cc1)C2=Nc3nc4ccccc4n3[C@@](O2)(c5ccccc5)C(F)(F)F	20.5	0.5	0.2	10.1002/anie.202016506	IC
15222	15222	FC(F)(F)[C@@]1(OC(=Nc2nc3ccccc3n12)c4ccc(Br)cc4)c5ccccc5	35.8	0.5	0.2	10.1002/anie.202016506	IC
15223	15223	FC(F)(F)[C@]1(OC(=Nc2nc3ccccc3n12)c4ccc(Br)cc4)c5ccccc5	20.5	0.5	0.2	10.1002/anie.202016506	IC
15242	15242	Cc1ccccc1[P@@](=O)(c2ccccc2)C(C)(C)C	22.11	1.0	0.15	10.1002/anie.202111957	IC
15243	15243	Cc1ccccc1[P@](=O)(c2ccccc2)C(C)(C)C	20.59	1.0	0.15	10.1002/anie.202111957	IC
15255	15255	COc1ccc(cc1)[S](=O)(=O)N2N=C(C[C@@]2(C)c3ccccc3)C(C)(C)C	17.4	1.0	0.4	10.1038/s41929/020/0460/y	IC
15256	15256	COc1ccc(cc1)[S](=O)(=O)N2N=C(C[C@]2(C)c3ccccc3)C(C)(C)C	20.6	1.0	0.4	10.1038/s41929/020/0460/y	IC
15265	15265	CCOC(=O)[C@@]1([C@@H](N[C@@H]([C@H]1c2ccccc2)C(=O)OC)c3cccc(Br)c3)C(F)(F)F	23.3	0.5	0.05	10.1021/acscatal.6b03015	IC
15290	15290	C=C[C@@H](CCc1ccccc1)C(Cc2occc2)(C#N)C#N	22.48	1.0	0.005	10.1021/acs.orglett.0c00962	IC
15291	15291	C=C[C@H](CCc1ccccc1)C(Cc2occc2)(C#N)C#N	20.69	1.0	0.005	10.1021/acs.orglett.0c00962	IC
15298	15298	C[C@]1(CC(=NN1[S](=O)(=O)c2ccc3ccccc3c2)c4ccccc4)c5ccccc5	16.11	1.0	0.4	10.1038/s41929/020/0460/y	IC
15299	15299	C[C@@]1(CC(=NN1[S](=O)(=O)c2ccc3ccccc3c2)c4ccccc4)c5ccccc5	20.7	1.0	0.4	10.1038/s41929/020/0460/y	IC
15304	15304	Cc1ccc(cc1)[S](=O)(=O)NC[C@@H](Sc2sc3ccccc3n2)c4ccc(cc4)C(F)(F)F	23.2	1.0	0.2	10.1021/acs.orglett.0c04074	IC
15305	15305	Cc1ccc(cc1)[S](=O)(=O)NC[C@H](Sc2sc3ccccc3n2)c4ccc(cc4)C(F)(F)F	20.7	1.0	0.2	10.1021/acs.orglett.0c04074	IC
15324	15324	CCCC\C=C\C(CCCC)=C/[P@](=O)(c1ccccc1)C(C)(C)C	23.79	1.0	0.1	10.1002/anie.202009358	IC
15325	15325	CCCC\C=C\C(CCCC)=C/[P@@](=O)(c1ccccc1)C(C)(C)C	20.79	1.0	0.1	10.1002/anie.202009358	IC
15342	15342	COC(=O)[C@H](CN(Cc1ccccc1)Cc2ccccc2)Cc3sccc3	17.3	0.5	0.02	10.1002/anie.201412132	IC
15343	15343	COC(=O)[C@@H](CN(Cc1ccccc1)Cc2ccccc2)Cc3sccc3	20.8	0.5	0.02	10.1002/anie.201412132	IC
15356	15356	Clc1ccc(cc1)[C@@H]2[C@H](Cc3ccccc3)C(=O)Oc4cc5OCOc5cc24	26.7	0.6	0.1	10.1021/acs.orglett.7b02883	IC
15361	15361	Cc1ccc(C[C@H]2CCON2C(=O)OC(C)(C)C)cc1	18.113	0.8	0.1	10.1039/D1SC01337H	IC
15362	15362	Cc1ccc(C[C@@H]2CCON2C(=O)OC(C)(C)C)cc1	20.806	0.8	0.1	10.1039/D1SC01337H	IC
15367	15367	CC[S@](=O)c1ccccc1	24.487	1.0	0.2	10.1039/D0CC00434K	IC
15368	15368	CC[S@@](=O)c1ccccc1	20.816	1.0	0.2	10.1039/D0CC00434K	IC
15402	15402	CC(=O)C(=C)[C@H](c1cccc(NC(=O)OC(C)(C)C)c1)c2cc(c(O)c(c2)C(C)(C)C)C(C)(C)C	17.8	0.5	0.05	10.1021/acscatal.7b00030	IC
15403	15403	CC(=O)C(=C)[C@@H](c1cccc(NC(=O)OC(C)(C)C)c1)c2cc(c(O)c(c2)C(C)(C)C)C(C)(C)C	20.9	0.5	0.05	10.1021/acscatal.7b00030	IC
15408	15408	COc1ccccc1[C@@H](O)COC(=O)c2ccccc2	18.4	0.8	0.15	10.1021/acs.orglett.8b01029	IC
15409	15409	COc1ccccc1[C@H](O)COC(=O)c2ccccc2	20.9	0.8	0.15	10.1021/acs.orglett.8b01029	IC
15422	15422	Cc1ccc(cc1)[S](=O)(=O)n2c3C[C@@]4(C[C@@H](C=C4)c3c5ccccc25)C(=O)OCc6ccccc6	23.1	0.8	0.1	10.1021/acs.orglett.0c04030	IC
15431	15431	Fc1ccc(cc1)[C@@H]2[C@H](Cc3ccccc3)C(=O)Oc4cc5OCOc5cc24	26.3	0.6	0.1	10.1021/acs.orglett.7b02883	IC
15432	15432	COc1ccc(OC(=O)C[C@@H](c2sc3ccccc3c2)[P](=S)(c4ccccc4)c5ccccc5)cc1	35.0	0.5	0.2	10.1002/anie.202112860	IC
15433	15433	COc1ccc(OC(=O)C[C@H](c2sc3ccccc3c2)[P](=S)(c4ccccc4)c5ccccc5)cc1	20.9	0.5	0.2	10.1002/anie.202112860	IC
15460	15460	O=C(Nc1ccc(cc1)[C@H](n2c3ccccc3c4ccccc24)c5ccc6OCCOc6c5)C78CC9CC(CC(C9)C7)C8	15.8	1.0	0.15	10.1002/anie.201701947	IC
15461	15461	O=C(Nc1ccc(cc1)[C@@H](n2c3ccccc3c4ccccc24)c5ccc6OCCOc6c5)C78CC9CC(CC(C9)C7)C8	21.0	1.0	0.15	10.1002/anie.201701947	IC
15491	15491	CCOC(=O)[C@@]1([C@@H](N[C@@H]([C@H]1c2ccccc2)C(=O)OC)c3ccc(Cl)cc3)C(F)(F)F	29.3	0.5	0.05	10.1021/acscatal.6b03015	IC
15500	15500	CCOC(=O)C(C)(C)C[C@@H](C#Cc1ccc(cc1)C#N)c2ccccc2	17.75	1.0	0.04	10.1021/jacs.0c03130	IC
15501	15501	CCOC(=O)C(C)(C)C[C@H](C#Cc1ccc(cc1)C#N)c2ccccc2	21.01	1.0	0.04	10.1021/jacs.0c03130	IC
15502	15502	[O-][N+](=O)c1ccc(cc1)[S](=O)(=O)N2CC(C[C@@H]2CBr)(c3ccccc3)c4ccccc4	17.22	1.0	0.3	10.1002/anie.201705066	IC
15503	15503	[O-][N+](=O)c1ccc(cc1)[S](=O)(=O)N2CC(C[C@H]2CBr)(c3ccccc3)c4ccccc4	21.03	1.0	0.3	10.1002/anie.201705066	IC
15552	15552	O=[S@@](Cc1ccccc1)c2ccccc2	25.599	1.0	0.2	10.1039/D0CC00434K	IC
15553	15553	O=[S@](Cc1ccccc1)c2ccccc2	21.105	1.0	0.2	10.1039/D0CC00434K	IC
15554	15554	Cc1ccc(cc1)C2=NO[C@@](C)(Cc3ccc4ncccc4c3)C2	26.88	0.8	0.4	10.1002/anie.201912408	IC
15555	15555	Cc1ccc(cc1)C2=NO[C@](C)(Cc3ccc4ncccc4c3)C2	21.13	0.8	0.4	10.1002/anie.201912408	IC
15559	15559	COC(=O)c1ccc(cc1)[C@](C)(C=O)c2ccc(C)c(C)c2	27.04	0.6	0.08	10.1002/anie.202106109	IC
15560	15560	COC(=O)c1ccc(cc1)[C@@](C)(C=O)c2ccc(C)c(C)c2	21.18	0.6	0.08	10.1002/anie.202106109	IC
15604	15604	Cc1ccc(cc1)[S](=O)(=O)N2C[C@@H](Oc3ccccc23)C=C	22.403	1.0	0.03	10.1002/anie.201712350	IC
15605	15605	Cc1ccc(cc1)[S](=O)(=O)N2C[C@H](Oc3ccccc23)C=C	21.252	1.0	0.03	10.1002/anie.201712350	IC
15637	15637	C[C@H](Nc1ccccc1)C(=O)c2sccc2	27.2	1.0	0.01	10.1021/jacs.0c07210	IC
15638	15638	C[C@@H](Nc1ccccc1)C(=O)c2sccc2	21.3	1.0	0.01	10.1021/jacs.0c07210	IC
15652	15652	C[S](=O)(=O)c1[nH]c2ccccc2c1[C@H](CCCO)c3ccccc3	28.04	1.0	0.2	10.1039/D0CC04590J	IC
15653	15653	C[S](=O)(=O)c1[nH]c2ccccc2c1[C@@H](CCCO)c3ccccc3	21.326	1.0	0.2	10.1039/D0CC04590J	IC
15669	15669	COc1ccc(OC(=O)C[C@@H](c2cc(Cl)ccc2[N+]([O-])=O)[P](=S)(c3ccccc3)c4ccccc4)cc1	29.8	0.5	0.1	10.1002/anie.202112860	IC
15670	15670	COc1ccc(OC(=O)C[C@H](c2cc(Cl)ccc2[N+]([O-])=O)[P](=S)(c3ccccc3)c4ccccc4)cc1	21.4	0.5	0.1	10.1002/anie.202112860	IC
15676	15676	O=S(N1C=C[C@@]2(C3=CC=CC=C3)[C@]4([C@]2([H])CC5=C4C=CC=C5)C1)(C6=CC=C(C)C=C6)=O	15.97	0.8	0.2	10.1021/acs.orglett.8b02999	IC
15690	15690	Cc1ccc2O[C@@](Cc3ccccc3)(OC(=O)c2c1)C(F)(F)F	12.4	0.5	0.01	10.1038/ncomms15598	IC
15691	15691	Cc1ccc2O[C@](Cc3ccccc3)(OC(=O)c2c1)C(F)(F)F	21.5	0.5	0.01	10.1038/ncomms15598	IC
15700	15700	CCCCCC[C@@H](Nc1ccc(OC)cc1)C(=O)c2ccc(Br)cc2	17.3	1.0	0.03	10.1021/jacs.0c07210	IC
15701	15701	CCCCCC[C@H](Nc1ccc(OC)cc1)C(=O)c2ccc(Br)cc2	21.5	1.0	0.03	10.1021/jacs.0c07210	IC
15704	15704	Clc1cccc(c1)[C@@H]2[C@H](Cc3ccccc3)C(=O)Oc4cc5OCOc5cc24	19.8	0.6	0.1	10.1021/acs.orglett.7b02883	IC
15711	15711	CCOC(=O)[C@@]12C[C@@H](C=C1)c3c(C2)n(c4ccccc34)[S](=O)(=O)c5ccc(C)cc5	23.8	0.8	0.1	10.1021/acs.orglett.0c04030	IC
15724	15724	Brc1ccc(cc1)[C@@H]2[C@H](Cc3ccccc3)C(=O)Oc4cc5OCOc5cc24	27.8	0.6	0.1	10.1021/acs.orglett.7b02883	IC
15725	15725	COc1ccc(OC(=O)C[C@@H](c2ccccc2)[P](=S)(C3CCCCC3)C4CCCCC4)cc1	32.2	0.3	0.3	10.1002/anie.202112860	IC
15726	15726	COc1ccc(OC(=O)C[C@H](c2ccccc2)[P](=S)(C3CCCCC3)C4CCCCC4)cc1	21.5	0.3	0.3	10.1002/anie.202112860	IC
15763	15763	Cc1cn(CCCC[C@@]2(CI)COc3ccccc23)c4ccccc14	17.2	0.5	0.01	10.1021/jacs.9b04332	IC
15764	15764	Cc1cn(CCCC[C@]2(CI)COc3ccccc23)c4ccccc14	21.6	0.5	0.01	10.1021/jacs.9b04332	IC
15795	15795	CCC/C=C/C=C/C[C@]1(Cc2ccc(cc2)C#N)SC(=NC1=O)c3ccccc3	17.887	1.0	0.3	10.1021/acs.orglett.8b01697	IC
15796	15796	CCC/C=C/C=C/C[C@@]1(Cc2ccc(cc2)C#N)SC(=NC1=O)c3ccccc3	21.645	1.0	0.3	10.1021/acs.orglett.8b01697	IC
15807	15807	OCc1oc(cc1)[C@@H](Cc2ccccc2)[C@H](\C=C\c3ccccc3)c4ccccc4	13.4	1.0	0.1	10.1021/acscatal.7b02667	IC
15824	15824	COc1ccc(N[C@@H](C)C(=O)c2ccc(Br)cc2)c(F)c1	19.0	1.0	0.03	10.1021/jacs.0c07210	IC
15825	15825	COc1ccc(N[C@H](C)C(=O)c2ccc(Br)cc2)c(F)c1	21.7	1.0	0.03	10.1021/jacs.0c07210	IC
15852	15852	C[C@H](NC(=O)OC(C)(C)C)C(=O)N1CCOCC1	17.35	1.0	0.1	10.1021/jacs.1c07726	IC
15853	15853	C[C@@H](NC(=O)OC(C)(C)C)C(=O)N1CCOCC1	21.74	1.0	0.1	10.1021/jacs.1c07726	IC
15908	15908	CCOC(=O)[C@@]1([C@@H](N[C@@H]([C@H]1c2ccccc2)C(=O)OC)c3ccc(C)cc3)C(F)(F)F	33.7	0.5	0.05	10.1021/acscatal.6b03015	IC
15973	15973	COc1cccc2OC(=O)[C@H](Cc12)NC(=O)c3ccccc3	26.5	0.6	0.3	10.1002/anie.202110286	IC
15974	15974	COc1cccc2OC(=O)[C@@H](Cc12)NC(=O)c3ccccc3	22.0	0.6	0.3	10.1002/anie.202110286	IC
15984	15984	COC(=O)c1ccc(cc1)[C@](C)(C=O)c2ccc(F)c(Cl)c2	30.61	0.6	0.08	10.1002/anie.202106109	IC
15985	15985	COC(=O)c1ccc(cc1)[C@@](C)(C=O)c2ccc(F)c(Cl)c2	22.01	0.6	0.08	10.1002/anie.202106109	IC
16029	16029	O=C(Nc1ccc(cc1)[C@H](c2ccccc2)c3c(Cc4ccccc4)[nH]c5ccccc35)C67CC8CC(CC(C8)C6)C7	25.8	1.0	0.1	10.1002/anie.201701947	IC
16030	16030	O=C(Nc1ccc(cc1)[C@@H](c2ccccc2)c3c(Cc4ccccc4)[nH]c5ccccc35)C67CC8CC(CC(C8)C6)C7	22.1	1.0	0.1	10.1002/anie.201701947	IC
16076	16076	COc1ccc(cc1)[C@@H]2[C@H](Cc3ccccc3Br)C(=O)Oc4cc5OCOc5cc24	24.2	0.6	0.1	10.1021/acs.orglett.7b02883	IC
16114	16114	Cc1cc2C[C@H](NC(=O)c3ccccc3)C(=O)Oc2cc1C	28.4	0.6	0.3	10.1002/anie.202110286	IC
16115	16115	Cc1cc2C[C@@H](NC(=O)c3ccccc3)C(=O)Oc2cc1C	22.3	0.6	0.3	10.1002/anie.202110286	IC
16122	16122	O=S(N1C=C[C@@]2(C3=CC=C(F)C=C3)[C@]4([C@]2([H])CC5=C4C=CC=C5)C1)(C6=CC=C(C)C=C6)=O	16.93	0.8	0.2	10.1021/acs.orglett.8b02999	IC
16129	16129	CCOC(=O)[C@@]1([C@@H](N[C@@H]([C@H]1c2cccc(Br)c2)C(=O)OC)c3ccc(Br)cc3)C(F)(F)F	16.0	0.5	0.05	10.1021/acscatal.6b03015	IC
16174	16174	Cc1ccc(cc1)[S](=O)(=O)N2C[C@@]34CCCCC[C@@H]3[C@]4(C=C2)c5ccccc5	23.53	0.5	0.2	10.1021/acs.orglett.8b02999	IC
16231	16231	Cc1ccc(cc1)[S](=O)(=O)N[C@]2(C=C([C@H]([C@@H]([C@H]2C=O)c3ccccc3)c4ccccc4)c5ccccc5)c6ccccc6	28.7	1.0	0.1	10.1002/anie.201908896	IC
16257	16257	COC(=O)[C@H](CN(Cc1ccccc1)Cc2ccccc2)Cc3cccc4ccccc34	19.0	0.5	0.02	10.1002/anie.201412132	IC
16258	16258	COC(=O)[C@@H](CN(Cc1ccccc1)Cc2ccccc2)Cc3cccc4ccccc34	22.7	0.5	0.02	10.1002/anie.201412132	IC
16326	16326	CCOC(=O)[C@@]1([C@@H](N[C@@H]([C@H]1c2ccc(F)cc2)C(=O)OC)c3ccc(Br)cc3)C(F)(F)F	12.6	0.5	0.05	10.1021/acscatal.6b03015	IC
16333	16333	Cc1ccc(cc1)[S](=O)(=O)N2CC[C@]3(C2)C(=O)Nc4ccccc34	16.7	1.0	0.5	10.1002/anie.202015175	IC
16334	16334	Cc1ccc(cc1)[S](=O)(=O)N2CC[C@@]3(C2)C(=O)Nc4ccccc34	22.9	1.0	0.5	10.1002/anie.202015175	IC
16337	16337	COc1ccc([C@H](C)c2ccc(SC)cc2)c(O)c1	19.2	1.0	0.03	10.1021/ja510980d	IC
16338	16338	COc1ccc([C@@H](C)c2ccc(SC)cc2)c(O)c1	22.9	1.0	0.03	10.1021/ja510980d	IC
16349	16349	IC[C@@]1(CCCCN2CCCCCC2=O)COc3ccccc13	24.7	0.8	0.3	10.1021/jacs.9b04332	IC
16350	16350	IC[C@]1(CCCCN2CCCCCC2=O)COc3ccccc13	22.9	0.8	0.3	10.1021/jacs.9b04332	IC
16361	16361	CC(C)(C)OC(=O)C(C)(C)C[C@@H](C#Cc1ccc(C=O)cc1)c2ccccc2	17.2	1.0	0.01	10.1021/jacs.0c03130	IC
16362	16362	CC(C)(C)OC(=O)C(C)(C)C[C@H](C#Cc1ccc(C=O)cc1)c2ccccc2	22.91	1.0	0.01	10.1021/jacs.0c03130	IC
16385	16385	CCOC(=O)[C@@]1([C@@H](N[C@@H]([C@H]1c2ccc(Cl)cc2)C(=O)OC)c3ccc(Br)cc3)C(F)(F)F	12.0	0.5	0.05	10.1021/acscatal.6b03015	IC
16397	16397	Cc1ccc(cc1)[C@@H](O)COC(=O)c2ccccc2	19.3	0.6	0.1	10.1021/acs.orglett.8b01029	IC
16398	16398	Cc1ccc(cc1)[C@H](O)COC(=O)c2ccccc2	23.0	0.6	0.1	10.1021/acs.orglett.8b01029	IC
16430	16430	COc1ccc(cc1)[C@@H]2[C@H](Cc3ccccc3)C(=O)Oc4cc(OC)ccc24	20.3	0.6	0.1	10.1021/acs.orglett.7b02883	IC
16443	16443	CCCCc1ccc(cc1)C(=O)[C@@]23CC(=C)C[C@@](CC=C)(C2=O)C(=C(CC=C)C3=O)OC	35.2	1.0	0.15	10.1021/acs.orglett.1c02842	IC
16452	16452	CCCCCC/C=C/C=C/C[C@]1(Cc2ccccc2)SC(=NC1=O)c3ccccc3	27.21	1.0	0.03	10.1021/acs.orglett.8b01697	IC
16453	16453	CCCCCC/C=C/C=C/C[C@@]1(Cc2ccccc2)SC(=NC1=O)c3ccccc3	23.143	1.0	0.03	10.1021/acs.orglett.8b01697	IC
16459	16459	C[C@@H]([C@H](\C=C\c1ccccc1)c2ccccc2)c3oc(CO)cc3	17.91	1.0	0.08	10.1021/acscatal.7b02667	IC
16462	16462	COC(=O)Cc1ccc(cc1)[C@](C)(C=O)c2ccccc2	21.72	0.6	0.08	10.1002/anie.202106109	IC
16463	16463	COC(=O)Cc1ccc(cc1)[C@@](C)(C=O)c2ccccc2	23.2	0.6	0.08	10.1002/anie.202106109	IC
16477	16477	COC(=O)c1ccc(CC2=C([C@@H](N(Cc3c(C)cc(C)cc3C)O2)c4ccc(OC)cc4)C(C)=O)cc1	19.287	0.8	0.2	10.1021/acs.orglett.6b01737	IC
16478	16478	COC(=O)c1ccc(CC2=C([C@H](N(Cc3c(C)cc(C)cc3C)O2)c4ccc(OC)cc4)C(C)=O)cc1	23.233	0.8	0.2	10.1021/acs.orglett.6b01737	IC
16525	16525	CCOc1ccc2O[C@@H](CN(C(=O)c2c1)[S](=O)(=O)c3ccc(C)cc3)C=C	28.4	1.0	0.3	10.1021/acscatal.1c04541	IC
16526	16526	CCOc1ccc2O[C@H](CN(C(=O)c2c1)[S](=O)(=O)c3ccc(C)cc3)C=C	23.34	1.0	0.3	10.1021/acscatal.1c04541	IC
16530	16530	CC(C)c1cc(C(C)C)c(C(=S)N2CCC[C@@H]2c3ccccc3)c(c1)C(C)C	14.51	0.7	0.01	10.1002/anie.201812426	IC
16531	16531	CC(C)c1cc(C(C)C)c(C(=S)N2CCC[C@H]2c3ccccc3)c(c1)C(C)C	23.4	0.7	0.01	10.1002/anie.201812426	IC
16536	16536	COc1ccc(F)cc1C(C)(C)C[C@]2(Cc3n(C(=O)OC(C)(C)C)c4ccccc4c3C(=O)O2)C(F)(F)F	19.0	0.6	0.05	10.1002/anie.201305861	IC
16537	16537	COc1ccc(F)cc1C(C)(C)C[C@@]2(Cc3n(C(=O)OC(C)(C)C)c4ccccc4c3C(=O)O2)C(F)(F)F	23.4	0.6	0.05	10.1002/anie.201305861	IC
16579	16579	COc1ccc(OC(=O)C[C@@H](c2ccccc2)[P](=S)(c3ccccc3)c4ccc(cc4)C(C)(C)C)cc1	25.0	0.3	0.1	10.1002/anie.202112860	IC
16580	16580	COc1ccc(OC(=O)C[C@H](c2ccccc2)[P](=S)(c3ccccc3)c4ccc(cc4)C(C)(C)C)cc1	23.5	0.3	0.1	10.1002/anie.202112860	IC
16602	16602	COc1ccc(cc1)[S](=O)(=O)N2N=C(C[C@@]2(CCCl)c3ccccc3)c4ccccc4	14.62	1.0	0.4	10.1038/s41929/020/0460/y	IC
16603	16603	COc1ccc(cc1)[S](=O)(=O)N2N=C(C[C@]2(CCCl)c3ccccc3)c4ccccc4	23.58	1.0	0.4	10.1038/s41929/020/0460/y	IC
16609	16609	CCOC(=O)[C@@]1([C@@H](N[C@@H]([C@H]1c2ccc(Br)cc2)C(=O)OC)c3ccc(Br)cc3)C(F)(F)F	12.2	0.5	0.05	10.1021/acscatal.6b03015	IC
16610	16610	O[C@@H]([C@@H](Br)C(=O)c1ccc2OCOc2c1)c3ccccc3	15.1	1.0	0.1	10.1002/adsc.202000080	IC
16626	16626	Cc1ccc(cc1)[S](=O)(=O)N2C[C@@H](Oc3ccccc23)C(=C)Cc4ccccc4	20.667	0.5	0.1	10.1002/anie.201712350	IC
16627	16627	Cc1ccc(cc1)[S](=O)(=O)N2C[C@H](Oc3ccccc23)C(=C)Cc4ccccc4	23.632	0.5	0.1	10.1002/anie.201712350	IC
16656	16656	Cc1ccc(cc1)[C@](C)(C=O)c2ccccc2	22.06	0.6	0.01	10.1002/anie.202106109	IC
16657	16657	Cc1ccc(cc1)[C@@](C)(C=O)c2ccccc2	23.7	0.6	0.01	10.1002/anie.202106109	IC
16667	16667	FC(F)(F)[C@@]1(OC(=Nc2nc3ccccc3n12)c4ccc5ccccc5c4)c6ccccc6	30.3	0.5	0.2	10.1002/anie.202016506	IC
16668	16668	FC(F)(F)[C@]1(OC(=Nc2nc3ccccc3n12)c4ccc5ccccc5c4)c6ccccc6	23.7	0.5	0.2	10.1002/anie.202016506	IC
16688	16688	COc1ccc(cc1)[S](=O)(=O)N2N=C(C[C@@]2(C)c3ccccc3)c4ccc(cc4)C(C)(C)C	17.74	1.0	0.5	10.1038/s41929/020/0460/y	IC
16689	16689	COc1ccc(cc1)[S](=O)(=O)N2N=C(C[C@]2(C)c3ccccc3)c4ccc(cc4)C(C)(C)C	23.78	1.0	0.5	10.1038/s41929/020/0460/y	IC
16708	16708	C/C=C/C=C/C(=O)[C@H](C(C(=O)c1ccccc1)C(=O)c2ccccc2)c3ccccc3	40.3	0.75	0.2	10.1002/anie.201105812	IC
16709	16709	C/C=C/C=C/C(=O)[C@@H](C(C(=O)c1ccccc1)C(=O)c2ccccc2)c3ccccc3	23.8	0.75	0.2	10.1002/anie.201105812	IC
16714	16714	C/C=C/C=C/C[C@]1(Cc2ccc(cc2)C#N)SC(=NC1=O)c3ccccc3	19.626	1.0	0.3	10.1021/acs.orglett.8b01697	IC
16715	16715	C/C=C/C=C/C[C@@]1(Cc2ccc(cc2)C#N)SC(=NC1=O)c3ccccc3	23.835	1.0	0.3	10.1021/acs.orglett.8b01697	IC
16765	16765	CCCCCC/C=C/C=C/C[C@]1(Cc2ccccc2C)SC(=NC1=O)c3ccccc3	34.278	1.0	0.03	10.1021/acs.orglett.8b01697	IC
16766	16766	CCCCCC/C=C/C=C/C[C@@]1(Cc2ccccc2C)SC(=NC1=O)c3ccccc3	23.972	1.0	0.03	10.1021/acs.orglett.8b01697	IC
16777	16777	CC(C)(C)[Si](C)(C)Oc1cccc2n([C@H](c3ccccc3)c4ccc(NC(=O)C56CC7CC(CC(C7)C5)C6)cc4)c8ccccc8c12	19.6	1.0	0.03	10.1002/anie.201701947	IC
16778	16778	CC(C)(C)[Si](C)(C)Oc1cccc2n([C@@H](c3ccccc3)c4ccc(NC(=O)C56CC7CC(CC(C7)C5)C6)cc4)c8ccccc8c12	24.0	1.0	0.03	10.1002/anie.201701947	IC
16779	16779	CCC/C=C/C(=O)[C@@]1(NC(=O)OC(C)(C)C)C(=O)N(C)c2ccccc12	19.7	1.0	0.3	10.1021/ol501286e	IC
16780	16780	CCC/C=C/C(=O)[C@]1(NC(=O)OC(C)(C)C)C(=O)N(C)c2ccccc12	24.0	1.0	0.3	10.1021/ol501286e	IC
16797	16797	COc1ccc(cc1)[S](=O)(=O)N2N=C(C[C@]23CCCCc4ccccc34)c5ccccc5	19.63	1.0	0.4	10.1038/s41929/020/0460/y	IC
16798	16798	COc1ccc(cc1)[S](=O)(=O)N2N=C(C[C@@]23CCCCc4ccccc34)c5ccccc5	24.02	1.0	0.4	10.1038/s41929/020/0460/y	IC
16816	16816	CCOC(=O)[C@@]1([C@@H](N[C@@H]([C@@H]1c2ccccc2)C(=O)OC)c3ccc(OC)cc3)C(F)(F)F	30.1	0.5	0.1	10.1021/acscatal.6b03015	IC
16824	16824	CCCC[C@]1(CC(=NN1[S](=O)(=O)c2ccc(OC)cc2)c3ccccc3)c4ccccc4	14.16	1.0	0.4	10.1038/s41929/020/0460/y	IC
16825	16825	CCCC[C@@]1(CC(=NN1[S](=O)(=O)c2ccc(OC)cc2)c3ccccc3)c4ccccc4	24.13	1.0	0.4	10.1038/s41929/020/0460/y	IC
16834	16834	COC(=O)C(=O)C1=CN[C@@]([C@H]1C2CCCCC2)(C(=O)OC)c3ccccc3	18.83	0.5	0.3	10.1002/chem.201100636	IC
16841	16841	CC[C@@H](\C=C\C(=O)Oc1ccc(F)cc1)N2C(=O)c3ccccc3C2=O	15.2	0.8	0.1	10.1039/C9SC04073K	IC
16842	16842	CC[C@H](\C=C\C(=O)Oc1ccc(F)cc1)N2C(=O)c3ccccc3C2=O	24.2	0.8	0.1	10.1039/C9SC04073K	IC
16851	16851	O=C1Oc2cc3OCOc3cc2[C@@H]([C@@H]1Cc4ccccc4)c5ccccc5	21.3	0.6	0.1	10.1021/acs.orglett.7b02883	IC
16862	16862	CCOC(=O)[C@@]1([C@@H](N[C@@H]([C@H]1c2sccc2)C(=O)OC)c3ccc(Br)cc3)C(F)(F)F	42.6	0.5	0.05	10.1021/acscatal.6b03015	IC
16884	16884	CCOC(=O)[C@]1(CCc2ccccc2C1=O)C(C)(C)C=C	22.1	0.5	0.001	10.1021/acs.orglett.8b04030	IC
16885	16885	CCOC(=O)[C@@]1(CCc2ccccc2C1=O)C(C)(C)C=C	24.3	0.5	0.001	10.1021/acs.orglett.8b04030	IC
16919	16919	O=C(Nc1ccc(cc1)[C@H](n2c3ccccc3c4c(OCc5ccccc5)cccc24)c6ccccc6)C78CC9CC(CC(C9)C7)C8	22.1	1.0	0.1	10.1002/anie.201701947	IC
16920	16920	O=C(Nc1ccc(cc1)[C@@H](n2c3ccccc3c4c(OCc5ccccc5)cccc24)c6ccccc6)C78CC9CC(CC(C9)C7)C8	24.4	1.0	0.1	10.1002/anie.201701947	IC
16976	16976	CCCCCC/C=C/C=C/C[C@]1(Cc2ccc(C)cc2)SC(=NC1=O)c3ccccc3	26.558	0.5	0.1	10.1021/acs.orglett.8b01697	IC
16977	16977	CCCCCC/C=C/C=C/C[C@@]1(Cc2ccc(C)cc2)SC(=NC1=O)c3ccccc3	24.565	0.5	0.1	10.1021/acs.orglett.8b01697	IC
16980	16980	COc1ccc(cc1)[S](=O)(=O)N2N=C(C[C@@]2(C)c3ccccc3)c4ccc(Cl)cc4	18.03	1.0	0.5	10.1038/s41929/020/0460/y	IC
16981	16981	COc1ccc(cc1)[S](=O)(=O)N2N=C(C[C@]2(C)c3ccccc3)c4ccc(Cl)cc4	24.59	1.0	0.5	10.1038/s41929/020/0460/y	IC
16995	16995	COC(=O)[C@@H](CN(Cc1ccccc1)Cc2ccccc2)CC(N)=O	30.8	0.5	0.5	10.1002/anie.201412132	IC
16996	16996	COC(=O)[C@H](CN(Cc1ccccc1)Cc2ccccc2)CC(N)=O	24.6	0.5	0.5	10.1002/anie.201412132	IC
17033	17033	Cc1cccc(c1)[C@@H](O)COC(=O)c2ccccc2	18.0	0.6	0.1	10.1021/acs.orglett.8b01029	IC
17034	17034	Cc1cccc(c1)[C@H](O)COC(=O)c2ccccc2	24.8	0.6	0.1	10.1021/acs.orglett.8b01029	IC
17038	17038	Cc1ccc2O[C@H]3OCC[C@H]3c2c1	20.3	1.0	0.02	10.1039/D0SC01391A	IC
17039	17039	Cc1ccc2O[C@@H]3OCC[C@H]3c2c1	24.8	1.0	0.02	10.1039/D0SC01391A	IC
17063	17063	COC(=O)C(C)(C)C[C@@H](C#Cc1ccc(cc1)C#N)c2ccccc2	21.64	1.0	0.02	10.1021/jacs.0c03130	IC
17064	17064	COC(=O)C(C)(C)C[C@H](C#Cc1ccc(cc1)C#N)c2ccccc2	24.86	1.0	0.02	10.1021/jacs.0c03130	IC
17090	17090	IC[C@]1(CCCCN2CCCCCC2=O)COc3ccccc13	23.1	0.8	0.3	10.1021/jacs.9b04332	IC
17091	17091	IC[C@@]1(CCCCN2CCCCCC2=O)COc3ccccc13	24.9	0.8	0.3	10.1021/jacs.9b04332	IC
17118	17118	C[C@H]1[C@]2(C)CN(C=C[C@]12c3ccccc3)[S](=O)(=O)c4ccc(C)cc4	23.42	0.6	0.1	10.1021/acs.orglett.8b02999	IC
17125	17125	FC(F)(F)c1cc(Cl)ccc1N[C@@H]2C=CC(=O)[C@H]2c3ccccc3	15.8	1.0	0.05	10.1002/anie.201607714	IC
17140	17140	C[C@H]1CC(=O)O[C@@]12C(=O)N(c3ccc(Cl)cc23)C(c4ccccc4)(c5ccccc5)c6ccccc6	27.0	0.75	0.2	10.1002/anie.201408604	IC
17156	17156	COc1ccc(cc1)[S](=O)(=O)N2N=C(C[C@]23CCCOc4ccccc34)c5ccccc5	17.73	1.0	0.4	10.1038/s41929/020/0460/y	IC
17157	17157	COc1ccc(cc1)[S](=O)(=O)N2N=C(C[C@@]23CCCOc4ccccc34)c5ccccc5	25.07	1.0	0.4	10.1038/s41929/020/0460/y	IC
17187	17187	COc1ccc(cc1)[S](=O)(=O)N2N=C(C[C@@]2(C)c3ccccc3)c4ccc(F)cc4	17.29	1.0	0.5	10.1038/s41929/020/0460/y	IC
17188	17188	COc1ccc(cc1)[S](=O)(=O)N2N=C(C[C@]2(C)c3ccccc3)c4ccc(F)cc4	25.12	1.0	0.5	10.1038/s41929/020/0460/y	IC
17196	17196	COC(=O)[C@H](CN(Cc1ccccc1)Cc2ccccc2)Cc3ccc(C=O)cc3	22.0	1.0	0.05	10.1002/anie.201412132	IC
17197	17197	COC(=O)[C@@H](CN(Cc1ccccc1)Cc2ccccc2)Cc3ccc(C=O)cc3	25.2	1.0	0.05	10.1002/anie.201412132	IC
17208	17208	OC[C@@H](CSc1sc2ccccc2n1)c3ccccc3	25.7	1.0	0.05	10.1002/anie.201300188	IC
17209	17209	OC[C@H](CSc1sc2ccccc2n1)c3ccccc3	25.2	1.0	0.05	10.1002/anie.201300188	IC
17214	17214	COc1ccc(cc1)[C@@H]2[C@H](Cc3cccc4ccccc34)C(=O)Oc5cc6OCOc6cc25	28.3	0.6	0.1	10.1021/acs.orglett.7b02883	IC
17262	17262	CC(C)C[P@@](=O)(c1ccccc1)c2ccc(C)cc2	23.0	1.0	0.25	10.1021/jacs.9b11938	IC
17263	17263	CC(C)C[P@](=O)(c1ccccc1)c2ccc(C)cc2	25.32	1.0	0.25	10.1021/jacs.9b11938	IC
17274	17274	Cc1[nH]c(cc1)[C@](c2ccccc2)(c3ccc(O)cc3)c4ccccc4OCC=C	19.5	1.0	0.03	10.1038/s41929/020/00535/4	IC
17275	17275	Cc1[nH]c(cc1)[C@@](c2ccccc2)(c3ccc(O)cc3)c4ccccc4OCC=C	25.4	1.0	0.03	10.1038/s41929/020/00535/4	IC
17276	17276	COc1ccc(cc1)[C@@H]2C=Cc3ccccc3[C@H]2C(=O)c4ccccc4	19.5	1.0	0.03	10.1021/ja509824j	IC
17304	17304	COc1ccc(cc1)[S](=O)(=O)N2N=C(C[C@@]2(C)c3ccccc3)c4ccccc4	16.84	1.0	0.5	10.1038/s41929/020/0460/y	IC
17305	17305	COc1ccc(cc1)[S](=O)(=O)N2N=C(C[C@]2(C)c3ccccc3)c4ccccc4	25.44	1.0	0.5	10.1038/s41929/020/0460/y	IC
17306	17306	COc1ccc(cc1)[C@@H](C=C)[C@@]2(O)C(=O)N(C)c3ccc(C)cc23	33.09	1.0	0.1	10.1021/acs.orglett.1c03101	IC
17334	17334	COC(=O)[C@H](CC(=O)c1cccc(OC)c1)c2ccccc2	27.67	1.0	0.06	10.1002/anie.201612208	IC
17335	17335	COC(=O)[C@@H](CC(=O)c1cccc(OC)c1)c2ccccc2	25.59	1.0	0.06	10.1002/anie.201612208	IC
17361	17361	FC(F)(F)c1ccc(c(N[C@@H]2C=CC(=O)[C@H]2c3ccccc3)c1)C(F)(F)F	17.2	1.0	0.03	10.1002/anie.201607714	IC
17380	17380	CC(=O)c1ccc(C[C@@]2(C)CC(=NO2)c3ccc(C)cc3)cc1	32.51	0.8	0.4	10.1002/anie.201912408	IC
17381	17381	CC(=O)c1ccc(C[C@]2(C)CC(=NO2)c3ccc(C)cc3)cc1	25.74	0.8	0.4	10.1002/anie.201912408	IC
17400	17400	CC(C)(C)OC(=O)[C@@H](CC(=O)c1ccccc1)[C@@]2(C(=O)Nc3ccccc23)c4ncccc4F	30.35	1.0	0.3	10.1039/D0CC05621A	IC
17446	17446	COCOc1ccc(C[C@H](CN(Cc2ccccc2)Cc3ccccc3)C(=O)OC)cc1	27.8	0.5	0.02	10.1002/anie.201412132	IC
17447	17447	COCOc1ccc(C[C@@H](CN(Cc2ccccc2)Cc3ccccc3)C(=O)OC)cc1	26.0	0.5	0.02	10.1002/anie.201412132	IC
17465	17465	CCOC(=O)[C@@]1([C@@H](N[C@@H]([C@H]1c2ccc(cc2)[N+]([O-])=O)C(=O)OC)c3ccc(Br)cc3)C(F)(F)F	14.8	0.8	0.1	10.1021/acscatal.6b03015	IC
17472	17472	C[C@@H]1CCC(=O)O[C@H]1c2ccccc2	22.4	1.0	0.3	10.1002/chem.201801197	IC
17490	17490	Cc1ccc(cc1)C2=NO[C@@](C)(Cc3ccc(cc3)C#N)C2	22.48	0.8	0.3	10.1002/anie.201912408	IC
17491	17491	Cc1ccc(cc1)C2=NO[C@](C)(Cc3ccc(cc3)C#N)C2	26.13	0.8	0.3	10.1002/anie.201912408	IC
17519	17519	COc1ccc2O[C@@H](CN(C(=O)c2c1)[S](=O)(=O)c3ccc(C)cc3)C=C	31.93	1.0	0.3	10.1021/acscatal.1c04541	IC
17520	17520	COc1ccc2O[C@H](CN(C(=O)c2c1)[S](=O)(=O)c3ccc(C)cc3)C=C	26.2	1.0	0.3	10.1021/acscatal.1c04541	IC
17543	17543	O=[S@@](C1CC1)c2ccccc2	28.29	1.0	0.2	10.1039/D0CC00434K	IC
17544	17544	O=[S@](C1CC1)c2ccccc2	26.24	1.0	0.2	10.1039/D0CC00434K	IC
17561	17561	COC1=C(CC=C)C(=O)[C@@]2(CC(=C)C[C@@]1(CC=C)C2=O)C(=O)c3ccc(cc3)c4ccccc4	34.8	1.0	0.15	10.1021/acs.orglett.1c02842	IC
17589	17589	COc1ccc2OC(=O)[C@H](Cc2c1)NC(=O)c3ccccc3	28.8	0.6	0.3	10.1002/anie.202110286	IC
17590	17590	COc1ccc2OC(=O)[C@@H](Cc2c1)NC(=O)c3ccccc3	26.4	0.6	0.3	10.1002/anie.202110286	IC
17605	17605	C[C@]1(Cc2ccccc2)CC(=NO1)c3ccc4OCCOc4c3	40.62	0.8	0.2	10.1002/anie.201912408	IC
17606	17606	C[C@@]1(Cc2ccccc2)CC(=NO1)c3ccc4OCCOc4c3	26.47	0.8	0.2	10.1002/anie.201912408	IC
17616	17616	C[C@]1(CC#CC2=CCCCC2)CN(Cc3ccccc3)C(=O)c4ccccc14	22.6	1.0	0.1	10.1002/anie.201913367	IC
17617	17617	C[C@@]1(CC#CC2=CCCCC2)CN(Cc3ccccc3)C(=O)c4ccccc14	26.5	1.0	0.1	10.1002/anie.201913367	IC
17668	17668	CC1=CC(=O)C2=CC=C(C[C@]2(C)C1=O)c3ccc4ccccc4c3	28.19	1.0	0.1	10.1021/acs.orglett.5b02653	IC
17669	17669	CC1=CC(=O)C2=CC=C(C[C@@]2(C)C1=O)c3ccc4ccccc4c3	26.61	1.0	0.1	10.1021/acs.orglett.5b02653	IC
17678	17678	CC(C)(C)OC(=O)n1c2C[C@@](OC(=O)c2c3ccccc13)(c4sccc4)C(F)(F)F	21.4	0.7	0.05	10.1002/anie.201305861	IC
17679	17679	CC(C)(C)OC(=O)n1c2C[C@](OC(=O)c2c3ccccc13)(c4sccc4)C(F)(F)F	26.7	0.7	0.05	10.1002/anie.201305861	IC
17695	17695	CC(C)c1cc(C(C)C)c(C(=S)N2CCC[C@@H]2c3cccc(C)c3)c(c1)C(C)C	15.19	0.7	0.01	10.1002/anie.201812426	IC
17696	17696	CC(C)c1cc(C(C)C)c(C(=S)N2CCC[C@H]2c3cccc(C)c3)c(c1)C(C)C	26.71	0.7	0.01	10.1002/anie.201812426	IC
17711	17711	COc1ccc(cc1)[C@@H]2[C@H](Cc3cccc(Cl)c3)C(=O)Oc4cc5OCOc5cc24	24.7	0.6	0.1	10.1021/acs.orglett.7b02883	IC
17719	17719	C[C@@](C=O)(c1ccccc1)c2ccc(C#N)c(F)c2	28.65	0.6	0.08	10.1002/anie.202106109	IC
17720	17720	C[C@](C=O)(c1ccccc1)c2ccc(C#N)c(F)c2	26.85	0.6	0.08	10.1002/anie.202106109	IC
17721	17721	Cc1ccc(cc1)[S](=O)(=O)N2N=C(C[C@@]2(C)c3ccccc3)c4ccccc4	18.9	1.0	0.4	10.1038/s41929/020/0460/y	IC
17722	17722	Cc1ccc(cc1)[S](=O)(=O)N2N=C(C[C@]2(C)c3ccccc3)c4ccccc4	26.86	1.0	0.4	10.1038/s41929/020/0460/y	IC
17780	17780	COC(=O)c1ccc(cc1)[C@](C)(C=O)c2ccc(c(F)c2)c3ccccc3	39.24	0.6	0.08	10.1002/anie.202106109	IC
17781	17781	COC(=O)c1ccc(cc1)[C@@](C)(C=O)c2ccc(c(F)c2)c3ccccc3	27.11	0.6	0.08	10.1002/anie.202106109	IC
17816	17816	COc1ccc(cc1)[S](=O)(=O)N2N=C(C[C@@]2(C)c3ccccc3)c4cccc(Cl)c4	19.7	1.0	0.4	10.1038/s41929/020/0460/y	IC
17817	17817	COc1ccc(cc1)[S](=O)(=O)N2N=C(C[C@]2(C)c3ccccc3)c4cccc(Cl)c4	27.26	1.0	0.4	10.1038/s41929/020/0460/y	IC
17828	17828	Clc1ccc2N(Cc3ccccc3)C(=O)[C@]4(OC(=O)c5cccc6ccn4c56)c2c1	36.0	0.8	0.2	10.1021/acscatal.9b03163	IC
17829	17829	Clc1ccc2N(Cc3ccccc3)C(=O)[C@@]4(OC(=O)c5cccc6ccn4c56)c2c1	27.3	0.8	0.2	10.1021/acscatal.9b03163	IC
17830	17830	CCOC(=O)[C@@]1([C@@H](N[C@@H]([C@H]1c2ccccc2)C(=O)OC)c3ccc(cc3)C#N)C(F)(F)F	39.0	0.8	0.1	10.1021/acscatal.6b03015	IC
17831	17831	CCC[P@@](=O)(c1ccccc1)c2ccc(NC(=O)OC(C)(C)C)cc2	24.13	1.0	0.15	10.1021/jacs.9b11938	IC
17832	17832	CCC[P@](=O)(c1ccccc1)c2ccc(NC(=O)OC(C)(C)C)cc2	27.34	1.0	0.15	10.1021/jacs.9b11938	IC
17848	17848	CCc1ccc(cc1)C(=O)[C@@]23CC(=C)C[C@@](CC=C)(C2=O)C(=C(CC=C)C3=O)OC	40.6	1.0	0.15	10.1021/acs.orglett.1c02842	IC
17851	17851	CC(C)(C)OC(=O)C(C)(C)C[C@@H](C#Cc1cccnc1)c2ccccc2	25.53	1.0	0.01	10.1021/jacs.0c03130	IC
17852	17852	CC(C)(C)OC(=O)C(C)(C)C[C@H](C#Cc1cccnc1)c2ccccc2	27.43	1.0	0.01	10.1021/jacs.0c03130	IC
17907	17907	CCOC(=O)[C@@]1([C@@H](N[C@@H]([C@H]1c2ccc(cc2)C#N)C(=O)OC)c3ccc(Br)cc3)C(F)(F)F	19.7	0.8	0.1	10.1021/acscatal.6b03015	IC
17940	17940	CCOC(=O)[C@@]1([C@@H](N[C@@H]([C@H]1c2ccccc2Br)C(=O)OC)c3ccc(Br)cc3)C(F)(F)F	22.7	0.5	0.05	10.1021/acscatal.6b03015	IC
17986	17986	Cc1ccc(cc1)[P@@](=O)(CC2CCCCC2)c3ccccc3	25.23	1.0	0.25	10.1021/jacs.9b11938	IC
17987	17987	Cc1ccc(cc1)[P@](=O)(CC2CCCCC2)c3ccccc3	27.93	1.0	0.25	10.1021/jacs.9b11938	IC
17990	17990	O=S(N1C=C[C@@]2(C3=CC=C(Cl)C=C3)[C@]4([C@]2([H])CC5=C4C=CC=C5)C1)(C6=CC=C(C)C=C6)=O	16.94	0.8	0.2	10.1021/acs.orglett.8b02999	IC
17991	17991	COc1ccc(cc1)[S](=O)(=O)N2N=C(C[C@@]2(CCCN=[N+]=[N-])c3ccccc3)c4ccccc4	20.02	1.0	0.4	10.1038/s41929/020/0460/y	IC
17992	17992	COc1ccc(cc1)[S](=O)(=O)N2N=C(C[C@]2(CCCN=[N+]=[N-])c3ccccc3)c4ccccc4	27.97	1.0	0.4	10.1038/s41929/020/0460/y	IC
18029	18029	Cc1ccc(/C=C/C=C/C[C@]2(Cc3ccc(cc3)C#N)SC(=NC2=O)c4ccccc4)cc1	23.393	1.0	0.3	10.1021/acs.orglett.8b01697	IC
18030	18030	Cc1ccc(/C=C/C=C/C[C@@]2(Cc3ccc(cc3)C#N)SC(=NC2=O)c4ccccc4)cc1	28.1	1.0	0.3	10.1021/acs.orglett.8b01697	IC
18033	18033	COc1ccc(cc1)[C@@H]2[C@H](Cc3ccc(Cl)cc3)C(=O)Oc4cc5OCOc5cc24	25.2	0.6	0.1	10.1021/acs.orglett.7b02883	IC
18059	18059	[O-][N+](=O)C1=Cc2cc3cc(Br)ccc3n2C(=O)C[C@@H]1c4ccccc4	31.8	1.0	0.08	10.1002/anie.201810879	IC
18060	18060	[O-][N+](=O)C1=Cc2cc3cc(Br)ccc3n2C(=O)C[C@H]1c4ccccc4	28.2	1.0	0.08	10.1002/anie.201810879	IC
18061	18061	Brc1ccc2N(Cc3ccccc3)C(=O)[C@]4(OC(=O)c5cccc6ccn4c56)c2c1	37.4	0.8	0.2	10.1021/acscatal.9b03163	IC
18062	18062	Brc1ccc2N(Cc3ccccc3)C(=O)[C@@]4(OC(=O)c5cccc6ccn4c56)c2c1	28.2	0.8	0.2	10.1021/acscatal.9b03163	IC
18079	18079	Cc1ccc(cc1)[S](=O)(=O)N2[C@@H](CC(=O)N2[S](=O)(=O)c3ccc(C)cc3)c4ccccc4Br	21.7	0.8	0.3	10.1002/anie.201606571	IC
18080	18080	Cc1ccc(cc1)[S](=O)(=O)N2[C@H](CC(=O)N2[S](=O)(=O)c3ccc(C)cc3)c4ccccc4Br	28.3	0.8	0.3	10.1002/anie.201606571	IC
18100	18100	C[C@H](\C=C\C=C)[C@]1(S[C@H](N(C1=O)[S](=O)(=O)c2ccc(cc2)[N+]([O-])=O)c3ccccc3)c4ccccc4	15.228	1.0	0.1	10.1021/acs.orglett.8b01697	IC
18125	18125	COc1ccc(OC(=O)C[C@@H](c2ccc3ccccc3c2)[P](=S)(c4ccccc4)c5ccccc5)cc1	36.9	0.5	0.1	10.1002/anie.202112860	IC
18126	18126	COc1ccc(OC(=O)C[C@H](c2ccc3ccccc3c2)[P](=S)(c4ccccc4)c5ccccc5)cc1	28.4	0.5	0.1	10.1002/anie.202112860	IC
18129	18129	COc1ccc(cc1)[S](=O)(=O)N2N=C(C[C@@]2(C)c3ccccc3)c4cccc(Br)c4	20.7	1.0	0.4	10.1038/s41929/020/0460/y	IC
18130	18130	COc1ccc(cc1)[S](=O)(=O)N2N=C(C[C@]2(C)c3ccccc3)c4cccc(Br)c4	28.44	1.0	0.4	10.1038/s41929/020/0460/y	IC
18135	18135	COc1ccc(cc1)[C@@H](C)c2ccc(OC)cc2O	24.4	1.0	0.03	10.1021/ja510980d	IC
18136	18136	COc1ccc(cc1)[C@H](C)c2ccc(OC)cc2O	28.5	1.0	0.03	10.1021/ja510980d	IC
18139	18139	O=C1Oc2cc3OCOc3cc2[C@@H]([C@@H]1Cc4ccccc4)c5ccc6ccccc6c5	25.2	0.6	0.1	10.1021/acs.orglett.7b02883	IC
18148	18148	COc1ccc(cc1)[S](=O)(=O)N2N=C(C[C@@]2(C)c3ccccc3)C4CCCCC4	20.77	1.0	0.5	10.1038/s41929/020/0460/y	IC
18149	18149	COc1ccc(cc1)[S](=O)(=O)N2N=C(C[C@]2(C)c3ccccc3)C4CCCCC4	28.53	1.0	0.5	10.1038/s41929/020/0460/y	IC
18150	18150	Cc1cc2C(=O)C3=CC=C(C[C@]3(C)C(=O)c2cc1C)c4ccccc4	30.71	1.0	0.05	10.1021/acs.orglett.5b02653	IC
18151	18151	Cc1cc2C(=O)C3=CC=C(C[C@@]3(C)C(=O)c2cc1C)c4ccccc4	28.54	1.0	0.05	10.1021/acs.orglett.5b02653	IC
18152	18152	C[C@]1(CC(=NN1[S](=O)(=O)c2cccc(c2)C#N)c3ccccc3)c4ccccc4	19.45	1.0	0.4	10.1038/s41929/020/0460/y	IC
18153	18153	C[C@@]1(CC(=NN1[S](=O)(=O)c2cccc(c2)C#N)c3ccccc3)c4ccccc4	28.55	1.0	0.4	10.1038/s41929/020/0460/y	IC
18158	18158	COc1cccc(c1)C2=CC=C3C(=O)C=C(C)C(=O)[C@@]3(C)C2	24.83	1.0	0.15	10.1021/acs.orglett.5b02653	IC
18159	18159	COc1cccc(c1)C2=CC=C3C(=O)C=C(C)C(=O)[C@]3(C)C2	28.56	1.0	0.15	10.1021/acs.orglett.5b02653	IC
18164	18164	CCOC(=O)[C@@]1(OC(=Nc2nc3ccccc3n12)c4ccccc4)c5ccccc5	18.5	1.0	0.2	10.1002/anie.202016506	IC
18165	18165	CCOC(=O)[C@]1(OC(=Nc2nc3ccccc3n12)c4ccccc4)c5ccccc5	28.6	1.0	0.2	10.1002/anie.202016506	IC
18206	18206	CN(C)c1ccc2[C@@H]([C@H](Cc3ccccc3)C(=O)Oc2c1)c4ccc5ccccc5c4	21.2	0.6	0.1	10.1021/acs.orglett.7b02883	IC
18221	18221	C[C@@](C\C=C\c1ccc(cc1)C#N)(C=O)c2ccccc2	27.076	1.0	0.1	10.1016/j.chempr.2018.03.010	IC
18222	18222	C[C@](C\C=C\c1ccc(cc1)C#N)(C=O)c2ccccc2	28.892	1.0	0.1	10.1016/j.chempr.2018.03.010	IC
18235	18235	COc1ccc(cc1)[C@@H]2[C@H](Cc3ccc(F)cc3)C(=O)Oc4cc5OCOc5cc24	25.1	0.6	0.1	10.1021/acs.orglett.7b02883	IC
18259	18259	COc1ccc(cc1)[C@@H]2[C@H](CC(C)=O)C(=O)Oc3cc4OCOc4cc23	32.4	0.7	0.25	10.1002/anie.201700437	IC
18292	18292	OC[C@@H](CSc1sc2ccccc2n1)n3c4ccccc4c5ccccc35	25.4	1.0	0.05	10.1002/anie.201300188	IC
18293	18293	OC[C@H](CSc1sc2ccccc2n1)n3c4ccccc4c5ccccc35	29.2	1.0	0.05	10.1002/anie.201300188	IC
18308	18308	COc1cc(OC)c2C[C@H](NC(=O)c3ccccc3)C(=O)Oc2c1	37.1	0.6	0.3	10.1002/anie.202110286	IC
18309	18309	COc1cc(OC)c2C[C@@H](NC(=O)c3ccccc3)C(=O)Oc2c1	29.2	0.6	0.3	10.1002/anie.202110286	IC
18354	18354	Cc1ccc(cc1)[S](=O)(=O)N[C@]2(C=C(C[C@@H]([C@H]2C=O)c3occc3)c4ccccc4)c5ccccc5	41.4	1.0	0.15	10.1002/anie.201908896	IC
18363	18363	COC(=O)[C@H](CN(Cc1ccccc1)Cc2ccccc2)Cc3ccc4ccccc4c3	22.0	0.5	0.02	10.1002/anie.201412132	IC
18364	18364	COC(=O)[C@@H](CN(Cc1ccccc1)Cc2ccccc2)Cc3ccc4ccccc4c3	29.5	0.5	0.02	10.1002/anie.201412132	IC
18390	18390	CCOC(=O)[C@@]1([C@@H](N[C@@H]([C@H]1c2ccc(cc2)C(F)(F)F)C(=O)OC)c3ccc(Br)cc3)C(F)(F)F	13.6	0.5	0.02	10.1021/acscatal.6b03015	IC
18410	18410	COc1ccc(cc1)[S](=O)(=O)N2N=C(C[C@]23CCOc4ccccc34)c5ccccc5	24.03	1.0	0.4	10.1038/s41929/020/0460/y	IC
18411	18411	COc1ccc(cc1)[S](=O)(=O)N2N=C(C[C@@]23CCOc4ccccc34)c5ccccc5	29.67	1.0	0.4	10.1038/s41929/020/0460/y	IC
18445	18445	OCc1oc(cc1)[C@@H]([C@H](\C=C\c2ccc(cc2)C(F)(F)F)c3ccc(cc3)C(F)(F)F)c4ccccc4	18.38	1.0	0.018	10.1021/acscatal.7b02667	IC
18465	18465	Cc1ccc(cc1)[S](=O)(=O)N[C@]2(C=C(C[C@@H]([C@H]2C=O)c3ccccc3)c4ccc(F)cc4)c5ccc(F)cc5	35.7	1.0	0.1	10.1002/anie.201908896	IC
18547	18547	COc1ccc(cc1)[C@@H]2[C@H](Cc3ccc(Br)cc3)C(=O)Oc4cc5OCOc5cc24	26.1	0.6	0.1	10.1021/acs.orglett.7b02883	IC
18559	18559	COc1ccc(cc1)[S](=O)(=O)N2N=C(C[C@@]2(C)c3ccccc3)C45CC6CC(CC(C6)C4)C5	23.7	1.0	0.4	10.1038/s41929/020/0460/y	IC
18560	18560	COc1ccc(cc1)[S](=O)(=O)N2N=C(C[C@]2(C)c3ccccc3)C45CC6CC(CC(C6)C4)C5	30.03	1.0	0.4	10.1038/s41929/020/0460/y	IC
18583	18583	COC(=O)c1ccc(cc1)[C@](C)(C=O)c2ccc3occc3c2	39.92	0.6	0.1	10.1002/anie.202106109	IC
18584	18584	COC(=O)c1ccc(cc1)[C@@](C)(C=O)c2ccc3occc3c2	30.11	0.6	0.1	10.1002/anie.202106109	IC
18605	18605	Cc1ccc(cc1)[S](=O)(=O)N2C[C@H](Oc3ccc(C)cc3C2=O)C=C	36.07	1.0	0.3	10.1021/acscatal.1c04541	IC
18606	18606	Cc1ccc(cc1)[S](=O)(=O)N2C[C@@H](Oc3ccc(C)cc3C2=O)C=C	30.22	1.0	0.3	10.1021/acscatal.1c04541	IC
18622	18622	O=C1CC[C@@]2(O1)C(=O)Nc3ccccc23	33.7	0.75	0.2	10.1002/chem.201501481	IC
18623	18623	O=C1CC[C@]2(O1)C(=O)Nc3ccccc23	30.3	0.75	0.2	10.1002/chem.201501481	IC
18629	18629	COC1=C(CC=C)C(=O)[C@@]2(CC(=C)C[C@@]1(CC=C)C2=O)C(=O)c3ccc4ccccc4c3	40.0	1.0	0.15	10.1021/acs.orglett.1c02842	IC
18678	18678	COc1ccc(OC(=O)C[C@@H](c2ccccc2Br)[P](=S)(c3ccccc3)c4ccccc4)cc1	33.2	0.5	0.1	10.1002/anie.202112860	IC
18679	18679	COc1ccc(OC(=O)C[C@H](c2ccccc2Br)[P](=S)(c3ccccc3)c4ccccc4)cc1	30.5	0.5	0.1	10.1002/anie.202112860	IC
18685	18685	CCOC(=O)C1(N[C@@H]([C@@H]([C@@H]1C(=O)OC)C(=O)OC)c2ccccc2[N+]([O-])=O)C(=O)OCC	19.4	1.0	0.3	10.1021/ol400983j	IC
18723	18723	COc1ccc(cc1)[S](=O)(=O)N2N=C(C[C@@]2(C)c3ccccc3)c4ccccc4Cl	21.98	1.0	0.4	10.1038/s41929/020/0460/y	IC
18724	18724	COc1ccc(cc1)[S](=O)(=O)N2N=C(C[C@]2(C)c3ccccc3)c4ccccc4Cl	30.75	1.0	0.4	10.1038/s41929/020/0460/y	IC
18738	18738	Cc1ccc(cc1)[S](=O)(=O)N[C@H](c2cc(C)cc(c2)C(F)(F)F)C(C)(C)C	28.1	0.8	0.05	10.1038/s41467/018/07462/w	IC
18739	18739	Cc1ccc(cc1)[S](=O)(=O)N[C@@H](c2cc(C)cc(c2)C(F)(F)F)C(C)(C)C	30.8	0.8	0.05	10.1038/s41467/018/07462/w	IC
18751	18751	COc1ccc(cc1)[S](=O)(=O)N2N=C(C[C@]23CCCc4ccccc34)c5ccccc5	24.84	1.0	0.4	10.1038/s41929/020/0460/y	IC
18752	18752	COc1ccc(cc1)[S](=O)(=O)N2N=C(C[C@@]23CCCc4ccccc34)c5ccccc5	30.85	1.0	0.4	10.1038/s41929/020/0460/y	IC
18763	18763	C[C@]1(Cc2cccnc2)CC(=NO1)c3ccccc3	22.25	0.8	0.3	10.1002/anie.201912408	IC
18764	18764	C[C@@]1(Cc2cccnc2)CC(=NO1)c3ccccc3	30.9	0.8	0.3	10.1002/anie.201912408	IC
18780	18780	COc1ccc(cc1)[C@H]2CCCN2C(=S)c3c(cc(cc3C(C)C)C(C)C)C(C)C	27.82	0.7	0.01	10.1002/anie.201812426	IC
18781	18781	COc1ccc(cc1)[C@@H]2CCCN2C(=S)c3c(cc(cc3C(C)C)C(C)C)C(C)C	30.93	0.7	0.01	10.1002/anie.201812426	IC
18820	18820	COc1ccc(cc1)[S](=O)(=O)N2N=C(C[C@@]2(C)c3ccccc3)c4ccc5ccccc5c4	24.16	1.0	0.5	10.1038/s41929/020/0460/y	IC
18821	18821	COc1ccc(cc1)[S](=O)(=O)N2N=C(C[C@]2(C)c3ccccc3)c4ccc5ccccc5c4	31.09	1.0	0.5	10.1038/s41929/020/0460/y	IC
18863	18863	COc1ccc(cc1)[S](=O)(=O)N2N=C(C[C@@]2(C)c3ccccc3)c4cccc(C)c4	21.56	1.0	0.4	10.1038/s41929/020/0460/y	IC
18864	18864	COc1ccc(cc1)[S](=O)(=O)N2N=C(C[C@]2(C)c3ccccc3)c4cccc(C)c4	31.27	1.0	0.4	10.1038/s41929/020/0460/y	IC
18865	18865	CCOC(=O)[C@@]1([C@@H](N[C@@H]([C@H]1c2ccc(cc2)c3ccccc3)C(=O)OC)c4ccc(Br)cc4)C(F)(F)F	15.8	0.5	0.05	10.1021/acscatal.6b03015	IC
18866	18866	COc1ccc(cc1)[S](=O)(=O)N2N=C(C[C@@]2(C)c3ccccc3)c4cccc(c4)B5OC(C)(C)C(C)(C)O5	22.08	1.0	0.4	10.1038/s41929/020/0460/y	IC
18867	18867	COc1ccc(cc1)[S](=O)(=O)N2N=C(C[C@]2(C)c3ccccc3)c4cccc(c4)B5OC(C)(C)C(C)(C)O5	31.3	1.0	0.4	10.1038/s41929/020/0460/y	IC
18897	18897	COc1ccc(OC(=O)C[C@@H](c2ccc(C)cc2)[P](=S)(c3ccccc3)c4ccccc4)cc1	41.0	0.5	0.1	10.1002/anie.202112860	IC
18898	18898	COc1ccc(OC(=O)C[C@H](c2ccc(C)cc2)[P](=S)(c3ccccc3)c4ccccc4)cc1	31.5	0.5	0.1	10.1002/anie.202112860	IC
18906	18906	Cc1nn(C(=O)CC[C@H](c2ccccc2)c3c([nH]c4ccccc34)[S](C)(=O)=O)c(C)c1C	24.882	1.0	0.2	10.1039/D0CC04590J	IC
18907	18907	Cc1nn(C(=O)CC[C@@H](c2ccccc2)c3c([nH]c4ccccc34)[S](C)(=O)=O)c(C)c1C	31.536	1.0	0.2	10.1039/D0CC04590J	IC
18910	18910	C[S@](=O)c1ccc(cc1)[N+]([O-])=O	24.047	1.0	0.3	10.1039/D0CC00434K	IC
18911	18911	C[S@@](=O)c1ccc(cc1)[N+]([O-])=O	31.589	1.0	0.3	10.1039/D0CC00434K	IC
18912	18912	[O-][N+](=O)c1ccc(cc1)[S](=O)(=O)N2CC(C[C@@H]2CN=[N+]=[N-])(c3ccccc3)c4ccccc4	20.18	1.0	0.3	10.1002/anie.201705066	IC
18913	18913	[O-][N+](=O)c1ccc(cc1)[S](=O)(=O)N2CC(C[C@H]2CN=[N+]=[N-])(c3ccccc3)c4ccccc4	31.6	1.0	0.3	10.1002/anie.201705066	IC
18936	18936	COc1ccc(cc1)[S](=O)(=O)n2c3C[C@@]4(C[C@@H](C=C4)c3c5ccccc25)C(=O)OCc6ccccc6	35.8	0.8	0.1	10.1021/acs.orglett.0c04030	IC
18945	18945	C[C@@]1(Cc2ccccc2)C(=O)C[C@]3([C@@H](O)c4cc5ccccc5cc4C3=O)C1=O	17.9	0.75	0.1	10.1002/anie.201810638	IC
18951	18951	COc1ccc(cc1)[C@@H](O)COC(=O)c2ccccc2	29.9	0.6	0.1	10.1021/acs.orglett.8b01029	IC
18952	18952	COc1ccc(cc1)[C@H](O)COC(=O)c2ccccc2	31.8	0.6	0.1	10.1021/acs.orglett.8b01029	IC
18965	18965	CC(C)(C)OC(=O)N[C@]1(C(=O)\C=C\c2ccccc2)C(=O)N(c3ccccc3)c4ccccc14	21.1	1.0	0.3	10.1021/ol501286e	IC
18966	18966	CC(C)(C)OC(=O)N[C@@]1(C(=O)\C=C\c2ccccc2)C(=O)N(c3ccccc3)c4ccccc14	31.9	1.0	0.3	10.1021/ol501286e	IC
18979	18979	COc1ccc(cc1)[C@@H]2[C@H](Cc3ccc(C)cc3)C(=O)Oc4cc5OCOc5cc24	35.2	0.6	0.1	10.1021/acs.orglett.7b02883	IC
18984	18984	COc1ccc(cc1)[S](=O)(=O)N2N=C(C[C@@]2(C)c3ccccc3)c4ccc(Br)cc4	23.46	1.0	0.4	10.1038/s41929/020/0460/y	IC
18985	18985	COc1ccc(cc1)[S](=O)(=O)N2N=C(C[C@]2(C)c3ccccc3)c4ccc(Br)cc4	31.95	1.0	0.4	10.1038/s41929/020/0460/y	IC
19056	19056	COc1ccc(cc1)[C@@H]2C=Cc3ccccc3[C@H]2C(=O)c4sccc4	26.8	1.0	0.05	10.1021/ja509824j	IC
19057	19057	COc1ccc(cc1)[C@@H]2[C@H](Cc3ccccc3)C(=O)Oc4cc5OCOc5cc24	30.6	0.6	0.1	10.1021/acs.orglett.7b02883	IC
19062	19062	Cc1ccc(cc1)[S](=O)(=O)N[C@]2(C=C(C[C@@H]([C@H]2C=O)c3ccccc3)c4ccc5ccccc5c4)c6ccc7ccccc7c6	42.1	0.8	0.2	10.1002/anie.201908896	IC
19063	19063	COc1ccc(OC(=O)C[C@@H](c2sccc2)[P](=S)(c3ccccc3)c4ccccc4)cc1	46.6	0.5	0.1	10.1002/anie.202112860	IC
19064	19064	COc1ccc(OC(=O)C[C@H](c2sccc2)[P](=S)(c3ccccc3)c4ccccc4)cc1	32.3	0.5	0.1	10.1002/anie.202112860	IC
19067	19067	O=C1N(Cc2ccccc2)c3ccccc3[C@@]14C(=O)N(Cc5ccccc5)c6ccc(cc46)c7ccccc7	45.13	1.0	0.3	10.1002/anie.201309967	IC
19068	19068	O=C1N(Cc2ccccc2)c3ccccc3[C@]14C(=O)N(Cc5ccccc5)c6ccc(cc46)c7ccccc7	32.31	1.0	0.3	10.1002/anie.201309967	IC
19104	19104	COc1ccc(cc1)[S](=O)(=O)N2N=C(C[C@]23CCCC=C3)c4ccccc4	37.64	1.0	0.4	10.1038/s41929/020/0460/y	IC
19105	19105	COc1ccc(cc1)[S](=O)(=O)N2N=C(C[C@@]23CCCC=C3)c4ccccc4	32.53	1.0	0.4	10.1038/s41929/020/0460/y	IC
19110	19110	CC(C)(C)OC(=O)N[C@]1(C(=O)\C=C\c2ccccc2)C(=O)N(CC=C)c3ccccc13	22.7	1.0	0.3	10.1021/ol501286e	IC
19111	19111	CC(C)(C)OC(=O)N[C@@]1(C(=O)\C=C\c2ccccc2)C(=O)N(CC=C)c3ccccc13	32.6	1.0	0.3	10.1021/ol501286e	IC
19129	19129	CCOC(=O)[C@@]1([C@@H](N[C@@H]([C@H]1c2ccc3ccccc3c2)C(=O)OC)c4ccc(Br)cc4)C(F)(F)F	17.0	0.5	0.05	10.1021/acscatal.6b03015	IC
19139	19139	O=C1N=C(S[C@]1(C\C=C\C=C\c2ccccc2)Cc3ccc(cc3)C#N)c4ccccc4	29.282	1.0	0.3	10.1021/acs.orglett.8b01697	IC
19140	19140	O=C1N=C(S[C@@]1(C\C=C\C=C\c2ccccc2)Cc3ccc(cc3)C#N)c4ccccc4	32.718	1.0	0.3	10.1021/acs.orglett.8b01697	IC
19180	19180	CCC[P@@](=O)(c1ccccc1)c2ccc(Oc3ccccc3)cc2	25.66	1.0	0.25	10.1021/jacs.9b11938	IC
19181	19181	CCC[P@](=O)(c1ccccc1)c2ccc(Oc3ccccc3)cc2	32.93	1.0	0.25	10.1021/jacs.9b11938	IC
19259	19259	COC1=C(CC=C)C(=O)[C@@]2(CC(=C)C[C@@]1(CC=C)C2=O)C(=O)c3ccc(C)cc3	50.2	1.0	0.15	10.1021/acs.orglett.1c02842	IC
19263	19263	CCC[C@H]1CC(=O)O[C@@]12C(=O)N(c3ccccc23)C(c4ccccc4)(c5ccccc5)c6ccccc6	22.3	0.75	0.2	10.1002/anie.201408604	IC
19278	19278	CCOC(=O)C1(N[C@@H]([C@@H]([C@@H]1C(=O)OC)C(=O)OC)c2cccc(c2)[N+]([O-])=O)C(=O)OCC	44.65	1.0	0.2	10.1021/ol400983j	IC
19297	19297	COC(=O)c1ccc(cc1)[S](=O)(=O)N2N=C(C[C@@]2(C)c3ccccc3)c4ccccc4	19.58	1.0	0.4	10.1038/s41929/020/0460/y	IC
19298	19298	COC(=O)c1ccc(cc1)[S](=O)(=O)N2N=C(C[C@]2(C)c3ccccc3)c4ccccc4	33.8	1.0	0.4	10.1038/s41929/020/0460/y	IC
19308	19308	O=C1Oc2cc3OCOc3cc2[C@@H]([C@@H]1Cc4ccccc4)c5ccc6OCOc6c5	37.1	0.6	0.1	10.1021/acs.orglett.7b02883	IC
19318	19318	COc1ccc(cc1)[S](=O)(=O)N2N=C(C[C@@]2(C)c3ccccc3)c4ccc(cc4)C#Cc5ccccc5	23.01	1.0	0.4	10.1038/s41929/020/0460/y	IC
19319	19319	COc1ccc(cc1)[S](=O)(=O)N2N=C(C[C@]2(C)c3ccccc3)c4ccc(cc4)C#Cc5ccccc5	33.92	1.0	0.4	10.1038/s41929/020/0460/y	IC
19321	19321	CCC[C@@H](Nc1ccc(OC)cc1)C(=O)c2ccc(C)cc2	28.8	1.0	0.03	10.1021/jacs.0c07210	IC
19322	19322	CCC[C@H](Nc1ccc(OC)cc1)C(=O)c2ccc(C)cc2	34.0	1.0	0.03	10.1021/jacs.0c07210	IC
19326	19326	Cc1ccc(/C=C/C=C/C[C@]2(Cc3ccc(cc3)C#N)SC(=NC2=O)c4ccccc4)cc1	28.446	1.0	0.3	10.1021/acs.orglett.8b01697	IC
19327	19327	Cc1ccc(/C=C/C=C/C[C@@]2(Cc3ccc(cc3)C#N)SC(=NC2=O)c4ccccc4)cc1	34.048	1.0	0.3	10.1021/acs.orglett.8b01697	IC
19336	19336	IC[C@]1(COc2ccccc12)C3CCCCC3	37.2	0.5	0.0	10.1021/jacs.9b04332	IC
19337	19337	IC[C@@]1(COc2ccccc12)C3CCCCC3	34.1	0.5	0.0	10.1021/jacs.9b04332	IC
19351	19351	C[C@]1(Cc2ccc3ncccc3c2)CC(=NO1)c4ccccc4	41.59	0.8	0.2	10.1002/anie.201912408	IC
19352	19352	C[C@@]1(Cc2ccc3ncccc3c2)CC(=NO1)c4ccccc4	34.22	0.8	0.2	10.1002/anie.201912408	IC
19355	19355	Cc1ccc(cc1)[P@@](=O)(CC(C)(C)C)c2ccccc2	31.92	1.0	0.1	10.1021/jacs.9b11938	IC
19356	19356	Cc1ccc(cc1)[P@](=O)(CC(C)(C)C)c2ccccc2	34.27	1.0	0.1	10.1021/jacs.9b11938	IC
19368	19368	O=C(OCc1ccccc1)[C@@]23C[C@@H](C=C2)c4c(C3)n(c5ccccc45)[S](=O)(=O)Cc6ccccc6	39.6	0.8	0.1	10.1021/acs.orglett.0c04030	IC
19384	19384	ClCCC\C=C\C=C\C[C@]1(Cc2ccc(cc2)C#N)SC(=NC1=O)c3ccccc3	29.384	1.0	0.3	10.1021/acs.orglett.8b01697	IC
19385	19385	ClCCC\C=C\C=C\C[C@@]1(Cc2ccc(cc2)C#N)SC(=NC1=O)c3ccccc3	34.417	1.0	0.3	10.1021/acs.orglett.8b01697	IC
19406	19406	Cc1ccc(cc1)[S](=O)(=O)n2c3ccccc3c(C[C@@]4(CCCCn5cc(C)c6ccccc56)COc7ccccc47)c2c8ccccc8	29.9	0.6	0.1	10.1002/cjoc.202100538	IC
19407	19407	Cc1ccc(cc1)[S](=O)(=O)n2c3ccccc3c(C[C@]4(CCCCn5cc(C)c6ccccc56)COc7ccccc47)c2c8ccccc8	34.6	0.6	0.1	10.1002/cjoc.202100538	IC
19426	19426	COc1ccc(cc1)[C@@H]2[C@H](Cc3ccccc3)C(=O)Oc4cc(ccc24)N(C)C	32.3	0.6	0.1	10.1021/acs.orglett.7b02883	IC
19435	19435	COc1ccc(cc1)[S](=O)(=O)N2N=C(C[C@@]2(C)c3ccccc3)c4ccc5sccc5c4	26.48	1.0	0.4	10.1038/s41929/020/0460/y	IC
19436	19436	COc1ccc(cc1)[S](=O)(=O)N2N=C(C[C@]2(C)c3ccccc3)c4ccc5sccc5c4	34.77	1.0	0.4	10.1038/s41929/020/0460/y	IC
19437	19437	COc1ccc(cc1)[S](=O)(=O)N2N=C(C[C@@]2(C)c3cccc(C)c3)c4ccccc4	24.7	1.0	0.4	10.1038/s41929/020/0460/y	IC
19438	19438	COc1ccc(cc1)[S](=O)(=O)N2N=C(C[C@]2(C)c3cccc(C)c3)c4ccccc4	34.79	1.0	0.4	10.1038/s41929/020/0460/y	IC
19443	19443	CCOC(=O)[C@@]1([C@@H](N[C@@H]([C@H]1c2ccc(OC)cc2)C(=O)OC)c3ccc(Br)cc3)C(F)(F)F	19.3	0.5	0.05	10.1021/acscatal.6b03015	IC
19445	19445	CCC[C@H]1CC(=O)O[C@@]12C(=O)N(c3ccc(OC)cc23)C(c4ccccc4)(c5ccccc5)c6ccccc6	24.5	0.75	0.2	10.1002/anie.201408604	IC
19464	19464	Cc1ccc(cc1)[S](=O)(=O)N2C[C@@]34CCCC[C@@H]3[C@]4(C=C2)c5ccccc5	36.43	0.6	0.1	10.1021/acs.orglett.8b02999	IC
19471	19471	O=[S](=O)([C@H]1C[C@@H](c2ccccc2)c3ccccc3O1)c4ccccc4	26.1	1.0	0.1	10.1021/acs.orglett.7b00867	IC
19486	19486	Cc1cccc(/C=C/[C@@H]([C@H](c2oc(CO)cc2)c3ccccc3)c4cccc(C)c4)c1	22.93	1.0	0.02	10.1021/acscatal.7b02667	IC
19487	19487	COc1ccc(cc1)[S](=O)(=O)N2N=C(C[C@@]2(CC=C)c3ccccc3)c4ccccc4	17.01	1.0	0.4	10.1038/s41929/020/0460/y	IC
19488	19488	COc1ccc(cc1)[S](=O)(=O)N2N=C(C[C@]2(CC=C)c3ccccc3)c4ccccc4	34.98	1.0	0.4	10.1038/s41929/020/0460/y	IC
19515	19515	Cc1ccc(cc1)[C@H]2CC(=C[C@](N[S](=O)(=O)c3ccc(C)cc3)([C@@H]2C=O)c4ccccc4)c5ccccc5	39.5	0.6	0.2	10.1002/anie.201908896	IC
19522	19522	COc1ccc(cc1)[S](=O)(=O)N2N=C(C[C@@]2(C)c3ccccc3)c4cccc(OC)c4	23.91	1.0	0.4	10.1038/s41929/020/0460/y	IC
19523	19523	COc1ccc(cc1)[S](=O)(=O)N2N=C(C[C@]2(C)c3ccccc3)c4cccc(OC)c4	35.25	1.0	0.4	10.1038/s41929/020/0460/y	IC
19531	19531	C[C@@H](Oc1ccc(Cl)cc1Cl)C(=O)NCc2ccc3OCOc3c2	22.0	0.8	0.1	10.1021/acs.orglett.0c00748	IC
19532	19532	C[C@H](Oc1ccc(Cl)cc1Cl)C(=O)NCc2ccc3OCOc3c2	35.4	0.8	0.1	10.1021/acs.orglett.0c00748	IC
19533	19533	CC[C@@H](\C=C\C(=O)Oc1ccc(F)cc1)N2C(=O)C3CCCCC3C2=O	24.2	0.8	0.1	10.1039/C9SC04073K	IC
19534	19534	CC[C@H](\C=C\C(=O)Oc1ccc(F)cc1)N2C(=O)C3CCCCC3C2=O	35.4	0.8	0.1	10.1039/C9SC04073K	IC
19548	19548	O=C1C[C@@H](C=C(N1)c2ccccc2)c3ccccc3	51.2	0.5	0.1	10.1002/anie.201303247	IC
19549	19549	O=C1C[C@H](C=C(N1)c2ccccc2)c3ccccc3	35.5	0.5	0.1	10.1002/anie.201303247	IC
19624	19624	O=C1CC[C@@]2(O1)C(=O)N(c3ccccc23)C(c4ccccc4)(c5ccccc5)c6ccccc6	28.9	0.75	0.2	10.1002/chem.201501481	IC
19625	19625	O=C1CC[C@]2(O1)C(=O)N(c3ccccc23)C(c4ccccc4)(c5ccccc5)c6ccccc6	36.3	0.75	0.2	10.1002/chem.201501481	IC
19660	19660	C/C=C/C(=O)[C@@]1(NC(=O)OC(C)(C)C)C(=O)N(C)c2ccccc12	24.1	1.0	0.3	10.1021/ol501286e	IC
19661	19661	C/C=C/C(=O)[C@]1(NC(=O)OC(C)(C)C)C(=O)N(C)c2ccccc12	36.6	1.0	0.3	10.1021/ol501286e	IC
19720	19720	C[C@]1(CC(=NN1[S](=O)(=O)c2cccc(c2)[N+]([O-])=O)c3ccccc3)c4ccccc4	29.19	1.0	0.2	10.1038/s41929/020/0460/y	IC
19721	19721	C[C@@]1(CC(=NN1[S](=O)(=O)c2cccc(c2)[N+]([O-])=O)c3ccccc3)c4ccccc4	36.94	1.0	0.2	10.1038/s41929/020/0460/y	IC
19729	19729	COc1ccc(cc1)[S](=O)(=O)N2N=C(C[C@@]2(C)c3ccccc3)c4cccc(c4)C(F)(F)F	25.74	1.0	0.2	10.1038/s41929/020/0460/y	IC
19730	19730	COc1ccc(cc1)[S](=O)(=O)N2N=C(C[C@]2(C)c3ccccc3)c4cccc(c4)C(F)(F)F	37.1	1.0	0.2	10.1038/s41929/020/0460/y	IC
19739	19739	C[C@@](CC(=C)c1ccccc1)(C=O)c2ccc(Cl)cc2	34.751	1.0	0.01	10.1016/j.chempr.2018.03.010	IC
19740	19740	C[C@](CC(=C)c1ccccc1)(C=O)c2ccc(Cl)cc2	37.196	1.0	0.01	10.1016/j.chempr.2018.03.010	IC
19776	19776	COc1ccc(cc1)[S](=O)(=O)N2N=C(C[C@@]2(C)c3cscc3)c4ccccc4	26.34	1.0	0.4	10.1038/s41929/020/0460/y	IC
19777	19777	COc1ccc(cc1)[S](=O)(=O)N2N=C(C[C@]2(C)c3cscc3)c4ccccc4	37.44	1.0	0.4	10.1038/s41929/020/0460/y	IC
19796	19796	CC(C)(C)OC(=O)N[C@]1(C(=O)\C=C\c2ccccc2)C(=O)N(Cc3ccccc3)c4ccccc14	22.6	1.0	0.3	10.1021/ol501286e	IC
19797	19797	CC(C)(C)OC(=O)N[C@@]1(C(=O)\C=C\c2ccccc2)C(=O)N(Cc3ccccc3)c4ccccc14	37.6	1.0	0.3	10.1021/ol501286e	IC
19815	19815	CN1C(=O)[C@](NC(=O)OC(C)(C)C)(C(=O)\C=C\c2ccccc2)c3ccccc13	27.9	1.0	0.3	10.1021/ol501286e	IC
19816	19816	CN1C(=O)[C@@](NC(=O)OC(C)(C)C)(C(=O)\C=C\c2ccccc2)c3ccccc13	37.8	1.0	0.3	10.1021/ol501286e	IC
19856	19856	COC(=O)[C@@]1(OC(=Nc2nc3ccccc3n12)c4ccccc4)c5ccccc5	21.5	1.0	0.2	10.1002/anie.202016506	IC
19857	19857	COC(=O)[C@]1(OC(=Nc2nc3ccccc3n12)c4ccccc4)c5ccccc5	38.1	1.0	0.2	10.1002/anie.202016506	IC
19860	19860	IC[C@@]1(COc2ccccc12)C3CCCCC3	32.8	0.5	0.0	10.1021/jacs.9b04332	IC
19861	19861	IC[C@]1(COc2ccccc12)C3CCCCC3	38.1	0.5	0.0	10.1021/jacs.9b04332	IC
19862	19862	C[C@]1(CC#Cc2ccc3ccccc3c2)CN(Cc4ccccc4)C(=O)c5ccccc15	35.6	1.0	0.1	10.1002/anie.201913367	IC
19863	19863	C[C@@]1(CC#Cc2ccc3ccccc3c2)CN(Cc4ccccc4)C(=O)c5ccccc15	38.1	1.0	0.1	10.1002/anie.201913367	IC
19866	19866	CCOC(=O)[C@@]1([C@@H](N[C@@H]([C@H]1c2ccccc2)C(=O)OC)c3ccc(OC)cc3)C(F)(F)F	41.7	0.5	0.05	10.1021/acscatal.6b03015	IC
19884	19884	COc1ccc(OC(=O)C[C@@H](c2ccc(OC)cc2)[P](=S)(c3ccccc3)c4ccccc4)cc1	45.7	0.5	0.1	10.1002/anie.202112860	IC
19885	19885	COc1ccc(OC(=O)C[C@H](c2ccc(OC)cc2)[P](=S)(c3ccccc3)c4ccccc4)cc1	38.2	0.5	0.1	10.1002/anie.202112860	IC
19910	19910	CC[C@@H](\C=C\C(=O)Oc1ccc(F)cc1)N2C(=O)C3CC=CCC3C2=O	28.4	0.8	0.1	10.1039/C9SC04073K	IC
19911	19911	CC[C@H](\C=C\C(=O)Oc1ccc(F)cc1)N2C(=O)C3CC=CCC3C2=O	38.6	0.8	0.1	10.1039/C9SC04073K	IC
19916	19916	[O-][N+](=O)c1ccc(cc1)[S](=O)(=O)N[C@]2(C=C(C[C@@H]([C@H]2C=O)c3ccccc3)c4ccccc4)c5ccccc5	44.1	0.6	0.2	10.1002/anie.201908896	IC
19941	19941	COC(=O)\C=C\[C@@H]1CN(C(=O)c2ccccc2O1)[S](=O)(=O)c3ccc(C)cc3	43.04	1.0	0.3	10.1021/acscatal.1c04541	IC
19942	19942	COC(=O)\C=C\[C@H]1CN(C(=O)c2ccccc2O1)[S](=O)(=O)c3ccc(C)cc3	38.88	1.0	0.3	10.1021/acscatal.1c04541	IC
19945	19945	CC(=C)[C@H]1CN([C@@](C1)(O[Si](C)(C)C(C)(C)C)c2ccccc2)[S](=O)(=O)c3ccc(C)cc3	36.77	0.5	0.05	10.1039/C8CC00279G	IC
19959	19959	COC(=O)c1ccc(cc1)[C@](C)(C=O)c2ccc3OCOc3c2	55.33	0.6	0.08	10.1002/anie.202106109	IC
19960	19960	COC(=O)c1ccc(cc1)[C@@](C)(C=O)c2ccc3OCOc3c2	39.09	0.6	0.08	10.1002/anie.202106109	IC
19996	19996	COc1ccc(cc1)[S](=O)(=O)N2N=C(C[C@@]2(C)c3sccc3)c4ccccc4	25.98	1.0	0.4	10.1038/s41929/020/0460/y	IC
19997	19997	COc1ccc(cc1)[S](=O)(=O)N2N=C(C[C@]2(C)c3sccc3)c4ccccc4	39.37	1.0	0.4	10.1038/s41929/020/0460/y	IC
20003	20003	COc1ccc(OC(=O)C[C@@H](c2ccccc2)[P](=S)(c3ccccc3)c4ccc5ccccc5c4)cc1	30.9	0.3	0.1	10.1002/anie.202112860	IC
20004	20004	COc1ccc(OC(=O)C[C@H](c2ccccc2)[P](=S)(c3ccccc3)c4ccc5ccccc5c4)cc1	39.4	0.3	0.1	10.1002/anie.202112860	IC
20016	20016	O[C@H]1c2ccccc2C(=O)[C@@]13CC(=O)[C@]4(CCc5ccccc45)C3=O	35.9	0.75	0.05	10.1002/anie.201810638	IC
20024	20024	C[C@]1(Cc2ccc3cccnc3c2)CC(=NO1)c4ccccc4	33.05	0.8	0.2	10.1002/anie.201912408	IC
20025	20025	C[C@@]1(Cc2ccc3cccnc3c2)CC(=NO1)c4ccccc4	39.66	0.8	0.2	10.1002/anie.201912408	IC
20041	20041	C[C@@]1(CN(Cc2ccccc2)C(=O)c3ccccc13)Cc4ccc5ccccc5c4	32.9	1.0	0.1	10.1021/acs.orglett.1c00974	IC
20042	20042	C[C@]1(CN(Cc2ccccc2)C(=O)c3ccccc13)Cc4ccc5ccccc5c4	39.8	1.0	0.1	10.1021/acs.orglett.1c00974	IC
20118	20118	CCCCCCCCCCC(=C)[C@@H](CCC)NCc1ccccc1	3.327	1.0	0.05	10.1021/jacs.1c04016	IC
20119	20119	CCCCCCCCCCC(=C)[C@H](CCC)NCc1ccccc1	4.281	1.0	0.05	10.1021/jacs.1c04016	IC
20121	20121	COc1ccc2sc(S[C@@H]3CCCC[C@H]3O[Si](C)(C)C(C)(C)C)nc2c1	4.6	1.0	0.01	10.1021/ol402797v	IC
20124	20124	Oc1ccc(cc1)[C@H](c2ccccc2)c3c(O)ccc4cc(Br)ccc34	4.86	1.0	0.1	10.1039/C6OB00125D	IC
20125	20125	Oc1ccc(cc1)[C@@H](c2ccccc2)c3c(O)ccc4cc(Br)ccc34	4.3	1.0	0.1	10.1039/C6OB00125D	IC
20141	20141	Oc1ccc(cc1)[C@@H](c2ccc(Cl)cc2)c3c(O)ccc4ccccc34	5.22	1.0	0.1	10.1039/C6OB00125D	IC
20142	20142	Oc1ccc(cc1)[C@H](c2ccc(Cl)cc2)c3c(O)ccc4ccccc34	4.47	1.0	0.1	10.1039/C6OB00125D	IC
20143	20143	CN(Cc1ccccc1)[C@H](\C=C\C(=O)n2nc(C)c(C)c2C)c3ccccc3C	4.811	1.0	0.1	10.1021/jacs.1c04367	IC
20144	20144	CN(Cc1ccccc1)[C@@H](\C=C\C(=O)n2nc(C)c(C)c2C)c3ccccc3C	4.476	1.0	0.1	10.1021/jacs.1c04367	IC
20158	20158	Oc1ccc(cc1)[C@H](c2ccc(F)cc2)c3c(O)ccc4ccccc34	5.41	1.0	0.1	10.1039/C6OB00125D	IC
20159	20159	Oc1ccc(cc1)[C@@H](c2ccc(F)cc2)c3c(O)ccc4ccccc34	4.52	1.0	0.1	10.1039/C6OB00125D	IC
20180	20180	Oc1ccc(cc1)[C@H](c2ccccc2)c3c(O)ccc4ccccc34	5.55	1.0	0.1	10.1039/C6OB00125D	IC
20181	20181	Oc1ccc(cc1)[C@@H](c2ccccc2)c3c(O)ccc4ccccc34	4.66	1.0	0.1	10.1039/C6OB00125D	IC
20243	20243	Oc1ccc(cc1)[C@H](c2cscc2)c3c(O)ccc4ccccc34	5.61	1.0	0.1	10.1039/C6OB00125D	IC
20244	20244	Oc1ccc(cc1)[C@@H](c2cscc2)c3c(O)ccc4ccccc34	4.91	1.0	0.1	10.1039/C6OB00125D	IC
20263	20263	COc1ccc(cc1)[S](=O)(=O)N2N=C(C[C@@]2(C)c3ccccc3)c4cscc4	26.48	1.0	0.4	10.1038/s41929/020/0460/y	IC
20264	20264	COc1ccc(cc1)[S](=O)(=O)N2N=C(C[C@]2(C)c3ccccc3)c4cscc4	40.07	1.0	0.4	10.1038/s41929/020/0460/y	IC
20278	20278	CN(C)c1ccc2[C@@H]([C@H](Cc3ccccc3)C(=O)Oc2c1)c4ccc5OCOc5c4	37.2	0.6	0.1	10.1021/acs.orglett.7b02883	IC
20289	20289	COc1ccc(OC(=O)C[C@@H](c2ccccc2)[P](=S)(c3ccc(C)cc3)c4ccc(C)cc4)cc1	37.6	0.5	0.1	10.1002/anie.202112860	IC
20290	20290	COc1ccc(OC(=O)C[C@H](c2ccccc2)[P](=S)(c3ccc(C)cc3)c4ccc(C)cc4)cc1	40.3	0.5	0.1	10.1002/anie.202112860	IC
20335	20335	O[C@H]1c2ccccc2C(=O)[C@@]13CC(=O)[C@]4(CCCc5ccccc45)C3=O	34.3	0.75	0.05	10.1002/anie.201810638	IC
20359	20359	[O-][N+](=O)c1cccc(c1)C(=O)C[C@H]2[C@@H](c3ccccc3)c4ccc5ccccc5c4OC2=O	43.5	0.7	0.2	10.1002/anie.201700437	IC
20366	20366	COc1ccc(cc1)[C@@H]2[C@H](Cc3ccccc3)C(=O)Oc4cc(OC)c(OC)cc24	38.8	0.5	0.111111111	10.1021/acs.orglett.7b02883	IC
20367	20367	COc1ccc(cc1)[P@@](=O)(CC(C)C)c2ccccc2	29.52	1.0	0.25	10.1021/jacs.9b11938	IC
20368	20368	COc1ccc(cc1)[P@](=O)(CC(C)C)c2ccccc2	41.17	1.0	0.25	10.1021/jacs.9b11938	IC
20380	20380	Cc1ccc(cc1)[S](=O)(=O)N[C@]2(C=C(C[C@@H]([C@H]2C=O)c3ccc4ccccc4c3)c5ccccc5)c6ccccc6	34.1	1.0	0.15	10.1002/anie.201908896	IC
20394	20394	COc1ccc(cc1OC)C2=NO[C@@H](Cc3ccccc3)C2	50.0	0.8	0.3	10.1002/anie.201912408	IC
20395	20395	COc1ccc(cc1OC)C2=NO[C@H](Cc3ccccc3)C2	41.58	0.8	0.3	10.1002/anie.201912408	IC
20415	20415	C=C/C=C/C[C@]1(Cc2ccc(cc2)C#N)SC(=NC1=O)c3ccccc3	39.786	1.0	0.3	10.1021/acs.orglett.8b01697	IC
20416	20416	C=C/C=C/C[C@@]1(Cc2ccc(cc2)C#N)SC(=NC1=O)c3ccccc3	41.761	1.0	0.3	10.1021/acs.orglett.8b01697	IC
20425	20425	C[C@@H](\C=C\C(=O)Oc1ccc(F)cc1)N2C(=O)C3CC=CCC3C2=O	32.6	0.8	0.1	10.1039/C9SC04073K	IC
20426	20426	C[C@H](\C=C\C(=O)Oc1ccc(F)cc1)N2C(=O)C3CC=CCC3C2=O	41.9	0.8	0.1	10.1039/C9SC04073K	IC
20431	20431	CCCCCC/C=C/C=C/C[C@]1(Cc2cccc(Cl)c2)SC(=NC1=O)c3ccccc3	43.785	0.5	0.03	10.1021/acs.orglett.8b01697	IC
20432	20432	CCCCCC/C=C/C=C/C[C@@]1(Cc2cccc(Cl)c2)SC(=NC1=O)c3ccccc3	42.023	0.5	0.03	10.1021/acs.orglett.8b01697	IC
20475	20475	Cc1ccc(cc1)[S](=O)(=O)N[C@]2(C=C(C[C@@H]([C@H]2C=O)c3ccccc3)c4ccccc4)c5ccccc5	49.7	1.0	0.1	10.1002/anie.201908896	IC
20484	20484	OCc1oc(cc1)[C@@H]([C@H](\C=C\c2ccccc2)c3ccccc3)c4ccccc4	28.98	1.0	0.018	10.1021/acscatal.7b02667	IC
20513	20513	OCc1oc(cc1)[C@@H]([C@H](\C=C\c2ccccc2)c3ccccc3)c4cccc(F)c4	31.33	1.0	0.015	10.1021/acscatal.7b02667	IC
20542	20542	S=P([C@H](C1=CC=CC=C1)CCP(C2=CC=CC=C2)(C3=CC=CC=C3)=S)(C4=CC=CC=C4)C5=CC=CC=C5	31.3	0.5	0.3	10.1002/anie.202112860	IC
20543	20543	S=P([C@@H](C1=CC=CC=C1)CCP(C2=CC=CC=C2)(C3=CC=CC=C3)=S)(C4=CC=CC=C4)C5=CC=CC=C5	43.4	0.5	0.3	10.1002/anie.202112860	IC
20591	20591	Cc1ccc(cc1)[S](=O)(=O)n2c3ccccc3c(C[C@@]4(CCc5ccccc5)COc6ccccc46)c2c7ccccc7	34.5	0.6	0.03	10.1002/cjoc.202100538	IC
20592	20592	Cc1ccc(cc1)[S](=O)(=O)n2c3ccccc3c(C[C@]4(CCc5ccccc5)COc6ccccc46)c2c7ccccc7	44.3	0.6	0.03	10.1002/cjoc.202100538	IC
20595	20595	CC[C@]1(CC(=NN1[S](=O)(=O)c2ccc(OC)cc2)c3ccccc3)c4ccccc4	19.55	1.0	0.5	10.1038/s41929/020/0460/y	IC
20596	20596	CC[C@@]1(CC(=NN1[S](=O)(=O)c2ccc(OC)cc2)c3ccccc3)c4ccccc4	44.38	1.0	0.5	10.1038/s41929/020/0460/y	IC
20641	20641	C[C@@](C/C=C/C=C/C1CCCCC1)(C=O)c2ccccc2	33.915	1.0	0.003	10.6023/A18060235	IC
20642	20642	C[C@](C/C=C/C=C/C1CCCCC1)(C=O)c2ccccc2	45.002	1.0	0.003	10.6023/A18060235	IC
20777	20777	COC1=C(CC=C)C(=O)[C@@]2(CC(=C)C[C@@]1(CC=C)C2=O)C(=O)c3cccc4ccccc34	36.9	1.0	0.15	10.1021/acs.orglett.1c02842	IC
20790	20790	COc1ccc(cc1)[S](=O)(=O)N2N=C(C[C@@]2(C)c3ccccc3)c4ccc(cc4)c5ccccc5	34.54	1.0	0.4	10.1038/s41929/020/0460/y	IC
20791	20791	COc1ccc(cc1)[S](=O)(=O)N2N=C(C[C@]2(C)c3ccccc3)c4ccc(cc4)c5ccccc5	47.57	1.0	0.4	10.1038/s41929/020/0460/y	IC
20834	20834	CN1C(=O)[C@](NC(=O)OC(C)(C)C)(C(=O)\C=C\c2ccccc2)c3cc(C)ccc13	31.3	0.9	0.3	10.1021/ol501286e	IC
20835	20835	CN1C(=O)[C@@](NC(=O)OC(C)(C)C)(C(=O)\C=C\c2ccccc2)c3cc(C)ccc13	48.8	0.9	0.3	10.1021/ol501286e	IC
20875	20875	CN1C(=O)[C@](NC(=O)OC(C)(C)C)(C(=O)\C=C\c2ccccc2)c3cccc(C)c13	35.3	1.0	0.3	10.1021/ol501286e	IC
20876	20876	CN1C(=O)[C@@](NC(=O)OC(C)(C)C)(C(=O)\C=C\c2ccccc2)c3cccc(C)c13	49.9	1.0	0.3	10.1021/ol501286e	IC
20882	20882	COC(=O)[C@@]12C[C@@H](C=C1)c3c(C2)n(c4ccccc34)[S](=O)(=O)c5ccc(C)cc5	27.1	0.8	0.1	10.1021/acs.orglett.0c04030	IC
20883	20883	Oc1ccc(cc1)[C@H](c2cccc3ccccc23)c4c(O)ccc5ccccc45	4.62	1.0	0.1	10.1039/C6OB00125D	IC
20884	20884	Oc1ccc(cc1)[C@@H](c2cccc3ccccc23)c4c(O)ccc5ccccc45	5.0	1.0	0.1	10.1039/C6OB00125D	IC
20916	20916	COC(=O)[C@H](F)\C=C\c1ccccc1CO[Si](C(C)C)(C(C)C)C(C)C	4.8	1.0	0.03	10.1002/anie.201204521	IC
20917	20917	COC(=O)[C@@H](F)\C=C\c1ccccc1CO[Si](C(C)C)(C(C)C)C(C)C	5.1	1.0	0.03	10.1002/anie.201204521	IC
20928	20928	CN1CCc2c([nH]c3ccccc23)[C@H]1c4ccccc4	9.9	0.8	0.3	10.1039/C7QO00060J	IC
20929	20929	CN1CCc2c([nH]c3ccccc23)[C@@H]1c4ccccc4	5.1	0.8	0.3	10.1039/C7QO00060J	IC
20934	20934	Cc1nn(c(C)c1C)C(=O)C=C[C@@H](N(CC=C)Cc2ccccc2)c3ccccc3	5.428	1.0	0.02	10.1021/jacs.1c04367	IC
20935	20935	Cc1nn(c(C)c1C)C(=O)C=C[C@H](N(CC=C)Cc2ccccc2)c3ccccc3	5.123	1.0	0.02	10.1021/jacs.1c04367	IC
20937	20937	Oc1ccc(cc1)[C@H](c2ccc3ccccc3c2)c4c(O)ccc5ccccc45	6.02	1.0	0.1	10.1039/C6OB00125D	IC
20938	20938	Oc1ccc(cc1)[C@@H](c2ccc3ccccc3c2)c4c(O)ccc5ccccc45	5.14	1.0	0.1	10.1039/C6OB00125D	IC
20946	20946	CN1CCc2c([nH]c3ccccc23)[C@@H]1c4ccccc4	10.1	0.8	0.3	10.1039/C7QO00060J	IC
20947	20947	CN1CCc2c([nH]c3ccccc23)[C@H]1c4ccccc4	5.2	0.8	0.3	10.1039/C7QO00060J	IC
20975	20975	CC(C)(C)OC(=O)[C@]12CC(=N[C@H]1C=CC=C2)c3ccc(Cl)cc3	6.624	1.0	0.1	10.31635/ccschem.021.202000671	IC
20976	20976	CC(C)(C)OC(=O)[C@@]12CC(=N[C@H]1C=CC=C2)c3ccc(Cl)cc3	5.229	1.0	0.1	10.31635/ccschem.021.202000671	IC
20978	20978	CC(C)(C)OC(=O)[C@]12CC(=N[C@H]1C=CC=C2)c3ccc(F)cc3	7.31	1.0	0.1	10.31635/ccschem.021.202000671	IC
20979	20979	CC(C)(C)OC(=O)[C@@]12CC(=N[C@H]1C=CC=C2)c3ccc(F)cc3	5.239	1.0	0.1	10.31635/ccschem.021.202000671	IC
20985	20985	CN(Cc1ccccc1)[C@H](\C=C\C(=O)n2nc(C)c(C)c2C)c3ccc(I)cc3	4.957	1.0	0.05	10.1021/jacs.1c04367	IC
20986	20986	CN(Cc1ccccc1)[C@@H](\C=C\C(=O)n2nc(C)c(C)c2C)c3ccc(I)cc3	5.247	1.0	0.05	10.1021/jacs.1c04367	IC
20996	20996	CCCCC[C@@H]1C[C@H]2[C@H](C(=O)c3ccccc3C2=O)C4=C1O[Si](c5ccccc5)(c6ccccc6)c7ccccc47	7.55	1.0	0.1	10.1021/ja3007148	IC
21031	21031	Cc1cccc2[C@@H]3CCCC[C@@H]3Nc12	6.2	0.9	0.01	10.1007/s11426/021/1049/9	IC
21052	21052	Oc1ccc(cc1)[C@H](c2ccc(cc2)c3ccccc3)c4c(O)ccc5ccccc45	6.4	1.0	0.1	10.1039/C6OB00125D	IC
21053	21053	Oc1ccc(cc1)[C@@H](c2ccc(cc2)c3ccccc3)c4c(O)ccc5ccccc45	5.36	1.0	0.1	10.1039/C6OB00125D	IC
21059	21059	CC(C)(C)OC(=O)[C@]12CC(=N[C@H]1C=CC=C2)c3ccc(cc3)c4ccccc4	8.016	1.0	0.2	10.31635/ccschem.021.202000671	IC
21060	21060	CC(C)(C)OC(=O)[C@@]12CC(=N[C@H]1C=CC=C2)c3ccc(cc3)c4ccccc4	5.378	1.0	0.2	10.31635/ccschem.021.202000671	IC
21065	21065	CN(Cc1ccccc1)[C@H](\C=C\C(=O)n2nc(C)c(C)c2C)c3ccc4ccccc4c3	5.005	1.0	0.1	10.1021/jacs.1c04367	IC
21066	21066	CN(Cc1ccccc1)[C@@H](\C=C\C(=O)n2nc(C)c(C)c2C)c3ccc4ccccc4c3	5.39	1.0	0.1	10.1021/jacs.1c04367	IC
21105	21105	Cc1[nH]c(cc1)[C@](C)(c2ccc(O)cc2)c3ccc4ccccc4c3	4.6	1.0	0.1	10.1002/anie.201506701	IC
21106	21106	Cc1[nH]c(cc1)[C@@](C)(c2ccc(O)cc2)c3ccc4ccccc4c3	5.5	1.0	0.1	10.1002/anie.201506701	IC
21123	21123	Cn1ccnc1C(=O)[C@H]([C@H](C=C)c2ccc(F)cc2)c3ccccc3	7.977	1.0	0.05	10.1002/anie.201908960	IC
21124	21124	Cn1ccnc1C(=O)[C@@H]([C@H](C=C)c2ccc(F)cc2)c3ccccc3	5.521	1.0	0.05	10.1002/anie.201908960	IC
21127	21127	CCCCCCC[C@@H](Br)[C@H]1CC(CN1[S](=O)(=O)c2ccccc2)(c3ccccc3)c4ccccc4	5.12	1.0	0.3	10.1002/anie.201705066	IC
21159	21159	FC(F)(F)c1ccc(COC[C@@H](C(=O)c2ccccc2)c3ccccc3)cc1	6.3	1.0	0.03	10.1002/anie.201903007	IC
21160	21160	FC(F)(F)c1ccc(COC[C@H](C(=O)c2ccccc2)c3ccccc3)cc1	5.62	1.0	0.03	10.1002/anie.201903007	IC
21175	21175	Cn1ccnc1C(=O)[C@H]([C@H](C=C)/C=C/c2cccc(Br)c2)c3ccccc3	8.451	1.0	0.05	10.1002/anie.201908960	IC
21176	21176	Cn1ccnc1C(=O)[C@@H]([C@H](C=C)/C=C/c2cccc(Br)c2)c3ccccc3	5.667	1.0	0.05	10.1002/anie.201908960	IC
21220	21220	[O-][N+](=O)C1(CCCC1)[C@]2(C(=O)N(Cc3ccccc3)c4ccccc24)c5c[nH]c6ccccc56	5.109	1.0	0.3	10.1002/adsc.201300373	IC
21221	21221	[O-][N+](=O)C1(CCCC1)[C@@]2(C(=O)N(Cc3ccccc3)c4ccccc24)c5c[nH]c6ccccc56	5.768	1.0	0.3	10.1002/adsc.201300373	IC
21226	21226	CSc1ccc(cc1)[C@@H](c2ccc(O)cc2)c3c(O)ccc4ccccc34	6.85	1.0	0.1	10.1039/C6OB00125D	IC
21227	21227	CSc1ccc(cc1)[C@H](c2ccc(O)cc2)c3c(O)ccc4ccccc34	5.78	1.0	0.1	10.1039/C6OB00125D	IC
21239	21239	CC(C)(C)OC(=O)C(C)(C)C[C@@H](C#Cc1ccc(F)cc1)c2ccccc2	4.65	1.0	0.007	10.1021/jacs.0c03130	IC
21240	21240	CC(C)(C)OC(=O)C(C)(C)C[C@H](C#Cc1ccc(F)cc1)c2ccccc2	5.8	1.0	0.007	10.1021/jacs.0c03130	IC
21249	21249	C[C@@H]1CCCO[C@H]1c2ccc(cc2)[N+]([O-])=O	6.2	1.0	0.3	10.1002/chem.201801197	IC
21273	21273	Cn1ccnc1C(=O)[C@H]([C@H](C=C)/C=C/c2ccc(F)cc2)c3ccccc3	9.429	1.0	0.05	10.1002/anie.201908960	IC
21274	21274	Cn1ccnc1C(=O)[C@@H]([C@H](C=C)/C=C/c2ccc(F)cc2)c3ccccc3	5.805	1.0	0.05	10.1002/anie.201908960	IC
21277	21277	CC(C)(C)[Si](C)(C)Oc1ccc2ccc(O)c([C@@H](c3ccccc3)c4ccc(O)cc4)c2c1	6.43	1.0	0.05	10.1039/C6OB00125D	IC
21278	21278	CC(C)(C)[Si](C)(C)Oc1ccc2ccc(O)c([C@H](c3ccccc3)c4ccc(O)cc4)c2c1	5.83	1.0	0.05	10.1039/C6OB00125D	IC
21319	21319	CC(C)(C)OC(=O)[C@]1(CCCc2ccccc2C1=O)C(C)(C)C=C	8.5	1.0	0.01	10.1021/acs.orglett.8b04030	IC
21320	21320	CC(C)(C)OC(=O)[C@@]1(CCCc2ccccc2C1=O)C(C)(C)C=C	5.9	1.0	0.01	10.1021/acs.orglett.8b04030	IC
21323	21323	CN1C(=O)[C@@](O)(c2ccccc12)C(C)(C)C=C	7.762	1.0	0.2	10.1021/acs.orglett.1c03101	IC
21324	21324	CN1C(=O)[C@](O)(c2ccccc12)C(C)(C)C=C	5.901	1.0	0.2	10.1021/acs.orglett.1c03101	IC
21334	21334	OC(=O)[C@H]([C@H](C=C)\C=C\c1ccccc1)c2ccccc2	9.201	1.0	0.1	10.1002/anie.201908960	IC
21335	21335	OC(=O)[C@@H]([C@H](C=C)\C=C\c1ccccc1)c2ccccc2	5.93	1.0	0.1	10.1002/anie.201908960	IC
21369	21369	CCOC(=O)[C@@]1([C@@H](N[C@@H]([C@H]1c2ccccc2)C(=O)OC)c3ccc(cc3)c4ccccc4)C(F)(F)F	39.7	0.5	0.05	10.1021/acscatal.6b03015	IC
21386	21386	CC(=C)C[C@@]1(C)CN(Cc2ccccc2)C(=O)c3ccccc13	46.1	0.8	0.05	10.1021/acs.orglett.1c00974	IC
21387	21387	CC(=C)C[C@]1(C)CN(Cc2ccccc2)C(=O)c3ccccc13	50.6	0.8	0.05	10.1021/acs.orglett.1c00974	IC
21393	21393	Cc1cc(C)c(c(C)c1)[P@](=O)(CC(=C)C(=O)OCc2ccccc2)c3ccccc3	43.7	0.8	0.3	10.1039/D0SC04041J	IC
21394	21394	Cc1cc(C)c(c(C)c1)[P@@](=O)(CC(=C)C(=O)OCc2ccccc2)c3ccccc3	50.7	0.8	0.3	10.1039/D0SC04041J	IC
21402	21402	COc1ccc(cc1)[S](=O)(=O)N2N=C(C[C@@]2(C)c3ccccc3)c4ccc5oc6ccccc6c5c4	36.99	1.0	0.4	10.1038/s41929/020/0460/y	IC
21403	21403	COc1ccc(cc1)[S](=O)(=O)N2N=C(C[C@]2(C)c3ccccc3)c4ccc5oc6ccccc6c5c4	50.81	1.0	0.4	10.1038/s41929/020/0460/y	IC
21438	21438	C[C@@H]1CCC(=O)O[C@H]1CCc2ccccc2	48.5	1.0	0.1	10.1002/chem.201801197	IC
21536	21536	CC(=C)C[C@H]1CCON1C(=O)OC(C)(C)C	50.35	0.8	0.03	10.1039/D1SC01337H	IC
21537	21537	CC(=C)C[C@@H]1CCON1C(=O)OC(C)(C)C	53.314	0.8	0.03	10.1039/D1SC01337H	IC
21556	21556	CCCCCC/C=C/C=C/C[C@]1(Cc2cccc(Br)c2)SC(=NC1=O)c3ccccc3	56.947	1.0	0.01	10.1021/acs.orglett.8b01697	IC
21557	21557	CCCCCC/C=C/C=C/C[C@@]1(Cc2cccc(Br)c2)SC(=NC1=O)c3ccccc3	54.043	1.0	0.01	10.1021/acs.orglett.8b01697	IC
21583	21583	COc1ccc(cc1)[C@@H]2[C@@H](C(=O)Oc3cc4OCOc4cc23)c5ccccc5	43.9	0.6	0.1	10.1021/acs.orglett.7b02883	IC
21648	21648	COC(=O)c1ccc(cc1)[C@@H]2OC(=O)CC[C@H]2C	67.7	1.0	0.3	10.1002/chem.201801197	IC
21669	21669	Cc1ccc(/C=C/[C@@H]([C@H](c2oc(CO)cc2)c3ccccc3)c4ccc(C)cc4)cc1	28.58	1.0	0.018	10.1021/acscatal.7b02667	IC
21678	21678	CCC1=C(C[C@H](CN(C1)[S](=O)(=O)c2ccc(cc2)[N+]([O-])=O)C=C)O[Si](c3ccccc3)(c4ccccc4)C(C)(C)C	59.66	0.5	0.05	10.1002/anie.201609608	IC
21679	21679	CCC1=C(C[C@@H](CN(C1)[S](=O)(=O)c2ccc(cc2)[N+]([O-])=O)C=C)O[Si](c3ccccc3)(c4ccccc4)C(C)(C)C	57.36	0.5	0.05	10.1002/anie.201609608	IC
21681	21681	COc1ccc(cc1)[S](=O)(=O)N2N=C(C[C@@]2(C)c3ccccc3)c4ccc(cc4)n5cccn5	45.76	1.0	0.5	10.1038/s41929/020/0460/y	IC
21682	21682	COc1ccc(cc1)[S](=O)(=O)N2N=C(C[C@]2(C)c3ccccc3)c4ccc(cc4)n5cccn5	57.48	1.0	0.5	10.1038/s41929/020/0460/y	IC
21693	21693	CCOC(=O)[C@@]1([C@@H](N[C@@H]([C@H]1c2ccccc2)C(=O)OC)c3ccc4ccccc4c3)C(F)(F)F	62.0	0.5	0.02	10.1021/acscatal.6b03015	IC
21738	21738	CC(=O)NN[C@H](/C=C/c1cccc(Cl)c1)c2ccccc2	45.3	0.5	0.1	10.1002/chem.201605579	IC
21739	21739	CC(=O)NN[C@@H](/C=C/c1cccc(Cl)c1)c2ccccc2	59.3	0.5	0.1	10.1002/chem.201605579	IC
21783	21783	CCc1ccc(cc1)[S](=O)(=O)N\N=C(C[C@](C)(B2OC(C)(C)C(C)(C)O2)C(F)(F)F)/C3CCCCC3	9.1	0.8	0.1	10.1021/acscatal.8b02543	IC
21784	21784	CCc1ccc(cc1)[S](=O)(=O)N\N=C(C[C@@](C)(B2OC(C)(C)C(C)(C)O2)C(F)(F)F)/C3CCCCC3	6.0	0.8	0.1	10.1021/acscatal.8b02543	IC
21806	21806	CC(C)(C)OC(=O)[C@]12CC(=N[C@H]1C=CC=C2)c3cccc(F)c3	7.596	1.0	0.05	10.31635/ccschem.021.202000671	IC
21807	21807	CC(C)(C)OC(=O)[C@@]12CC(=N[C@H]1C=CC=C2)c3cccc(F)c3	6.062	1.0	0.05	10.31635/ccschem.021.202000671	IC
21847	21847	N1[C@@H](c2ccccc2)c3cccn3c4ccccc14	6.8	0.7	0.3	10.1002/adsc.201701450	IC
21848	21848	N1[C@H](c2ccccc2)c3cccn3c4ccccc14	6.1	0.7	0.3	10.1002/adsc.201701450	IC
21878	21878	C[C@@H]1C[C@H]2[C@H](C(=O)c3ccccc3C2=O)C4=C1O[Si](c5ccccc5)(c6ccccc6)c7ccccc47	9.18	1.0	0.1	10.1021/ja3007148	IC
21902	21902	CC(C)(C)OC(=O)[C@]12CC(=N[C@H]1C=CC=C2)c3ccccc3	9.591	1.0	0.1	10.31635/ccschem.021.202000671	IC
21903	21903	CC(C)(C)OC(=O)[C@@]12CC(=N[C@H]1C=CC=C2)c3ccccc3	6.185	1.0	0.1	10.31635/ccschem.021.202000671	IC
21904	21904	CC(C)(C)OC(=O)C(C)(C)C[C@@H](C#Cc1ccccc1Cl)c2ccccc2	4.31	1.0	0.01	10.1021/jacs.0c03130	IC
21905	21905	CC(C)(C)OC(=O)C(C)(C)C[C@H](C#Cc1ccccc1Cl)c2ccccc2	6.19	1.0	0.01	10.1021/jacs.0c03130	IC
21922	21922	CC(C)CCC(=O)[C@@](CCC(C)C)(c1ccccc1)c2ccc(O)cc2	5.6	1.0	0.05	10.1021/jacs.9b07514	IC
21923	21923	CC(C)CCC(=O)[C@](CCC(C)C)(c1ccccc1)c2ccc(O)cc2	6.2	1.0	0.05	10.1021/jacs.9b07514	IC
21928	21928	COc1cccc(c1)[C@H](c2ccc(O)cc2)c3c(O)ccc4ccccc34	6.64	1.0	0.1	10.1039/C6OB00125D	IC
21929	21929	COc1cccc(c1)[C@@H](c2ccc(O)cc2)c3c(O)ccc4ccccc34	6.2	1.0	0.1	10.1039/C6OB00125D	IC
21955	21955	COc1ccc2c(ccc(O)c2[C@@H](c3ccccc3)c4ccc(O)cc4)c1	7.6	1.0	0.1	10.1039/C6OB00125D	IC
21956	21956	COc1ccc2c(ccc(O)c2[C@H](c3ccccc3)c4ccc(O)cc4)c1	6.22	1.0	0.1	10.1039/C6OB00125D	IC
21957	21957	COC(=O)[C@]12CC(=N[C@H]1C=CC=C2)c3ccccc3	9.243	1.0	0.3	10.31635/ccschem.021.202000671	IC
21958	21958	COC(=O)[C@@]12CC(=N[C@H]1C=CC=C2)c3ccccc3	6.225	1.0	0.3	10.31635/ccschem.021.202000671	IC
21965	21965	CC(C)(C)N1[C@@H](CC=C)[C@@H](N(C1=O)C(C)(C)C)c2ccccc2	5.67	1.0	0.05	10.1021/jacs.7b12628	IC
21980	21980	CN1CCc2c([nH]c3ccccc23)[C@H]1c4ccc(C)cc4	11.3	0.7	0.3	10.1039/C7QO00060J	IC
21981	21981	CN1CCc2c([nH]c3ccccc23)[C@@H]1c4ccc(C)cc4	6.3	0.7	0.3	10.1039/C7QO00060J	IC
22045	22045	CC(C)C1=CC(=O)[C@@]2(C)CC(=CC=C2C1=O)c3ccccc3	6.84	1.0	0.3	10.1021/acs.orglett.5b02653	IC
22046	22046	CC(C)C1=CC(=O)[C@]2(C)CC(=CC=C2C1=O)c3ccccc3	6.35	1.0	0.3	10.1021/acs.orglett.5b02653	IC
22072	22072	CCCCC(=O)O\C(c1ccccc1)=C\2[C@H]([C@H](CC)C=C2c3ccccc3)c4ccc(C)cc4	7.0	0.7	0.005	10.1002/anie.201408604	IC
22073	22073	CCCCC(=O)O\C(c1ccccc1)=C\2[C@@H]([C@H](CC)C=C2c3ccccc3)c4ccc(C)cc4	6.4	0.7	0.005	10.1002/anie.201408604	IC
22128	22128	C1CCC(CC1)C2=N[C@H]3C=CC=C[C@]3(C2)c4ccccc4	7.041	1.0	0.05	10.31635/ccschem.021.202000671	IC
22129	22129	C1CCC(CC1)C2=N[C@@H]3C=CC=C[C@]3(C2)c4ccccc4	6.491	1.0	0.05	10.31635/ccschem.021.202000671	IC
22176	22176	Cc1ccc(cc1)C2=N[C@H]3C=CC=C[C@]3(C2)C(=O)OC(C)(C)C	12.279	1.0	0.1	10.31635/ccschem.021.202000671	IC
22177	22177	Cc1ccc(cc1)C2=N[C@@H]3C=CC=C[C@]3(C2)C(=O)OC(C)(C)C	6.531	1.0	0.1	10.31635/ccschem.021.202000671	IC
22181	22181	CC(C)(C)OC(=O)[C@]12CC(=N[C@H]1C=CC=C2)c3sccc3	11.316	1.0	0.2	10.31635/ccschem.021.202000671	IC
22182	22182	CC(C)(C)OC(=O)[C@@]12CC(=N[C@H]1C=CC=C2)c3sccc3	6.56	1.0	0.2	10.31635/ccschem.021.202000671	IC
22202	22202	CC(C)(C)OC(=O)C(C)(C)C[C@@H](C#Cc1ccc(cc1)c2ccccc2)c3ccccc3	4.94	1.0	0.01	10.1021/jacs.0c03130	IC
22203	22203	CC(C)(C)OC(=O)C(C)(C)C[C@H](C#Cc1ccc(cc1)c2ccccc2)c3ccccc3	6.59	1.0	0.01	10.1021/jacs.0c03130	IC
22224	22224	CC(C)(C)C(=O)OC[C@]1(CCSC1)c2ccc(Cl)cc2	7.2	1.0	0.01	10.1002/anie.201910917	IC
22225	22225	CC(C)(C)C(=O)OC[C@@]1(CCSC1)c2ccc(Cl)cc2	6.6	1.0	0.01	10.1002/anie.201910917	IC
22226	22226	CC(C)(C)C(=O)OC[C@]1(CCSC1)c2ccccc2	7.4	1.0	0.02	10.1002/anie.201910917	IC
22227	22227	CC(C)(C)C(=O)OC[C@@]1(CCSC1)c2ccccc2	6.6	1.0	0.02	10.1002/anie.201910917	IC
22253	22253	CCCC[C@@H]1C[C@H]2[C@H](C(=O)c3ccccc3C2=O)C4=C1O[Si](c5ccccc5)(c6ccccc6)c7ccccc47	12.63	1.0	0.1	10.1021/ja3007148	IC
22264	22264	Cc1ccc(cc1)C#C[C@H](CC(C)(C)C(=O)OC(C)(C)C)c2ccccc2	4.45	1.0	0.01	10.1021/jacs.0c03130	IC
22265	22265	Cc1ccc(cc1)C#C[C@@H](CC(C)(C)C(=O)OC(C)(C)C)c2ccccc2	6.67	1.0	0.01	10.1021/jacs.0c03130	IC
22278	22278	COc1ccc(cc1)[C@H]2N(C)CCc3c2[nH]c4ccccc34	12.2	0.8	0.3	10.1039/C7QO00060J	IC
22279	22279	COc1ccc(cc1)[C@@H]2N(C)CCc3c2[nH]c4ccccc34	6.7	0.8	0.3	10.1039/C7QO00060J	IC
22290	22290	CC(C)(C)[Si](C)(C)O[C@@H]1CCCC[C@H]1S	5.9	1.0	0.05	10.1021/ol402797v	IC
22310	22310	O=C(Nc1ccc(cc1)[C@@H](n2c3ccccc3c(c4ccccc4)c2c5ccccc5)c6ccc7OCCOc7c6)C89CC%10CC(CC(C%10)C8)C9	7.8	1.0	0.2	10.1002/anie.201701947	IC
22311	22311	O=C(Nc1ccc(cc1)[C@H](n2c3ccccc3c(c4ccccc4)c2c5ccccc5)c6ccc7OCCOc7c6)C89CC%10CC(CC(C%10)C8)C9	6.7	1.0	0.2	10.1002/anie.201701947	IC
22352	22352	O[C@@H]([C@@H](Br)C(=O)c1ccccc1)c2cccc(Cl)c2	6.1	1.0	0.1	10.1002/adsc.202000080	IC
22371	22371	C[C@H](N1CCc2ccccc12)C(=O)c3ccc(Br)cc3	7.7	1.0	0.01	10.1021/jacs.0c07210	IC
22372	22372	C[C@@H](N1CCc2ccccc12)C(=O)c3ccc(Br)cc3	6.8	1.0	0.01	10.1021/jacs.0c07210	IC
22374	22374	O=C(OCc1ccccc1)[C@@H](Oc2ccc3ccccc3c2)c4ccccc4	7.7	1.0	0.05	10.1002/anie.201504483	IC
22375	22375	O=C(OCc1ccccc1)[C@H](Oc2ccc3ccccc3c2)c4ccccc4	6.8	1.0	0.05	10.1002/anie.201504483	IC
22389	22389	CC(C)c1cc(C(C)C)c(C(=S)N2CCCCC[C@@H]2c3ccccc3)c(c1)C(C)C	7.35	0.7	0.03	10.1002/anie.201812426	IC
22390	22390	CC(C)c1cc(C(C)C)c(C(=S)N2CCCCC[C@H]2c3ccccc3)c(c1)C(C)C	6.82	0.7	0.03	10.1002/anie.201812426	IC
22441	22441	Cc1ccccc1[P@@](=O)(\C=C\c2cc(cc(c2)C(C)(C)C)C(C)(C)C)C(C)(C)C	6.1	1.0	0.2	10.1039/D1QO01819A	IC
22442	22442	Cc1ccccc1[P@](=O)(\C=C\c2cc(cc(c2)C(C)(C)C)C(C)(C)C)C(C)(C)C	6.9	1.0	0.2	10.1039/D1QO01819A	IC
22461	22461	O=C(OCc1ccccc1)[C@H](Oc2ccc3ccccc3c2)c4ccccc4	7.8	1.0	0.05	10.1021/acs.organomet.9b00219	IC
22462	22462	O=C(OCc1ccccc1)[C@@H](Oc2ccc3ccccc3c2)c4ccccc4	6.9	1.0	0.05	10.1021/acs.organomet.9b00219	IC
22477	22477	CC(C)(C)OC(=O)[C@]12CC(=N[C@H]1C=CC=C2)c3ccc4ccccc4c3	10.171	1.0	0.1	10.31635/ccschem.021.202000671	IC
22478	22478	CC(C)(C)OC(=O)[C@@]12CC(=N[C@H]1C=CC=C2)c3ccc4ccccc4c3	6.916	1.0	0.1	10.31635/ccschem.021.202000671	IC
22506	22506	Cc1ccc(cc1)[S](=O)(=O)N2[C@H](O)C[C@H](N2[S](=O)(=O)c3ccc(C)cc3)c4ccccc4	72.3	0.5	0.25	10.1002/anie.201606571	IC
22507	22507	Cc1ccc(cc1)[S](=O)(=O)N2[C@@H](O)C[C@H](N2[S](=O)(=O)c3ccc(C)cc3)c4ccccc4	60.0	0.5	0.25	10.1002/anie.201606571	IC
22574	22574	Cc1ccc(cc1)[S](=O)(=O)N[C@H](c2ccc(cc2)C(C)(C)C)[Si](C)(C)C(C)(C)C	59.0	0.6	0.03	10.1021/acs.orglett.8b04073	IC
22575	22575	Cc1ccc(cc1)[S](=O)(=O)N[C@@H](c2ccc(cc2)C(C)(C)C)[Si](C)(C)C(C)(C)C	63.3	0.6	0.03	10.1021/acs.orglett.8b04073	IC
22588	22588	COC(=O)[C@H](CN(Cc1ccccc1)Cc2ccccc2)Cc3ccc(cc3)[N+]([O-])=O	54.8	0.5	0.02	10.1002/anie.201412132	IC
22589	22589	COC(=O)[C@@H](CN(Cc1ccccc1)Cc2ccccc2)Cc3ccc(cc3)[N+]([O-])=O	64.1	0.5	0.02	10.1002/anie.201412132	IC
22599	22599	C[C@]1(CC(=NN1[S](=O)(=O)c2ccc(cc2)[N+]([O-])=O)c3ccccc3)c4ccccc4	22.01	1.0	0.5	10.1038/s41929/020/0460/y	IC
22600	22600	C[C@@]1(CC(=NN1[S](=O)(=O)c2ccc(cc2)[N+]([O-])=O)c3ccccc3)c4ccccc4	64.51	1.0	0.5	10.1038/s41929/020/0460/y	IC
22688	22688	C1CC[C@@H]2[C@H](C1)Nc3ccccc23	12.5	0.9	0.01	10.1007/s11426/021/1049/9	IC
22701	22701	Oc1ccc(cc1)[C@H](c2ccccc2)c3ccc4ccccc4c3O	6.38	1.0	0.1	10.1039/C6OB00125D	IC
22702	22702	Oc1ccc(cc1)[C@@H](c2ccccc2)c3ccc4ccccc4c3O	7.0	1.0	0.1	10.1039/C6OB00125D	IC
22759	22759	COC(=O)CC[C@H]1[C@@H](N(C(=O)N1C(C)(C)C)C(C)(C)C)c2ccccc2	6.12	1.0	0.15	10.1021/jacs.7b12628	IC
22771	22771	O[C@@H]([C@@H](Br)C(=O)c1ccc(Cl)cc1)c2ccccc2	5.6	1.0	0.1	10.1002/adsc.202000080	IC
22779	22779	Clc1ccccc1[C@@H](Oc2ccccc2)C(=O)OCc3ccccc3	7.6	0.7	0.1	10.1021/acs.organomet.9b00219	IC
22780	22780	Clc1ccccc1[C@H](Oc2ccccc2)C(=O)OCc3ccccc3	7.1	0.7	0.1	10.1021/acs.organomet.9b00219	IC
22781	22781	Cc1ccc2O[C@](OC(=O)c2c1)(c3cccc(c3)C(F)(F)F)C(F)(F)F	7.7	0.6	0.01	10.1038/ncomms15598	IC
22782	22782	Cc1ccc2O[C@@](OC(=O)c2c1)(c3cccc(c3)C(F)(F)F)C(F)(F)F	7.1	0.6	0.01	10.1038/ncomms15598	IC
22824	22824	Clc1ccc(cc1)[C@H]2CC3=C([C@@H]4[C@H]2C(=O)c5ccccc5C4=O)c6ccccc6[Si](O3)(c7ccccc7)c8ccccc8	5.88	1.0	0.1	10.1021/ja3007148	IC
22829	22829	C[C@]1(CBr)CC(CN1[S](=O)(=O)c2ccccc2)(c3ccccc3)c4ccccc4	7.94	1.0	0.3	10.1002/anie.201705066	IC
22830	22830	C[C@@]1(CBr)CC(CN1[S](=O)(=O)c2ccccc2)(c3ccccc3)c4ccccc4	7.15	1.0	0.3	10.1002/anie.201705066	IC
22835	22835	Clc1ccc(COC[C@@H](C(=O)c2ccccc2)c3ccccc3)cc1	7.97	1.0	0.03	10.1002/anie.201903007	IC
22836	22836	Clc1ccc(COC[C@H](C(=O)c2ccccc2)c3ccccc3)cc1	7.16	1.0	0.03	10.1002/anie.201903007	IC
22841	22841	Cn1ccnc1C(=O)[C@H]([C@H](C=C)c2ccccc2)c3ccccc3	11.538	1.0	0.05	10.1002/anie.201908960	IC
22842	22842	Cn1ccnc1C(=O)[C@@H]([C@H](C=C)c2ccccc2)c3ccccc3	7.185	1.0	0.05	10.1002/anie.201908960	IC
22864	22864	O[C@@H]([C@@H](Br)C(=O)c1cccc(Cl)c1)c2ccccc2	5.7	1.0	0.1	10.1002/adsc.202000080	IC
22876	22876	CSc1ccc(cc1)[C@@]2(CCSC2)COC(=O)C(C)(C)C	8.0	1.0	0.05	10.1002/anie.201910917	IC
22877	22877	CSc1ccc(cc1)[C@]2(CCSC2)COC(=O)C(C)(C)C	7.2	1.0	0.05	10.1002/anie.201910917	IC
22892	22892	COC(=O)[C@H](CC(=O)c1ccccc1C)c2ccccc2	8.9	1.0	0.15	10.1002/anie.201612208	IC
22893	22893	COC(=O)[C@@H](CC(=O)c1ccccc1C)c2ccccc2	7.2	1.0	0.15	10.1002/anie.201612208	IC
22917	22917	CC(C)(C)N1[C@H](CCc2ccccc2)C(=O)N(C1=O)C(C)(C)C	19.0	1.0	0.01	10.1021/jacs.7b12628	IC
22918	22918	CC(C)(C)N1[C@@H](CCc2ccccc2)C(=O)N(C1=O)C(C)(C)C	7.24	1.0	0.01	10.1021/jacs.7b12628	IC
22934	22934	CC(=O)OCC#C[C@H](CC(C)(C)C(=O)OC(C)(C)C)c1ccccc1	7.77	1.0	0.02	10.1021/jacs.0c03130	IC
22935	22935	CC(=O)OCC#C[C@@H](CC(C)(C)C(=O)OC(C)(C)C)c1ccccc1	7.28	1.0	0.02	10.1021/jacs.0c03130	IC
22936	22936	C1CC[C@H]2Nc3ccccc3[C@H]2CC1	10.1	1.0	0.01	10.1007/s11426/021/1049/9	IC
22937	22937	C1CC[C@@H]2Nc3ccccc3[C@H]2CC1	7.3	1.0	0.01	10.1007/s11426/021/1049/9	IC
22953	22953	Cc1ccc(cc1)[C@H]2CC3=C([C@@H]4[C@H]2C(=O)c5ccccc5C4=O)c6ccccc6[Si](O3)(c7ccccc7)c8ccccc8	5.92	1.0	0.1	10.1021/ja3007148	IC
22988	22988	COC(=O)[C@H](CC(=O)c1cccc(F)c1)c2ccccc2	7.79	1.0	0.15	10.1002/anie.201612208	IC
22989	22989	COC(=O)[C@@H](CC(=O)c1cccc(F)c1)c2ccccc2	7.31	1.0	0.15	10.1002/anie.201612208	IC
22993	22993	CCOC(=O)C(=C\c1ccccc1)/[P@@](=O)(C(C)C)c2ccccc2C	21.55	1.0	0.25	10.1002/anie.202009358	IC
22994	22994	CCOC(=O)C(=C\c1ccccc1)/[P@](=O)(C(C)C)c2ccccc2C	7.32	1.0	0.25	10.1002/anie.202009358	IC
22995	22995	Clc1ccc2c(c1)[Si](OC3=C2[C@@H]4[C@H]([C@H](C3)c5ccccc5)C(=O)c6ccccc6C4=O)(c7ccccc7)c8ccccc8	6.01	1.0	0.1	10.1021/ja3007148	IC
22998	22998	CN1C(=O)[C@@](NC(=O)OC(C)(C)C)([C@@H]2CN(CCC2=O)C(=O)OC(C)(C)C)c3ccccc13	4.77	1.5	0.1	10.1021/acs.orglett.0c03305	IC
23016	23016	Cc1cccc(c1)[C@H]2CC3=C([C@@H]4[C@H]2C(=O)c5ccccc5C4=O)c6ccc(Cl)cc6[Si](O3)(c7ccccc7)c8ccccc8	6.12	1.0	0.1	10.1021/ja3007148	IC
23019	23019	CC(C)N(C(C)C)C(=S)[C@@H](C)Cc1ccc(cc1)C(F)(F)F	7.04	0.7	0.03	10.1002/anie.202004485	IC
23020	23020	CC(C)N(C(C)C)C(=S)[C@H](C)Cc1ccc(cc1)C(F)(F)F	7.38	0.7	0.03	10.1002/anie.202004485	IC
23042	23042	CCCCO[C@H](c1ccc(cc1)c2ccccc2)c3ccccc3O[S](=O)(=O)C(F)(F)F	7.7	1.0	0.005	10.1021/acs.orglett.5b03072	IC
23043	23043	CCCCO[C@@H](c1ccc(cc1)c2ccccc2)c3ccccc3O[S](=O)(=O)C(F)(F)F	7.4	1.0	0.005	10.1021/acs.orglett.5b03072	IC
23046	23046	COc1ccc(cc1)[C@@]2(CCSC2)COC(=O)C(C)(C)C	8.2	1.0	0.05	10.1002/anie.201910917	IC
23047	23047	COc1ccc(cc1)[C@]2(CCSC2)COC(=O)C(C)(C)C	7.4	1.0	0.05	10.1002/anie.201910917	IC
23061	23061	CCC[C@@H](Cc1ccccc1)C(=S)N(C(C)C)C(C)C	9.98	1.0	0.01	10.1002/anie.202004485	IC
23062	23062	CCC[C@H](Cc1ccccc1)C(=S)N(C(C)C)C(C)C	7.4	1.0	0.01	10.1002/anie.202004485	IC
23078	23078	Cc1ccccc1C2=N[C@H]3C=CC=C[C@]3(C2)C(=O)OC(C)(C)C	8.725	1.0	0.05	10.31635/ccschem.021.202000671	IC
23079	23079	Cc1ccccc1C2=N[C@@H]3C=CC=C[C@]3(C2)C(=O)OC(C)(C)C	7.443	1.0	0.05	10.31635/ccschem.021.202000671	IC
23080	23080	CCOc1ccc(cc1)[C@H]2[C@@H]([C@H](N3CCCN23)c4ccc(Cl)cc4)C(=O)c5ccccc5	8.13	1.0	0.05	10.1021/acs.orglett.9b04007	IC
23093	23093	Cn1ccnc1C(=O)[C@H]([C@H](C=C)c2ccc(C)cc2)c3ccccc3	10.791	0.7	0.1	10.1002/anie.201908960	IC
23094	23094	Cn1ccnc1C(=O)[C@@H]([C@H](C=C)c2ccc(C)cc2)c3ccccc3	7.484	0.7	0.1	10.1002/anie.201908960	IC
23102	23102	CN1CCN([C@H](C1)c2ccccc2)C(=O)OC(C)(C)C	12.5	0.8	0.1	10.1021/acs.orglett.6b01190	IC
23103	23103	CN1CCN([C@@H](C1)c2ccccc2)C(=O)OC(C)(C)C	7.5	0.8	0.1	10.1021/acs.orglett.6b01190	IC
23111	23111	O[C@@H]([C@@H](Br)C(=O)c1ccc(F)cc1)c2ccccc2	6.1	1.0	0.1	10.1002/adsc.202000080	IC
23112	23112	Cc1ccccc1[C@@H](O)[C@@H](Br)C(=O)c2ccccc2	6.3	1.0	0.1	10.1002/adsc.202000080	IC
23115	23115	C[C@H](Nc1ccc(cc1)C(F)(F)F)C(=O)c2ccc(Br)cc2	6.9	1.0	0.03	10.1021/jacs.0c07210	IC
23116	23116	C[C@@H](Nc1ccc(cc1)C(F)(F)F)C(=O)c2ccc(Br)cc2	7.5	1.0	0.03	10.1021/jacs.0c07210	IC
23119	23119	FC(F)(F)[C@@]1(OC(=O)c2ccccc2O1)c3ccccc3	7.8	0.6	0.05	10.1038/ncomms15598	IC
23120	23120	FC(F)(F)[C@]1(OC(=O)c2ccccc2O1)c3ccccc3	7.5	0.6	0.05	10.1038/ncomms15598	IC
23125	23125	FC(F)(F)[C@@]1(OC(=O)c2cc(Cl)ccc2O1)c3ccccc3	8.3	0.6	0.01	10.1038/ncomms15598	IC
23126	23126	FC(F)(F)[C@]1(OC(=O)c2cc(Cl)ccc2O1)c3ccccc3	7.5	0.6	0.01	10.1038/ncomms15598	IC
23146	23146	Brc1ccc(COC[C@@H](C(=O)c2ccccc2)c3ccccc3)cc1	8.42	1.0	0.03	10.1002/anie.201903007	IC
23147	23147	Brc1ccc(COC[C@H](C(=O)c2ccccc2)c3ccccc3)cc1	7.51	1.0	0.03	10.1002/anie.201903007	IC
23159	23159	Fc1ccc(COC[C@@H](C(=O)c2ccccc2)c3ccccc3)cc1	8.52	1.0	0.03	10.1002/anie.201903007	IC
23160	23160	Fc1ccc(COC[C@H](C(=O)c2ccccc2)c3ccccc3)cc1	7.54	1.0	0.03	10.1002/anie.201903007	IC
23193	23193	CC(C)OC(=O)[C@]12CC(=N[C@H]1C=CC=C2)c3ccccc3	15.582	1.0	0.1	10.31635/ccschem.021.202000671	IC
23194	23194	CC(C)OC(=O)[C@@]12CC(=N[C@H]1C=CC=C2)c3ccccc3	7.579	1.0	0.1	10.31635/ccschem.021.202000671	IC
23236	23236	Cc1ccc2O[C@](OC(=O)c2c1)(c3ccccc3)C(F)(F)F	8.2	0.6	0.05	10.1038/ncomms15598	IC
23237	23237	Cc1ccc2O[C@@](OC(=O)c2c1)(c3ccccc3)C(F)(F)F	7.6	0.6	0.05	10.1038/ncomms15598	IC
23256	23256	CC1(C)OB(OC1(C)C)[C@@](C)(CC(=O)C2CC2)C(F)(F)F	8.9	0.8	0.1	10.1021/acscatal.8b02543	IC
23257	23257	CC1(C)OB(OC1(C)C)[C@](C)(CC(=O)C2CC2)C(F)(F)F	7.6	0.8	0.1	10.1021/acscatal.8b02543	IC
23273	23273	O=C1[C@H]2[C@H](CC3=C([C@H]2C(=O)c4ccccc14)c5ccccc5[Si](O3)(c6ccccc6)c7ccccc7)c8ccccc8	6.32	1.0	0.1	10.1021/ja3007148	IC
23274	23274	COC(=O)[C@H](CC(=O)c1cccc(Cl)c1)c2ccccc2	8.36	1.0	0.15	10.1002/anie.201612208	IC
23275	23275	COC(=O)[C@@H](CC(=O)c1cccc(Cl)c1)c2ccccc2	7.62	1.0	0.15	10.1002/anie.201612208	IC
23298	23298	CC(C)(C)OC(=O)C(C)(C)C[C@@H](C#Cc1ccc(Cl)cc1)c2ccccc2	5.88	1.0	0.007	10.1021/jacs.0c03130	IC
23299	23299	CC(C)(C)OC(=O)C(C)(C)C[C@H](C#Cc1ccc(Cl)cc1)c2ccccc2	7.66	1.0	0.007	10.1021/jacs.0c03130	IC
23326	23326	Fc1ccc(cc1)[C@H]2CC3=C([C@@H]4[C@H]2C(=O)c5ccccc5C4=O)c6ccccc6[Si](O3)(c7ccccc7)c8ccccc8	6.05	1.0	0.1	10.1021/ja3007148	IC
23339	23339	Cc1cc(C)cc(OC[C@]2(C)COc3ccccc23)c1	7.4	0.5	0.05	10.1002/anie.201806372	IC
23340	23340	Cc1cc(C)cc(OC[C@@]2(C)COc3ccccc23)c1	7.7	0.5	0.05	10.1002/anie.201806372	IC
23341	23341	Cc1ccc2O[C@](OC(=O)c2c1)(c3ccc(Br)cc3)C(F)(F)F	8.1	0.6	0.02	10.1038/ncomms15598	IC
23342	23342	Cc1ccc2O[C@@](OC(=O)c2c1)(c3ccc(Br)cc3)C(F)(F)F	7.7	0.6	0.02	10.1038/ncomms15598	IC
23343	23343	Cc1ccc2O[C@](OC(=O)c2c1)(c3cccc(Br)c3)C(F)(F)F	8.3	0.6	0.02	10.1038/ncomms15598	IC
23344	23344	Cc1ccc2O[C@@](OC(=O)c2c1)(c3cccc(Br)c3)C(F)(F)F	7.7	0.6	0.02	10.1038/ncomms15598	IC
23345	23345	Cc1cc(C)c2C(=O)O[C@@](Oc2c1)(c3ccccc3)C(F)(F)F	8.3	0.6	0.05	10.1038/ncomms15598	IC
23346	23346	Cc1cc(C)c2C(=O)O[C@](Oc2c1)(c3ccccc3)C(F)(F)F	7.7	0.6	0.05	10.1038/ncomms15598	IC
23350	23350	CC(C)(C)C(=O)OC[C@]1(CCSC1)c2ccc3ccccc3c2	8.6	1.0	0.02	10.1002/anie.201910917	IC
23351	23351	CC(C)(C)C(=O)OC[C@@]1(CCSC1)c2ccc3ccccc3c2	7.7	1.0	0.02	10.1002/anie.201910917	IC
23356	23356	COC(=O)[C@H](CC(=O)c1ccc(Cl)cc1)c2ccccc2	9.16	1.0	0.15	10.1002/anie.201612208	IC
23357	23357	COC(=O)[C@@H](CC(=O)c1ccc(Cl)cc1)c2ccccc2	7.7	1.0	0.15	10.1002/anie.201612208	IC
23358	23358	FC(F)(F)[S](=O)(=O)Oc1ccc(cc1)[C@@]2(CCCCC2=O)c3ccc(Cl)cc3	9.2	1.0	0.01	10.1021/jacs.9b07514	IC
23359	23359	FC(F)(F)[S](=O)(=O)Oc1ccc(cc1)[C@]2(CCCCC2=O)c3ccc(Cl)cc3	7.7	1.0	0.01	10.1021/jacs.9b07514	IC
23372	23372	CCOc1ccc(cc1)[C@H]2[C@@H]([C@H](N3CCCN23)c4ccc(Br)cc4)C(=O)c5ccccc5	8.33	1.0	0.05	10.1021/acs.orglett.9b04007	IC
23377	23377	CCOc1ccc(cc1)[C@H]2[C@@H]([C@H](N3CCCN23)c4ccc(F)cc4)C(=O)c5ccccc5	8.64	1.0	0.05	10.1021/acs.orglett.9b04007	IC
23385	23385	CC1=C(C)C(=O)[C@@]2(C)CC(=CC=C2C1=O)c3ccccc3	8.37	1.0	0.3	10.1021/acs.orglett.5b02653	IC
23386	23386	CC1=C(C)C(=O)[C@]2(C)CC(=CC=C2C1=O)c3ccccc3	7.73	1.0	0.3	10.1021/acs.orglett.5b02653	IC
23395	23395	CC(C)(C)N1[C@@H](CN(Cc2ccccc2)C1=O)\C=C\c3ccccc3	9.464	0.5	0.15	10.1021/acs.orglett.8b00870	IC
23396	23396	CC(C)(C)N1[C@H](CN(Cc2ccccc2)C1=O)\C=C\c3ccccc3	7.755	0.5	0.15	10.1021/acs.orglett.8b00870	IC
23484	23484	CCCCC[C@@H](Cc1ccccc1)C(=S)N(C(C)C)C(C)C	10.97	1.0	0.01	10.1002/anie.202004485	IC
23485	23485	CCCCC[C@H](Cc1ccccc1)C(=S)N(C(C)C)C(C)C	7.85	1.0	0.01	10.1002/anie.202004485	IC
23491	23491	CC(C)N(C(C)C)C(=S)[C@@H](CC1CCCC1)Cc2ccccc2	12.3	1.0	0.01	10.1002/anie.202004485	IC
23492	23492	CC(C)N(C(C)C)C(=S)[C@H](CC1CCCC1)Cc2ccccc2	7.87	1.0	0.01	10.1002/anie.202004485	IC
23524	23524	Oc1ccccc1[C@H](Sc2ccccc2)c3ccccc3	6.1	1.0	0.03	10.1055/s/0035/1560546	IC
23525	23525	Oc1ccccc1[C@@H](Sc2ccccc2)c3ccccc3	7.9	1.0	0.03	10.1055/s/0035/1560546	IC
23541	23541	C[C@H](n1ccc2ccccc12)C(=O)c3ccc(Br)cc3	8.5	1.0	0.03	10.1021/jacs.0c07210	IC
23542	23542	C[C@@H](n1ccc2ccccc12)C(=O)c3ccc(Br)cc3	7.9	1.0	0.03	10.1021/jacs.0c07210	IC
23543	23543	Cc1c2cc(Cl)ccc2n([C@@H](c3ccccc3)c4ccc(NC(=O)C56CC7CC(CC(C7)C5)C6)cc4)c1c8ccccc8	8.5	1.0	0.1	10.1002/anie.201701947	IC
23544	23544	Cc1c2cc(Cl)ccc2n([C@H](c3ccccc3)c4ccc(NC(=O)C56CC7CC(CC(C7)C5)C6)cc4)c1c8ccccc8	7.9	1.0	0.1	10.1002/anie.201701947	IC
23547	23547	FC(F)(F)[C@@]1(OC(=O)c2cc(Br)ccc2O1)c3ccccc3	8.8	0.6	0.01	10.1038/ncomms15598	IC
23548	23548	FC(F)(F)[C@]1(OC(=O)c2cc(Br)ccc2O1)c3ccccc3	7.9	0.6	0.01	10.1038/ncomms15598	IC
23555	23555	COC(=O)[C@H](CC(=O)c1ccc(Br)cc1)c2ccccc2	9.68	1.0	0.15	10.1002/anie.201612208	IC
23556	23556	COC(=O)[C@@H](CC(=O)c1ccc(Br)cc1)c2ccccc2	7.9	1.0	0.15	10.1002/anie.201612208	IC
23574	23574	CC[C@@H](Br)[C@H]1CC(CN1[S](=O)(=O)c2ccccc2)(c3ccccc3)c4ccccc4	8.69	1.0	0.15	10.1002/anie.201705066	IC
23589	23589	COc1cccc(c1)C2=N[C@H]3C=CC=C[C@]3(C2)C(=O)OC(C)(C)C	11.246	1.0	0.1	10.31635/ccschem.021.202000671	IC
23590	23590	COc1cccc(c1)C2=N[C@@H]3C=CC=C[C@]3(C2)C(=O)OC(C)(C)C	7.954	1.0	0.1	10.31635/ccschem.021.202000671	IC
23608	23608	COC(=O)N1CC[C@]2([C@@H]1N(C)c3ccccc23)[C@@]4(CC=C)C(=O)Nc5ccccc45	20.18	1.0	0.3	10.1021/acs.orglett.1c00260	IC
23664	23664	CN1C(=O)[C@](NC(=O)OC(C)(C)C)(C(=O)\C=C\c2ccc(C)cc2)c3ccccc13	52.7	1.0	0.3	10.1021/ol501286e	IC
23665	23665	CN1C(=O)[C@@](NC(=O)OC(C)(C)C)(C(=O)\C=C\c2ccc(C)cc2)c3ccccc13	75.3	1.0	0.3	10.1021/ol501286e	IC
23666	23666	CCCCCC/C=C/C=C/C[C@]1(Cc2ccc3ccccc3c2)SC(=NC1=O)c4ccccc4	80.225	1.0	0.01	10.1021/acs.orglett.8b01697	IC
23667	23667	CCCCCC/C=C/C=C/C[C@@]1(Cc2ccc3ccccc3c2)SC(=NC1=O)c4ccccc4	75.695	1.0	0.01	10.1021/acs.orglett.8b01697	IC
23763	23763	CCCC[C@@H](Cc1ccccc1)C(=S)N(C(C)C)C(C)C	11.37	1.0	0.01	10.1002/anie.202004485	IC
23764	23764	CCCC[C@H](Cc1ccccc1)C(=S)N(C(C)C)C(C)C	8.05	1.0	0.01	10.1002/anie.202004485	IC
23773	23773	COC(=O)[C@H](CC(=O)c1ccccc1)c2ccccc2C	9.06	1.0	0.15	10.1002/anie.201612208	IC
23774	23774	COC(=O)[C@@H](CC(=O)c1ccccc1)c2ccccc2C	8.06	1.0	0.15	10.1002/anie.201612208	IC
23827	23827	O[C@@H]([C@@H](Br)C(=O)c1ccccc1)c2ccccc2Cl	6.8	1.0	0.1	10.1002/adsc.202000080	IC
23832	23832	O=C1[C@H]2[C@H](CC3=C([C@H]2C(=O)c4ccccc14)c5ccccc5[Si](O3)(c6ccccc6)c7ccccc7)c8ccc9ccccc9c8	7.19	1.0	0.1	10.1021/ja3007148	IC
23839	23839	CCOc1ccc2nc(SC[C@H](CN(Cc3ccccc3)Cc4ccc(cc4)C(C)(C)C)c5ccccc5)sc2c1	9.2	1.0	0.007	10.1002/anie.201712395	IC
23840	23840	CCOc1ccc2nc(SC[C@@H](CN(Cc3ccccc3)Cc4ccc(cc4)C(C)(C)C)c5ccccc5)sc2c1	8.1	1.0	0.007	10.1002/anie.201712395	IC
23841	23841	FC(F)(F)[C@@]1(OC(=O)c2ccc(Br)cc2O1)c3ccccc3	9.3	0.6	0.01	10.1038/ncomms15598	IC
23842	23842	FC(F)(F)[C@]1(OC(=O)c2ccc(Br)cc2O1)c3ccccc3	8.1	0.6	0.01	10.1038/ncomms15598	IC
23850	23850	CC(C)(C)[Si](C)(C)O[C@@H]1C[C@@H](C[C@H](O)C1(C)C)c2ccccc2	9.9	0.7	0.05	10.1021/acs.orglett.9b03622	IC
23857	23857	C1C(=N[C@H]2C=CC=C[C@@]12c3ccccc3)c4ccccc4	10.596	1.0	0.05	10.31635/ccschem.021.202000671	IC
23869	23869	C[C@](C\C=C\C=C)(C#C)c1ccccc1	8.648	0.5	0.0	10.1021/acs.orglett.0c03466	IC
23870	23870	C[C@@](C\C=C\C=C)(C#C)c1ccccc1	8.159	0.5	0.0	10.1021/acs.orglett.0c03466	IC
23874	23874	CC(C)(C)OC(=O)C(C)(C)C[C@@H](C#Cc1ccc(cc1)B2OC(C)(C)C(C)(C)O2)c3ccccc3	6.9	1.0	0.005	10.1021/jacs.0c03130	IC
23875	23875	CC(C)(C)OC(=O)C(C)(C)C[C@H](C#Cc1ccc(cc1)B2OC(C)(C)C(C)(C)O2)c3ccccc3	8.17	1.0	0.005	10.1021/jacs.0c03130	IC
23884	23884	O=C(Nc1ccc(cc1)[C@@H](n2c3ccccc3c(c4ccccc4)c2c5ccccc5)c6ccccc6)C78CC9CC(CC(C9)C7)C8	10.5	1.0	0.1	10.1002/anie.201701947	IC
23885	23885	O=C(Nc1ccc(cc1)[C@H](n2c3ccccc3c(c4ccccc4)c2c5ccccc5)c6ccccc6)C78CC9CC(CC(C9)C7)C8	8.2	1.0	0.1	10.1002/anie.201701947	IC
23892	23892	C/C=C/C(=O)[C@H](C(C(=O)c1ccc(Cl)cc1)C(=O)c2ccc(Cl)cc2)c3ccccc3	15.8	0.75	0.2	10.1002/anie.201105812	IC
23893	23893	C/C=C/C(=O)[C@@H](C(C(=O)c1ccc(Cl)cc1)C(=O)c2ccc(Cl)cc2)c3ccccc3	8.2	0.75	0.2	10.1002/anie.201105812	IC
23897	23897	CC(C)(C)OC(=O)C(C)(C)C[C@@H](C#Cc1cccc(Cl)c1)c2ccccc2	5.81	1.0	0.007	10.1021/jacs.0c03130	IC
23898	23898	CC(C)(C)OC(=O)C(C)(C)C[C@H](C#Cc1cccc(Cl)c1)c2ccccc2	8.2	1.0	0.007	10.1021/jacs.0c03130	IC
23927	23927	CC(=O)C[C@](CCCCCCCCC=C)(B1OC(C)(C)C(C)(C)O1)C(F)(F)F	9.5	0.8	0.1	10.1021/acscatal.8b02543	IC
23928	23928	CC(=O)C[C@@](CCCCCCCCC=C)(B1OC(C)(C)C(C)(C)O1)C(F)(F)F	8.2	0.8	0.1	10.1021/acscatal.8b02543	IC
23936	23936	Cc1ccc(cc1)[S](=O)(=O)Nc2c(oc3ccccc23)[C@H](SC(c4ccccc4)(c5ccccc5)c6ccccc6)c7ccccc7	9.9	0.7	0.2	10.1002/ajoc.201800299	IC
23937	23937	Cc1ccc(cc1)[S](=O)(=O)Nc2c(oc3ccccc23)[C@@H](SC(c4ccccc4)(c5ccccc5)c6ccccc6)c7ccccc7	8.2	0.7	0.2	10.1002/ajoc.201800299	IC
23960	23960	COC(=O)[C@H]1[C@H](N[C@]([C@H]1C(=O)OC)(C(=O)OC)c2ccc(cc2)C(F)(F)F)c3ccc(cc3)[N+]([O-])=O	9.95	1.0	0.3	10.1021/ol400983j	IC
23982	23982	C[C@H](NC(=O)OC(C)(C)C)[C@](C)(O)c1ccccc1	7.69	0.8	0.07	10.1021/jacs.1c07726	IC
23983	23983	C[C@@H](NC(=O)OC(C)(C)C)[C@](C)(O)c1ccccc1	8.29	0.8	0.07	10.1021/jacs.1c07726	IC
23987	23987	O=C(Nc1ccc(cc1)[C@@H](n2c3ccccc3c(c4ccccc4)c2c5ccccc5)c6ccccc6)C78CC9CC(CC(C9)C7)C8	10.6	1.0	0.1	10.1002/anie.201701947	IC
23988	23988	O=C(Nc1ccc(cc1)[C@H](n2c3ccccc3c(c4ccccc4)c2c5ccccc5)c6ccccc6)C78CC9CC(CC(C9)C7)C8	8.3	1.0	0.1	10.1002/anie.201701947	IC
24022	24022	FC(F)(F)[C@@]1(OC(=O)c2c(O1)ccc3ccccc23)c4ccccc4	8.7	0.6	0.05	10.1038/ncomms15598	IC
24023	24023	FC(F)(F)[C@]1(OC(=O)c2c(O1)ccc3ccccc23)c4ccccc4	8.3	0.6	0.05	10.1038/ncomms15598	IC
24024	24024	CCOc1cccc2C(=O)O[C@@](Oc12)(c3ccccc3)C(F)(F)F	8.9	0.6	0.05	10.1038/ncomms15598	IC
24025	24025	CCOc1cccc2C(=O)O[C@](Oc12)(c3ccccc3)C(F)(F)F	8.3	0.6	0.05	10.1038/ncomms15598	IC
24030	24030	FC(F)(F)[C@@]1(OC(=O)c2ccc3ccccc3c2O1)c4ccccc4	9.7	0.6	0.05	10.1038/ncomms15598	IC
24031	24031	FC(F)(F)[C@]1(OC(=O)c2ccc3ccccc3c2O1)c4ccccc4	8.3	0.6	0.05	10.1038/ncomms15598	IC
24034	24034	COc1ccccc1C2=N[C@H]3C=CC=C[C@]3(C2)C(=O)OC(C)(C)C	10.061	1.0	0.15	10.31635/ccschem.021.202000671	IC
24035	24035	COc1ccccc1C2=N[C@@H]3C=CC=C[C@]3(C2)C(=O)OC(C)(C)C	8.31	1.0	0.15	10.31635/ccschem.021.202000671	IC
24102	24102	CC(=O)C[C@H]1[C@@H](c2ccc(cc2)C(F)(F)F)c3ccc4ccccc4c3OC1=O	10.5	0.7	0.25	10.1002/anie.201700437	IC
24139	24139	Cc1ccc2O[C@](OC(=O)c2c1)(c3ccc(Cl)cc3)C(F)(F)F	9.1	0.6	0.01	10.1038/ncomms15598	IC
24140	24140	Cc1ccc2O[C@@](OC(=O)c2c1)(c3ccc(Cl)cc3)C(F)(F)F	8.4	0.6	0.01	10.1038/ncomms15598	IC
24147	24147	C[C@H](N1CCc2cc(Br)ccc12)C(=O)c3ccc(Br)cc3	9.6	1.0	0.01	10.1021/jacs.0c07210	IC
24148	24148	C[C@@H](N1CCc2cc(Br)ccc12)C(=O)c3ccc(Br)cc3	8.4	1.0	0.01	10.1021/jacs.0c07210	IC
24186	24186	O=C1[C@H]2[C@H](CC3=C([C@H]2C(=O)c4ccccc14)c5ccccc5[Si](O3)(c6ccccc6)c7ccccc7)c8ccc(cc8)c9ccccc9	6.94	1.0	0.1	10.1021/ja3007148	IC
24191	24191	COC(=O)[C@H](CC(=O)c1ccc(cc1)C(F)(F)F)c2ccccc2	10.9	1.0	0.05	10.1002/anie.201612208	IC
24192	24192	COC(=O)[C@@H](CC(=O)c1ccc(cc1)C(F)(F)F)c2ccccc2	8.48	1.0	0.05	10.1002/anie.201612208	IC
24242	24242	CC1=CC(=O)[C@@]2(C)CC(=CC=C2C1=O)c3ccccc3	9.4	1.0	0.3	10.1021/acs.orglett.5b02653	IC
24243	24243	CC1=CC(=O)[C@]2(C)CC(=CC=C2C1=O)c3ccccc3	8.5	1.0	0.3	10.1021/acs.orglett.5b02653	IC
24262	24262	CCC[C@@H](NCc1ccccc1)C(=C)c2ccccc2	9.02	0.1	0.047664442	10.1021/jacs.1c04016	IC
24263	24263	CCC[C@H](NCc1ccccc1)C(=C)c2ccccc2	8.52	0.1	0.047664442	10.1021/jacs.1c04016	IC
24268	24268	CN1C(=O)[C@](O)([C@H](C=C)c2ccc(C)cc2)c3ccccc13	10.768	1.0	0.2	10.1021/acs.orglett.1c03101	IC
24269	24269	CN1C(=O)[C@@](O)([C@H](C=C)c2ccc(C)cc2)c3ccccc13	8.54	1.0	0.2	10.1021/acs.orglett.1c03101	IC
24296	24296	Cc1cccc2C(=O)O[C@@](Oc12)(c3ccccc3)C(F)(F)F	10.0	0.6	0.01	10.1038/ncomms15598	IC
24297	24297	Cc1cccc2C(=O)O[C@](Oc12)(c3ccccc3)C(F)(F)F	8.6	0.6	0.01	10.1038/ncomms15598	IC
24334	24334	C[C@@H](N1CCc2ccccc12)C(=O)c3ccccc3	7.6	1.0	0.01	10.1021/jacs.0c07210	IC
24335	24335	C[C@H](N1CCc2ccccc12)C(=O)c3ccccc3	8.6	1.0	0.01	10.1021/jacs.0c07210	IC
24342	24342	C[C@@H]1CC[C@H](CC=C)O[C@H]1c2ccc(cc2)[N+]([O-])=O	9.0	1.0	0.03	10.1002/chem.201801197	IC
24347	24347	Cc1ccc2O[C@](OC(=O)c2c1)(c3ccc(cc3)C(F)(F)F)C(F)(F)F	9.2	0.6	0.01	10.1038/ncomms15598	IC
24348	24348	Cc1ccc2O[C@@](OC(=O)c2c1)(c3ccc(cc3)C(F)(F)F)C(F)(F)F	8.6	0.6	0.01	10.1038/ncomms15598	IC
24353	24353	CCc1ccc2O[C@](OC(=O)c2c1)(c3ccccc3)C(F)(F)F	9.6	0.6	0.01	10.1038/ncomms15598	IC
24354	24354	CCc1ccc2O[C@@](OC(=O)c2c1)(c3ccccc3)C(F)(F)F	8.6	0.6	0.01	10.1038/ncomms15598	IC
24368	24368	CN1C(=O)[C@@](NC(=O)OC(C)(C)C)([C@@H]2CCCCC2=O)c3cc(Br)ccc13	6.76	1.5	0.08	10.1021/acs.orglett.0c03305	IC
24375	24375	CC(C)N(C(C)C)C(=S)[C@@H](C)Cc1ccc(F)c(F)c1	7.63	0.7	0.01	10.1002/anie.202004485	IC
24376	24376	CC(C)N(C(C)C)C(=S)[C@H](C)Cc1ccc(F)c(F)c1	8.65	0.7	0.01	10.1002/anie.202004485	IC
24388	24388	COC(=O)N1CC[C@]2([C@@H]1N(C)c3ccccc23)[C@@]4(C)C(=O)Nc5ccccc45	17.61	1.0	0.3	10.1021/acs.orglett.1c00260	IC
24389	24389	C[C@@](CC(=C)c1ccccc1)(C=O)c2cccc(Cl)c2	7.881	1.0	0.03	10.1016/j.chempr.2018.03.010	IC
24390	24390	C[C@](CC(=C)c1ccccc1)(C=O)c2cccc(Cl)c2	8.671	1.0	0.03	10.1016/j.chempr.2018.03.010	IC
24393	24393	CO[C@@]1(CC=C)C(=O)Nc2ccccc12	9.474	1.0	0.2	10.1021/acs.orglett.1c03101	IC
24394	24394	CO[C@]1(CC=C)C(=O)Nc2ccccc12	8.688	1.0	0.2	10.1021/acs.orglett.1c03101	IC
24406	24406	CCc1n([C@@H](c2ccccc2)c3ccc(NC(=O)C45CC6CC(CC(C6)C4)C5)cc3)c7ccc(Br)cc7c1C	10.8	1.0	0.1	10.1002/anie.201701947	IC
24407	24407	CCc1n([C@H](c2ccccc2)c3ccc(NC(=O)C45CC6CC(CC(C6)C4)C5)cc3)c7ccc(Br)cc7c1C	8.7	1.0	0.1	10.1002/anie.201701947	IC
24414	24414	CC[C@](C(=C)B1OC(C)(C)C(C)(C)O1)(C(=O)c2sccc2)c3ccccc3	12.47	0.5	0.03	10.1021/acscatal.9b02080	IC
24415	24415	CC[C@@](C(=C)B1OC(C)(C)C(C)(C)O1)(C(=O)c2sccc2)c3ccccc3	8.7	0.5	0.03	10.1021/acscatal.9b02080	IC
24421	24421	COc1cccc(c1)[C@@H]([C@H](C)C(O)=O)C(C(=O)c2ccc(Br)cc2)C(=O)c3ccc(Br)cc3	30.7	0.8	0.3	10.1002/anie.201408604	IC
24447	24447	COc1cc(OC)cc(c1)[C@@H](C(=C)C(C)=O)c2cc(c(O)c(c2)C(C)(C)C)C(C)(C)C	9.9	0.5	0.1	10.1021/acscatal.7b00030	IC
24448	24448	COc1cc(OC)cc(c1)[C@H](C(=C)C(C)=O)c2cc(c(O)c(c2)C(C)(C)C)C(C)(C)C	8.7	0.5	0.1	10.1021/acscatal.7b00030	IC
24471	24471	C[C@]12CC(=CC=C1C(=O)c3ccccc3C2=O)c4ccccc4	10.5	1.0	0.3	10.1021/acs.orglett.5b02653	IC
24472	24472	C[C@@]12CC(=CC=C1C(=O)c3ccccc3C2=O)c4ccccc4	8.74	1.0	0.3	10.1021/acs.orglett.5b02653	IC
24513	24513	CCc1ccc(cc1)[S](=O)(=O)N\N=C(C[C@](C)(B2OC(C)(C)C(C)(C)O2)C(F)(F)F)/c3ccc(Cl)cc3	10.6	0.8	0.1	10.1021/acscatal.8b02543	IC
24514	24514	CCc1ccc(cc1)[S](=O)(=O)N\N=C(C[C@@](C)(B2OC(C)(C)C(C)(C)O2)C(F)(F)F)/c3ccc(Cl)cc3	8.8	0.8	0.1	10.1021/acscatal.8b02543	IC
24577	24577	COC(=O)[C@H](CC(=O)c1ccccc1)c2ccc(Cl)cc2	9.56	1.0	0.15	10.1002/anie.201612208	IC
24578	24578	COC(=O)[C@@H](CC(=O)c1ccccc1)c2ccc(Cl)cc2	8.86	1.0	0.15	10.1002/anie.201612208	IC
24579	24579	C[C@@](CC(=C)c1ccccc1)(C=O)c2cccc(Br)c2	8.068	1.0	0.03	10.1016/j.chempr.2018.03.010	IC
24580	24580	C[C@](CC(=C)c1ccccc1)(C=O)c2cccc(Br)c2	8.865	1.0	0.03	10.1016/j.chempr.2018.03.010	IC
24623	24623	COC(=O)c1ccc2C(=O)O[C@@](Oc2c1)(c3ccccc3)C(F)(F)F	12.0	0.6	0.1	10.1038/ncomms15598	IC
24624	24624	COC(=O)c1ccc2C(=O)O[C@](Oc2c1)(c3ccccc3)C(F)(F)F	8.9	0.6	0.1	10.1038/ncomms15598	IC
24632	24632	C/C=C/C(=O)[C@H](C(C(=O)c1ccc(F)cc1)C(=O)c2ccc(F)cc2)c3ccccc3	18.2	0.75	0.2	10.1002/anie.201105812	IC
24633	24633	C/C=C/C(=O)[C@@H](C(C(=O)c1ccc(F)cc1)C(=O)c2ccc(F)cc2)c3ccccc3	8.9	0.75	0.2	10.1002/anie.201105812	IC
24676	24676	CN1C(=O)[C@](O)([C@H](C=C)c2ccc3ccccc3c2)c4ccccc14	11.005	1.0	0.1	10.1021/acs.orglett.1c03101	IC
24677	24677	CN1C(=O)[C@@](O)([C@H](C=C)c2ccc3ccccc3c2)c4ccccc14	8.931	1.0	0.1	10.1021/acs.orglett.1c03101	IC
24678	24678	CCCCC[C@H](C)C(=S)N(C(C)C)C(C)C	7.58	1.0	0.01	10.1002/anie.202004485	IC
24679	24679	CCCCC[C@@H](C)C(=S)N(C(C)C)C(C)C	8.94	1.0	0.01	10.1002/anie.202004485	IC
24686	24686	CCCCCC[C@@H](Cc1ccccc1)C(=S)N(C(C)C)C(C)C	7.62	1.0	0.01	10.1002/anie.202004485	IC
24687	24687	CCCCCC[C@H](Cc1ccccc1)C(=S)N(C(C)C)C(C)C	8.96	1.0	0.01	10.1002/anie.202004485	IC
24696	24696	COc1ccc2cc(ccc2c1)C#C[C@H](CC(C)(C)C(=O)OC(C)(C)C)c3ccccc3	6.63	1.0	0.01	10.1021/jacs.0c03130	IC
24697	24697	COc1ccc2cc(ccc2c1)C#C[C@@H](CC(C)(C)C(=O)OC(C)(C)C)c3ccccc3	8.99	1.0	0.01	10.1021/jacs.0c03130	IC
24733	24733	Cc1cccc(c1)[C@H]([C@H](\C=C\c2ccccc2)c3ccccc3)c4oc(CO)cc4	68.67	0.7	0.0105	10.1021/acscatal.7b02667	IC
24734	24734	Cc1cccc(c1)[C@@H]([C@H](\C=C\c2ccccc2)c3ccccc3)c4oc(CO)cc4	87.03	0.7	0.0105	10.1021/acscatal.7b02667	IC
24737	24737	CCO[P](=O)(OCC)c1ccc(cc1)C2=NN([C@@](C)(C2)c3ccccc3)[S](=O)(=O)c4ccc(OC)cc4	59.11	1.0	0.4	10.1038/s41929/020/0460/y	IC
24738	24738	CCO[P](=O)(OCC)c1ccc(cc1)C2=NN([C@](C)(C2)c3ccccc3)[S](=O)(=O)c4ccc(OC)cc4	87.47	1.0	0.4	10.1038/s41929/020/0460/y	IC
24751	24751	COCCO[C@H](c1ccccc1)c2ccccc2OC	10.2	1.0	0.01	10.1021/acs.orglett.5b03072	IC
24752	24752	COCCO[C@@H](c1ccccc1)c2ccccc2OC	9.0	1.0	0.01	10.1021/acs.orglett.5b03072	IC
24761	24761	O=C(Nc1ccc(cc1)[C@@H](n2c3ccccc3c(c4ccccc4)c2c5ccccc5)c6cccc(OCC#C)c6)C78CC9CC(CC(C9)C7)C8	13.3	1.0	0.1	10.1002/anie.201701947	IC
24762	24762	O=C(Nc1ccc(cc1)[C@H](n2c3ccccc3c(c4ccccc4)c2c5ccccc5)c6cccc(OCC#C)c6)C78CC9CC(CC(C9)C7)C8	9.0	1.0	0.1	10.1002/anie.201701947	IC
24802	24802	COC(=O)[C@H](CC(=O)c1ccccc1)c2ccc(cc2)C(C)(C)C	11.37	1.0	0.15	10.1002/anie.201612208	IC
24803	24803	COC(=O)[C@@H](CC(=O)c1ccccc1)c2ccc(cc2)C(C)(C)C	9.01	1.0	0.15	10.1002/anie.201612208	IC
[truncated: 92 more rows]
