# Supplementary material for: Retention time prediction for chromatographic enantioseparation by quantile geometry-enhanced graph neural network
Source: Nat Commun. 2023 May 29;14:3095. doi: 10.1038/s41467-023-38853-3 (PMC10227049; doi:10.1038/s41467-023-38853-3)
Supplement: Supplementary file 4 — Source Data [file 41467_2023_38853_MOESM4_ESM.zip › Source data/ODH_charity.csv]

	Unnamed: 0	SMILES	RT	Speed	i-PrOH_proportion	Literature	Column
37	37	CCCOC(=O)C[C@H](B1OC(C)(C)C(C)(C)O1)c2ccccc2	4.2	1.0	0.1	10.1002/adsc.201900161	ODH
38	38	CCCOC(=O)C[C@@H](B1OC(C)(C)C(C)(C)O1)c2ccccc2	3.5	1.0	0.1	10.1002/adsc.201900161	ODH
104	104	CO[C@H](NC(=O)C(C)(C)C)c1ccccc1CCCC(F)(F)F	4.93	1.0	0.1	10.1002/anie.201405401	ODH
105	105	CO[C@@H](NC(=O)C(C)(C)C)c1ccccc1CCCC(F)(F)F	4.32	1.0	0.1	10.1002/anie.201405401	ODH
108	108	O[C@@H](c1ccccc1)C(F)(F)C(F)(F)C(F)(F)F	7.6	1.0	0.15	10.1039/D1QO00368B	ODH
109	109	O[C@H](c1ccccc1)C(F)(F)C(F)(F)C(F)(F)F	4.4	1.0	0.15	10.1039/D1QO00368B	ODH
115	115	CC(C)c1cc(C(C)C)c(NC[C@@H]2CCc3cccc(C)c3N2)c(c1)C(C)C	4.9	1.0	0.05	10.1002/anie.201909919	ODH
116	116	CC(C)c1cc(C(C)C)c(NC[C@H]2CCc3cccc(C)c3N2)c(c1)C(C)C	4.5	1.0	0.05	10.1002/anie.201909919	ODH
119	119	CC1(C)COC(OC1)c2ccc(cc2)[C@]3(C)CC(C)(C)CN3C(=S)Nc4cc(cc(c4)C(F)(F)F)C(F)(F)F	6.1	1.0	0.1	10.1002/anie.201501762	ODH
120	120	CC1(C)COC(OC1)c2ccc(cc2)[C@@]3(C)CC(C)(C)CN3C(=S)Nc4cc(cc(c4)C(F)(F)F)C(F)(F)F	4.52	1.0	0.1	10.1002/anie.201501762	ODH
123	123	CCC(CC)(O[Si](C)(C)C(C)(C)C)C#Cc1cc(C)ccc1[S@@](=O)c2ccccn2	4.2	1.0	0.3	10.1021/acs.orglett.1c02918	ODH
124	124	CCC(CC)(O[Si](C)(C)C(C)(C)C)C#Cc1cc(C)ccc1[S@](=O)c2ccccn2	4.6	1.0	0.3	10.1021/acs.orglett.1c02918	ODH
125	125	C[C@]1(CC2(CCCCC2)CN1C(=S)Nc3cc(cc(c3)C(F)(F)F)C(F)(F)F)c4ccccc4	9.87	1.0	0.1	10.1002/anie.201501762	ODH
126	126	C[C@@]1(CC2(CCCCC2)CN1C(=S)Nc3cc(cc(c3)C(F)(F)F)C(F)(F)F)c4ccccc4	4.61	1.0	0.1	10.1002/anie.201501762	ODH
158	158	C[C@]1(CC2(CCCCC2)CN1C(=S)Nc3cc(cc(c3)C(F)(F)F)C(F)(F)F)c4ccc(cc4)c5ccccc5	6.64	1.0	0.1	10.1002/anie.201501762	ODH
159	159	C[C@@]1(CC2(CCCCC2)CN1C(=S)Nc3cc(cc(c3)C(F)(F)F)C(F)(F)F)c4ccc(cc4)c5ccccc5	4.95	1.0	0.1	10.1002/anie.201501762	ODH
176	176	C[C@]1(CC2(CCCC2)CN1C(=S)Nc3cc(cc(c3)C(F)(F)F)C(F)(F)F)c4ccccc4	13.5	1.0	0.1	10.1002/anie.201501762	ODH
177	177	C[C@@]1(CC2(CCCC2)CN1C(=S)Nc3cc(cc(c3)C(F)(F)F)C(F)(F)F)c4ccccc4	5.08	1.0	0.1	10.1002/anie.201501762	ODH
180	180	Oc1ccc(cc1)[S@](=O)c2ccccn2	8.1	1.0	0.3	10.1021/acs.orglett.1c02918	ODH
181	181	Oc1ccc(cc1)[S@@](=O)c2ccccn2	5.1	1.0	0.3	10.1021/acs.orglett.1c02918	ODH
187	187	C[C@H]1CCc2cc(F)ccc2N1	5.9	1.0	0.1	10.1039/C4CY00418C	ODH
188	188	C[C@@H]1CCc2cc(F)ccc2N1	5.2	1.0	0.1	10.1039/C4CY00418C	ODH
197	197	C=CCN[C@H](\C=C\c1ccccc1)c2ccccc2	5.581	1.0	0.05	10.1039/C4CC03920C	ODH
198	198	C=CCN[C@@H](\C=C\c1ccccc1)c2ccccc2	5.296	1.0	0.05	10.1039/C4CC03920C	ODH
201	201	CO[C@H](NC(=O)c1ccccc1)c2cc(C)ccc2CCCC(F)(F)F	6.78	1.0	0.05	10.1002/anie.201405401	ODH
202	202	CO[C@@H](NC(=O)c1ccccc1)c2cc(C)ccc2CCCC(F)(F)F	5.3	1.0	0.05	10.1002/anie.201405401	ODH
207	207	CC(C)(C)c1ccc(cc1)[S@](=O)c2ccccn2	5.9	1.0	0.3	10.1021/acs.orglett.1c02918	ODH
208	208	CC(C)(C)c1ccc(cc1)[S@@](=O)c2ccccn2	5.3	1.0	0.3	10.1021/acs.orglett.1c02918	ODH
211	211	CCCCC[C@@H](CC=O)C(=O)OCC	6.0	1.0	0.02	10.1021/acs.orglett.9b04624	ODH
212	212	CCCCC[C@H](CC=O)C(=O)OCC	5.3	1.0	0.02	10.1021/acs.orglett.9b04624	ODH
221	221	CC(C)c1cccc(C(C)C)c1NC[C@@H]2CCc3cccc(Br)c3N2	6.0	1.0	0.01	10.1002/anie.201909919	ODH
222	222	CC(C)c1cccc(C(C)C)c1NC[C@H]2CCc3cccc(Br)c3N2	5.4	1.0	0.01	10.1002/anie.201909919	ODH
231	231	C[C@H](C#N)c1ccc(cc1)C(C)(C)C	4.9	1.0	0.02	10.1002/anie.201906111	ODH
232	232	C[C@@H](C#N)c1ccc(cc1)C(C)(C)C	5.4	1.0	0.02	10.1002/anie.201906111	ODH
233	233	C[C@@H](CCCO)c1ccc(C)cc1	6.68	1.0	0.1	10.1038/s41557/019/0346/2	ODH
234	234	C[C@H](CCCO)c1ccc(C)cc1	5.42	1.0	0.1	10.1038/s41557/019/0346/2	ODH
252	252	CC1(C)CN(C(=S)Nc2ccc(cc2)C(F)(F)F)[C@@](C)(C1)c3ccccc3	7.83	1.0	0.1	10.1002/anie.201501762	ODH
253	253	CC1(C)CN(C(=S)Nc2ccc(cc2)C(F)(F)F)[C@](C)(C1)c3ccccc3	5.58	1.0	0.1	10.1002/anie.201501762	ODH
254	254	C[C@@H]1CCc2cc(F)ccc2N1	4.8	1.0	0.1	10.1002/asia.201600445	ODH
255	255	C[C@H]1CCc2cc(F)ccc2N1	5.6	1.0	0.1	10.1002/asia.201600445	ODH
284	284	CC(C)(NC(=O)C[C@@H]1CCOc2cc(Cl)ccc12)c3ccccn3	6.8	1.0	0.2	10.1039/D1QO00302J	ODH
285	285	CC(C)(NC(=O)C[C@H]1CCOc2cc(Cl)ccc12)c3ccccn3	5.7	1.0	0.2	10.1039/D1QO00302J	ODH
305	305	CCOC(=O)[C@H](CC=O)C(C)C	11.4	1.0	0.02	10.1021/acs.orglett.9b04624	ODH
306	306	CCOC(=O)[C@@H](CC=O)C(C)C	5.8	1.0	0.02	10.1021/acs.orglett.9b04624	ODH
332	332	FC(F)(F)CCCc1ccccc1[C@@H](NC(=O)c2ccccc2)OCCCBr	6.95	1.0	0.1	10.1002/anie.201405401	ODH
333	333	FC(F)(F)CCCc1ccccc1[C@H](NC(=O)c2ccccc2)OCCCBr	5.95	1.0	0.1	10.1002/anie.201405401	ODH
338	338	CC(C)(O)C[C@@H]1CCc2ccccc2N1	5.6	0.8	0.05	10.1002/asia.201600445	ODH
339	339	CC(C)(O)C[C@H]1CCc2ccccc2N1	6.0	0.8	0.05	10.1002/asia.201600445	ODH
365	365	COc1cccc2[C@@H](CCOc12)CC(=O)NC(C)(C)c3ccccn3	12.3	1.0	0.1	10.1021/acs.orglett.0c03775	ODH
366	366	COc1cccc2[C@H](CCOc12)CC(=O)NC(C)(C)c3ccccn3	6.1	1.0	0.1	10.1021/acs.orglett.0c03775	ODH
371	371	CCOC(=O)[C@H](CC=O)Cc1ccc(cc1)C(C)(C)C	9.2	1.0	0.05	10.1021/acs.orglett.9b04624	ODH
372	372	CCOC(=O)[C@@H](CC=O)Cc1ccc(cc1)C(C)(C)C	6.1	1.0	0.05	10.1021/acs.orglett.9b04624	ODH
390	390	CC(C)OC(=O)[C@@H](O)c1ccc(cc1)C(C)C	5.4	1.0	0.05	10.1039/C8QO00047F	ODH
391	391	CC(C)OC(=O)[C@H](O)c1ccc(cc1)C(C)C	6.2	1.0	0.05	10.1039/C8QO00047F	ODH
402	402	Cc1ccc(CO[C@H](NC(=O)c2ccccc2)c3ccccc3CCCC(F)(F)F)cc1	7.59	1.0	0.1	10.1002/anie.201405401	ODH
403	403	Cc1ccc(CO[C@@H](NC(=O)c2ccccc2)c3ccccc3CCCC(F)(F)F)cc1	6.26	1.0	0.1	10.1002/anie.201405401	ODH
404	404	C1O[C@H](C=C1)c2ccccc2	5.772	1.0	0.05	10.1039/C4CC03920C	ODH
405	405	C1O[C@@H](C=C1)c2ccccc2	6.288	1.0	0.05	10.1039/C4CC03920C	ODH
406	406	C[C@@H]1CCc2cc(F)ccc2N1	5.3	1.0	0.1	10.1021/ja2023042	ODH
407	407	C[C@H]1CCc2cc(F)ccc2N1	6.3	1.0	0.1	10.1021/ja2023042	ODH
414	414	COc1cccc2CC[C@@H](Nc12)c3ccc(F)cc3	8.5	0.8	0.15	10.1039/C8CC03586E	ODH
415	415	COc1cccc2CC[C@H](Nc12)c3ccc(F)cc3	6.3	0.8	0.15	10.1039/C8CC03586E	ODH
416	416	FC(F)(F)c1ccc(CN[C@H](\C=C\c2ccccc2)c3ccccc3)cc1	7.577	1.0	0.05	10.1039/C4CC03920C	ODH
417	417	FC(F)(F)c1ccc(CN[C@@H](\C=C\c2ccccc2)c3ccccc3)cc1	6.309	1.0	0.05	10.1039/C4CC03920C	ODH
422	422	CC1(C)CN(C(=S)Nc2ccc(Cl)cc2)[C@@](C)(C1)c3ccccc3	8.23	1.0	0.1	10.1002/anie.201501762	ODH
423	423	CC1(C)CN(C(=S)Nc2ccc(Cl)cc2)[C@](C)(C1)c3ccccc3	6.38	1.0	0.1	10.1002/anie.201501762	ODH
426	426	C[C@@H]1CCc2cc(F)ccc2N1	5.2	1.0	0.06	10.1002/adsc.200900870	ODH
427	427	C[C@H]1CCc2cc(F)ccc2N1	6.4	1.0	0.06	10.1002/adsc.200900870	ODH
428	428	C[C@@H]1CCc2cc(F)ccc2N1	5.2	1.0	0.06	10.1039/c002668a	ODH
429	429	C[C@H]1CCc2cc(F)ccc2N1	6.4	1.0	0.06	10.1039/c002668a	ODH
440	440	CC(C)OC(=O)[C@@H](O)c1ccc(Cl)cc1	5.9	1.0	0.05	10.1039/C8QO00047F	ODH
441	441	CC(C)OC(=O)[C@H](O)c1ccc(Cl)cc1	6.4	1.0	0.05	10.1039/C8QO00047F	ODH
442	442	C1Cc2ccccc2N[C@H]1Cc3ccccc3	7.1	0.8	0.15	10.1039/C8CC03586E	ODH
443	443	C1Cc2ccccc2N[C@@H]1Cc3ccccc3	6.4	0.8	0.15	10.1039/C8CC03586E	ODH
454	454	Cc1ccc(c(c1)C#CC2(CCOCC2)O[Si](C)(C)C(C)(C)C)[S@@](=O)c3ccccn3	5.5	1.0	0.3	10.1021/acs.orglett.1c02918	ODH
455	455	Cc1ccc(c(c1)C#CC2(CCOCC2)O[Si](C)(C)C(C)(C)C)[S@](=O)c3ccccn3	6.5	1.0	0.3	10.1021/acs.orglett.1c02918	ODH
456	456	COc1ccc(c(c1)C#C[Si](C(C)C)(C(C)C)C(C)C)[S@@](=O)c2ccccn2	5.9	1.0	0.2	10.1021/acs.orglett.1c02918	ODH
457	457	COc1ccc(c(c1)C#C[Si](C(C)C)(C(C)C)C(C)C)[S@](=O)c2ccccn2	6.5	1.0	0.2	10.1021/acs.orglett.1c02918	ODH
458	458	C[C@@H](CC(=O)NC(C)(C)c1ccccn1)c2ccc(Cl)cc2	6.8	1.0	0.1	10.1039/D1CC01690C	ODH
459	459	C[C@H](CC(=O)NC(C)(C)c1ccccn1)c2ccc(Cl)cc2	6.5	1.0	0.1	10.1039/D1CC01690C	ODH
470	470	C(O[C@@H](\C=C\c1ccccc1)c2ccccc2)c3ccccc3	6.028	1.0	0.03	10.1039/C6QO00227G	ODH
471	471	C(O[C@H](\C=C\c1ccccc1)c2ccccc2)c3ccccc3	6.525	1.0	0.03	10.1039/C6QO00227G	ODH
481	481	C=Cc1ccccc1[S@@](=O)c2ccccn2	6.1	1.0	0.3	10.1021/acs.orglett.1c02918	ODH
482	482	C=Cc1ccccc1[S@](=O)c2ccccn2	6.6	1.0	0.3	10.1021/acs.orglett.1c02918	ODH
483	483	CC(C)(NC(=O)C[C@@H]1CCOc2ccc(F)cc12)c3ccccn3	8.2	1.0	0.15	10.1039/D1QO00302J	ODH
484	484	CC(C)(NC(=O)C[C@H]1CCOc2ccc(F)cc12)c3ccccn3	6.6	1.0	0.15	10.1039/D1QO00302J	ODH
485	485	CCCCCC[C@@H](C)c1cc2cc(ccc2n1c3ccc(cn3)c4cc(cc(c4)C(F)(F)F)C(F)(F)F)c5ccc(cc5)C(F)(F)F	13.6	0.6	0.1	10.1021/jacs.1c08562	ODH
486	486	CCCCCC[C@H](C)c1cc2cc(ccc2n1c3ccc(cn3)c4cc(cc(c4)C(F)(F)F)C(F)(F)F)c5ccc(cc5)C(F)(F)F	6.6	0.6	0.1	10.1021/jacs.1c08562	ODH
501	501	CC1(C)CN(C(=S)Nc2ccc(Br)cc2)[C@@](C)(C1)c3ccccc3	8.78	1.0	0.1	10.1002/anie.201501762	ODH
502	502	CC1(C)CN(C(=S)Nc2ccc(Br)cc2)[C@](C)(C1)c3ccccc3	6.67	1.0	0.1	10.1002/anie.201501762	ODH
503	503	C[C@H](CCCO)c1ccc(C)cc1	5.42	1.0	0.1	10.1038/s41557/019/0346/2	ODH
504	504	C[C@@H](CCCO)c1ccc(C)cc1	6.68	1.0	0.1	10.1038/s41557/019/0346/2	ODH
518	518	CC(C)OC(=O)[C@@H](O)c1ccc(Br)cc1	6.2	1.0	0.05	10.1039/C8QO00047F	ODH
519	519	CC(C)OC(=O)[C@H](O)c1ccc(Br)cc1	6.7	1.0	0.05	10.1039/C8QO00047F	ODH
520	520	CC(C)OC(=O)[C@@H](O)c1ccc(F)cc1	6.2	1.0	0.05	10.1039/C8QO00047F	ODH
521	521	CC(C)OC(=O)[C@H](O)c1ccc(F)cc1	6.7	1.0	0.05	10.1039/C8QO00047F	ODH
524	524	Cc1ccc(cc1)[C@@H]2[C@@H](C=O)[C@]23CCC3(c4ccccc4)c5ccccc5	7.39	1.0	0.1	10.1002/anie.201912834	ODH
532	532	Clc1ccc(cc1)[C@@H]2[C@@H](C=O)[C@]23CCC3(c4ccccc4)c5ccccc5	9.33	1.0	0.1	10.1002/anie.201912834	ODH
563	563	CC(C)(C)OC(=O)N[C@H](c1ccccc1)c2ccc(Cl)cc2	7.37	0.7	0.05	10.1002/anie.201915459	ODH
564	564	CC(C)(C)OC(=O)N[C@@H](c1ccccc1)c2ccc(Cl)cc2	6.9	0.7	0.05	10.1002/anie.201915459	ODH
565	565	COC(=O)[C@@]1(N[C@@H]([C@H]([C@@H]1[N+]([O-])=O)c2ccccc2Cl)c3ccccc3)c4ccccc4	7.507	1.0	0.07	10.1002/anie.201802492	ODH
566	566	C1CN(CCO1)[C@H](\C=C\c2ccccc2)c3ccccc3	13.509	1.0	0.1	10.1039/C4CC03920C	ODH
567	567	C1CN(CCO1)[C@@H](\C=C\c2ccccc2)c3ccccc3	6.918	1.0	0.1	10.1039/C4CC03920C	ODH
588	588	CCOC(=O)C[C@H](B1OC(C)(C)C(C)(C)O1)c2cccc(C)c2	8.5	0.5	0.1	10.1002/adsc.201900161	ODH
589	589	CCOC(=O)C[C@@H](B1OC(C)(C)C(C)(C)O1)c2cccc(C)c2	7.0	0.5	0.1	10.1002/adsc.201900161	ODH
608	608	C[C@@H](CC(=O)NC(C)(C)c1ccccn1)c2ccc3[nH]ccc3c2	5.2	1.0	0.3	10.1039/D1CC01690C	ODH
609	609	C[C@H](CC(=O)NC(C)(C)c1ccccn1)c2ccc3[nH]ccc3c2	7.1	1.0	0.3	10.1039/D1CC01690C	ODH
614	614	CC(C)OC(=O)[C@@H](O)c1cccc(Cl)c1	6.1	1.0	0.05	10.1039/C8QO00047F	ODH
615	615	CC(C)OC(=O)[C@H](O)c1cccc(Cl)c1	7.1	1.0	0.05	10.1039/C8QO00047F	ODH
616	616	CCOC(=O)C[C@H](B1OC(C)(C)C(C)(C)O1)c2ccccc2	9.0	0.5	0.1	10.1002/adsc.201900161	ODH
617	617	CCOC(=O)C[C@@H](B1OC(C)(C)C(C)(C)O1)c2ccccc2	7.1	0.5	0.1	10.1002/adsc.201900161	ODH
620	620	CC(C)(C)c1cccc(c1)C2=NO[C@@](C2)(CC(F)(F)F)c3ccccc3	6.61	0.8	0.1	10.1002/anie.201804315	ODH
621	621	CC(C)(C)c1cccc(c1)C2=NO[C@](C2)(CC(F)(F)F)c3ccccc3	7.16	0.8	0.1	10.1002/anie.201804315	ODH
625	625	COC(=O)[C@@]1(N[C@@H]([C@H]([C@@H]1[N+]([O-])=O)c2ccc(Cl)cc2)c3ccccc3)c4ccccc4	8.164	1.0	0.05	10.1002/anie.201802492	ODH
644	644	Fc1ccc(cc1)[C@H]2CCc3cc(Br)ccc3N2	13.6	0.8	0.15	10.1039/C8CC03586E	ODH
645	645	Fc1ccc(cc1)[C@@H]2CCc3cc(Br)ccc3N2	7.2	0.8	0.15	10.1039/C8CC03586E	ODH
651	651	C=C[C@@H]1[C@@H](c2ccccc2)[C@@]13CCC3(c4ccccc4)c5ccccc5	3.38	1.0	0.1	10.1002/anie.201912834	ODH
668	668	C[C@H](CC(=O)C1CCCCC1)[S](=O)(=O)c2ccc(C)cc2	7.8	1.0	0.05	10.1021/acs.orglett.0c03517	ODH
669	669	C[C@@H](CC(=O)C1CCCCC1)[S](=O)(=O)c2ccc(C)cc2	7.3	1.0	0.05	10.1021/acs.orglett.0c03517	ODH
670	670	CC(C)(C)c1ccc(cc1)[C@@H]2Nc3ccccc3OC2=O	8.8	1.0	0.2	10.1039/C8SC05797D	ODH
671	671	CC(C)(C)c1ccc(cc1)[C@H]2Nc3ccccc3OC2=O	7.3	1.0	0.2	10.1039/C8SC05797D	ODH
701	701	COC(=O)C[C@H](B1OC(C)(C)C(C)(C)O1)c2ccccc2F	9.9	0.5	0.1	10.1002/adsc.201900161	ODH
702	702	COC(=O)C[C@@H](B1OC(C)(C)C(C)(C)O1)c2ccccc2F	7.4	0.5	0.1	10.1002/adsc.201900161	ODH
705	705	[nH]1c2ccccc2c([C@@H](\C=C\c3ccccc3)c4ccccc4)c1c5ccccc5	6.86	1.0	0.15	10.1039/C6QO00227G	ODH
706	706	[nH]1c2ccccc2c([C@H](\C=C\c3ccccc3)c4ccccc4)c1c5ccccc5	7.438	1.0	0.15	10.1039/C6QO00227G	ODH
711	711	Cc1cc(C)c(NC[C@@H]2CCc3cccc(C)c3N2)c(C)c1	9.1	1.0	0.1	10.1002/anie.201909919	ODH
712	712	Cc1cc(C)c(NC[C@H]2CCc3cccc(C)c3N2)c(C)c1	7.5	1.0	0.1	10.1002/anie.201909919	ODH
727	727	CC(C)(C)OC(=O)N1CC[C@@H](C1)C#N	7.9	1.0	0.03	10.1002/anie.201906111	ODH
728	728	CC(C)(C)OC(=O)N1CC[C@H](C1)C#N	7.5	1.0	0.03	10.1002/anie.201906111	ODH
729	729	CC(C)OC(=O)C[C@H](B1OC(C)(C)C(C)(C)O1)c2ccccc2	8.0	0.5	0.01	10.1002/adsc.201900161	ODH
730	730	CC(C)OC(=O)C[C@@H](B1OC(C)(C)C(C)(C)O1)c2ccccc2	7.5	0.5	0.01	10.1002/adsc.201900161	ODH
731	731	CCOC(=O)C[C@@H](Sc1ccccc1)c2ccc(F)cc2	10.5	1.0	0.01	10.1021/acs.orglett.8b02339	ODH
732	732	CCOC(=O)C[C@H](Sc1ccccc1)c2ccc(F)cc2	7.5	1.0	0.01	10.1021/acs.orglett.8b02339	ODH
759	759	COC(=O)C[C@H](B1OC(C)(C)C(C)(C)O1)c2ccccc2	11.6	0.5	0.1	10.1002/adsc.201900161	ODH
760	760	COC(=O)C[C@@H](B1OC(C)(C)C(C)(C)O1)c2ccccc2	7.6	0.5	0.1	10.1002/adsc.201900161	ODH
766	766	FC(F)(F)CCCc1ccccc1[C@@H](NC(=O)c2ccccc2)OCc3ccc(I)cc3	10.15	1.0	0.1	10.1002/anie.201405401	ODH
767	767	FC(F)(F)CCCc1ccccc1[C@H](NC(=O)c2ccccc2)OCc3ccc(I)cc3	7.66	1.0	0.1	10.1002/anie.201405401	ODH
777	777	CCCCC[C@H](F)C(=O)c1nccn1c2ccccc2	9.3	1.0	0.02	10.1002/asia.201601306	ODH
778	778	CCCCC[C@@H](F)C(=O)c1nccn1c2ccccc2	7.7	1.0	0.02	10.1002/asia.201601306	ODH
781	781	CCc1ccc(cc1)[C@H](O)C(=O)OC(C)C	5.7	1.0	0.05	10.1039/C8QO00047F	ODH
782	782	CCc1ccc(cc1)[C@@H](O)C(=O)OC(C)C	7.7	1.0	0.05	10.1039/C8QO00047F	ODH
790	790	Fc1ccc(cc1)C(=O)[C@]2(OCCC[C@H]2Cl)c3ccc(F)cc3	8.68	1.0	0.01	10.1021/ja201794v	ODH
791	791	Fc1ccc(cc1)C(=O)[C@@]2(OCCC[C@H]2Cl)c3ccc(F)cc3	7.77	1.0	0.01	10.1021/ja201794v	ODH
838	838	CCCC[C@H](F)C(=O)c1nccn1c2ccccc2	9.4	1.0	0.02	10.1002/asia.201601306	ODH
839	839	CCCC[C@@H](F)C(=O)c1nccn1c2ccccc2	7.9	1.0	0.02	10.1002/asia.201601306	ODH
849	849	Brc1ccc(cc1)[C@@H]2[C@@H](C=O)[C@]23CCC3(c4ccccc4)c5ccccc5	11.62	1.0	0.1	10.1002/anie.201912834	ODH
857	857	CC[C@H]1Nc2ccccc2NC1=O	9.4	1.0	0.2	10.1039/D1QO01598B	ODH
858	858	CC[C@@H]1Nc2ccccc2NC1=O	8.0	1.0	0.2	10.1039/D1QO01598B	ODH
874	874	Cc1ccc(cc1)C(=O)[C@]2(OCCC[C@H]2Cl)c3ccc(C)cc3	8.87	1.0	0.01	10.1021/ja201794v	ODH
875	875	Cc1ccc(cc1)C(=O)[C@@]2(OCCC[C@H]2Cl)c3ccc(C)cc3	8.04	1.0	0.01	10.1021/ja201794v	ODH
896	896	CCOC(=O)C[C@H](Sc1ccccc1)c2ccc(cc2)C(C)(C)C	5.5	1.0	0.01	10.1021/acs.orglett.8b02339	ODH
897	897	CCOC(=O)C[C@@H](Sc1ccccc1)c2ccc(cc2)C(C)(C)C	8.1	1.0	0.01	10.1021/acs.orglett.8b02339	ODH
898	898	CC(C)OC(=O)C[C@@H](B1OC(C)(C)C(C)(C)O1)c2ccccc2	7.5	0.5	0.01	10.1021/acs.orglett.9b00994	ODH
899	899	CC(C)OC(=O)C[C@H](B1OC(C)(C)C(C)(C)O1)c2ccccc2	8.1	0.5	0.01	10.1021/acs.orglett.9b00994	ODH
910	910	Cc1ccc(cc1)[S@](=O)[C@@H]([C@@H](N=Cc2ccccc2O)c3ccccc3)c4ccccc4	9.918	0.8	0.15	10.1039/C2CC31907A	ODH
926	926	CCCCCCCCCC[C@H]1Cc2ccccc2N1	6.0	0.8	0.03	10.1021/acs.orglett.8b00312	ODH
927	927	CCCCCCCCCC[C@@H]1Cc2ccccc2N1	8.2	0.8	0.03	10.1021/acs.orglett.8b00312	ODH
941	941	Fc1ccc(cc1)C(=O)[C@]2(OCCC[C@H]2Br)c3ccc(F)cc3	9.42	1.0	0.01	10.1021/ja201794v	ODH
942	942	Fc1ccc(cc1)C(=O)[C@@]2(OCCC[C@H]2Br)c3ccc(F)cc3	8.25	1.0	0.01	10.1021/ja201794v	ODH
951	951	CC1(C)CN(C(=S)Nc2ccc(F)cc2)[C@@](C)(C1)c3ccccc3	10.67	1.0	0.1	10.1002/anie.201501762	ODH
952	952	CC1(C)CN(C(=S)Nc2ccc(F)cc2)[C@](C)(C1)c3ccccc3	8.29	1.0	0.1	10.1002/anie.201501762	ODH
957	957	Clc1ccc(cc1)C(=O)[C@]2(OCCC[C@H]2Br)c3ccc(Cl)cc3	9.48	1.0	0.01	10.1021/ja201794v	ODH
958	958	Clc1ccc(cc1)C(=O)[C@@]2(OCCC[C@H]2Br)c3ccc(Cl)cc3	8.3	1.0	0.01	10.1021/ja201794v	ODH
963	963	CC(C)OC(=O)[C@@H](O)c1sccc1	5.9	1.0	0.05	10.1039/C8QO00047F	ODH
964	964	CC(C)OC(=O)[C@H](O)c1sccc1	8.3	1.0	0.05	10.1039/C8QO00047F	ODH
972	972	Cc1cc(C)cc(c1)C2=NO[C@@](C2)(CC(F)(F)F)c3ccccc3	7.59	0.8	0.1	10.1002/anie.201804315	ODH
973	973	Cc1cc(C)cc(c1)C2=NO[C@](C2)(CC(F)(F)F)c3ccccc3	8.34	0.8	0.1	10.1002/anie.201804315	ODH
978	978	F[C@H]1CCCO[C@]1(C(=O)c2ccc(F)cc2)c3ccc(F)cc3	9.1	1.0	0.01	10.1002/chem.201202444	ODH
979	979	F[C@@H]1CCCO[C@]1(C(=O)c2ccc(F)cc2)c3ccc(F)cc3	8.37	1.0	0.01	10.1002/chem.201202444	ODH
995	995	CC(C)OC(=O)[C@@H](O)c1cc(C)cc(C)c1	6.2	1.0	0.05	10.1039/C8QO00047F	ODH
996	996	CC(C)OC(=O)[C@H](O)c1cc(C)cc(C)c1	8.4	1.0	0.05	10.1039/C8QO00047F	ODH
997	997	CC(C)OC(=O)[C@@H](O)c1ccccc1C	6.9	1.0	0.05	10.1039/C8QO00047F	ODH
998	998	CC(C)OC(=O)[C@H](O)c1ccccc1C	8.4	1.0	0.05	10.1039/C8QO00047F	ODH
999	999	CCCOC(=O)C[C@@H](B1OC(C)(C)C(C)(C)O1)c2ccccc2	7.0	0.5	0.1	10.1021/acs.orglett.9b00994	ODH
1000	1000	CCCOC(=O)C[C@H](B1OC(C)(C)C(C)(C)O1)c2ccccc2	8.4	0.5	0.1	10.1021/acs.orglett.9b00994	ODH
1001	1001	COC(=O)[C@@H](C)CC=O	11.5	1.0	0.02	10.1021/acs.orglett.9b04624	ODH
1002	1002	COC(=O)[C@H](C)CC=O	8.4	1.0	0.02	10.1021/acs.orglett.9b04624	ODH
1003	1003	Fc1ccc(cc1)[C@H]2CCc3ccccc3N2	12.2	0.8	0.15	10.1039/C8CC03586E	ODH
1004	1004	Fc1ccc(cc1)[C@@H]2CCc3ccccc3N2	8.4	0.8	0.15	10.1039/C8CC03586E	ODH
1016	1016	Cc1ccc(cc1)C(=O)[C@]2(OCCC[C@H]2Br)c3ccc(C)cc3	9.33	1.0	0.01	10.1021/ja201794v	ODH
1017	1017	Cc1ccc(cc1)C(=O)[C@@]2(OCCC[C@H]2Br)c3ccc(C)cc3	8.47	1.0	0.01	10.1021/ja201794v	ODH
1028	1028	O=[S@@](c1ccccn1)c2ccccc2C#Cc3ccccc3	7.5	1.0	0.3	10.1021/acs.orglett.1c02918	ODH
1029	1029	O=[S@](c1ccccn1)c2ccccc2C#Cc3ccccc3	8.5	1.0	0.3	10.1021/acs.orglett.1c02918	ODH
1038	1038	COc1ccc(C)cc1[C@H](O)C(=O)OC(C)C	7.7	1.0	0.05	10.1039/C8QO00047F	ODH
1039	1039	COc1ccc(C)cc1[C@@H](O)C(=O)OC(C)C	8.5	1.0	0.05	10.1039/C8QO00047F	ODH
1040	1040	C[C@H](C#N)c1ccc(Br)cc1	8.1	1.0	0.02	10.1002/anie.201906111	ODH
1041	1041	C[C@@H](C#N)c1ccc(Br)cc1	8.5	1.0	0.02	10.1002/anie.201906111	ODH
1046	1046	CC[C@@H](C#Cc1cccc(F)c1)c2ccccc2	9.2	0.5	0.002	10.1038/s41557/019/0346/2	ODH
1047	1047	CC[C@H](C#Cc1cccc(F)c1)c2ccccc2	8.53	0.5	0.002	10.1038/s41557/019/0346/2	ODH
1048	1048	F[C@H]1CCCO[C@]1(C(=O)c2ccc(Cl)cc2)c3ccc(Cl)cc3	9.51	1.0	0.01	10.1002/chem.201202444	ODH
1049	1049	F[C@@H]1CCCO[C@]1(C(=O)c2ccc(Cl)cc2)c3ccc(Cl)cc3	8.55	1.0	0.01	10.1002/chem.201202444	ODH
1062	1062	C[C@H](F)C(=O)c1ccc2ccccc2n1	7.6	1.0	0.02	10.1002/asia.201601306	ODH
1063	1063	C[C@@H](F)C(=O)c1ccc2ccccc2n1	8.6	1.0	0.02	10.1002/asia.201601306	ODH
1070	1070	CC(C)(C)OC(=O)N1[C@H](CO[S]1(=O)=O)c2ccccc2	11.3	1.0	0.2	10.1016/j.isci.2019.07.004	ODH
1071	1071	CC(C)(C)OC(=O)N1[C@@H](CO[S]1(=O)=O)c2ccccc2	8.6	1.0	0.2	10.1016/j.isci.2019.07.004	ODH
1072	1072	Fc1ccc(cc1)[C@@H]2Nc3ccccc3OC2=O	15.3	1.0	0.2	10.1039/C8SC05797D	ODH
1073	1073	Fc1ccc(cc1)[C@H]2Nc3ccccc3OC2=O	8.6	1.0	0.2	10.1039/C8SC05797D	ODH
1092	1092	Clc1ccccc1[C@@H]2[C@@H](C=O)[C@]23CCC3(c4ccccc4)c5ccccc5	11.33	1.0	0.1	10.1002/anie.201912834	ODH
1112	1112	CC(C)OC(=O)[C@H](CC=O)Cc1ccc(F)cc1	10.7	1.0	0.02	10.1021/acs.orglett.9b04624	ODH
1113	1113	CC(C)OC(=O)[C@@H](CC=O)Cc1ccc(F)cc1	8.7	1.0	0.02	10.1021/acs.orglett.9b04624	ODH
1124	1124	Fc1ccc(cc1)C(=O)[C@@]2(OCCC[C@@H]2Cl)c3ccc(F)cc3	7.75	1.0	0.01	10.1021/ja201794v	ODH
1145	1145	CC[C@H](F)C(=O)c1nccn1c2ccccc2	10.7	1.0	0.02	10.1002/asia.201601306	ODH
1146	1146	CC[C@@H](F)C(=O)c1nccn1c2ccccc2	8.8	1.0	0.02	10.1002/asia.201601306	ODH
1151	1151	CCCCC[C@H]1Cc2ccccc2N1	6.7	0.8	0.03	10.1021/acs.orglett.8b00312	ODH
1152	1152	CCCCC[C@@H]1Cc2ccccc2N1	8.8	0.8	0.03	10.1021/acs.orglett.8b00312	ODH
1153	1153	CCOC(=O)C[C@@H](Sc1ccc(Cl)cc1)c2ccccc2	11.8	1.0	0.01	10.1021/acs.orglett.8b02339	ODH
1154	1154	CCOC(=O)C[C@H](Sc1ccc(Cl)cc1)c2ccccc2	8.8	1.0	0.01	10.1021/acs.orglett.8b02339	ODH
1164	1164	Cc1cccc(c1)C2=NO[C@@](C2)(CC(F)(F)F)c3ccccc3	8.02	0.8	0.1	10.1002/anie.201804315	ODH
1165	1165	Cc1cccc(c1)C2=NO[C@](C2)(CC(F)(F)F)c3ccccc3	8.83	0.8	0.1	10.1002/anie.201804315	ODH
1182	1182	CCOC(=O)C[C@@H](B1OC(C)(C)C(C)(C)O1)c2ccccc2	7.1	0.5	0.1	10.1021/acs.orglett.9b00994	ODH
1183	1183	CCOC(=O)C[C@H](B1OC(C)(C)C(C)(C)O1)c2ccccc2	8.9	0.5	0.1	10.1021/acs.orglett.9b00994	ODH
1184	1184	C1Cc2ccccc2N[C@H]1c3ccccc3	10.8	0.8	0.15	10.1039/C8CC03586E	ODH
1185	1185	C1Cc2ccccc2N[C@@H]1c3ccccc3	8.9	0.8	0.15	10.1039/C8CC03586E	ODH
1186	1186	CCCC[C@H](CC(=O)c1ccccc1)[S](=O)(=O)c2ccc(C)cc2	16.2	1.0	0.15	10.1021/acs.orglett.0c03517	ODH
1187	1187	CCCC[C@@H](CC(=O)c1ccccc1)[S](=O)(=O)c2ccc(C)cc2	8.9	1.0	0.15	10.1021/acs.orglett.0c03517	ODH
1232	1232	Cc1ccc(cc1)C(=O)[C@@]2(OCCC[C@@H]2Cl)c3ccc(C)cc3	8.1	1.0	0.01	10.1021/ja201794v	ODH
1249	1249	CC(C)OC(=O)[C@@H](O)c1ccccc1Cl	7.8	1.0	0.05	10.1039/C8QO00047F	ODH
1250	1250	CC(C)OC(=O)[C@H](O)c1ccccc1Cl	9.1	1.0	0.05	10.1039/C8QO00047F	ODH
1253	1253	CCO[C@H](\C=C\c1ccccc1)c2ccccc2	9.905	0.5	0.05	10.1039/C4CC03920C	ODH
1254	1254	CCO[C@@H](\C=C\c1ccccc1)c2ccccc2	9.135	0.5	0.05	10.1039/C4CC03920C	ODH
1255	1255	CC(C)[C@@H](C#Cc1ccccc1)c2ccccc2	10.67	1.0	0.005	10.1038/s41557/019/0346/2	ODH
1256	1256	CC(C)[C@H](C#Cc1ccccc1)c2ccccc2	9.14	1.0	0.005	10.1038/s41557/019/0346/2	ODH
1283	1283	CC(C)[Si](C#C[C@H](CC(=O)NC(C)(C)c1ccccn1)c2ccccc2)(C(C)C)C(C)C	10.5	0.7	0.03	10.1021/jacs.9b01124	ODH
1284	1284	CC(C)[Si](C#C[C@@H](CC(=O)NC(C)(C)c1ccccn1)c2ccccc2)(C(C)C)C(C)C	9.2	0.7	0.03	10.1021/jacs.9b01124	ODH
1296	1296	F[C@@H]1CCCO[C@@]1(C(=O)c2ccc(F)cc2)c3ccc(F)cc3	8.36	1.0	0.01	10.1002/chem.201202444	ODH
1304	1304	F[C@@H]1CCCO[C@@]1(C(=O)c2ccc(Cl)cc2)c3ccc(Cl)cc3	8.3	1.0	0.01	10.1002/chem.201202444	ODH
1320	1320	CCOC(=O)C[C@H](Sc1ccc(C)cc1)c2cccc(C)c2	13.4	1.0	0.01	10.1021/acs.orglett.8b02339	ODH
1321	1321	CCOC(=O)C[C@@H](Sc1ccc(C)cc1)c2cccc(C)c2	9.3	1.0	0.01	10.1021/acs.orglett.8b02339	ODH
1326	1326	Fc1ccc(cc1)C(=O)[C@@]2(OCCC[C@@H]2Br)c3ccc(F)cc3	8.14	1.0	0.01	10.1021/ja201794v	ODH
1330	1330	Cc1ccc2n(Cc3ccccc3)cc([C@@H](NC(=O)c4ccccc4)c5ccccc5CCCC(F)(F)F)c2c1	7.34	1.0	0.2	10.1016/j.jfluchem.2017.03.008	ODH
1331	1331	Cc1ccc2n(Cc3ccccc3)cc([C@H](NC(=O)c4ccccc4)c5ccccc5CCCC(F)(F)F)c2c1	9.35	1.0	0.2	10.1016/j.jfluchem.2017.03.008	ODH
1332	1332	FC(F)(F)c1cc(NC(=O)N2CC3(CCCC3)C[C@@]2(CN=[N+]=[N-])c4ccccc4)cc(c1)C(F)(F)F	11.68	0.8	0.03	10.1016/j.chempr.2017.10.008	ODH
1333	1333	FC(F)(F)c1cc(NC(=O)N2CC3(CCCC3)C[C@]2(CN=[N+]=[N-])c4ccccc4)cc(c1)C(F)(F)F	9.35	0.8	0.03	10.1016/j.chempr.2017.10.008	ODH
1342	1342	C[C@H]1Nc2cc(C)c(C)cc2NC1=O	11.9	1.0	0.2	10.1039/D1QO01598B	ODH
1343	1343	C[C@@H]1Nc2cc(C)c(C)cc2NC1=O	9.4	1.0	0.2	10.1039/D1QO01598B	ODH
1364	1364	C1CN=C(N1)[C@@H]2[C@@H](c3ccccc3)[C@@]24CCC4(c5ccccc5)c6ccccc6	12.54	0.5	0.157895	10.1002/anie.201912834	ODH
1386	1386	CC(C)(NC(=O)C[C@H](CCc1ccccc1)c2ccc(Cl)cc2)c3ccccn3	10.9	1.0	0.1	10.1039/D1CC01690C	ODH
1387	1387	CC(C)(NC(=O)C[C@@H](CCc1ccccc1)c2ccc(Cl)cc2)c3ccccn3	9.5	1.0	0.1	10.1039/D1CC01690C	ODH
1390	1390	COC(=O)C[C@@H](B1OC(C)(C)C(C)(C)O1)c2ccccc2F	7.4	0.5	0.1	10.1021/acs.orglett.9b00994	ODH
1391	1391	COC(=O)C[C@H](B1OC(C)(C)C(C)(C)O1)c2ccccc2F	9.5	0.5	0.1	10.1021/acs.orglett.9b00994	ODH
1392	1392	CC(C)OC(=O)[C@H](CC=O)Cc1ccc(Cl)cc1	11.8	1.0	0.02	10.1021/acs.orglett.9b04624	ODH
1393	1393	CC(C)OC(=O)[C@@H](CC=O)Cc1ccc(Cl)cc1	9.5	1.0	0.02	10.1021/acs.orglett.9b04624	ODH
1394	1394	COC(=O)[C@H]1COc2ccc(cc2O1)C(C)(C)C	12.7	1.0	0.02	10.1021/acs.orglett.8b01469	ODH
1395	1395	COC(=O)[C@@H]1COc2ccc(cc2O1)C(C)(C)C	9.5	1.0	0.02	10.1021/acs.orglett.8b01469	ODH
1408	1408	Clc1ccc(cc1)C(=O)[C@@]2(OCCC[C@@H]2Br)c3ccc(Cl)cc3	8.28	1.0	0.01	10.1021/ja201794v	ODH
1423	1423	C[C@@H]1Nc2ccccc2[C@@H]1CC3CCCCC3	8.4	0.8	0.03	10.1021/acs.orglett.8b00312	ODH
1424	1424	O[C@@H]1CCCCc2ccc(F)cc12	10.4	1.0	0.02	10.1002/adsc.201800839	ODH
1425	1425	O[C@H]1CCCCc2ccc(F)cc12	9.6	1.0	0.02	10.1002/adsc.201800839	ODH
1426	1426	CCOC(=O)C[C@H](Sc1ccc(F)cc1)c2ccccc2	19.1	1.0	0.01	10.1021/acs.orglett.8b02339	ODH
1427	1427	CCOC(=O)C[C@@H](Sc1ccc(F)cc1)c2ccccc2	9.6	1.0	0.01	10.1021/acs.orglett.8b02339	ODH
1430	1430	Clc1cccc(c1)[C@@H]2[C@@H](C=O)[C@]23CCC3(c4ccccc4)c5ccccc5	8.58	1.0	0.1	10.1002/anie.201912834	ODH
1439	1439	Cc1ccc(cc1)C(=O)[C@@]2(OCCC[C@@H]2Br)c3ccc(C)cc3	8.57	1.0	0.01	10.1021/ja201794v	ODH
1447	1447	CC(C)(NC(=O)C[C@@H]1CCOc2ccccc12)c3ccccn3	10.9	0.8	0.15	10.1039/D1QO00302J	ODH
1448	1448	CC(C)(NC(=O)C[C@H]1CCOc2ccccc12)c3ccccn3	9.7	0.8	0.15	10.1039/D1QO00302J	ODH
1449	1449	NC(=O)[C@H]1COc2ccccc2O1	8.7	1.0	0.15	10.1021/acs.orglett.8b01469	ODH
1450	1450	NC(=O)[C@@H]1COc2ccccc2O1	9.7	1.0	0.15	10.1021/acs.orglett.8b01469	ODH
1451	1451	CC1(C)CC[C@@H](O)c2ccccc12	10.8	1.0	0.02	10.1002/adsc.201800839	ODH
1452	1452	CC1(C)CC[C@H](O)c2ccccc12	9.7	1.0	0.02	10.1002/adsc.201800839	ODH
1459	1459	CC1(C)CN(C(=O)Nc2cc(Cl)cc(Cl)c2)[C@@](CN=[N+]=[N-])(C1)c3ccccc3	12.72	1.0	0.05	10.1016/j.chempr.2017.10.008	ODH
1460	1460	CC1(C)CN(C(=O)Nc2cc(Cl)cc(Cl)c2)[C@](CN=[N+]=[N-])(C1)c3ccccc3	9.77	1.0	0.05	10.1016/j.chempr.2017.10.008	ODH
1474	1474	CCOC(=O)C[C@@H](Sc1ccccc1)c2cccc(F)c2	11.2	1.0	0.01	10.1021/acs.orglett.8b02339	ODH
1475	1475	CCOC(=O)C[C@H](Sc1ccccc1)c2cccc(F)c2	9.8	1.0	0.01	10.1021/acs.orglett.8b02339	ODH
1476	1476	CCOC(OCC)[C@@H](N)c1cccc(C)c1	11.5	0.8	0.05	10.1039/D1CC06601C	ODH
1477	1477	CCOC(OCC)[C@H](N)c1cccc(C)c1	9.8	0.8	0.05	10.1039/D1CC06601C	ODH
1504	1504	CCC[C@@H]1N[S](=O)(=O)Oc2ccccc12	7.6	0.8	0.2	10.1039/D0CC01220C	ODH
1505	1505	CCC[C@H]1N[S](=O)(=O)Oc2ccccc12	9.9	0.8	0.2	10.1039/D0CC01220C	ODH
1520	1520	C[C@]1(CCO)CCCn2ccc(c3ccc(F)cc3)c12	12.08	1.0	0.1	10.1016/j.tetlet.2018.09.061	ODH
1521	1521	C[C@@]1(CCO)CCCn2ccc(c3ccc(F)cc3)c12	9.98	1.0	0.1	10.1016/j.tetlet.2018.09.061	ODH
1532	1532	Cc1cccc(c1)[C@@H]2Nc3ccccc3OC2=O	15.4	1.0	0.2	10.1039/C8SC05797D	ODH
1533	1533	Cc1cccc(c1)[C@H]2Nc3ccccc3OC2=O	10.0	1.0	0.2	10.1039/C8SC05797D	ODH
1534	1534	Cc1ccc(cc1)[C@@H]2Nc3ccccc3OC2=O	33.2	1.0	0.2	10.1039/C8SC05797D	ODH
1535	1535	Cc1ccc(cc1)[C@H]2Nc3ccccc3OC2=O	10.0	1.0	0.2	10.1039/C8SC05797D	ODH
1581	1581	F[C@H]1CCCO[C@]1(C(=O)c2ccc(Br)cc2)c3ccc(Br)cc3	11.16	1.0	0.01	10.1002/chem.201202444	ODH
1582	1582	F[C@@H]1CCCO[C@]1(C(=O)c2ccc(Br)cc2)c3ccc(Br)cc3	10.14	1.0	0.01	10.1002/chem.201202444	ODH
1583	1583	Cc1ccc(cc1)c2ccn3CCC[C@](C)(CCO)c23	13.97	1.0	0.1	10.1016/j.tetlet.2018.09.061	ODH
1584	1584	Cc1ccc(cc1)c2ccn3CCC[C@@](C)(CCO)c23	10.16	1.0	0.1	10.1016/j.tetlet.2018.09.061	ODH
1585	1585	CC1(C)CN(C(=O)Nc2cc(cc(c2)C(F)(F)F)C(F)(F)F)[C@@](CN=[N+]=[N-])(C1)c3ccccc3	11.7	0.8	0.03	10.1016/j.chempr.2017.10.008	ODH
1586	1586	CC1(C)CN(C(=O)Nc2cc(cc(c2)C(F)(F)F)C(F)(F)F)[C@](CN=[N+]=[N-])(C1)c3ccccc3	10.18	0.8	0.03	10.1016/j.chempr.2017.10.008	ODH
1603	1603	C[C@@H]1N[S](=O)(=O)Oc2ccc(C)cc12	8.1	0.8	0.2	10.1039/D0CC01220C	ODH
1604	1604	C[C@H]1N[S](=O)(=O)Oc2ccc(C)cc12	10.2	0.8	0.2	10.1039/D0CC01220C	ODH
1605	1605	Cc1ccc2OC(=O)[C@@H](Nc2c1)c3ccccc3	14.5	1.0	0.2	10.1039/C8SC05797D	ODH
1606	1606	Cc1ccc2OC(=O)[C@H](Nc2c1)c3ccccc3	10.2	1.0	0.2	10.1039/C8SC05797D	ODH
1623	1623	CC(C)c1cccc(C(C)C)c1NC[C@@H]2CCc3cccc(C)c3N2	11.1	1.0	0.05	10.1002/anie.201909919	ODH
1624	1624	CC(C)c1cccc(C(C)C)c1NC[C@H]2CCc3cccc(C)c3N2	10.3	1.0	0.05	10.1002/anie.201909919	ODH
1636	1636	CC(C)OC(=O)[C@@H](O)c1cccc(C)c1	5.9	1.0	0.05	10.1039/C8QO00047F	ODH
1637	1637	CC(C)OC(=O)[C@H](O)c1cccc(C)c1	10.3	1.0	0.05	10.1039/C8QO00047F	ODH
1638	1638	CCOC(=O)C[C@@H](B1OC(C)(C)C(C)(C)O1)c2cccc(C)c2	7.6	0.5	0.05	10.1021/acs.orglett.9b00994	ODH
1639	1639	CCOC(=O)C[C@H](B1OC(C)(C)C(C)(C)O1)c2cccc(C)c2	10.3	0.5	0.05	10.1021/acs.orglett.9b00994	ODH
1640	1640	O=C1N[C@@H](CCc2ccccc2)CO1	11.9	1.0	0.1	10.1021/acscatal.0c02569	ODH
1641	1641	O=C1N[C@H](CCc2ccccc2)CO1	10.3	1.0	0.1	10.1021/acscatal.0c02569	ODH
1642	1642	CC(C)OC(=O)[C@H](CC=O)Cc1ccc(Br)cc1	12.6	1.0	0.02	10.1021/acs.orglett.9b04624	ODH
1643	1643	CC(C)OC(=O)[C@@H](CC=O)Cc1ccc(Br)cc1	10.3	1.0	0.02	10.1021/acs.orglett.9b04624	ODH
1666	1666	CC[C@@H]1N[S](=O)(=O)Oc2ccccc12	8.1	0.8	0.2	10.1039/D0CC01220C	ODH
1667	1667	CC[C@H]1N[S](=O)(=O)Oc2ccccc12	10.4	0.8	0.2	10.1039/D0CC01220C	ODH
1670	1670	CC[C@@H](C#Cc1cccc(Br)c1)c2ccccc2	11.49	1.0	0.0	10.1038/s41557/019/0346/2	ODH
1671	1671	CC[C@H](C#Cc1cccc(Br)c1)c2ccccc2	10.43	1.0	0.0	10.1038/s41557/019/0346/2	ODH
1672	1672	CC[C@@H](C#Cc1cccc(Cl)c1)c2ccccc2	11.49	1.0	0.0	10.1038/s41557/019/0346/2	ODH
1673	1673	CC[C@H](C#Cc1cccc(Cl)c1)c2ccccc2	10.43	1.0	0.0	10.1038/s41557/019/0346/2	ODH
1681	1681	OC[C@@H]1[C@@H](c2ccccc2)[C@@]13CCC3(c4ccccc4)c5ccccc5	7.75	1.0	0.1	10.1002/anie.201912834	ODH
1682	1682	FC(F)(F)CCCc1ccccc1[C@H](NC(=O)c2ccccc2)c3cn(Cc4ccccc4)c5ccccc35	8.04	1.0	0.2	10.1016/j.jfluchem.2017.03.008	ODH
1683	1683	FC(F)(F)CCCc1ccccc1[C@@H](NC(=O)c2ccccc2)c3cn(Cc4ccccc4)c5ccccc35	10.47	1.0	0.2	10.1016/j.jfluchem.2017.03.008	ODH
1684	1684	CC[C@@H](C#Cc1ccccc1F)c2ccccc2	11.32	0.5	0.002	10.1038/s41557/019/0346/2	ODH
1685	1685	CC[C@H](C#Cc1ccccc1F)c2ccccc2	10.49	0.5	0.002	10.1038/s41557/019/0346/2	ODH
1712	1712	C[C@H](CC(=O)c1ccccc1C)[S](=O)(=O)c2ccc(C)cc2	12.2	1.0	0.15	10.1021/acs.orglett.0c03517	ODH
1713	1713	C[C@@H](CC(=O)c1ccccc1C)[S](=O)(=O)c2ccc(C)cc2	10.5	1.0	0.15	10.1021/acs.orglett.0c03517	ODH
1728	1728	CC[C@@H](C#Cc1ccccc1)c2ccccc2	15.33	1.0	0.005	10.1038/s41557/019/0346/2	ODH
1729	1729	CC[C@H](C#Cc1ccccc1)c2ccccc2	10.57	1.0	0.005	10.1038/s41557/019/0346/2	ODH
1732	1732	C1Cc2ccccc2N[C@@H]1CNC(c3ccccc3)c4ccccc4	13.5	1.0	0.1	10.1002/anie.201909919	ODH
1733	1733	C1Cc2ccccc2N[C@H]1CNC(c3ccccc3)c4ccccc4	10.6	1.0	0.1	10.1002/anie.201909919	ODH
1736	1736	O=[S@@](c1ccc2ccccc2c1)c3ccccn3	8.7	1.0	0.3	10.1021/acs.orglett.1c02918	ODH
1737	1737	O=[S@](c1ccc2ccccc2c1)c3ccccn3	10.6	1.0	0.3	10.1021/acs.orglett.1c02918	ODH
1748	1748	CCOC(=O)C[C@H](Sc1ccccc1)c2ccc(F)cc2	7.5	1.0	0.01	10.1021/acs.orglett.8b02339	ODH
1749	1749	CCOC(=O)C[C@@H](Sc1ccccc1)c2ccc(F)cc2	10.6	1.0	0.01	10.1021/acs.orglett.8b02339	ODH
1750	1750	CC(C)OC(=O)C[C@@H](C#N)c1ccccc1	9.4	1.0	0.05	10.1039/C7SC04639A	ODH
1751	1751	CC(C)OC(=O)C[C@H](C#N)c1ccccc1	10.6	1.0	0.05	10.1039/C7SC04639A	ODH
1752	1752	O=C1Oc2ccccc2N[C@H]1c3cscc3	14.3	1.0	0.2	10.1039/C8SC05797D	ODH
1753	1753	O=C1Oc2ccccc2N[C@@H]1c3cscc3	10.6	1.0	0.2	10.1039/C8SC05797D	ODH
1754	1754	CCOC(=O)C[C@H](Sc1ccccc1)c2ccccc2	19.0	1.0	0.01	10.1021/acs.orglett.8b02339	ODH
1755	1755	CCOC(=O)C[C@@H](Sc1ccccc1)c2ccccc2	10.6	1.0	0.01	10.1021/acs.orglett.8b02339	ODH
1764	1764	Cc1cccc(c1)C2(CC[C@]23[C@H](C=O)[C@H]3c4ccccc4)c5cccc(C)c5	11.95	1.0	0.1	10.1002/anie.201912834	ODH
1773	1773	COC(=O)\C=C\C[C@H]1N(CCc2c3ccccc3n(c12)[S](=O)(=O)c4ccc(C)cc4)C(C)=O	12.12	1.0	0.2	10.1038/s41467/019/11382/8	ODH
1774	1774	COC(=O)\C=C\C[C@@H]1N(CCc2c3ccccc3n(c12)[S](=O)(=O)c4ccc(C)cc4)C(C)=O	10.7	1.0	0.2	10.1038/s41467/019/11382/8	ODH
1783	1783	C[C@H]1Cc2cc(F)ccc2N1	7.3	0.8	0.03	10.1021/acs.orglett.8b00312	ODH
1784	1784	C[C@@H]1Cc2cc(F)ccc2N1	10.7	0.8	0.03	10.1021/acs.orglett.8b00312	ODH
1799	1799	F[C@@H]1CCCO[C@@]1(C(=O)c2ccc(Br)cc2)c3ccc(Br)cc3	9.76	1.0	0.01	10.1002/chem.201202444	ODH
1806	1806	COC(=O)/C=C/C[C@H]1N(CCc2ccccc12)C(=O)\C=C\C	8.53	1.0	0.2	10.1038/s41467/019/11382/8	ODH
1807	1807	COC(=O)/C=C/C[C@@H]1N(CCc2ccccc12)C(=O)\C=C\C	10.79	1.0	0.2	10.1038/s41467/019/11382/8	ODH
1808	1808	CCCCCCCCCC[C@@H]1CCC2=C(CCCC2=O)N1	8.2	1.0	0.1	10.1039/c002668a	ODH
1809	1809	CCCCCCCCCC[C@H]1CCC2=C(CCCC2=O)N1	10.8	1.0	0.1	10.1039/c002668a	ODH
1810	1810	CCCCCCCCCC[C@H]1CCC2=C(CCCC2=O)N1	8.2	1.0	0.1	10.1002/adsc.200900870	ODH
1811	1811	CCCCCCCCCC[C@@H]1CCC2=C(CCCC2=O)N1	10.8	1.0	0.1	10.1002/adsc.200900870	ODH
1824	1824	Cc1ccc2CCCC[C@@H](O)c2c1	9.6	1.0	0.02	10.1002/adsc.201800839	ODH
1825	1825	Cc1ccc2CCCC[C@H](O)c2c1	10.8	1.0	0.02	10.1002/adsc.201800839	ODH
1826	1826	CCOC(=O)C[C@H](B1OC(C)(C)C(C)(C)O1)c2ccc(cc2)c3ccccc3	11.2	0.5	0.01	10.1002/adsc.201900161	ODH
1827	1827	CCOC(=O)C[C@@H](B1OC(C)(C)C(C)(C)O1)c2ccc(cc2)c3ccccc3	10.8	0.5	0.01	10.1002/adsc.201900161	ODH
1834	1834	Fc1cccc(c1)[C@]2(CC(=NO2)c3ccccc3)CC(F)(F)F	9.27	0.8	0.1	10.1002/anie.201804315	ODH
1835	1835	Fc1cccc(c1)[C@@]2(CC(=NO2)c3ccccc3)CC(F)(F)F	10.83	0.8	0.1	10.1002/anie.201804315	ODH
1862	1862	C[C@H](CC(=O)c1ccc(C)cc1)[S](=O)(=O)c2ccc(C)cc2	13.2	1.0	0.15	10.1021/acs.orglett.0c03517	ODH
1863	1863	C[C@@H](CC(=O)c1ccc(C)cc1)[S](=O)(=O)c2ccc(C)cc2	10.9	1.0	0.15	10.1021/acs.orglett.0c03517	ODH
1864	1864	CCOC(=O)[C@H](CC=O)Cc1occc1	14.6	1.0	0.02	10.1021/acs.orglett.9b04624	ODH
1865	1865	CCOC(=O)[C@@H](CC=O)Cc1occc1	10.9	1.0	0.02	10.1021/acs.orglett.9b04624	ODH
1866	1866	CCOC(=O)C[C@H](Sc1ccc(C)cc1)c2ccccc2	20.1	1.0	0.01	10.1021/acs.orglett.8b02339	ODH
1867	1867	CCOC(=O)C[C@@H](Sc1ccc(C)cc1)c2ccccc2	10.9	1.0	0.01	10.1021/acs.orglett.8b02339	ODH
1900	1900	CO[P](=O)(OC)C(=[N+]=[N-])[C@@]1(NC(=O)OC(C)(C)C)C(=O)N(C)c2c(C)cc(Br)cc12	9.696	0.5	0.3	10.1021/acs.orglett.6b02095	ODH
1901	1901	CO[P](=O)(OC)C(=[N+]=[N-])[C@]1(NC(=O)OC(C)(C)C)C(=O)N(C)c2c(C)cc(Br)cc12	11.058	0.5	0.3	10.1021/acs.orglett.6b02095	ODH
1910	1910	CC(C)(O)C[C@@H]1CCc2ccccc2N1	9.0	1.0	0.06	10.1039/c002668a	ODH
1911	1911	CC(C)(O)C[C@H]1CCc2ccccc2N1	11.1	1.0	0.06	10.1039/c002668a	ODH
1912	1912	CC(O)[C@@H](C)C1CCc2ccccc2N1	9.0	1.0	0.06	10.1002/adsc.200900870	ODH
1913	1913	CC(O)[C@H](C)C1CCc2ccccc2N1	11.1	1.0	0.06	10.1002/adsc.200900870	ODH
1938	1938	CCOC(=O)C[C@H](Sc1ccccc1)c2cccc(F)c2	9.6	1.0	0.01	10.1021/acs.orglett.8b02339	ODH
1939	1939	CCOC(=O)C[C@@H](Sc1ccccc1)c2cccc(F)c2	11.1	1.0	0.01	10.1021/acs.orglett.8b02339	ODH
1940	1940	C([C@H]1Cc2ccccc2N1)c3ccccc3	9.8	0.8	0.03	10.1021/acs.orglett.8b00312	ODH
1941	1941	C([C@@H]1Cc2ccccc2N1)c3ccccc3	11.1	0.8	0.03	10.1021/acs.orglett.8b00312	ODH
1942	1942	CCOC(=O)C[C@H](Sc1ccc(OC)cc1)c2ccccc2	18.8	1.0	0.01	10.1021/acs.orglett.8b02339	ODH
1943	1943	CCOC(=O)C[C@@H](Sc1ccc(OC)cc1)c2ccccc2	11.1	1.0	0.01	10.1021/acs.orglett.8b02339	ODH
1946	1946	COCCO[C@H](NC(=O)c1ccccc1)c2ccccc2CCCC(F)(F)F	13.46	1.0	0.05	10.1002/anie.201405401	ODH
1947	1947	COCCO[C@@H](NC(=O)c1ccccc1)c2ccccc2CCCC(F)(F)F	11.11	1.0	0.05	10.1002/anie.201405401	ODH
1949	1949	CO[P](=O)(OC)C(=[N+]=[N-])[C@@]1(NC(=O)OC(C)(C)C)C(=O)N(Cc2ccccc2)c3ccccc13	13.292	0.5	0.2	10.1021/acs.orglett.6b02095	ODH
1950	1950	CO[P](=O)(OC)C(=[N+]=[N-])[C@]1(NC(=O)OC(C)(C)C)C(=O)N(Cc2ccccc2)c3ccccc13	11.119	0.5	0.2	10.1021/acs.orglett.6b02095	ODH
1951	1951	C[C@@]1(Cc2ccccc2)CC3(CCCCC3)CN1C(=S)Nc4cc(cc(c4)C(F)(F)F)C(F)(F)F	13.82	0.8	0.02	10.1002/anie.201501762	ODH
1952	1952	C[C@]1(Cc2ccccc2)CC3(CCCCC3)CN1C(=S)Nc4cc(cc(c4)C(F)(F)F)C(F)(F)F	11.12	0.8	0.02	10.1002/anie.201501762	ODH
1969	1969	CC(C)[Si](C#Cc1cc2ccccc2cc1[S@@](=O)c3ccccn3)(C(C)C)C(C)C	8.9	0.8	0.1	10.1021/acs.orglett.1c02918	ODH
1970	1970	CC(C)[Si](C#Cc1cc2ccccc2cc1[S@](=O)c3ccccn3)(C(C)C)C(C)C	11.2	0.8	0.1	10.1021/acs.orglett.1c02918	ODH
1975	1975	CC(C)OC(=O)[C@@H](O)c1ccccc1	6.4	1.0	0.05	10.1039/C8QO00047F	ODH
1976	1976	CC(C)OC(=O)[C@H](O)c1ccccc1	11.2	1.0	0.05	10.1039/C8QO00047F	ODH
1977	1977	CCOC(=O)C[C@H](Sc1ccccc1C)c2ccccc2	19.3	1.0	0.01	10.1021/acs.orglett.8b02339	ODH
1978	1978	CCOC(=O)C[C@@H](Sc1ccccc1C)c2ccccc2	11.2	1.0	0.01	10.1021/acs.orglett.8b02339	ODH
2005	2005	CC[C@H]1Cc2ccccc2N1	9.5	0.8	0.03	10.1021/acs.orglett.8b00312	ODH
2006	2006	CC[C@@H]1Cc2ccccc2N1	11.3	0.8	0.03	10.1021/acs.orglett.8b00312	ODH
2007	2007	CCOC(=O)C[C@H](B1OC(C)(C)C(C)(C)O1)c2ccc3ccccc3c2	10.3	0.5	0.01	10.1002/adsc.201900161	ODH
2008	2008	CCOC(=O)C[C@@H](B1OC(C)(C)C(C)(C)O1)c2ccc3ccccc3c2	11.3	0.5	0.01	10.1002/adsc.201900161	ODH
2009	2009	C[C@H](CC(=O)c1ccccc1)[S](=O)(=O)c2ccc(C)cc2	12.8	1.0	0.15	10.1021/acs.orglett.0c03517	ODH
2010	2010	C[C@@H](CC(=O)c1ccccc1)[S](=O)(=O)c2ccc(C)cc2	11.3	1.0	0.15	10.1021/acs.orglett.0c03517	ODH
2011	2011	O[C@@H]1CCCCc2cc(Cl)ccc12	13.3	1.0	0.02	10.1002/adsc.201800839	ODH
2012	2012	O[C@H]1CCCCc2cc(Cl)ccc12	11.3	1.0	0.02	10.1002/adsc.201800839	ODH
2028	2028	CCCCCCCC[C@@H]1CCC2=C(CCCC2=O)N1	8.7	1.0	0.1	10.1039/c002668a	ODH
2029	2029	CCCCCCCC[C@H]1CCC2=C(CCCC2=O)N1	11.4	1.0	0.1	10.1039/c002668a	ODH
2030	2030	CCCCCCCC[C@H]1CCC2=C(CCCC2=O)N1	8.7	1.0	0.1	10.1002/adsc.200900870	ODH
2031	2031	CCCCCCCC[C@@H]1CCC2=C(CCCC2=O)N1	11.4	1.0	0.1	10.1002/adsc.200900870	ODH
2046	2046	O=C1Oc2ccccc2N[C@H]1c3ccccc3	16.6	1.0	0.2	10.1039/C8SC05797D	ODH
2047	2047	O=C1Oc2ccccc2N[C@@H]1c3ccccc3	11.4	1.0	0.2	10.1039/C8SC05797D	ODH
2058	2058	CC(C)[C@H]1Nc2ccccc2NC1=O	16.0	1.0	0.1	10.1039/D1QO01598B	ODH
2059	2059	CC(C)[C@@H]1Nc2ccccc2NC1=O	11.5	1.0	0.1	10.1039/D1QO01598B	ODH
2086	2086	FC(F)(F)CCCc1ccccc1[C@H](NC(=O)c2ccccc2)c3cn(Cc4ccc(Br)cc4)c5ccccc35	9.32	1.0	0.2	10.1016/j.jfluchem.2017.03.008	ODH
2087	2087	FC(F)(F)CCCc1ccccc1[C@@H](NC(=O)c2ccccc2)c3cn(Cc4ccc(Br)cc4)c5ccccc35	11.59	1.0	0.2	10.1016/j.jfluchem.2017.03.008	ODH
2088	2088	O=C[C@@H]1[C@@H](c2ccccc2)[C@@]13CCC3(c4ccccc4)c5ccccc5	12.48	1.0	0.1	10.1002/anie.201912834	ODH
2125	2125	Cc1ccccc1[S@](=O)c2ccccn2	13.5	0.8	0.15	10.1021/acs.orglett.1c02918	ODH
2126	2126	Cc1ccccc1[S@@](=O)c2ccccn2	11.7	0.8	0.15	10.1021/acs.orglett.1c02918	ODH
2141	2141	CC(C)OC(=O)[C@@H](O)c1ccc2OCOc2c1	9.1	1.0	0.05	10.1039/C8QO00047F	ODH
2142	2142	CC(C)OC(=O)[C@H](O)c1ccc2OCOc2c1	11.7	1.0	0.05	10.1039/C8QO00047F	ODH
2143	2143	CC(C)OC(=O)[C@@H](O)c1ccc2ccccc2c1	9.9	1.0	0.05	10.1039/C8QO00047F	ODH
2144	2144	CC(C)OC(=O)[C@H](O)c1ccc2ccccc2c1	11.7	1.0	0.05	10.1039/C8QO00047F	ODH
2145	2145	O=CC[C@H](Cc1ccccc1)C(=O)N2CCOCC2	14.9	1.0	0.1	10.1021/acs.orglett.9b04624	ODH
2146	2146	O=CC[C@@H](Cc1ccccc1)C(=O)N2CCOCC2	11.7	1.0	0.1	10.1021/acs.orglett.9b04624	ODH
2149	2149	CC1(C)CN(C(=S)Nc2ccc(cc2)C#N)[C@@](C)(C1)c3ccccc3	17.6	1.0	0.1	10.1002/anie.201501762	ODH
2150	2150	CC1(C)CN(C(=S)Nc2ccc(cc2)C#N)[C@](C)(C1)c3ccccc3	11.73	1.0	0.1	10.1002/anie.201501762	ODH
2151	2151	Brc1cccc(c1)[C@@H]2[C@@H](C=O)[C@]23CCC3(c4ccccc4)c5ccccc5	8.92	1.0	0.1	10.1002/anie.201912834	ODH
2173	2173	CCCCCCC[C@@H]1CCC2=C(CCCC2=O)N1	9.1	1.0	0.1	10.1039/c002668a	ODH
2174	2174	CCCCCCC[C@H]1CCC2=C(CCCC2=O)N1	11.8	1.0	0.1	10.1039/c002668a	ODH
2175	2175	CCCCCCC[C@H]1CCC2=C(CCCC2=O)N1	9.1	1.0	0.1	10.1002/adsc.200900870	ODH
2176	2176	CCCCCCC[C@@H]1CCC2=C(CCCC2=O)N1	11.8	1.0	0.1	10.1002/adsc.200900870	ODH
2177	2177	COc1ccccc1[C@@H](O)C[N+]([O-])=O	9.8	1.2	0.1	10.1002/chem.201404605	ODH
2178	2178	COc1ccccc1[C@H](O)C[N+]([O-])=O	11.8	1.2	0.1	10.1002/chem.201404605	ODH
2200	2200	CC[C@@H](C#Cc1sccc1)c2ccccc2	12.84	1.0	0.005	10.1038/s41557/019/0346/2	ODH
2201	2201	CC[C@H](C#Cc1sccc1)c2ccccc2	11.86	1.0	0.005	10.1038/s41557/019/0346/2	ODH
2230	2230	CCCCCC[C@@H]1CCC2=C(CCCC2=O)N1	9.2	1.0	0.1	10.1039/c002668a	ODH
2231	2231	CCCCCC[C@H]1CCC2=C(CCCC2=O)N1	12.0	1.0	0.1	10.1039/c002668a	ODH
2232	2232	CCCCCC[C@H]1CCC2=C(CCCC2=O)N1	9.2	1.0	0.1	10.1002/adsc.200900870	ODH
2233	2233	CCCCCC[C@@H]1CCC2=C(CCCC2=O)N1	12.0	1.0	0.1	10.1002/adsc.200900870	ODH
2259	2259	O=C1CCCC2=C1CC[C@@H](CCc3ccccc3)N2	10.1	1.0	0.2	10.1039/c002668a	ODH
2260	2260	O=C1CCCC2=C1CC[C@H](CCc3ccccc3)N2	12.1	1.0	0.2	10.1039/c002668a	ODH
2261	2261	O=C1CCCC2=C1CC[C@H](CCc3ccccc3)N2	10.1	1.0	0.2	10.1002/adsc.200900870	ODH
2262	2262	O=C1CCCC2=C1CC[C@@H](CCc3ccccc3)N2	12.1	1.0	0.2	10.1002/adsc.200900870	ODH
2273	2273	COC(=O)C[C@@H](B1OC(C)(C)C(C)(C)O1)c2ccccc2	7.6	0.5	0.1	10.1021/acs.orglett.9b00994	ODH
2274	2274	COC(=O)C[C@H](B1OC(C)(C)C(C)(C)O1)c2ccccc2	12.1	0.5	0.1	10.1021/acs.orglett.9b00994	ODH
2286	2286	Brc1ccccc1[C@@H]2[C@@H](C=O)[C@]23CCC3(c4ccccc4)c5ccccc5	8.88	1.0	0.1	10.1002/anie.201912834	ODH
2289	2289	FC(F)(F)C[C@@]1(CC(=NO1)c2ccccc2)\C=C\c3ccccc3	10.38	0.8	0.1	10.1002/anie.201804315	ODH
2290	2290	FC(F)(F)C[C@]1(CC(=NO1)c2ccccc2)\C=C\c3ccccc3	12.17	0.8	0.1	10.1002/anie.201804315	ODH
2293	2293	O=C1Nc2ccccc2N[C@@H]1Cc3ccccc3	13.6	1.0	0.15	10.1039/D1QO01598B	ODH
2294	2294	O=C1Nc2ccccc2N[C@H]1Cc3ccccc3	12.2	1.0	0.15	10.1039/D1QO01598B	ODH
2307	2307	Cc1ccc2[C@H](O)CCc2c1	13.3	1.0	0.02	10.1002/adsc.201800839	ODH
2308	2308	Cc1ccc2[C@@H](O)CCc2c1	12.2	1.0	0.02	10.1002/adsc.201800839	ODH
2309	2309	O[C@@H]1CCc2cc(F)ccc12	14.0	1.0	0.02	10.1002/adsc.201800839	ODH
2310	2310	O[C@H]1CCc2cc(F)ccc12	12.2	1.0	0.02	10.1002/adsc.201800839	ODH
2311	2311	COc1ccc(C[C@@H](CC=O)C(=O)OC(C)C)cc1	14.8	1.0	0.02	10.1021/acs.orglett.9b04624	ODH
2312	2312	COc1ccc(C[C@H](CC=O)C(=O)OC(C)C)cc1	12.2	1.0	0.02	10.1021/acs.orglett.9b04624	ODH
2313	2313	Cc1ccc2N[C@H](C(=O)Oc2c1)c3ccccc3	21.0	1.0	0.2	10.1039/C8SC05797D	ODH
2314	2314	Cc1ccc2N[C@@H](C(=O)Oc2c1)c3ccccc3	12.2	1.0	0.2	10.1039/C8SC05797D	ODH
2332	2332	CCCCC[C@H]1CCC2=C(CCCC2=O)N1	9.5	1.0	0.1	10.1002/adsc.200900870	ODH
2333	2333	CCCCC[C@@H]1CCC2=C(CCCC2=O)N1	12.3	1.0	0.1	10.1002/adsc.200900870	ODH
2351	2351	Clc1ccc(cc1)C2(CC[C@]23[C@H](C=O)[C@H]3c4ccccc4)c5ccc(Cl)cc5	8.17	1.0	0.1	10.1002/anie.201912834	ODH
2368	2368	COc1ccccc1[C@H]2CO[S](=O)(=O)N2	26.2	1.0	0.2	10.1016/j.isci.2019.07.004	ODH
2369	2369	COc1ccccc1[C@@H]2CO[S](=O)(=O)N2	12.4	1.0	0.2	10.1016/j.isci.2019.07.004	ODH
2385	2385	Fc1ccc(cc1)C2(CC[C@]23[C@H](C=O)[C@H]3c4ccccc4)c5ccc(F)cc5	8.33	1.0	0.1	10.1002/anie.201912834	ODH
2386	2386	Cc1cc(C)c(NC[C@@H]2CCc3ccccc3N2)c(C)c1	10.3	1.0	0.1	10.1002/anie.201909919	ODH
2387	2387	Cc1cc(C)c(NC[C@H]2CCc3ccccc3N2)c(C)c1	12.5	1.0	0.1	10.1002/anie.201909919	ODH
2392	2392	CCC(CC)(NC(=O)C[C@H](C)c1ccc(cc1)C(C)=O)c2ccccn2	11.3	0.8	0.1	10.1002/anie.201804197	ODH
2393	2393	CCC(CC)(NC(=O)C[C@@H](C)c1ccc(cc1)C(C)=O)c2ccccn2	12.5	0.8	0.1	10.1002/anie.201804197	ODH
2398	2398	OC[C@@H]1[C@H](C[C@H]1c2cccn2[CH]=[C]=[CH2])c3ccccc3	9.5	1.0	0.1	10.1039/C3CC41785A	ODH
2399	2399	COc1ccc2[C@H](C)N[S](=O)(=O)Oc2c1	10.3	0.8	0.2	10.1039/D0CC01220C	ODH
2400	2400	COc1ccc2[C@@H](C)N[S](=O)(=O)Oc2c1	12.5	0.8	0.2	10.1039/D0CC01220C	ODH
2401	2401	CCOC(=O)[C@H]1COc2ccccc2O1	14.6	1.0	0.02	10.1021/acs.orglett.8b01469	ODH
2402	2402	CCOC(=O)[C@@H]1COc2ccccc2O1	12.5	1.0	0.02	10.1021/acs.orglett.8b01469	ODH
2423	2423	O=[S@@](c1ccc(OCc2ccccc2)cc1)c3ccccn3	15.1	1.0	0.3	10.1021/acs.orglett.1c02918	ODH
2424	2424	O=[S@](c1ccc(OCc2ccccc2)cc1)c3ccccn3	12.6	1.0	0.3	10.1021/acs.orglett.1c02918	ODH
2433	2433	C=CCO[C@H](\C=C\c1ccccc1)c2ccccc2	14.56	0.5	0.01	10.1039/C4CC03920C	ODH
2434	2434	C=CCO[C@@H](\C=C\c1ccccc1)c2ccccc2	12.63	0.5	0.01	10.1039/C4CC03920C	ODH
2443	2443	Cc1ccccc1[C@@H](O)C[N+]([O-])=O	19.695	0.8	0.15	10.1039/C2CC31907A	ODH
2444	2444	Cc1ccccc1[C@H](O)C[N+]([O-])=O	12.673	0.8	0.15	10.1039/C2CC31907A	ODH
2457	2457	C[C@@H](CC=O)c1ccccc1F	14.2	1.0	0.02	10.1021/jacs.8b00275	ODH
2458	2458	C[C@H](CC=O)c1ccccc1F	12.7	1.0	0.02	10.1021/jacs.8b00275	ODH
2459	2459	C[C@H](CC(=O)c1ccc(F)cc1)[S](=O)(=O)c2ccc(C)cc2	16.1	1.0	0.15	10.1021/acs.orglett.0c03517	ODH
2460	2460	C[C@@H](CC(=O)c1ccc(F)cc1)[S](=O)(=O)c2ccc(C)cc2	12.7	1.0	0.15	10.1021/acs.orglett.0c03517	ODH
2461	2461	C[C@H](CC(=O)c1ccc(Cl)cc1)[S](=O)(=O)c2ccc(C)cc2	16.3	1.0	0.15	10.1021/acs.orglett.0c03517	ODH
2462	2462	C[C@@H](CC(=O)c1ccc(Cl)cc1)[S](=O)(=O)c2ccc(C)cc2	12.7	1.0	0.15	10.1021/acs.orglett.0c03517	ODH
2463	2463	Fc1ccc2OC(=O)[C@@H](Nc2c1)c3ccccc3	21.0	1.0	0.2	10.1039/C8SC05797D	ODH
2464	2464	Fc1ccc2OC(=O)[C@H](Nc2c1)c3ccccc3	12.7	1.0	0.2	10.1039/C8SC05797D	ODH
2473	2473	CC(C)c1cccc(C(C)C)c1NC[C@@H]2CCc3ccccc3N2	11.9	0.8	0.1	10.1002/anie.201909919	ODH
2474	2474	CC(C)c1cccc(C(C)C)c1NC[C@H]2CCc3ccccc3N2	12.8	0.8	0.1	10.1002/anie.201909919	ODH
2499	2499	Cc1ccc(cc1)[S](=O)(=O)N2CC=C[C@@H]2c3ccccc3	11.174	1.0	0.15	10.1039/C4CC03920C	ODH
2500	2500	Cc1ccc(cc1)[S](=O)(=O)N2CC=C[C@H]2c3ccccc3	12.895	1.0	0.15	10.1039/C4CC03920C	ODH
2507	2507	CCCC(CCC)(NC(=O)C[C@H](C)c1ccc(cc1)C(C)=O)c2ccccn2	11.7	0.8	0.05	10.1002/anie.201804197	ODH
2508	2508	CCCC(CCC)(NC(=O)C[C@@H](C)c1ccc(cc1)C(C)=O)c2ccccn2	12.9	0.8	0.05	10.1002/anie.201804197	ODH
2543	2543	CC(C)OC(=O)[C@H](CC=O)Cc1ccccc1	11.7	1.0	0.02	10.1021/acs.orglett.9b04624	ODH
2544	2544	CC(C)OC(=O)[C@@H](CC=O)Cc1ccccc1	13.0	1.0	0.02	10.1021/acs.orglett.9b04624	ODH
2545	2545	Cc1ccc(cc1)[C@@H]2CCCNC(=O)C2	13.7	1.0	0.1	10.1039/C8OB02231C	ODH
2546	2546	Cc1ccc(cc1)[C@H]2CCCNC(=O)C2	13.0	1.0	0.1	10.1039/C8OB02231C	ODH
2563	2563	C[C@H](CC(=O)c1ccccc1)[S](=O)(=O)c2ccc(Cl)cc2	16.0	1.0	0.15	10.1021/acs.orglett.0c03517	ODH
2564	2564	C[C@@H](CC(=O)c1ccccc1)[S](=O)(=O)c2ccc(Cl)cc2	13.1	1.0	0.15	10.1021/acs.orglett.0c03517	ODH
2580	2580	CC(C)(O)C[C@@H]1CCc2ccccc2N1	10.5	0.8	0.05	10.1021/ja2023042	ODH
2581	2581	CC(C)(O)C[C@H]1CCc2ccccc2N1	13.2	0.8	0.05	10.1021/ja2023042	ODH
2588	2588	CC(C)=C[C@@H](CCCBr)[S](=O)(=O)c1ccc(C)cc1	15.2	1.0	0.05	10.1002/anie.201804891	ODH
2589	2589	CC(C)=C[C@H](CCCBr)[S](=O)(=O)c1ccc(C)cc1	13.2	1.0	0.05	10.1002/anie.201804891	ODH
2623	2623	CCOC(=O)C[C@@H](Sc1ccccc1)c2cccc(C)c2	9.8	1.0	0.01	10.1021/acs.orglett.8b02339	ODH
2624	2624	CCOC(=O)C[C@H](Sc1ccccc1)c2cccc(C)c2	13.3	1.0	0.01	10.1021/acs.orglett.8b02339	ODH
2641	2641	CC(C)(NC(=O)C[C@@H]1CCOc2c1ccc3ccccc23)c4ccccn4	9.7	1.0	0.1	10.1021/acs.orglett.0c03775	ODH
2642	2642	CC(C)(NC(=O)C[C@H]1CCOc2c1ccc3ccccc23)c4ccccn4	13.4	1.0	0.1	10.1021/acs.orglett.0c03775	ODH
2645	2645	Cc1ccc(cc1)[C@H](O)C[S](C)(=O)=O	11.4	1.0	0.2	10.1039/c8ob02923g	ODH
2646	2646	Cc1ccc(cc1)[C@@H](O)C[S](C)(=O)=O	13.4	1.0	0.2	10.1039/c8ob02923g	ODH
2659	2659	COc1ccc(cc1)C(=O)[C@]2(OCCC[C@H]2Br)c3ccc(OC)cc3	15.15	1.0	0.05	10.1021/ja201794v	ODH
2660	2660	COc1ccc(cc1)C(=O)[C@@]2(OCCC[C@H]2Br)c3ccc(OC)cc3	13.47	1.0	0.05	10.1021/ja201794v	ODH
2714	2714	C[C@@H](C#Cc1ccccc1)c2ccccc2	19.33	1.0	0.005	10.1038/s41467/019/13705/1	ODH
2715	2715	C[C@H](C#Cc1ccccc1)c2ccccc2	13.6	1.0	0.005	10.1038/s41467/019/13705/1	ODH
2724	2724	C[C@@H]1Nc2ccccc2OC1=O	17.2	1.0	0.1	10.1039/C8SC05797D	ODH
2725	2725	C[C@H]1Nc2ccccc2OC1=O	13.6	1.0	0.1	10.1039/C8SC05797D	ODH
2743	2743	C1Oc2ccccc2N[C@@H]1c3ccccc3	9.9	1.0	0.2	10.1039/C4QO00188E	ODH
2744	2744	C1Oc2ccccc2N[C@H]1c3ccccc3	13.7	1.0	0.2	10.1039/C4QO00188E	ODH
2761	2761	COc1ccc(cc1)[C@@H]2Nc3ccccc3OC2=O	36.6	1.0	0.2	10.1039/C8SC05797D	ODH
2762	2762	COc1ccc(cc1)[C@H]2Nc3ccccc3OC2=O	13.7	1.0	0.2	10.1039/C8SC05797D	ODH
2798	2798	C[C@H]1Cc2ccccc2N1	12.1	0.8	0.03	10.1021/acs.orglett.8b00312	ODH
2799	2799	C[C@@H]1Cc2ccccc2N1	13.8	0.8	0.03	10.1021/acs.orglett.8b00312	ODH
2820	2820	O[C@@H]1CCc2cc(Cl)ccc12	15.4	1.0	0.02	10.1002/adsc.201800839	ODH
2821	2821	O[C@H]1CCc2cc(Cl)ccc12	13.9	1.0	0.02	10.1002/adsc.201800839	ODH
2845	2845	Brc1ccc(cc1)C2(CC[C@]23[C@H](C=O)[C@H]3c4ccccc4)c5ccc(Br)cc5	8.49	1.0	0.1	10.1002/anie.201912834	ODH
2846	2846	O=C1CCC[C@@]12[C@H](Cc3c(cccc23)c4ccccc4)Sc5ccccc5	15.02	1.0	0.03	10.1002/anie.201907115	ODH
2855	2855	O=C[C@@H]1[C@@H](c2ccc(cc2)C#N)[C@@]13CCC3(c4ccccc4)c5ccccc5	26.11	1.0	0.1	10.1002/anie.201912834	ODH
2858	2858	C1Cc2ccccc2N[C@H]1c3ccccc3	18.3	0.6	0.1	10.1021/ja2023042	ODH
2859	2859	C1Cc2ccccc2N[C@@H]1c3ccccc3	14.1	0.6	0.1	10.1021/ja2023042	ODH
2877	2877	Cc1ccc(cc1)C2(CC[C@]23[C@H](C=O)[C@H]3c4ccccc4)c5ccc(C)cc5	6.02	1.0	0.1	10.1002/anie.201912834	ODH
2900	2900	Cc1ccc([C@@H]2C[C@@H]([C@H]2CO)c3ccccc3)n1CC=C	10.0	1.0	0.1	10.1039/C3CC41785A	ODH
2944	2944	O[C@@H](C[N+]([O-])=O)c1ccc(F)cc1	12.0	1.0	0.1	10.1002/chem.201404605	ODH
2945	2945	O[C@H](C[N+]([O-])=O)c1ccc(F)cc1	14.4	1.0	0.1	10.1002/chem.201404605	ODH
2962	2962	FC(F)(F)C[C@@]1(CC(=NO1)c2ccccc2)c3occc3	9.92	0.8	0.1	10.1002/anie.201804315	ODH
2963	2963	FC(F)(F)C[C@]1(CC(=NO1)c2ccccc2)c3occc3	14.43	0.8	0.1	10.1002/anie.201804315	ODH
2964	2964	COc1cc(C[C@@H](C)c2cc3c(F)cccc3n2c4ccc(cn4)c5cc(cc(c5)C(F)(F)F)C(F)(F)F)cc(OC)c1OC	9.94	0.6	0.1	10.1021/jacs.1c08562	ODH
2965	2965	COc1cc(C[C@H](C)c2cc3c(F)cccc3n2c4ccc(cn4)c5cc(cc(c5)C(F)(F)F)C(F)(F)F)cc(OC)c1OC	14.43	0.6	0.1	10.1021/jacs.1c08562	ODH
2975	2975	C[C@H]1Nc2ccc(Br)cc2N(C)C1=O	7.7	1.0	0.2	10.1039/D1QO01598B	ODH
2976	2976	C[C@@H]1Nc2ccc(Br)cc2N(C)C1=O	14.5	1.0	0.2	10.1039/D1QO01598B	ODH
2977	2977	OC(C[C@@H]1CCc2ccccc2N1)(c3ccccc3)c4ccccc4	12.1	1.0	0.06	10.1002/adsc.200900870	ODH
2978	2978	OC(C[C@H]1CCc2ccccc2N1)(c3ccccc3)c4ccccc4	14.5	1.0	0.06	10.1002/adsc.200900870	ODH
2979	2979	OC(C[C@@H]1CCc2ccccc2N1)(c3ccccc3)c4ccccc4	12.1	1.0	0.06	10.1039/c002668a	ODH
2980	2980	OC(C[C@H]1CCc2ccccc2N1)(c3ccccc3)c4ccccc4	14.5	1.0	0.06	10.1039/c002668a	ODH
2989	2989	C[C@H]1Cc2cc(Cl)ccc2N1	8.1	0.8	0.03	10.1021/acs.orglett.8b00312	ODH
2990	2990	C[C@@H]1Cc2cc(Cl)ccc2N1	14.5	0.8	0.03	10.1021/acs.orglett.8b00312	ODH
2997	2997	N[C@@H](c1ccc(Cl)cc1)c2ccccc2O	11.86	0.7	0.3	10.1002/anie.201915459	ODH
2998	2998	N[C@H](c1ccc(Cl)cc1)c2ccccc2O	14.52	0.7	0.3	10.1002/anie.201915459	ODH
3044	3044	CC1(C)Nc2ccccc2[C@@H]3CC(=O)C=C[C@@H]13	18.23	1.0	0.1	10.1021/acs.orglett.7b03330	ODH
3049	3049	CCOC(=O)C[C@@H](Sc1ccccc1)c2ccc3ccccc3c2	25.2	1.0	0.01	10.1021/acs.orglett.8b02339	ODH
3050	3050	CCOC(=O)C[C@H](Sc1ccccc1)c2ccc3ccccc3c2	14.7	1.0	0.01	10.1021/acs.orglett.8b02339	ODH
3075	3075	CCC[C@H]1Nc2ccccc2NC1=O	19.2	1.0	0.1	10.1039/D1QO01598B	ODH
3076	3076	CCC[C@@H]1Nc2ccccc2NC1=O	14.8	1.0	0.1	10.1039/D1QO01598B	ODH
3095	3095	COc1ccc(cc1)[C@H](O)C(=O)OC(C)C	8.6	1.0	0.05	10.1039/C8QO00047F	ODH
3096	3096	COc1ccc(cc1)[C@@H](O)C(=O)OC(C)C	14.8	1.0	0.05	10.1039/C8QO00047F	ODH
3097	3097	CCOC(=O)[C@H](CC=O)Cc1ccccc1	17.0	1.0	0.02	10.1021/acs.orglett.9b04624	ODH
3098	3098	CCOC(=O)[C@@H](CC=O)Cc1ccccc1	14.8	1.0	0.02	10.1021/acs.orglett.9b04624	ODH
3111	3111	CCC[C@@H]1CCC2=C(CCCC2=O)N1	11.0	1.0	0.1	10.1039/c002668a	ODH
3112	3112	CCC[C@H]1CCC2=C(CCCC2=O)N1	14.9	1.0	0.1	10.1039/c002668a	ODH
3113	3113	CCC[C@H]1CCC2=C(CCCC2=O)N1	11.0	1.0	0.1	10.1002/adsc.200900870	ODH
3114	3114	CCC[C@@H]1CCC2=C(CCCC2=O)N1	14.9	1.0	0.1	10.1002/adsc.200900870	ODH
3115	3115	O[C@@H](C[N+]([O-])=O)c1cccc(Cl)c1	11.7	1.2	0.1	10.1002/chem.201404605	ODH
3116	3116	O[C@H](C[N+]([O-])=O)c1cccc(Cl)c1	14.9	1.2	0.1	10.1002/chem.201404605	ODH
3121	3121	OCC[C@H]1CCCn2ccc(c3ccc(Cl)cc3)c12	16.92	1.0	0.05	10.1016/j.tetlet.2018.09.061	ODH
3122	3122	OCC[C@@H]1CCCn2ccc(c3ccc(Cl)cc3)c12	14.9	1.0	0.05	10.1016/j.tetlet.2018.09.061	ODH
3150	3150	Cc1cc(cc(C)c1[C@@H](N)CO)C(C)(C)C	16.7	1.0	0.02	10.1021/acs.orglett.0c01558	ODH
3151	3151	Cc1cc(cc(C)c1[C@H](N)CO)C(C)(C)C	14.99	1.0	0.02	10.1021/acs.orglett.0c01558	ODH
3158	3158	COc1ccc(cc1OC)[C@H]2CC(=O)N2C(C)(C)c3ccccn3	23.8	1.0	0.15	10.1002/cjoc.201900533	ODH
3159	3159	COc1ccc(cc1OC)[C@@H]2CC(=O)N2C(C)(C)c3ccccn3	15.0	1.0	0.15	10.1002/cjoc.201900533	ODH
3201	3201	CC(C)=CCC[C@@H]1CCc2ccccc2N1	17.5	0.5	0.01	10.1021/ja2023042	ODH
3202	3202	CC(C)=CCC[C@H]1CCc2ccccc2N1	15.2	0.5	0.01	10.1021/ja2023042	ODH
3209	3209	C[C@@H]1CCc2ccccc2[C@@H]1O	16.0	1.0	0.01	10.1002/adsc.201800839	ODH
3232	3232	Clc1cccc(c1)[C@@H]2COc3ccccc3N2	11.0	1.0	0.2	10.1039/C4QO00188E	ODH
3233	3233	Clc1cccc(c1)[C@H]2COc3ccccc3N2	15.3	1.0	0.2	10.1039/C4QO00188E	ODH
3240	3240	Cc1ccc(cc1)[S](=O)(=O)N2CC[C@@H](CC(=O)NC(C)(C)c3ccccn3)c4cc(F)ccc24	17.8	0.8	0.2	10.1039/D1QO00302J	ODH
3241	3241	Cc1ccc(cc1)[S](=O)(=O)N2CC[C@H](CC(=O)NC(C)(C)c3ccccn3)c4cc(F)ccc24	15.3	0.8	0.2	10.1039/D1QO00302J	ODH
3245	3245	Cc1ccc2[C@H](O)CCCCc2c1	11.7	1.0	0.02	10.1002/adsc.201800839	ODH
3246	3246	Cc1ccc2[C@@H](O)CCCCc2c1	15.3	1.0	0.02	10.1002/adsc.201800839	ODH
3247	3247	CC(C)OC(=O)[C@@H](O)c1cccc2ccccc12	14.2	1.0	0.05	10.1039/C8QO00047F	ODH
3248	3248	CC(C)OC(=O)[C@H](O)c1cccc2ccccc12	15.3	1.0	0.05	10.1039/C8QO00047F	ODH
3249	3249	C[C@H](CC(=O)c1ccccc1)[S](=O)(=O)c2ccccc2	17.2	1.0	0.1	10.1021/acs.orglett.0c03517	ODH
3250	3250	C[C@@H](CC(=O)c1ccccc1)[S](=O)(=O)c2ccccc2	15.3	1.0	0.1	10.1021/acs.orglett.0c03517	ODH
3251	3251	C[C@H](CC(=O)c1sccc1)[S](=O)(=O)c2ccc(C)cc2	18.5	1.0	0.15	10.1021/acs.orglett.0c03517	ODH
3252	3252	C[C@@H](CC(=O)c1sccc1)[S](=O)(=O)c2ccc(C)cc2	15.3	1.0	0.15	10.1021/acs.orglett.0c03517	ODH
3261	3261	CC1(C)CN(C(=O)Nc2cc(cc(c2)C(F)(F)F)C(F)(F)F)[C@@](CN(Cc3ccccc3)Cc4ccccc4)(C1)c5ccccc5	17.2	0.4	0.02	10.1016/j.chempr.2017.10.008	ODH
3262	3262	CC1(C)CN(C(=O)Nc2cc(cc(c2)C(F)(F)F)C(F)(F)F)[C@](CN(Cc3ccccc3)Cc4ccccc4)(C1)c5ccccc5	15.34	0.4	0.02	10.1016/j.chempr.2017.10.008	ODH
3265	3265	O=C[C@@H]1[C@@H](c2ccc3ccccc3c2)[C@@]14CCC4(c5ccccc5)c6ccccc6	10.42	1.0	0.1	10.1002/anie.201912834	ODH
3272	3272	Fc1ccc(cc1)[C@@H]2COc3ccccc3N2	9.9	1.0	0.2	10.1039/C4QO00188E	ODH
3273	3273	Fc1ccc(cc1)[C@H]2COc3ccccc3N2	15.4	1.0	0.2	10.1039/C4QO00188E	ODH
3274	3274	C[C@@H]1CCC2=C(CCCC2=O)N1	12.6	1.0	0.1	10.1039/c002668a	ODH
3275	3275	C[C@H]1CCC2=C(CCCC2=O)N1	15.4	1.0	0.1	10.1039/c002668a	ODH
3276	3276	C[C@H]1CCC2=C(CCCC2=O)N1	12.6	1.0	0.1	10.1002/adsc.200900870	ODH
3277	3277	C[C@@H]1CCC2=C(CCCC2=O)N1	15.4	1.0	0.1	10.1002/adsc.200900870	ODH
3280	3280	CCOC(=O)C[C@H](Sc1ccc(C)cc1)c2cccc(OC)c2	26.3	1.0	0.01	10.1021/acs.orglett.8b02339	ODH
3281	3281	CCOC(=O)C[C@@H](Sc1ccc(C)cc1)c2cccc(OC)c2	15.4	1.0	0.01	10.1021/acs.orglett.8b02339	ODH
3298	3298	Oc1cccc(c1)[C@H]2CCc3ccccc3N2	26.6	1.2	0.1	10.1021/ja2023042	ODH
3299	3299	Oc1cccc(c1)[C@@H]2CCc3ccccc3N2	15.5	1.2	0.1	10.1021/ja2023042	ODH
3304	3304	CC(C)(NC(=O)C[C@H](CCc1ccccc1)c2ccc(cc2)c3ccccc3)c4ccccn4	18.5	0.5	0.2	10.1002/anie.201804197	ODH
3305	3305	CC(C)(NC(=O)C[C@@H](CCc1ccccc1)c2ccc(cc2)c3ccccc3)c4ccccn4	15.5	0.5	0.2	10.1002/anie.201804197	ODH
3309	3309	COc1ccc(cc1)C(=O)[C@@]2(OCCC[C@@H]2Br)c3ccc(OC)cc3	13.34	1.0	0.05	10.1021/ja201794v	ODH
3312	3312	Cc1cccc2c1C[C@H](Sc3ccccc3)[C@@]24CCCC4=O	11.75	1.0	0.03	10.1002/anie.201907115	ODH
3325	3325	C1Cc2ccccc2N[C@@H]1c3ccccc3	12.9	0.6	0.1	10.1002/asia.201600445	ODH
3326	3326	C1Cc2ccccc2N[C@H]1c3ccccc3	15.6	0.6	0.1	10.1002/asia.201600445	ODH
3329	3329	COc1ccc2[C@H](O)CCCc2c1	17.2	1.0	0.02	10.1002/adsc.201800839	ODH
3330	3330	COc1ccc2[C@@H](O)CCCc2c1	15.6	1.0	0.02	10.1002/adsc.201800839	ODH
3337	3337	C1C(Cc2ccccc12)O[C@H](\C=C\c3ccccc3)c4ccccc4	16.95	0.5	0.01	10.1039/C4CC03920C	ODH
3338	3338	C1C(Cc2ccccc12)O[C@@H](\C=C\c3ccccc3)c4ccccc4	15.63	0.5	0.01	10.1039/C4CC03920C	ODH
3344	3344	CC(C)(O)C[C@@H]1CCc2ccccc2N1	13.0	0.8	0.05	10.1039/C4CY00418C	ODH
3345	3345	CC(C)(O)C[C@H]1CCc2ccccc2N1	15.7	0.8	0.05	10.1039/C4CY00418C	ODH
3366	3366	CCOC(=O)[C@@H]1N[S](=O)(=O)Oc2ccc(C)cc12	9.2	1.0	0.15	10.1039/D0CC01220C	ODH
3367	3367	CCOC(=O)[C@H]1N[S](=O)(=O)Oc2ccc(C)cc12	15.7	1.0	0.15	10.1039/D0CC01220C	ODH
3380	3380	O=C1Nc2ccccc2N[C@@H]1c3ccccc3	27.1	1.0	0.2	10.1039/D1QO01598B	ODH
3381	3381	O=C1Nc2ccccc2N[C@H]1c3ccccc3	15.8	1.0	0.2	10.1039/D1QO01598B	ODH
3398	3398	COC(=O)[C@H]1COc2ccc(F)cc2O1	12.0	1.0	0.02	10.1021/acs.orglett.8b01469	ODH
3399	3399	COC(=O)[C@@H]1COc2ccc(F)cc2O1	15.8	1.0	0.02	10.1021/acs.orglett.8b01469	ODH
3400	3400	C[C@H](CC(=O)c1occc1)[S](=O)(=O)c2ccc(C)cc2	18.1	1.0	0.15	10.1021/acs.orglett.0c03517	ODH
3401	3401	C[C@@H](CC(=O)c1occc1)[S](=O)(=O)c2ccc(C)cc2	15.8	1.0	0.15	10.1021/acs.orglett.0c03517	ODH
3404	3404	CC1(C)CN(C(=O)Nc2cc(cc(c2)C(F)(F)F)C(F)(F)F)[C@@](CN)(C1)c3ccccc3	25.43	0.8	0.03	10.1016/j.chempr.2017.10.008	ODH
3405	3405	CC1(C)CN(C(=O)Nc2cc(cc(c2)C(F)(F)F)C(F)(F)F)[C@](CN)(C1)c3ccccc3	15.81	0.8	0.03	10.1016/j.chempr.2017.10.008	ODH
3410	3410	Cc1cccc(c1)[C@H](N)c2ccccc2O	11.1	0.7	0.3	10.1002/anie.201915459	ODH
3411	3411	Cc1cccc(c1)[C@@H](N)c2ccccc2O	15.82	0.7	0.3	10.1002/anie.201915459	ODH
3420	3420	COc1ccc(cc1)[C@@H]2COc3ccccc3N2	10.5	1.0	0.2	10.1039/C4QO00188E	ODH
3421	3421	COc1ccc(cc1)[C@H]2COc3ccccc3N2	15.9	1.0	0.2	10.1039/C4QO00188E	ODH
3426	3426	OC[C@@H]1[C@H](C[C@H]1c2cccn2CC=C)c3cccc(Cl)c3	10.1	1.0	0.1	10.1039/C3CC41785A	ODH
3433	3433	FC(F)(F)CCCc1ccccc1[C@H](NC(=O)c2ccc(Cl)cc2)c3cn(Cc4ccccc4)c5ccccc35	7.72	1.0	0.2	10.1016/j.jfluchem.2017.03.008	ODH
3434	3434	FC(F)(F)CCCc1ccccc1[C@@H](NC(=O)c2ccc(Cl)cc2)c3cn(Cc4ccccc4)c5ccccc35	15.98	1.0	0.2	10.1016/j.jfluchem.2017.03.008	ODH
3439	3439	COC(=O)[C@H]1COc2ccc(Cl)cc2O1	11.8	1.0	0.02	10.1021/acs.orglett.8b01469	ODH
3440	3440	COC(=O)[C@@H]1COc2ccc(Cl)cc2O1	16.0	1.0	0.02	10.1021/acs.orglett.8b01469	ODH
3447	3447	CCOC(=O)[C@](C[N+]([O-])=O)(O\N=C\c1ccc(OC)cc1)c2ccc(cc2)c3ccccc3	14.09	1.0	0.1	10.1021/ol102580n	ODH
3448	3448	CCOC(=O)[C@@](C[N+]([O-])=O)(O\N=C\c1ccc(OC)cc1)c2ccc(cc2)c3ccccc3	16.05	1.0	0.1	10.1021/ol102580n	ODH
3471	3471	C[C@H](CCCCOc1ccccc1)CCN(Cc2ccccc2)Cc3ccccc3	7.2	1.0	0.15	10.1021/acs.orglett.0c01550	ODH
3472	3472	C[C@@H](CCCCOc1ccccc1)CCN(Cc2ccccc2)Cc3ccccc3	16.1	1.0	0.15	10.1021/acs.orglett.0c01550	ODH
3473	3473	COc1ccccc1C[C@@H](CC=O)C(=O)OC(C)C	18.5	1.0	0.05	10.1021/acs.orglett.9b04624	ODH
3474	3474	COc1ccccc1C[C@H](CC=O)C(=O)OC(C)C	16.1	1.0	0.05	10.1021/acs.orglett.9b04624	ODH
3477	3477	C[C@H]([C@H](CCO)c1ccccc1)[N+]([O-])=O	12.03	1.0	0.1	10.1002/adsc.201500582	ODH
3478	3478	C[C@@H]([C@H](CCO)c1ccccc1)[N+]([O-])=O	16.16	1.0	0.1	10.1002/adsc.201500582	ODH
3493	3493	CCOC(=O)[C@@H](CCOCc1ccccc1)CC=O	18.0	1.0	0.02	10.1021/acs.orglett.9b04624	ODH
3494	3494	CCOC(=O)[C@H](CCOCc1ccccc1)CC=O	16.2	1.0	0.02	10.1021/acs.orglett.9b04624	ODH
3495	3495	CC(C)(C)OC(=O)N1CCC[C@H](CC1=O)c2ccccc2	19.6	1.0	0.02	10.1039/C8OB02231C	ODH
3496	3496	CC(C)(C)OC(=O)N1CCC[C@@H](CC1=O)c2ccccc2	16.2	1.0	0.02	10.1039/C8OB02231C	ODH
3499	3499	O=C1Nc2ccccc2N[C@@H]1c3sccc3	23.2	1.0	0.2	10.1039/D1QO01598B	ODH
3500	3500	O=C1Nc2ccccc2N[C@H]1c3sccc3	16.3	1.0	0.2	10.1039/D1QO01598B	ODH
3515	3515	CCCC[C@@H](/C=C/c1cccnc1)C#N	25.52	1.0	0.1	10.1021/jacs.1c01260	ODH
3516	3516	CCCC[C@H](/C=C/c1cccnc1)C#N	16.31	1.0	0.1	10.1021/jacs.1c01260	ODH
3533	3533	FC(F)(F)c1ccc(cc1)[C@@H]2COc3ccccc3N2	11.3	1.0	0.2	10.1039/C4QO00188E	ODH
3534	3534	FC(F)(F)c1ccc(cc1)[C@H]2COc3ccccc3N2	16.4	1.0	0.2	10.1039/C4QO00188E	ODH
3545	3545	O[C@@H]1CCCc2cccnc12	12.1	1.0	0.02	10.1002/adsc.201800839	ODH
3546	3546	O[C@H]1CCCc2cccnc12	16.4	1.0	0.02	10.1002/adsc.201800839	ODH
3598	3598	CCCCCC(=O)C[C@H]1CCCCN1C(=O)OCc2ccccc2	18.8	0.5	0.05	10.1002/adsc.201100282	ODH
3599	3599	CCCCCC(=O)C[C@@H]1CCCCN1C(=O)OCc2ccccc2	16.7	0.5	0.05	10.1002/adsc.201100282	ODH
3602	3602	Cc1ccccc1[C@H]2C[C@H]([C@@H]2CO)c3cccn3CC=C	10.6	1.0	0.1	10.1039/C3CC41785A	ODH
3607	3607	COC(=O)[C@H]1COc2ccc(Br)cc2O1	12.1	1.0	0.02	10.1021/acs.orglett.8b01469	ODH
3608	3608	COC(=O)[C@@H]1COc2ccc(Br)cc2O1	16.7	1.0	0.02	10.1021/acs.orglett.8b01469	ODH
3622	3622	CO[C@H](NC(=O)c1ccc(Br)cc1)c2ccccc2CCCC(F)(F)F	20.94	1.0	0.05	10.1002/anie.201405401	ODH
3623	3623	CO[C@@H](NC(=O)c1ccc(Br)cc1)c2ccccc2CCCC(F)(F)F	16.79	1.0	0.05	10.1002/anie.201405401	ODH
3632	3632	CCOC(OCC)[C@@H](N)c1ccc2ccccc2c1	25.8	0.8	0.05	10.1039/D1CC06601C	ODH
3633	3633	CCOC(OCC)[C@H](N)c1ccc2ccccc2c1	16.8	0.8	0.05	10.1039/D1CC06601C	ODH
3646	3646	O[C@@H](C[N+]([O-])=O)c1ccc(cc1)C(F)(F)F	21.68	0.8	0.1	10.1039/C2CC31907A	ODH
3647	3647	O[C@H](C[N+]([O-])=O)c1ccc(cc1)C(F)(F)F	16.856	0.8	0.1	10.1039/C2CC31907A	ODH
3658	3658	Cc1ccc(cc1)[S@](=O)c2cc(C)ccn2	22.7	0.8	0.05	10.1021/acs.orglett.1c02918	ODH
3659	3659	Cc1ccc(cc1)[S@@](=O)c2cc(C)ccn2	16.9	0.8	0.05	10.1021/acs.orglett.1c02918	ODH
3662	3662	C[C@H](F)C(=O)c1nccn1c2ccccc2	19.2	1.0	0.02	10.1002/asia.201601306	ODH
3663	3663	C[C@@H](F)C(=O)c1nccn1c2ccccc2	16.9	1.0	0.02	10.1002/asia.201601306	ODH
3691	3691	CC(C)c1ccc(NC[C@@H]2CCc3ccccc3N2)cc1	15.5	1.0	0.1	10.1002/anie.201909919	ODH
3692	3692	CC(C)c1ccc(NC[C@H]2CCc3ccccc3N2)cc1	17.1	1.0	0.1	10.1002/anie.201909919	ODH
3697	3697	COC(=O)[C@H]1COc2cc(Br)ccc2O1	14.5	1.0	0.02	10.1021/acs.orglett.8b01469	ODH
3698	3698	COC(=O)[C@@H]1COc2cc(Br)ccc2O1	17.1	1.0	0.02	10.1021/acs.orglett.8b01469	ODH
3699	3699	COC(=O)C[C@@H](C#N)c1ccc(C)cc1	14.7	1.0	0.05	10.1039/C7SC04639A	ODH
3700	3700	COC(=O)C[C@H](C#N)c1ccc(C)cc1	17.1	1.0	0.05	10.1039/C7SC04639A	ODH
3701	3701	CCOC(=O)C[C@H]1Nc2c(C)cccc2OC1=O	15.6	1.0	0.03	10.1039/c9ra02694k	ODH
3702	3702	CCOC(=O)C[C@@H]1Nc2c(C)cccc2OC1=O	17.1	1.0	0.03	10.1039/c9ra02694k	ODH
3703	3703	COc1ccc2CCC[C@@H](O)c2c1	19.5	1.0	0.02	10.1002/adsc.201800839	ODH
3704	3704	COc1ccc2CCC[C@H](O)c2c1	17.1	1.0	0.02	10.1002/adsc.201800839	ODH
3706	3706	C[C@@H]([C@H](CCO)c1ccccc1)[N+]([O-])=O	15.37	1.0	0.1	10.1002/adsc.201500582	ODH
3717	3717	CCO[P](=O)(OCC)C(=[N+]=[N-])[C@@](OC(N)=O)(c1ccccc1)C(C)(C)C	14.0	0.5	0.04	10.1021/ol300664d	ODH
3718	3718	CCO[P](=O)(OCC)C(=[N+]=[N-])[C@](OC(N)=O)(c1ccccc1)C(C)(C)C	17.2	0.5	0.04	10.1021/ol300664d	ODH
3725	3725	OC[C@@H]1[C@H](C[C@H]1c2cccn2CC=C)c3ccc(cc3)C#N	12.6	1.0	0.2	10.1039/C3CC41785A	ODH
3732	3732	C[C@H]1Cc2ccccc2N[C@H]1c3ccccc3	21.0	0.8	0.1	10.1021/ja2023042	ODH
3733	3733	C[C@@H]1Cc2ccccc2N[C@H]1c3ccccc3	17.3	0.8	0.1	10.1021/ja2023042	ODH
3742	3742	OC[C@@H]1[C@H](C[C@H]1c2cccn2CC=C)c3ccccc3	12.6	1.0	0.1	10.1039/C3CC41785A	ODH
3745	3745	Cc1cc2CCCC[C@@H](O)c2cc1C	9.9	1.0	0.02	10.1002/adsc.201800839	ODH
3746	3746	Cc1cc2CCCC[C@H](O)c2cc1C	17.3	1.0	0.02	10.1002/adsc.201800839	ODH
3747	3747	CCOC(=O)C[C@@H](C#N)c1ccccc1	13.3	1.0	0.05	10.1039/C7SC04639A	ODH
3748	3748	CCOC(=O)C[C@H](C#N)c1ccccc1	17.3	1.0	0.05	10.1039/C7SC04639A	ODH
3760	3760	O[C@@H](C[N+]([O-])=O)c1ccccc1Br	15.7	1.2	0.1	10.1002/chem.201404605	ODH
3761	3761	O[C@H](C[N+]([O-])=O)c1ccccc1Br	17.4	1.2	0.1	10.1002/chem.201404605	ODH
3764	3764	O[C@H]1C[C@@H](N(O1)C(=O)OCc2ccccc2)c3ccccc3	19.3	1.0	0.05	10.1002/adsc.201501025	ODH
3769	3769	C[C@H]1Cc2ccccc2N[C@H]1c3ccc(C)cc3	25.3	0.5	0.1	10.1021/acscatal.1c01353	ODH
3770	3770	C[C@@H]1Cc2ccccc2N[C@H]1c3ccc(C)cc3	17.4	0.5	0.1	10.1021/acscatal.1c01353	ODH
3782	3782	C[C@H]1Nc2cc(Br)ccc2N(C)C1=O	7.4	1.0	0.2	10.1039/D1QO01598B	ODH
3783	3783	C[C@@H]1Nc2cc(Br)ccc2N(C)C1=O	17.5	1.0	0.2	10.1039/D1QO01598B	ODH
3784	3784	CC(=O)Nc1ccc(cc1)[C@H]2CCc3ccccc3N2	32.8	0.6	0.3	10.1021/ja2023042	ODH
3785	3785	CC(=O)Nc1ccc(cc1)[C@@H]2CCc3ccccc3N2	17.5	0.6	0.3	10.1021/ja2023042	ODH
3792	3792	N[C@@H](c1cccc(Cl)c1)c2ccccc2O	11.14	0.7	0.3	10.1002/anie.201915459	ODH
3793	3793	N[C@H](c1cccc(Cl)c1)c2ccccc2O	17.51	0.7	0.3	10.1002/anie.201915459	ODH
3810	3810	Cc1cccc(c1)[C@H](O)CCl	14.3	1.0	0.02	10.1002/adsc.201800267	ODH
3811	3811	Cc1cccc(c1)[C@@H](O)CCl	17.6	1.0	0.02	10.1002/adsc.201800267	ODH
3812	3812	COc1ccc(cc1)C(=O)C[C@@H](C)[S](=O)(=O)c2ccc(C)cc2	23.5	1.0	0.15	10.1021/acs.orglett.0c03517	ODH
3813	3813	COc1ccc(cc1)C(=O)C[C@H](C)[S](=O)(=O)c2ccc(C)cc2	17.6	1.0	0.15	10.1021/acs.orglett.0c03517	ODH
3816	3816	O[C@@H](C[N+]([O-])=O)c1ccc(F)c(F)c1	21.361	0.8	0.1	10.1039/C2CC31907A	ODH
3817	3817	O[C@H](C[N+]([O-])=O)c1ccc(F)c(F)c1	17.619	0.8	0.1	10.1039/C2CC31907A	ODH
3822	3822	COc1ccccc1[C@@H](O)C[N+]([O-])=O	21.585	0.8	0.1	10.1039/C2CC31907A	ODH
3823	3823	COc1ccccc1[C@H](O)C[N+]([O-])=O	17.698	0.8	0.1	10.1039/C2CC31907A	ODH
3836	3836	COc1ccc(Cn2cc([C@@H](NC(=O)c3ccccc3)c4ccccc4CCCC(F)(F)F)c5ccccc25)cc1	14.42	1.0	0.15	10.1016/j.jfluchem.2017.03.008	ODH
3837	3837	COc1ccc(Cn2cc([C@H](NC(=O)c3ccccc3)c4ccccc4CCCC(F)(F)F)c5ccccc25)cc1	17.76	1.0	0.15	10.1016/j.jfluchem.2017.03.008	ODH
3846	3846	CC(C)(NC(=O)C[C@@H]1CCOc2ccc(Cl)cc12)c3ccccn3	15.2	0.6	0.1	10.1021/acs.orglett.0c03775	ODH
3847	3847	CC(C)(NC(=O)C[C@H]1CCOc2ccc(Cl)cc12)c3ccccn3	17.8	0.6	0.1	10.1021/acs.orglett.0c03775	ODH
3854	3854	CCOC(=O)C[C@H]1Nc2ccccc2OC1=O	16.5	1.0	0.05	10.1039/c9ra02694k	ODH
3855	3855	CCOC(=O)C[C@@H]1Nc2ccccc2OC1=O	17.8	1.0	0.05	10.1039/c9ra02694k	ODH
3864	3864	C(Cc1ccccc1)[C@H]2COc3ccccc3N2	14.4	1.0	0.2	10.1039/C4QO00188E	ODH
3865	3865	C(Cc1ccccc1)[C@@H]2COc3ccccc3N2	17.9	1.0	0.2	10.1039/C4QO00188E	ODH
3866	3866	C[C@H]1Nc2ccccc2NC1=O	19.1	1.0	0.1	10.1039/D1QO01598B	ODH
3867	3867	C[C@@H]1Nc2ccccc2NC1=O	17.9	1.0	0.1	10.1039/D1QO01598B	ODH
3870	3870	OC[C@H]1COc2ccccc2O1	16.3	1.0	0.05	10.1021/acs.orglett.8b01469	ODH
3871	3871	OC[C@@H]1COc2ccccc2O1	17.9	1.0	0.05	10.1021/acs.orglett.8b01469	ODH
3872	3872	CC[S](=O)(=O)[C@H](C)CC(=O)c1ccccc1	16.8	1.0	0.15	10.1021/acs.orglett.0c03517	ODH
3873	3873	CC[S](=O)(=O)[C@@H](C)CC(=O)c1ccccc1	17.9	1.0	0.15	10.1021/acs.orglett.0c03517	ODH
3884	3884	O[C@@H](C[N+]([O-])=O)c1ccc(Cl)cc1	14.1	1.0	0.1	10.1002/chem.201404605	ODH
3885	3885	O[C@H](C[N+]([O-])=O)c1ccc(Cl)cc1	18.0	1.0	0.1	10.1002/chem.201404605	ODH
3886	3886	CC(C)(N1[C@H](CC1=O)c2ccc(Oc3ccccc3)cc2)c4ccccn4	20.4	0.8	0.1	10.1002/cjoc.201900533	ODH
3887	3887	CC(C)(N1[C@@H](CC1=O)c2ccc(Oc3ccccc3)cc2)c4ccccn4	18.0	0.8	0.1	10.1002/cjoc.201900533	ODH
3908	3908	CCOC(=O)C[C@@H](Sc1ccc(OC)cc1)c2ccccc2	11.1	1.0	0.01	10.1021/acs.orglett.8b02339	ODH
3909	3909	CCOC(=O)C[C@H](Sc1ccc(OC)cc1)c2ccccc2	18.1	1.0	0.01	10.1021/acs.orglett.8b02339	ODH
3910	3910	COC(=O)[C@H](CC=O)Cc1ccccc1	20.3	1.0	0.02	10.1021/acs.orglett.9b04624	ODH
3911	3911	COC(=O)[C@@H](CC=O)Cc1ccccc1	18.1	1.0	0.02	10.1021/acs.orglett.9b04624	ODH
3927	3927	CC(C)(C)[Si](C)(C)Oc1ccc(cc1)[C@H](O)CCl	16.9	0.5	0.01	10.1002/adsc.201800267	ODH
3928	3928	CC(C)(C)[Si](C)(C)Oc1ccc(cc1)[C@@H](O)CCl	18.3	0.5	0.01	10.1002/adsc.201800267	ODH
3958	3958	O[C@@H]1CCSc2ccccc12	24.3	1.0	0.02	10.1002/adsc.201800839	ODH
3959	3959	O[C@H]1CCSc2ccccc12	18.4	1.0	0.02	10.1002/adsc.201800839	ODH
4001	4001	FC(F)(F)C[C@]1(CCCN1C(=O)Nc2cccc(c2)C(F)(F)F)c3ccccc3	14.83	0.5	0.1	10.1021/jacs.6b04077	ODH
4002	4002	FC(F)(F)C[C@@]1(CCCN1C(=O)Nc2cccc(c2)C(F)(F)F)c3ccccc3	18.63	0.5	0.1	10.1021/jacs.6b04077	ODH
4009	4009	C1Cc2ccccc2N[C@H]1c3occc3	20.4	0.5	0.05	10.1021/ja2023042	ODH
4010	4010	C1Cc2ccccc2N[C@@H]1c3occc3	18.7	0.5	0.05	10.1021/ja2023042	ODH
4035	4035	C1CC[C@@H]2Nc3ccccc3C[C@@H]2C1	20.8	0.8	0.1	10.1021/ja2023042	ODH
4036	4036	Cc1cccc2CC[C@@H](CNc3ccccc3)Nc12	21.9	1.0	0.1	10.1002/anie.201909919	ODH
4037	4037	Cc1cccc2CC[C@H](CNc3ccccc3)Nc12	18.8	1.0	0.1	10.1002/anie.201909919	ODH
4039	4039	CC(C)(NC(=O)C[C@H](CCc1ccccc1)c2ccc(Cl)cc2)c3ccccn3	21.4	0.5	0.1	10.1002/anie.201804197	ODH
4040	4040	CC(C)(NC(=O)C[C@@H](CCc1ccccc1)c2ccc(Cl)cc2)c3ccccn3	18.8	0.5	0.1	10.1002/anie.201804197	ODH
4067	4067	O=C1CCC[C@@]12[C@H](COc3ccccc23)Sc4ccccc4	14.14	1.0	0.03	10.1002/anie.201907115	ODH
4082	4082	FC(F)(F)C[C@]1(CCCN1C(=O)Nc2cccc(c2)C(F)(F)F)c3ccccc3	15.04	0.5	0.1	10.1038/ncomms14841	ODH
4083	4083	FC(F)(F)C[C@@]1(CCCN1C(=O)Nc2cccc(c2)C(F)(F)F)c3ccccc3	19.04	0.5	0.1	10.1038/ncomms14841	ODH
4097	4097	OC[C@@H]1[C@H](C[C@H]1c2cc(Br)cn2CC=C)c3ccc(cc3)C#N	22.9	1.0	0.1	10.1039/C3CC41785A	ODH
4098	4098	COc1ccc2[C@H](O)CCc2c1	21.8	1.0	0.02	10.1002/adsc.201800839	ODH
4099	4099	COc1ccc2[C@@H](O)CCc2c1	19.1	1.0	0.02	10.1002/adsc.201800839	ODH
4102	4102	Cc1cccc2c1[nH]cc2[C@@H](\C=C\c3ccccc3)c4ccccc4	21.002	1.0	0.05	10.1039/C6QO00227G	ODH
4103	4103	Cc1cccc2c1[nH]cc2[C@H](\C=C\c3ccccc3)c4ccccc4	19.152	1.0	0.05	10.1039/C6QO00227G	ODH
4108	4108	Cc1ccccc1[C@H]2CCc3ccccc3N2	22.2	0.5	0.1	10.1021/ja2023042	ODH
4109	4109	Cc1ccccc1[C@@H]2CCc3ccccc3N2	19.2	0.5	0.1	10.1021/ja2023042	ODH
4114	4114	CCOC(=O)C[C@@H](Sc1ccc(F)cc1)c2ccccc2	9.6	1.0	0.01	10.1021/acs.orglett.8b02339	ODH
4115	4115	CCOC(=O)C[C@H](Sc1ccc(F)cc1)c2ccccc2	19.2	1.0	0.01	10.1021/acs.orglett.8b02339	ODH
4116	4116	COc1ccc(O)c(c1)[C@@H](N)c2ccc(C)cc2	15.3	0.7	0.3	10.1002/anie.201915459	ODH
4117	4117	COc1ccc(O)c(c1)[C@H](N)c2ccc(C)cc2	19.22	0.7	0.3	10.1002/anie.201915459	ODH
4120	4120	Cc1ccc(cc1)[C@H](N)c2ccccc2O	12.82	0.7	0.3	10.1002/anie.201915459	ODH
4121	4121	Cc1ccc(cc1)[C@@H](N)c2ccccc2O	19.23	0.7	0.3	10.1002/anie.201915459	ODH
4146	4146	CC(C)CC(=O)C[C@H]1CCCCN1C(=O)OCc2ccccc2	22.4	0.5	0.03	10.1002/adsc.201100282	ODH
4147	4147	CC(C)CC(=O)C[C@@H]1CCCCN1C(=O)OCc2ccccc2	19.4	0.5	0.03	10.1002/adsc.201100282	ODH
4158	4158	CCOC(=O)C[C@@H](Sc1ccc(C)cc1)c2ccccc2	10.7	1.0	0.01	10.1021/acs.orglett.8b02339	ODH
4159	4159	CCOC(=O)C[C@H](Sc1ccc(C)cc1)c2ccccc2	19.4	1.0	0.01	10.1021/acs.orglett.8b02339	ODH
4160	4160	CCOC(=O)C[C@@H](Sc1ccccc1)c2ccccc2	10.9	1.0	0.01	10.1021/acs.orglett.8b02339	ODH
4161	4161	CCOC(=O)C[C@H](Sc1ccccc1)c2ccccc2	19.4	1.0	0.01	10.1021/acs.orglett.8b02339	ODH
4162	4162	CCC[C@H]1Cc2ccccc2N[C@H]1c3ccccc3	30.9	0.5	0.1	10.1021/acscatal.1c01353	ODH
4163	4163	CCC[C@@H]1Cc2ccccc2N[C@H]1c3ccccc3	19.4	0.5	0.1	10.1021/acscatal.1c01353	ODH
4170	4170	CC1(C)CN(C(=O)Nc2cc(cc(c2)C(F)(F)F)C(F)(F)F)[C@](Cc3cccc(c3)[N+]([O-])=O)(C1)c4ccccc4	16.7	0.7	0.05	10.6023/A18100413	ODH
4171	4171	CC1(C)CN(C(=O)Nc2cc(cc(c2)C(F)(F)F)C(F)(F)F)[C@@](Cc3cccc(c3)[N+]([O-])=O)(C1)c4ccccc4	19.5	0.7	0.05	10.6023/A18100413	ODH
4185	4185	Cc1ccc(cc1)[C@H](O)CBr	17.0	1.0	0.02	10.1002/adsc.201800267	ODH
4186	4186	Cc1ccc(cc1)[C@@H](O)CBr	19.6	1.0	0.02	10.1002/adsc.201800267	ODH
4187	4187	CCOC(=O)C[C@H]1Nc2cc(ccc2OC1=O)C(C)(C)C	17.1	1.0	0.02	10.1039/c9ra02694k	ODH
4188	4188	CCOC(=O)C[C@@H]1Nc2cc(ccc2OC1=O)C(C)(C)C	19.6	1.0	0.02	10.1039/c9ra02694k	ODH
4189	4189	COc1ccc2CC[C@@H](O)c2c1	22.1	1.0	0.02	10.1002/adsc.201800839	ODH
4190	4190	COc1ccc2CC[C@H](O)c2c1	19.6	1.0	0.02	10.1002/adsc.201800839	ODH
4207	4207	O[C@@H]1C[C@H](N(O1)C(=O)OCc2ccccc2)c3ccccc3	17.1	1.0	0.05	10.1002/adsc.201501025	ODH
4208	4208	CC(=O)C[C@H]1CCC(C)(C)CN1C(=O)OCc2ccccc2	21.1	0.5	0.05	10.1002/adsc.201100282	ODH
4209	4209	CC(=O)C[C@@H]1CCC(C)(C)CN1C(=O)OCc2ccccc2	19.7	0.5	0.05	10.1002/adsc.201100282	ODH
4212	4212	CCCCC[C@H](C=C(C)C)[S](=O)(=O)c1ccc(C)cc1	23.8	0.5	0.02	10.1002/anie.201804891	ODH
4213	4213	CCCCC[C@@H](C=C(C)C)[S](=O)(=O)c1ccc(C)cc1	19.7	0.5	0.02	10.1002/anie.201804891	ODH
4214	4214	COC(=O)[C@H]1COc2ccccc2O1	31.7	1.0	0.02	10.1021/acs.orglett.8b01469	ODH
4215	4215	COC(=O)[C@@H]1COc2ccccc2O1	19.7	1.0	0.02	10.1021/acs.orglett.8b01469	ODH
4222	4222	COc1cccc(c1)[C@@H]2COc3ccccc3N2	17.3	1.0	0.2	10.1039/C4QO00188E	ODH
4223	4223	COc1cccc(c1)[C@H]2COc3ccccc3N2	19.8	1.0	0.2	10.1039/C4QO00188E	ODH
4224	4224	Cc1ccc(cc1)[C@H]2Nc3ccccc3NC2=O	22.4	1.0	0.2	10.1039/D1QO01598B	ODH
4225	4225	Cc1ccc(cc1)[C@@H]2Nc3ccccc3NC2=O	19.8	1.0	0.2	10.1039/D1QO01598B	ODH
4228	4228	CCOC(=O)C[C@@H](Sc1ccccc1C)c2ccccc2	11.2	1.0	0.01	10.1021/acs.orglett.8b02339	ODH
4229	4229	CCOC(=O)C[C@H](Sc1ccccc1C)c2ccccc2	19.8	1.0	0.01	10.1021/acs.orglett.8b02339	ODH
4230	4230	CCN(CC)C(=O)[C@H](CC=O)Cc1ccccc1	12.4	1.0	0.05	10.1021/acs.orglett.9b04624	ODH
4231	4231	CCN(CC)C(=O)[C@@H](CC=O)Cc1ccccc1	19.8	1.0	0.05	10.1021/acs.orglett.9b04624	ODH
4232	4232	C[C@H](CC(=O)c1cccc(C)c1)[S](=O)(=O)c2ccc(C)cc2	20.7	0.5	0.15	10.1021/acs.orglett.0c03517	ODH
4233	4233	C[C@@H](CC(=O)c1cccc(C)c1)[S](=O)(=O)c2ccc(C)cc2	19.8	0.5	0.15	10.1021/acs.orglett.0c03517	ODH
4248	4248	COc1ccc2[C@@H](CCN(c2c1)[S](=O)(=O)c3ccc(C)cc3)CC(=O)NC(C)(C)c4ccccn4	23.9	0.8	0.15	10.1039/D1QO00302J	ODH
4249	4249	COc1ccc2[C@H](CCN(c2c1)[S](=O)(=O)c3ccc(C)cc3)CC(=O)NC(C)(C)c4ccccn4	19.9	0.8	0.15	10.1039/D1QO00302J	ODH
4252	4252	CCOC(=O)C[C@H]1Nc2ccc(C)cc2OC1=O	16.2	1.0	0.05	10.1039/c9ra02694k	ODH
4253	4253	CCOC(=O)C[C@@H]1Nc2ccc(C)cc2OC1=O	19.9	1.0	0.05	10.1039/c9ra02694k	ODH
4254	4254	COC(=O)[C@H]1COc2cc(Cl)c(Cl)cc2O1	17.0	1.0	0.01	10.1021/acs.orglett.8b01469	ODH
4255	4255	COC(=O)[C@@H]1COc2cc(Cl)c(Cl)cc2O1	19.9	1.0	0.01	10.1021/acs.orglett.8b01469	ODH
4256	4256	O[C@H](CCl)c1ccccc1	17.6	1.0	0.02	10.1002/adsc.201800267	ODH
4257	4257	O[C@@H](CCl)c1ccccc1	19.9	1.0	0.02	10.1002/adsc.201800267	ODH
4258	4258	CC1(C)CN(C(=O)Nc2cc(cc(c2)C(F)(F)F)C(F)(F)F)[C@](C1)(CC(F)(F)CO)c3ccccc3	15.28	0.4	0.03	10.1038/ncomms14841	ODH
4259	4259	CC1(C)CN(C(=O)Nc2cc(cc(c2)C(F)(F)F)C(F)(F)F)[C@@](C1)(CC(F)(F)CO)c3ccccc3	19.92	0.4	0.03	10.1038/ncomms14841	ODH
4268	4268	OCC[C@H]1CCCCn2ccc(c3ccc(Cl)cc3)c12	23.51	1.0	0.02	10.1016/j.tetlet.2018.09.061	ODH
4269	4269	OCC[C@@H]1CCCCn2ccc(c3ccc(Cl)cc3)c12	19.98	1.0	0.02	10.1016/j.tetlet.2018.09.061	ODH
4318	4318	OC[C@H]1[C@@H](C[C@@H]1c2ccccc2Br)c3cccn3CC=C	12.3	1.0	0.1	10.1039/C3CC41785A	ODH
4321	4321	C[C@@H]1Cc2ccccc2[C@@H]1O	17.6	1.0	0.01	10.1002/adsc.201800839	ODH
4340	4340	Clc1ccc(cc1)[C@@H]2COc3ccccc3N2	11.6	1.0	0.2	10.1039/C4QO00188E	ODH
4341	4341	Clc1ccc(cc1)[C@H]2COc3ccccc3N2	20.4	1.0	0.2	10.1039/C4QO00188E	ODH
4360	4360	C[C@@H](CC(=O)NC(C)(C)c1ccc(F)cn1)c2ccc(cc2)C(C)=O	18.7	0.6	0.1	10.1002/anie.201804197	ODH
4361	4361	C[C@H](CC(=O)NC(C)(C)c1ccc(F)cn1)c2ccc(cc2)C(C)=O	20.5	0.6	0.1	10.1002/anie.201804197	ODH
4362	4362	CCOC(=O)[C@@H]1N[S](=O)(=O)Oc2ccc(OC)cc12	13.0	1.0	0.15	10.1039/D0CC01220C	ODH
4363	4363	CCOC(=O)[C@H]1N[S](=O)(=O)Oc2ccc(OC)cc12	20.5	1.0	0.15	10.1039/D0CC01220C	ODH
4400	4400	OC(=O)[C@H]1COc2ccccc2O1	32.5	1.0	0.02	10.1021/acs.orglett.8b01469	ODH
4401	4401	OC(=O)[C@@H]1COc2ccccc2O1	20.7	1.0	0.02	10.1021/acs.orglett.8b01469	ODH
4412	4412	C1Cc2ccccc2N[C@@H]1c3ccccc3	15.4	0.6	0.1	10.1039/C4CY00418C	ODH
4413	4413	C1Cc2ccccc2N[C@H]1c3ccccc3	20.8	0.6	0.1	10.1039/C4CY00418C	ODH
4418	4418	CCC(=O)C[C@H]1CCCCN1C(=O)OCc2ccccc2	22.8	0.5	0.05	10.1002/adsc.201100282	ODH
4419	4419	CCC(=O)C[C@@H]1CCCCN1C(=O)OCc2ccccc2	20.8	0.5	0.05	10.1002/adsc.201100282	ODH
4443	4443	COc1ccc(cc1)C(=O)N[C@@H](c2ccccc2CCCC(F)(F)F)c3cn(Cc4ccccc4)c5ccccc35	10.64	1.0	0.1	10.1016/j.jfluchem.2017.03.008	ODH
4444	4444	COc1ccc(cc1)C(=O)N[C@H](c2ccccc2CCCC(F)(F)F)c3cn(Cc4ccccc4)c5ccccc35	20.92	1.0	0.1	10.1016/j.jfluchem.2017.03.008	ODH
4462	4462	CC(C)(NC(=O)C[C@H](CCc1ccccc1)c2ccc(F)cc2)c3ccccn3	23.3	0.5	0.08	10.1002/anie.201804197	ODH
4463	4463	CC(C)(NC(=O)C[C@@H](CCc1ccccc1)c2ccc(F)cc2)c3ccccn3	21.0	0.5	0.08	10.1002/anie.201804197	ODH
4528	4528	C[C@@H]1Nc2ccccc2[C@@H]1Cc3ccccc3	14.6	0.8	0.03	10.1021/acs.orglett.8b00312	ODH
4537	4537	N[C@@H](c1ccccc1)c2ccccc2O	12.69	0.7	0.3	10.1002/anie.201915459	ODH
4538	4538	N[C@H](c1ccccc1)c2ccccc2O	21.39	0.7	0.3	10.1002/anie.201915459	ODH
4539	4539	CCCC[C@@H]1Nc2ccccc2C[C@@H]1C	23.7	0.3	0.01	10.1021/ja2023042	ODH
4544	4544	O[C@@H](C[N+]([O-])=O)c1ccc(Cl)cc1	27.463	0.8	0.1	10.1039/C2CC31907A	ODH
4545	4545	O[C@H](C[N+]([O-])=O)c1ccc(Cl)cc1	21.448	0.8	0.1	10.1039/C2CC31907A	ODH
4576	4576	O[C@@H](C[N+]([O-])=O)c1ccccc1	27.35	0.8	0.1	10.1039/C2CC31907A	ODH
4577	4577	O[C@H](C[N+]([O-])=O)c1ccccc1	21.602	0.8	0.1	10.1039/C2CC31907A	ODH
4590	4590	O[C@H]1C[C@@H](N(O1)C(=O)OCc2ccccc2)c3ccc(Cl)cc3	18.8	1.0	0.05	10.1002/adsc.201501025	ODH
4595	4595	OCC[C@@H](C[N+]([O-])=O)c1cccc(F)c1	19.39	1.0	0.1	10.1002/adsc.201500582	ODH
4596	4596	OCC[C@H](C[N+]([O-])=O)c1cccc(F)c1	21.73	1.0	0.1	10.1002/adsc.201500582	ODH
4603	4603	C[C@@H]1Nc2ccccc2[C@@H]1Cc3occc3	17.1	0.8	0.03	10.1021/acs.orglett.8b00312	ODH
4604	4604	O=CC[C@H](Cc1ccccc1)C(=O)Oc2ccccc2	19.7	1.0	0.02	10.1021/acs.orglett.9b04624	ODH
4605	4605	O=CC[C@@H](Cc1ccccc1)C(=O)Oc2ccccc2	21.8	1.0	0.02	10.1021/acs.orglett.9b04624	ODH
4606	4606	COc1cccc(c1)[C@@H]2CCCNC(=O)C2	28.7	1.0	0.1	10.1039/C8OB02231C	ODH
4607	4607	COc1cccc(c1)[C@H]2CCCNC(=O)C2	21.8	1.0	0.1	10.1039/C8OB02231C	ODH
4623	4623	CCOC(=O)C[C@@H](Sc1ccccc1)c2ccccc2OC	17.2	1.0	0.01	10.1021/acs.orglett.8b02339	ODH
4624	4624	CCOC(=O)C[C@H](Sc1ccccc1)c2ccccc2OC	21.9	1.0	0.01	10.1021/acs.orglett.8b02339	ODH
4629	4629	Cc1ccc2N[C@@H](CCc2c1)CNc3ccccc3	18.8	1.0	0.1	10.1002/anie.201909919	ODH
4630	4630	Cc1ccc2N[C@H](CCc2c1)CNc3ccccc3	22.0	1.0	0.1	10.1002/anie.201909919	ODH
4631	4631	Cc1ccc2CC[C@@H](CNc3ccccc3)Nc2c1	19.4	1.0	0.1	10.1002/anie.201909919	ODH
4632	4632	Cc1ccc2CC[C@H](CNc3ccccc3)Nc2c1	22.0	1.0	0.1	10.1002/anie.201909919	ODH
4651	4651	CSc1ccc(cc1)[C@H]2CC(=O)N2C(C)(C)c3ccccn3	20.1	0.8	0.08	10.1002/cjoc.201900533	ODH
4652	4652	CSc1ccc(cc1)[C@@H]2CC(=O)N2C(C)(C)c3ccccn3	22.1	0.8	0.08	10.1002/cjoc.201900533	ODH
4659	4659	COc1ccc(cc1)[C@@H](C)CC=O	23.2	1.0	0.02	10.1021/jacs.8b00275	ODH
4660	4660	COc1ccc(cc1)[C@H](C)CC=O	22.1	1.0	0.02	10.1021/jacs.8b00275	ODH
4661	4661	C[C@H]1Cc2ccccc2N[C@H]1c3ccccc3	28.3	0.5	0.1	10.1021/acscatal.1c01353	ODH
4662	4662	C[C@@H]1Cc2ccccc2N[C@H]1c3ccccc3	22.1	0.5	0.1	10.1021/acscatal.1c01353	ODH
4669	4669	CC(C)(NC(=O)C[C@H](CCc1ccccc1)c2ccc(F)c(F)c2)c3ccccn3	24.6	0.5	0.08	10.1002/anie.201804197	ODH
4670	4670	CC(C)(NC(=O)C[C@@H](CCc1ccccc1)c2ccc(F)c(F)c2)c3ccccn3	22.2	0.5	0.08	10.1002/anie.201804197	ODH
4675	4675	O[C@H](CCCCl)c1ccccc1	24.9	1.0	0.02	10.1002/adsc.201800267	ODH
4676	4676	O[C@@H](CCCCl)c1ccccc1	22.2	1.0	0.02	10.1002/adsc.201800267	ODH
4683	4683	Cc1ccc(cc1)[C@@H]2CN(C(=O)C2)C(=O)OC(C)(C)C	19.1	0.7	0.1	10.1021/acscatal.8b00827	ODH
4684	4684	Cc1ccc(cc1)[C@H]2CN(C(=O)C2)C(=O)OC(C)(C)C	22.3	0.7	0.1	10.1021/acscatal.8b00827	ODH
4700	4700	O=C1Oc2c(N[C@H]1c3ccccc3)ccc4ccccc24	26.7	1.0	0.2	10.1039/C8SC05797D	ODH
4701	4701	O=C1Oc2c(N[C@@H]1c3ccccc3)ccc4ccccc24	22.4	1.0	0.2	10.1039/C8SC05797D	ODH
4714	4714	Brc1ccc(cc1)[C@@H]2COc3ccccc3N2	12.6	1.0	0.2	10.1039/C4QO00188E	ODH
4715	4715	Brc1ccc(cc1)[C@H]2COc3ccccc3N2	22.5	1.0	0.2	10.1039/C4QO00188E	ODH
4716	4716	COc1ccccc1[C@@H](CCO)C[N+]([O-])=O	19.03	1.0	0.1	10.1002/adsc.201500582	ODH
4717	4717	COc1ccccc1[C@H](CCO)C[N+]([O-])=O	22.5	1.0	0.1	10.1002/adsc.201500582	ODH
4749	4749	CC(C)(C)OC(=O)N1CCN(CC1)C(=O)[C@H]2COc3ccccc3O2	36.2	1.0	0.1	10.1021/acs.orglett.8b01469	ODH
4750	4750	CC(C)(C)OC(=O)N1CCN(CC1)C(=O)[C@@H]2COc3ccccc3O2	22.7	1.0	0.1	10.1021/acs.orglett.8b01469	ODH
4751	4751	CCCC[C@@H]1Nc2ccccc2C[C@H]1C	28.5	0.3	0.01	10.1021/ja2023042	ODH
4756	4756	Cc1ccc(cc1)[S](=O)(=O)N[C@@H]2CCc3ccccc23	16.4	1.0	0.1	10.1016/j.isci.2019.07.004	ODH
4757	4757	Cc1ccc(cc1)[S](=O)(=O)N[C@H]2CCc3ccccc23	22.8	1.0	0.1	10.1016/j.isci.2019.07.004	ODH
4758	4758	O=CC[C@H](Cc1ccccc1)C(=O)OCc2ccccc2	24.9	1.0	0.02	10.1021/acs.orglett.9b04624	ODH
4759	4759	O=CC[C@@H](Cc1ccccc1)C(=O)OCc2ccccc2	22.8	1.0	0.02	10.1021/acs.orglett.9b04624	ODH
4771	4771	F[C@@H](c1ccccc1)C(=O)c2nccn2c3ccccc3	36.8	1.0	0.02	10.1002/asia.201601306	ODH
4772	4772	F[C@H](c1ccccc1)C(=O)c2nccn2c3ccccc3	22.9	1.0	0.02	10.1002/asia.201601306	ODH
4775	4775	CCOC(=O)C[C@H](Sc1ccc(C)cc1)c2ccc3ccccc3c2	13.9	1.0	0.01	10.1021/acs.orglett.8b02339	ODH
4776	4776	CCOC(=O)C[C@@H](Sc1ccc(C)cc1)c2ccc3ccccc3c2	22.9	1.0	0.01	10.1021/acs.orglett.8b02339	ODH
4803	4803	COc1ccc2cc(ccc2c1)[C@H](C)C#N	24.0	1.0	0.01	10.1002/anie.201906111	ODH
4804	4804	COc1ccc2cc(ccc2c1)[C@@H](C)C#N	23.1	1.0	0.01	10.1002/anie.201906111	ODH
4815	4815	OCC[C@H]1CCCCn2ccc(c3ccccc3F)c12	20.37	1.0	0.02	10.1016/j.tetlet.2018.09.061	ODH
4816	4816	OCC[C@@H]1CCCCn2ccc(c3ccccc3F)c12	23.19	1.0	0.02	10.1016/j.tetlet.2018.09.061	ODH
4819	4819	CC[C@H]1Cc2ccccc2N[C@H]1c3ccccc3	35.9	0.5	0.1	10.1021/acscatal.1c01353	ODH
4820	4820	CC[C@@H]1Cc2ccccc2N[C@H]1c3ccccc3	23.2	0.5	0.1	10.1021/acscatal.1c01353	ODH
4833	4833	O[C@@H]1CCCc2occc12	28.9	1.0	0.01	10.1002/adsc.201800839	ODH
4834	4834	O[C@H]1CCCc2occc12	23.3	1.0	0.01	10.1002/adsc.201800839	ODH
4837	4837	C1Cc2ccccc2N[C@H]1c3ccc4ccccc4c3	42.8	0.6	0.1	10.1021/ja2023042	ODH
4838	4838	C1Cc2ccccc2N[C@@H]1c3ccc4ccccc4c3	23.4	0.6	0.1	10.1021/ja2023042	ODH
4840	4840	CC1(C)CN(C(=O)Nc2cc(cc(c2)C(F)(F)F)C(F)(F)F)[C@@](CN=[N+]=[N-])(C1)c3ccc(Cl)cc3	24.89	0.4	0.01	10.1016/j.chempr.2017.10.008	ODH
4841	4841	CC1(C)CN(C(=O)Nc2cc(cc(c2)C(F)(F)F)C(F)(F)F)[C@](CN=[N+]=[N-])(C1)c3ccc(Cl)cc3	23.42	0.4	0.01	10.1016/j.chempr.2017.10.008	ODH
4850	4850	CC(O)(C[C@@H]1CCc2ccccc2N1)c3ccccc3	16.9	0.6	0.05	10.1021/ja2023042	ODH
4851	4851	CC(O)(C[C@H]1CCc2ccccc2N1)c3ccccc3	23.5	0.6	0.05	10.1021/ja2023042	ODH
4852	4852	CC(C)=CCC[C@H]1CCc2ccccc2N1	18.0	0.5	0.02	10.1039/c002668a	ODH
4853	4853	CC(C)=CCC[C@@H]1CCc2ccccc2N1	23.5	0.5	0.02	10.1039/c002668a	ODH
4854	4854	Cc1ccc(NC[C@@H]2CCc3ccccc3N2)cc1	21.3	1.0	0.1	10.1002/anie.201909919	ODH
4855	4855	Cc1ccc(NC[C@H]2CCc3ccccc3N2)cc1	23.5	1.0	0.1	10.1002/anie.201909919	ODH
4882	4882	CCOC(=O)[C@@H]1N[S](=O)(=O)Oc2cc(OC)ccc12	13.7	1.0	0.15	10.1039/D0CC01220C	ODH
4883	4883	CCOC(=O)[C@H]1N[S](=O)(=O)Oc2cc(OC)ccc12	23.6	1.0	0.15	10.1039/D0CC01220C	ODH
4888	4888	O=C1C[C@H](COCc2ccccc2)C[C@@]13[C@H](Cc4ccccc34)Sc5ccccc5	12.05	1.0	0.1	10.1002/anie.201907115	ODH
4895	4895	Clc1ccc(/C=C/[C@@H](c2ccc(Cl)cc2)c3c[nH]c4ccccc34)cc1	16.589	1.0	0.1	10.1039/C6QO00227G	ODH
4896	4896	Clc1ccc(/C=C/[C@H](c2ccc(Cl)cc2)c3c[nH]c4ccccc34)cc1	23.7	1.0	0.1	10.1039/C6QO00227G	ODH
4903	4903	Clc1ccc(cc1Cl)[C@@H]2COc3ccccc3N2	14.0	1.0	0.2	10.1039/C4QO00188E	ODH
4904	4904	Clc1ccc(cc1Cl)[C@H]2COc3ccccc3N2	23.8	1.0	0.2	10.1039/C4QO00188E	ODH
4907	4907	O[C@H](CBr)c1ccccc1	21.0	1.0	0.02	10.1002/adsc.201800267	ODH
4908	4908	O[C@@H](CBr)c1ccccc1	23.8	1.0	0.02	10.1002/adsc.201800267	ODH
4930	4930	COc1ccc(cc1)[C@H](O)CBr	17.2	1.0	0.05	10.1002/adsc.201800267	ODH
4931	4931	COc1ccc(cc1)[C@@H](O)CBr	23.9	1.0	0.05	10.1002/adsc.201800267	ODH
4934	4934	O[C@@H](C[N+]([O-])=O)c1sccc1	26.444	0.8	0.1	10.1039/C2CC31907A	ODH
4935	4935	O[C@H](C[N+]([O-])=O)c1sccc1	23.948	0.8	0.1	10.1039/C2CC31907A	ODH
4936	4936	Brc1ccc(cc1)[C@H]2CCc3ccccc3N2	45.2	0.5	0.1	10.1021/ja2023042	ODH
4937	4937	Brc1ccc(cc1)[C@@H]2CCc3ccccc3N2	24.0	0.5	0.1	10.1021/ja2023042	ODH
4938	4938	Cc1ccc(cc1)C(=O)C[C@H]2CCCCN2C(=O)OCc3ccccc3	26.6	0.5	0.05	10.1002/adsc.201100282	ODH
4939	4939	Cc1ccc(cc1)C(=O)C[C@@H]2CCCCN2C(=O)OCc3ccccc3	24.0	0.5	0.05	10.1002/adsc.201100282	ODH
4954	4954	CC(C)(C)OC(=O)N1O[C@@H](O)C[C@@H]1c2ccc(Cl)cc2	21.3	0.5	0.02	10.1002/adsc.201501025	ODH
4957	4957	OC[C@@H]1[C@H](C[C@H]1c2cc3CC=CCc3n2CC=C)c4ccccc4	14.7	1.0	0.1	10.1039/C3CC41785A	ODH
4961	4961	CCOC(=O)C[C@@H](Sc1ccccc1)c2cccc(OC)c2	15.4	1.0	0.01	10.1021/acs.orglett.8b02339	ODH
4962	4962	CCOC(=O)C[C@H](Sc1ccccc1)c2cccc(OC)c2	24.2	1.0	0.01	10.1021/acs.orglett.8b02339	ODH
4977	4977	COC(=O)C[C@@H](C#N)c1sccc1	18.4	1.0	0.05	10.1039/C7SC04639A	ODH
4978	4978	COC(=O)C[C@H](C#N)c1sccc1	24.4	1.0	0.05	10.1039/C7SC04639A	ODH
5007	5007	OC[C@@H]1[C@H](C[C@H]1c2cc(Br)cn2CC=C)c3ccc(cc3)C(F)(F)F	28.4	1.0	0.05	10.1039/C3CC41785A	ODH
5010	5010	COC(=O)C[C@@H](C#N)c1ccccc1	16.7	0.8	0.08	10.1039/C7SC04639A	ODH
5011	5011	COC(=O)C[C@H](C#N)c1ccccc1	24.6	0.8	0.08	10.1039/C7SC04639A	ODH
5018	5018	COc1cccc(c1)[C@@H](CCO)C[N+]([O-])=O	18.28	1.0	0.15	10.1002/adsc.201500582	ODH
5019	5019	COc1cccc(c1)[C@H](CCO)C[N+]([O-])=O	24.68	1.0	0.15	10.1002/adsc.201500582	ODH
5020	5020	CC(C)(C)c1ccc(C[C@H]2CCCOC2=O)cc1	16.8	1.0	0.03	10.1039/C9OB02536G	ODH
5021	5021	CC(C)(C)c1ccc(C[C@@H]2CCCOC2=O)cc1	24.7	1.0	0.03	10.1039/C9OB02536G	ODH
5035	5035	O=C1CCCC2=C1CC[C@@H](Cc3ccccc3)N2	22.2	1.0	0.1	10.1039/c002668a	ODH
5036	5036	O=C1CCCC2=C1CC[C@H](Cc3ccccc3)N2	24.9	1.0	0.1	10.1039/c002668a	ODH
5037	5037	O=C1CCCC2=C1CC[C@H](Cc3ccccc3)N2	22.2	1.0	0.1	10.1002/adsc.200900870	ODH
5038	5038	O=C1CCCC2=C1CC[C@@H](Cc3ccccc3)N2	24.9	1.0	0.1	10.1002/adsc.200900870	ODH
5039	5039	Fc1ccc(cc1F)[C@H]2CCCC(=O)N2	19.9	0.8	0.1	10.1021/acs.orglett.0c00669	ODH
5040	5040	Fc1ccc(cc1F)[C@@H]2CCCC(=O)N2	24.9	0.8	0.1	10.1021/acs.orglett.0c00669	ODH
5041	5041	Cc1cc(C)cc(c1)[C@@H]2CCCNC(=O)C2	31.0	0.5	0.1	10.1039/C8OB02231C	ODH
5042	5042	Cc1cc(C)cc(c1)[C@H]2CCCNC(=O)C2	24.9	0.5	0.1	10.1039/C8OB02231C	ODH
5046	5046	C[C@@H](CC=O)CC(CC=C(C)C)([S](=O)(=O)c1ccccc1)[S](=O)(=O)c2ccccc2	22.4	1.0	0.1	10.1021/acs.orglett.0c01550	ODH
5047	5047	C[C@H](CC=O)CC(CC=C(C)C)([S](=O)(=O)c1ccccc1)[S](=O)(=O)c2ccccc2	25.0	1.0	0.1	10.1021/acs.orglett.0c01550	ODH
5062	5062	COc1ccc2N[C@@H](C)Cc2c1	12.1	0.8	0.03	10.1021/acs.orglett.8b00312	ODH
5063	5063	COc1ccc2N[C@H](C)Cc2c1	25.1	0.8	0.03	10.1021/acs.orglett.8b00312	ODH
5064	5064	COC(OC)[C@@H](NC(C)=O)c1ccccc1	20.0	0.8	0.05	10.1039/D1CC06601C	ODH
5065	5065	COC(OC)[C@H](NC(C)=O)c1ccccc1	25.1	0.8	0.05	10.1039/D1CC06601C	ODH
5068	5068	OCC[C@@H](C[N+]([O-])=O)c1ccccc1	20.23	1.0	0.1	10.1002/adsc.201500582	ODH
5069	5069	OCC[C@H](C[N+]([O-])=O)c1ccccc1	25.15	1.0	0.1	10.1002/adsc.201500582	ODH
5095	5095	O=C1OCC[C@H]1Cc2ccccc2	22.8	0.5	0.05	10.1039/C9OB02536G	ODH
5096	5096	O=C1OCC[C@@H]1Cc2ccccc2	25.4	0.5	0.05	10.1039/C9OB02536G	ODH
5101	5101	C1Oc2ccccc2N[C@@H]1c3ccc(cc3)c4ccccc4	17.7	1.0	0.2	10.1039/C4QO00188E	ODH
5102	5102	C1Oc2ccccc2N[C@H]1c3ccc(cc3)c4ccccc4	25.5	1.0	0.2	10.1039/C4QO00188E	ODH
5103	5103	O[C@@H](C[N+]([O-])=O)c1ccccc1Cl	23.3	1.1	0.025	10.1002/chem.201404605	ODH
5104	5104	O[C@H](C[N+]([O-])=O)c1ccccc1Cl	25.5	1.1	0.025	10.1002/chem.201404605	ODH
5123	5123	O[C@@H](C[N+]([O-])=O)c1ccc(Br)cc1	33.99	0.8	0.1	10.1039/C2CC31907A	ODH
5124	5124	O[C@H](C[N+]([O-])=O)c1ccc(Br)cc1	25.761	0.8	0.1	10.1039/C2CC31907A	ODH
5129	5129	CC(C)(C)OC(=O)N1O[C@@H](O)C[C@@H]1c2ccc(Br)cc2	22.7	0.5	0.02	10.1002/adsc.201501025	ODH
5130	5130	O=C1Oc2cc3ccccc3cc2N[C@H]1c4ccccc4	35.3	1.0	0.2	10.1039/C8SC05797D	ODH
5131	5131	O=C1Oc2cc3ccccc3cc2N[C@@H]1c4ccccc4	25.8	1.0	0.2	10.1039/C8SC05797D	ODH
5136	5136	Cc1cccc(NC[C@@H]2CCc3ccccc3N2)c1	22.8	1.0	0.1	10.1002/anie.201909919	ODH
5137	5137	Cc1cccc(NC[C@H]2CCc3ccccc3N2)c1	25.9	1.0	0.1	10.1002/anie.201909919	ODH
5140	5140	CC(C)(NC(=O)C[C@@H]1CCOc2ccccc12)c3ccccn3	21.9	0.55	0.1	10.1021/acs.orglett.0c03775	ODH
5141	5141	CC(C)(NC(=O)C[C@H]1CCOc2ccccc12)c3ccccn3	25.9	0.55	0.1	10.1021/acs.orglett.0c03775	ODH
5152	5152	C1CCC(CC1)[C@@H]2CCc3ccccc3N2	18.4	0.5	0.02	10.1039/c002668a	ODH
5153	5153	C1CCC(CC1)[C@H]2CCc3ccccc3N2	26.0	0.5	0.02	10.1039/c002668a	ODH
5155	5155	C[C@H](CC(=O)c1ccccc1)[S](C)(=O)=O	21.8	1.0	0.15	10.1021/acs.orglett.0c03517	ODH
5156	5156	C[C@@H](CC(=O)c1ccccc1)[S](C)(=O)=O	26.0	1.0	0.15	10.1021/acs.orglett.0c03517	ODH
5165	5165	Fc1ccc(NC[C@@H]2CCc3ccccc3N2)cc1	23.8	1.0	0.1	10.1002/anie.201909919	ODH
5166	5166	Fc1ccc(NC[C@H]2CCc3ccccc3N2)cc1	26.1	1.0	0.1	10.1002/anie.201909919	ODH
5171	5171	O=C1Nc2ccccc2N[C@H]1c3ccccc3	16.0	1.0	0.2	10.1039/C8SC05797D	ODH
5172	5172	O=C1Nc2ccccc2N[C@@H]1c3ccccc3	26.1	1.0	0.2	10.1039/C8SC05797D	ODH
5194	5194	COc1cccc(c1)[C@H]2CCc3ccccc3N2	28.1	0.6	0.1	10.1021/ja2023042	ODH
5195	5195	COc1cccc(c1)[C@@H]2CCc3ccccc3N2	26.3	0.6	0.1	10.1021/ja2023042	ODH
5204	5204	COc1cccc(c1)[C@@H](O)C[N+]([O-])=O	20.1	1.2	0.1	10.1002/chem.201404605	ODH
5205	5205	COc1cccc(c1)[C@H](O)C[N+]([O-])=O	26.4	1.2	0.1	10.1002/chem.201404605	ODH
5234	5234	C1Cc2ccccc2N[C@H]1CC=Cc3ccccc3	30.7	0.5	0.01	10.1021/ja2023042	ODH
5235	5235	C1Cc2ccccc2N[C@@H]1CC=Cc3ccccc3	26.7	0.5	0.01	10.1021/ja2023042	ODH
5244	5244	[O-][N+](=O)c1cccc(c1)[C@]2(CC(=NO2)c3ccccc3)CC(F)(F)F	23.4	0.8	0.1	10.1002/anie.201804315	ODH
5245	5245	[O-][N+](=O)c1cccc(c1)[C@@]2(CC(=NO2)c3ccccc3)CC(F)(F)F	26.8	0.8	0.1	10.1002/anie.201804315	ODH
5246	5246	O=C(C[C@H]1CCCCN1C(=O)OCc2ccccc2)c3ccccc3	28.3	0.5	0.05	10.1002/adsc.201100282	ODH
5247	5247	O=C(C[C@@H]1CCCCN1C(=O)OCc2ccccc2)c3ccccc3	26.8	0.5	0.05	10.1002/adsc.201100282	ODH
5254	5254	COC(=O)[C@H]1COc2cc3ccccc3cc2O1	23.2	1.0	0.02	10.1021/acs.orglett.8b01469	ODH
5255	5255	COC(=O)[C@@H]1COc2cc3ccccc3cc2O1	26.8	1.0	0.02	10.1021/acs.orglett.8b01469	ODH
5258	5258	Cc1ccc(cc1)[C@H]2C[C@H]([C@@H]2CO)c3cccn3CC=C	20.1	1.0	0.05	10.1039/C3CC41785A	ODH
5261	5261	CCCCCC[C@@H](CC=O)CC(CCc1ccccc1)([S](=O)(=O)c2ccccc2)[S](=O)(=O)c3ccccc3	21.6	1.0	0.1	10.1021/acs.orglett.0c01550	ODH
5262	5262	CCCCCC[C@H](CC=O)CC(CCc1ccccc1)([S](=O)(=O)c2ccccc2)[S](=O)(=O)c3ccccc3	26.9	1.0	0.1	10.1021/acs.orglett.0c01550	ODH
5263	5263	Fc1ccc2N[C@@H](CCc2c1)CNc3ccccc3	22.7	1.0	0.1	10.1002/anie.201909919	ODH
5264	5264	Fc1ccc2N[C@H](CCc2c1)CNc3ccccc3	27.0	1.0	0.1	10.1002/anie.201909919	ODH
5265	5265	COC(=O)C[C@@H](C#N)c1ccc(OC)cc1	22.5	1.0	0.05	10.1039/C7SC04639A	ODH
5266	5266	COC(=O)C[C@H](C#N)c1ccc(OC)cc1	27.0	1.0	0.05	10.1039/C7SC04639A	ODH
5273	5273	O=CC[C@H](Cc1ccccc1)C(=O)OC(c2ccccc2)c3ccccc3	23.6	1.0	0.02	10.1021/acs.orglett.9b04624	ODH
5274	5274	O=CC[C@@H](Cc1ccccc1)C(=O)OC(c2ccccc2)c3ccccc3	27.1	1.0	0.02	10.1021/acs.orglett.9b04624	ODH
5283	5283	CC(C)C[C@@H]1CCc2ccccc2N1	18.2	0.5	0.02	10.1039/c002668a	ODH
5284	5284	CC(C)C[C@H]1CCc2ccccc2N1	27.2	0.5	0.02	10.1039/c002668a	ODH
5288	5288	CC(C)[Si](C#C[C@H](CC(=O)NC(C)(C)c1ccccn1)Cc2cn(C)c3ccccc23)(C(C)C)C(C)C	21.6	0.7	0.03	10.1021/jacs.9b01124	ODH
5289	5289	CC(C)[Si](C#C[C@@H](CC(=O)NC(C)(C)c1ccccn1)Cc2cn(C)c3ccccc23)(C(C)C)C(C)C	27.3	0.7	0.03	10.1021/jacs.9b01124	ODH
5292	5292	COC(=O)C[C@@H](C#N)c1ccc(F)c(F)c1	21.4	0.8	0.08	10.1039/C7SC04639A	ODH
5293	5293	COC(=O)C[C@H](C#N)c1ccc(F)c(F)c1	27.3	0.8	0.08	10.1039/C7SC04639A	ODH
5300	5300	C[C@H](CC(=O)c1ccc(F)cc1)[S](C)(=O)=O	24.7	1.0	0.15	10.1021/acs.orglett.0c03517	ODH
5301	5301	C[C@@H](CC(=O)c1ccc(F)cc1)[S](C)(=O)=O	27.4	1.0	0.15	10.1021/acs.orglett.0c03517	ODH
5318	5318	COc1ccc(cc1)[C@H](O)CCl	21.2	1.0	0.02	10.1002/adsc.201800267	ODH
5319	5319	COc1ccc(cc1)[C@@H](O)CCl	27.6	1.0	0.02	10.1002/adsc.201800267	ODH
5372	5372	CCOC(=O)Cn1cccc1[C@@H]2C[C@@H]([C@H]2CO)c3ccccc3	16.2	1.0	0.1	10.1039/C3CC41785A	ODH
5375	5375	Cc1ccccc1[C@H](N)c2ccccc2O	14.19	0.7	0.3	10.1002/anie.201915459	ODH
5376	5376	Cc1ccccc1[C@@H](N)c2ccccc2O	28.36	0.7	0.3	10.1002/anie.201915459	ODH
5377	5377	CC(=O)C[C@H]1CCCCN1C(=O)OCc2ccccc2	30.4	0.5	0.05	10.1002/adsc.201100282	ODH
5378	5378	CC(=O)C[C@@H]1CCCCN1C(=O)OCc2ccccc2	28.4	0.5	0.05	10.1002/adsc.201100282	ODH
5395	5395	Cc1ccccc1NC[C@@H]2CCc3ccccc3N2	26.2	1.0	0.1	10.1002/anie.201909919	ODH
5396	5396	Cc1ccccc1NC[C@H]2CCc3ccccc3N2	28.6	1.0	0.1	10.1002/anie.201909919	ODH
5421	5421	C1Cc2ccccc2N[C@@H]1CNc3ccccc3	26.1	1.0	0.1	10.1002/anie.201909919	ODH
5422	5422	C1Cc2ccccc2N[C@H]1CNc3ccccc3	28.8	1.0	0.1	10.1002/anie.201909919	ODH
5451	5451	CCCCC[C@@H]1Nc2ccccc2C[C@@H]1CCCC	32.9	0.3	0.01	10.1021/ja2023042	ODH
5468	5468	OC[C@@H]1[C@H](C[C@H]1c2cccn2CC=C)c3ccc(F)cc3	20.7	1.0	0.05	10.1039/C3CC41785A	ODH
5547	5547	COc1cccc(c1)[C@@H](O)CC[N+]([O-])=O	26.4	1.0	0.1	10.1021/acs.orglett.9b04339	ODH
5548	5548	COc1cccc(c1)[C@H](O)CC[N+]([O-])=O	30.0	1.0	0.1	10.1021/acs.orglett.9b04339	ODH
5569	5569	Cn1ccnc1C(=O)[C@@H](F)c2ccccc2	24.1	1.0	0.02	10.1002/asia.201601306	ODH
5570	5570	Cn1ccnc1C(=O)[C@H](F)c2ccccc2	30.3	1.0	0.02	10.1002/asia.201601306	ODH
5571	5571	FC(F)(F)c1cc(cc(c1)C(F)(F)F)[C@H]2COC(=O)N2	24.0	1.0	0.05	10.1021/acscatal.0c02569	ODH
5572	5572	FC(F)(F)c1cc(cc(c1)C(F)(F)F)[C@@H]2COC(=O)N2	30.4	1.0	0.05	10.1021/acscatal.0c02569	ODH
5587	5587	Cc1ccc(cc1)[S](=O)(=O)N2CC[C@@H](C2)C#N	28.2	1.0	0.05	10.1002/anie.201906111	ODH
5588	5588	Cc1ccc(cc1)[S](=O)(=O)N2CC[C@H](C2)C#N	30.6	1.0	0.05	10.1002/anie.201906111	ODH
5604	5604	CCOC(=O)C1(CC=C[C@@H]1c2ccccc2)C(=O)OCC	24.377	0.5	0.05	10.1039/C3CC49488H	ODH
5605	5605	CCOC(=O)C1(CC=C[C@H]1c2ccccc2)C(=O)OCC	30.732	0.5	0.05	10.1039/C3CC49488H	ODH
5606	5606	O=C(C[C@H](\C=C\c1ccccc1)c2ccccc2)c3ccccc3	24.377	0.5	0.05	10.1039/C3CC49488H	ODH
5607	5607	O=C(C[C@@H](\C=C\c1ccccc1)c2ccccc2)c3ccccc3	30.732	0.5	0.05	10.1039/C3CC49488H	ODH
5616	5616	COc1ccc(cc1)[C@@H](CCO)C[N+]([O-])=O	27.28	1.0	0.1	10.1002/adsc.201500582	ODH
5617	5617	COc1ccc(cc1)[C@H](CCO)C[N+]([O-])=O	30.82	1.0	0.1	10.1002/adsc.201500582	ODH
5631	5631	O=C(C[C@@H]1CCOc2ccccc12)Nc3ccccc3	36.7	1.0	0.1	10.1021/acs.orglett.0c03775	ODH
5632	5632	O=C(C[C@H]1CCOc2ccccc12)Nc3ccccc3	31.1	1.0	0.1	10.1021/acs.orglett.0c03775	ODH
5654	5654	CC(C)(NC(=O)C[C@@H]1CCOc2ccc(F)cc12)c3ccccn3	21.8	0.65	0.05	10.1021/acs.orglett.0c03775	ODH
5655	5655	CC(C)(NC(=O)C[C@H]1CCOc2ccc(F)cc12)c3ccccn3	31.6	0.65	0.05	10.1021/acs.orglett.0c03775	ODH
5658	5658	OCC[C@@H](C[N+]([O-])=O)c1cccc2ccccc12	21.8	1.0	0.15	10.1002/adsc.201500582	ODH
5659	5659	OCC[C@H](C[N+]([O-])=O)c1cccc2ccccc12	31.66	1.0	0.15	10.1002/adsc.201500582	ODH
5725	5725	O[C@H]1C[C@@H](N(O1)C(=O)OCc2ccccc2)c3ccc(cc3)[N+]([O-])=O	26.5	1.0	0.1	10.1002/adsc.201501025	ODH
5726	5726	O[C@@H]1CCc2ccccc12	38.7	1.0	0.01	10.1002/adsc.201800839	ODH
5727	5727	O[C@H]1CCc2ccccc12	32.6	1.0	0.01	10.1002/adsc.201800839	ODH
5752	5752	OC[C@@H]1[C@H](C[C@H]1c2cccn2CC=C)c3ccc(Cl)cc3	22.6	1.0	0.05	10.1039/C3CC41785A	ODH
5759	5759	O=C1N([C@H](\C=C\c2ccccc2)c3ccccc3)C(=O)c4ccccc14	41.587	0.5	0.02	10.1039/C4CC03920C	ODH
5760	5760	O=C1N([C@@H](\C=C\c2ccccc2)c3ccccc3)C(=O)c4ccccc14	32.969	0.5	0.02	10.1039/C4CC03920C	ODH
5769	5769	O=C(C[C@@H]1CCOc2ccccc12)Nc3ccccc3	38.6	1.0	0.1	10.1039/D1QO00302J	ODH
5770	5770	O=C(C[C@H]1CCOc2ccccc12)Nc3ccccc3	33.2	1.0	0.1	10.1039/D1QO00302J	ODH
5771	5771	CC(=O)C[C@H]1CCCN1C(=O)OCc2ccccc2	41.0	0.5	0.05	10.1002/adsc.201100282	ODH
5772	5772	CC(=O)C[C@@H]1CCCN1C(=O)OCc2ccccc2	33.2	0.5	0.05	10.1002/adsc.201100282	ODH
5775	5775	C1OC(=N[C@H]1c2ccccc2)c3ccccn3	41.9	1.0	0.1	10.1021/acscatal.0c02569	ODH
5776	5776	C1OC(=N[C@@H]1c2ccccc2)c3ccccn3	33.2	1.0	0.1	10.1021/acscatal.0c02569	ODH
5785	5785	Cc1[nH]c2ccccc2c1[C@@H](\C=C\c3ccccc3)c4ccccc4	35.932	1.0	0.05	10.1039/C6QO00227G	ODH
5786	5786	Cc1[nH]c2ccccc2c1[C@H](\C=C\c3ccccc3)c4ccccc4	33.353	1.0	0.05	10.1039/C6QO00227G	ODH
5797	5797	CCOC(=O)C[C@@H](Sc1cccc(C)c1)c2ccccc2	17.0	1.0	0.01	10.1021/acs.orglett.8b02339	ODH
5798	5798	CCOC(=O)C[C@H](Sc1cccc(C)c1)c2ccccc2	33.6	1.0	0.01	10.1021/acs.orglett.8b02339	ODH
5818	5818	COc1ccc([C@H]2CCc3ccccc3N2)c(OC)c1	59.4	0.6	0.1	10.1021/ja2023042	ODH
5819	5819	COc1ccc([C@@H]2CCc3ccccc3N2)c(OC)c1	34.0	0.6	0.1	10.1021/ja2023042	ODH
5844	5844	COc1cccc(c1)[C@H](O)CCl	30.4	1.0	0.02	10.1002/adsc.201800267	ODH
5845	5845	COc1cccc(c1)[C@@H](O)CCl	34.4	1.0	0.02	10.1002/adsc.201800267	ODH
5852	5852	CC(C)[C@@H]1CCc2ccccc2N1	18.4	0.5	0.02	10.1039/c002668a	ODH
5853	5853	CC(C)[C@H]1CCc2ccccc2N1	34.6	0.5	0.02	10.1039/c002668a	ODH
5862	5862	COc1cc2[nH]cc([C@@H](\C=C\c3ccccc3)c4ccccc4)c2cc1OC	45.927	1.0	0.1	10.1039/C6QO00227G	ODH
5863	5863	COc1cc2[nH]cc([C@H](\C=C\c3ccccc3)c4ccccc4)c2cc1OC	34.794	1.0	0.1	10.1039/C6QO00227G	ODH
5864	5864	O[C@H](CCCC(=O)Nc1ccccc1)c2sccc2	37.7	1.0	0.1	10.1039/C8QO00307F	ODH
5865	5865	O[C@@H](CCCC(=O)Nc1ccccc1)c2sccc2	34.8	1.0	0.1	10.1039/C8QO00307F	ODH
5880	5880	COc1cccc(c1)c2ccc(cc2)[C@@H](O)C(F)(F)F	24.3	1.0	0.05	10.1039/D1QO00368B	ODH
5881	5881	COc1cccc(c1)c2ccc(cc2)[C@H](O)C(F)(F)F	35.1	1.0	0.05	10.1039/D1QO00368B	ODH
5890	5890	CCOC(=O)[C@@H]1N[S](=O)(=O)Oc2ccc3OCOc3c12	14.7	1.0	0.2	10.1039/D0CC01220C	ODH
5891	5891	CCOC(=O)[C@H]1N[S](=O)(=O)Oc2ccc3OCOc3c12	35.3	1.0	0.2	10.1039/D0CC01220C	ODH
5910	5910	FC(F)(F)C[C@@]1(CC(=NO1)c2ccccc2)c3cncnc3	25.67	0.8	0.1	10.1002/anie.201804315	ODH
5911	5911	FC(F)(F)C[C@]1(CC(=NO1)c2ccccc2)c3cncnc3	35.9	0.8	0.1	10.1002/anie.201804315	ODH
5914	5914	C[C@@H]1Nc2ccccc2[C@@H]1C	31.1	0.8	0.03	10.1021/acs.orglett.8b00312	ODH
5920	5920	COC(=O)C[C@@H](C#N)c1ccc(cc1)c2ccccc2	27.7	1.0	0.05	10.1039/C7SC04639A	ODH
5921	5921	COC(=O)C[C@H](C#N)c1ccc(cc1)c2ccccc2	36.1	1.0	0.05	10.1039/C7SC04639A	ODH
5932	5932	OC[C@@H]1[C@H](C[C@H]1c2cccn2CC=C)c3ccc(Br)cc3	24.6	1.0	0.05	10.1039/C3CC41785A	ODH
5983	5983	CCOC(=O)C[C@H]1Nc2ccc(Cl)cc2OC1=O	27.4	1.0	0.02	10.1039/c9ra02694k	ODH
5984	5984	CCOC(=O)C[C@@H]1Nc2ccc(Cl)cc2OC1=O	37.4	1.0	0.02	10.1039/c9ra02694k	ODH
5987	5987	CCCCC[C@@H]1Nc2ccccc2C[C@H]1CCCC	44.4	0.3	0.01	10.1021/ja2023042	ODH
5990	5990	C1Cc2ccccc2N[C@@H]1CNc3cccc4ccccc34	46.4	1.0	0.2	10.1002/anie.201909919	ODH
5991	5991	C1Cc2ccccc2N[C@H]1CNc3cccc4ccccc34	37.7	1.0	0.2	10.1002/anie.201909919	ODH
6008	6008	COC(=O)C[C@@H](C#N)c1ccc(OC)c(Br)c1	33.8	1.0	0.05	10.1039/C7SC04639A	ODH
6009	6009	COC(=O)C[C@H](C#N)c1ccc(OC)c(Br)c1	38.1	1.0	0.05	10.1039/C7SC04639A	ODH
6041	6041	COc1ccc(cc1OC)[C@H](O)CCl	46.6	1.0	0.05	10.1002/adsc.201800267	ODH
6042	6042	COc1ccc(cc1OC)[C@@H](O)CCl	38.9	1.0	0.05	10.1002/adsc.201800267	ODH
6045	6045	COc1ccc(NC[C@@H]2CCc3ccccc3N2)cc1	33.5	1.0	0.1	10.1002/anie.201909919	ODH
6046	6046	COc1ccc(NC[C@H]2CCc3ccccc3N2)cc1	39.0	1.0	0.1	10.1002/anie.201909919	ODH
6047	6047	COc1ccc(cc1OC)[C@H]2COC(=O)C2	41.3	1.0	0.15	10.1021/acscatal.9b02667	ODH
6048	6048	COc1ccc(cc1OC)[C@@H]2COC(=O)C2	39.0	1.0	0.15	10.1021/acscatal.9b02667	ODH
6083	6083	CC(C)[C@@H](O)C[N+]([O-])=O	45.238	0.5	0.02	10.1039/C2CC31907A	ODH
6084	6084	CC(C)[C@H](O)C[N+]([O-])=O	39.99	0.5	0.02	10.1039/C2CC31907A	ODH
6091	6091	C[C@@H](CC(=O)NC(C)(C)c1ccc(C)cn1)c2ccc(cc2)C(C)=O	36.4	0.6	0.05	10.1002/anie.201804197	ODH
6092	6092	C[C@H](CC(=O)NC(C)(C)c1ccc(C)cn1)c2ccc(cc2)C(C)=O	40.2	0.6	0.05	10.1002/anie.201804197	ODH
6105	6105	OC[C@H]1[C@@H](C[C@@H]1c2ccccc2Cl)c3cccn3CC=C	23.1	1.0	0.05	10.1039/C3CC41785A	ODH
6116	6116	COc1ccc(cc1)[C@@H]2CCCNC(=O)C2	43.6	0.5	0.1	10.1039/C8OB02231C	ODH
6117	6117	COc1ccc(cc1)[C@H]2CCCNC(=O)C2	40.9	0.5	0.1	10.1039/C8OB02231C	ODH
6123	6123	COC(=O)[C@H]1COc2ccc(OC)cc2O1	38.2	1.0	0.02	10.1021/acs.orglett.8b01469	ODH
6124	6124	COC(=O)[C@@H]1COc2ccc(OC)cc2O1	41.1	1.0	0.02	10.1021/acs.orglett.8b01469	ODH
6131	6131	O[C@@H](C[N+]([O-])=O)c1cccc(c1)[N+]([O-])=O	48.262	0.8	0.1	10.1039/C2CC31907A	ODH
6132	6132	O[C@H](C[N+]([O-])=O)c1cccc(c1)[N+]([O-])=O	41.363	0.8	0.1	10.1039/C2CC31907A	ODH
6141	6141	OCC[C@@H](C[N+]([O-])=O)c1occc1	38.24	1.0	0.04	10.1002/adsc.201500582	ODH
6142	6142	OCC[C@H](C[N+]([O-])=O)c1occc1	41.84	1.0	0.04	10.1002/adsc.201500582	ODH
6147	6147	[O-][N+](=O)c1ccc(cc1)C(=O)C[C@H]2CCCCN2C(=O)OCc3ccccc3	56.9	0.5	0.05	10.1002/adsc.201100282	ODH
6148	6148	[O-][N+](=O)c1ccc(cc1)C(=O)C[C@@H]2CCCCN2C(=O)OCc3ccccc3	42.0	0.5	0.05	10.1002/adsc.201100282	ODH
6150	6150	C1Cc2ccccc2N[C@@H]1CNc3ccc4ccccc4c3	29.9	1.0	0.2	10.1002/anie.201909919	ODH
6151	6151	C1Cc2ccccc2N[C@H]1CNc3ccc4ccccc4c3	42.2	1.0	0.2	10.1002/anie.201909919	ODH
6169	6169	COC(=O)[C@@H](Cc1ccc(cc1)\C=C\c2ccc3ccccc3c2c4ccccc4SC)NC(=O)OC(C)(C)C	36.5	0.8	0.02	10.1002/anie.202115221	ODH
6170	6170	COC(=O)[C@H](Cc1ccc(cc1)\C=C\c2ccc3ccccc3c2c4ccccc4SC)NC(=O)OC(C)(C)C	42.8	0.8	0.02	10.1002/anie.202115221	ODH
6171	6171	OC1(CCCCC1)C[C@@H]2CCc3ccccc3N2	38.9	0.8	0.05	10.1021/ja2023042	ODH
6172	6172	OC1(CCCCC1)C[C@H]2CCc3ccccc3N2	42.9	0.8	0.05	10.1021/ja2023042	ODH
6185	6185	CCOC(=O)C[C@@H](Sc1ccccc1)c2cccnc2	51.4	1.0	0.01	10.1021/acs.orglett.8b02339	ODH
6186	6186	CCOC(=O)C[C@H](Sc1ccccc1)c2cccnc2	43.6	1.0	0.01	10.1021/acs.orglett.8b02339	ODH
6187	6187	O[C@@H](C[N+]([O-])=O)c1ccc2ccccc2c1	60.632	0.8	0.15	10.1039/C2CC31907A	ODH
6188	6188	O[C@H](C[N+]([O-])=O)c1ccc2ccccc2c1	43.653	0.8	0.15	10.1039/C2CC31907A	ODH
6221	6221	C(Cc1cc(OCc2ccccc2)cc(OCc3ccccc3)c1)[C@@H]4CCc5ccccc5N4	39.1	0.5	0.1	10.1002/asia.201600445	ODH
6222	6222	C(Cc1cc(OCc2ccccc2)cc(OCc3ccccc3)c1)[C@H]4CCc5ccccc5N4	44.7	0.5	0.1	10.1002/asia.201600445	ODH
6225	6225	O[C@@H](C[N+]([O-])=O)c1ccccc1[N+]([O-])=O	51.895	0.8	0.05	10.1039/C2CC31907A	ODH
6226	6226	O[C@H](C[N+]([O-])=O)c1ccccc1[N+]([O-])=O	45.211	0.8	0.05	10.1039/C2CC31907A	ODH
6239	6239	COc1cccc(C[C@@H](CC=O)C(=O)OC(C)C)c1	41.0	1.0	0.01	10.1021/acs.orglett.9b04624	ODH
6240	6240	COc1cccc(C[C@H](CC=O)C(=O)OC(C)C)c1	45.7	1.0	0.01	10.1021/acs.orglett.9b04624	ODH
6241	6241	CCOC(=O)C[C@H]1Nc2cc(OC)ccc2OC1=O	58.5	1.0	0.02	10.1039/c9ra02694k	ODH
6242	6242	CCOC(=O)C[C@@H]1Nc2cc(OC)ccc2OC1=O	46.0	1.0	0.02	10.1039/c9ra02694k	ODH
6247	6247	O[C@@H](c1c([nH]c2ccccc12)c3ccccc3)C(F)(F)F	36.4	1.0	0.1	10.1039/D1QO00368B	ODH
6248	6248	O[C@H](c1c([nH]c2ccccc12)c3ccccc3)C(F)(F)F	46.2	1.0	0.1	10.1039/D1QO00368B	ODH
6255	6255	O[C@H](CCCC(=O)Nc1ccccc1)C2CCCCC2	42.4	0.7	0.05	10.1039/C8QO00307F	ODH
6256	6256	O[C@@H](CCCC(=O)Nc1ccccc1)C2CCCCC2	47.1	0.7	0.05	10.1039/C8QO00307F	ODH
6267	6267	Cc1ccc(cc1)[S](=O)(=O)N[C@H](\C=C\c2ccccc2)c3ccccc3	33.632	0.5	0.1	10.1039/C4CC03920C	ODH
6268	6268	Cc1ccc(cc1)[S](=O)(=O)N[C@@H](\C=C\c2ccccc2)c3ccccc3	47.897	0.5	0.1	10.1039/C4CC03920C	ODH
6281	6281	Brc1ccc(cc1)[C@H]2Nc3ccccc3NC2=O	60.6	1.0	0.1	10.1039/D1QO01598B	ODH
6282	6282	Brc1ccc(cc1)[C@@H]2Nc3ccccc3NC2=O	48.7	1.0	0.1	10.1039/D1QO01598B	ODH
6285	6285	CC[C@@H]1Nc2ccccc2C[C@@H]1C	88.5	0.15	0.01	10.1021/ja2023042	ODH
6294	6294	CC(=O)C[C@@H](c1ccccc1)c2cn(c3ccccc23)[S](=O)(=O)C(F)(F)F	29.1	0.5	0.02	10.1021/acs.orglett.8b00169	ODH
6295	6295	CC(=O)C[C@H](c1ccccc1)c2cn(c3ccccc23)[S](=O)(=O)C(F)(F)F	49.2	0.5	0.02	10.1021/acs.orglett.8b00169	ODH
6307	6307	COc1cccc(OC)c1NC[C@@H]2CCc3ccccc3N2	46.1	1.0	0.1	10.1002/anie.201909919	ODH
6308	6308	COc1cccc(OC)c1NC[C@H]2CCc3ccccc3N2	49.4	1.0	0.1	10.1002/anie.201909919	ODH
6313	6313	Cc1ccc(C[C@H]2CCCOC2=O)cc1	45.4	0.5	0.03	10.1039/C9OB02536G	ODH
6314	6314	Cc1ccc(C[C@@H]2CCCOC2=O)cc1	50.1	0.5	0.03	10.1039/C9OB02536G	ODH
6347	6347	O=[S]1(=O)[C@H](Cc2ccccc12)c3ccc4ccccc4c3	35.4	1.0	0.15	10.1039/C8SC05397A	ODH
6348	6348	O=[S]1(=O)[C@@H](Cc2ccccc12)c3ccc4ccccc4c3	52.5	1.0	0.15	10.1039/C8SC05397A	ODH
6360	6360	CCOC(=O)C[C@H]1Nc2cc(F)ccc2OC1=O	54.9	0.5	0.03	10.1039/c9ra02694k	ODH
6361	6361	CCOC(=O)C[C@@H]1Nc2cc(F)ccc2OC1=O	52.9	0.5	0.03	10.1039/c9ra02694k	ODH
6368	6368	CC(C)OC(=O)[C@@]1(CC(=NN1)C(=O)N2CCOC2=O)c3ccccc3	48.463	0.5	0.2	10.1002/adsc.201900679	ODH
6369	6369	CC(C)OC(=O)[C@]1(CC(=NN1)C(=O)N2CCOC2=O)c3ccccc3	54.411	0.5	0.2	10.1002/adsc.201900679	ODH
6399	6399	N[C@H](C[C@](O)(CC(F)(F)F)c1ccccc1)c2ccccc2	22.3	0.8	0.1	10.1002/anie.201804315	ODH
6400	6400	N[C@@H](C[C@](O)(CC(F)(F)F)c1ccccc1)c2ccccc2	56.23	0.8	0.1	10.1002/anie.201804315	ODH
6431	6431	CC(C)OC(=O)[C@@]1(CC(=NN1)C(=O)N2CCOC2=O)c3ccc(Br)cc3	51.737	0.5	0.2	10.1002/adsc.201900679	ODH
6432	6432	CC(C)OC(=O)[C@]1(CC(=NN1)C(=O)N2CCOC2=O)c3ccc(Br)cc3	61.617	0.5	0.2	10.1002/adsc.201900679	ODH
6467	6467	COC(=O)c1ccc(cc1)[C@H]2COC(=O)N2	53.3	1.0	0.1	10.1021/acscatal.0c02569	ODH
6468	6468	COC(=O)c1ccc(cc1)[C@@H]2COC(=O)N2	68.8	1.0	0.1	10.1021/acscatal.0c02569	ODH
6497	6497	COC(=O)[C@H]1COc2cc(ccc2O1)C(C)=O	62.1	1.0	0.02	10.1021/acs.orglett.8b01469	ODH
6498	6498	COC(=O)[C@@H]1COc2cc(ccc2O1)C(C)=O	74.0	1.0	0.02	10.1021/acs.orglett.8b01469	ODH
6523	6523	CC[C@@H]1Nc2ccccc2C[C@H]1C	84.6	0.15	0.01	10.1021/ja2023042	ODH
6528	6528	O[C@H](CC(=O)Nc1ccccc1)c2ccccc2	85.9	0.5	0.05	10.1039/C8QO00307F	ODH
6529	6529	O[C@@H](CC(=O)Nc1ccccc1)c2ccccc2	82.5	0.5	0.05	10.1039/C8QO00307F	ODH
6544	6544	N[C@@H](C[C@](O)(CC(F)(F)F)c1ccccc1)c2ccccc2	127.18	0.8	0.1	10.1002/anie.201804315	ODH
6561	6561	CCCC[C@]1(COc2ccccc12)CC3CC3	10.5	0.5	0.0	10.1002/anie.201907840	ODH
6562	6562	CCCC[C@@]1(COc2ccccc12)CC3CC3	10.0	0.5	0.0	10.1002/anie.201907840	ODH
6563	6563	CC(C)Cc1ccc(cc1)[C@@H](C)C(=O)OC(c2ccccc2)c3ccccc3	10.5	0.5	0.01	10.1021/jacs.6b00406	ODH
6564	6564	CC(C)Cc1ccc(cc1)[C@H](C)C(=O)OC(c2ccccc2)c3ccccc3	10.0	0.5	0.01	10.1021/jacs.6b00406	ODH
6565	6565	CCC[C@H]1NCc2ccc(C)cc2[C@H]1F	10.8	0.8	0.05	10.1021/acs.orglett.7b02502	ODH
6566	6566	CCC[C@@H]1NCc2ccc(C)cc2[C@H]1F	10.0	0.8	0.05	10.1021/acs.orglett.7b02502	ODH
6591	6591	CC(C)(C)OC(=O)[C@@H]1NC(=O)C[C@@H]1c2ccc(cc2)c3ccccc3	18.6	1.0	0.15	10.1021/acscatal.2c00001	ODH
6594	6594	CC(C)(C)OC(=O)[C@H]1NC(=O)C[C@@H]1c2ccc(cc2)c3ccccc3	20.7	1.0	0.15	10.1021/acscatal.2c00001	ODH
6598	6598	Brc1ccc(cc1)[C@]2(CCC(=O)O2)C(=O)OC(c3ccccc3)c4ccccc4	30.1	0.75	0.2	10.1002/chem.201501481	ODH
6599	6599	Brc1ccc(cc1)[C@@]2(CCC(=O)O2)C(=O)OC(c3ccccc3)c4ccccc4	10.0	0.75	0.2	10.1002/chem.201501481	ODH
6600	6600	O[C@@H]/1CCCC1=C/c2ccccc2Cl	7.61	1.0	0.1	10.1021/acs.orglett.8b02591	ODH
6601	6601	O[C@H]/1CCCC1=C/c2ccccc2Cl	10.0	1.0	0.1	10.1021/acs.orglett.8b02591	ODH
6608	6608	CC1(C)OB(OC1(C)C)[C@@H](Cc2ccc(cc2)[N+]([O-])=O)N3CCOC3=O	8.4	1.0	0.2	10.1021/acscatal.9b04543.	ODH
6609	6609	CC1(C)OB(OC1(C)C)[C@H](Cc2ccc(cc2)[N+]([O-])=O)N3CCOC3=O	10.0	1.0	0.2	10.1021/acscatal.9b04543.	ODH
6610	6610	O[C@@H]1CCC[C@]12O[C@H]2c3ccccc3	8.6	0.8	0.1	10.1021/acs.organomet.9b00366	ODH
6611	6611	CCCCC[C@@]1(CI)COc2cc(ccc12)C(=O)N3CCCCC3	8.9	0.8	0.2	10.1021/jacs.9b04332	ODH
6612	6612	CCCCC[C@]1(CI)COc2cc(ccc12)C(=O)N3CCCCC3	10.0	0.8	0.2	10.1021/jacs.9b04332	ODH
6627	6627	O[C@H](c1cccc(Cl)c1)C(=O)c2cccc(Cl)c2	13.18	1.0	0.1	10.1021/acs.orglett.0c01626	ODH
6628	6628	O[C@@H](c1cccc(Cl)c1)C(=O)c2cccc(Cl)c2	10.02	1.0	0.1	10.1021/acs.orglett.0c01626	ODH
6629	6629	CC(=C)C[C@@]1(C)CC(=NO1)c2ccc(C)cc2	8.81	0.6	0.05	10.1002/anie.201912408	ODH
6630	6630	CC(=C)C[C@]1(C)CC(=NO1)c2ccc(C)cc2	10.02	0.6	0.05	10.1002/anie.201912408	ODH
6640	6640	FC(F)(F)[C@@H]1NC1C(=O)c2ccc(cc2)c3ccccc3	6.922	1.0	0.15	10.1002/anie.201810253	ODH
6641	6641	FC(F)(F)[C@H]1NC1C(=O)c2ccc(cc2)c3ccccc3	10.038	1.0	0.15	10.1002/anie.201810253	ODH
6646	6646	Cc1ccc(cc1)N2N=C(C)[C@@](C\C=C\c3ccccc3)(Cc4ccc5ccccc5c4)C2=O	16.687	1.0	0.3	10.1021/jacs.6b08236	ODH
6647	6647	Cc1ccc(cc1)N2N=C(C)[C@](C\C=C\c3ccccc3)(Cc4ccc5ccccc5c4)C2=O	10.041	1.0	0.3	10.1021/jacs.6b08236	ODH
6652	6652	CCC[C@@H]1[C@@H](\C=C\C(=O)OCC)N1[S](=O)(=O)c2ccc(C)cc2	8.09	0.8	0.3	10.1021/jacs.5b01305	ODH
6656	6656	CCOC(=O)C[C@H](O)c1cccc(C)c1	7.58	1.0	0.1	10.1002/anie.201105780	ODH
6657	6657	CCOC(=O)C[C@@H](O)c1cccc(C)c1	10.06	1.0	0.1	10.1002/anie.201105780	ODH
6674	6674	CCOC(=O)[C@@H](C)Oc1ccccc1	5.62	1.0	0.1	10.1021/ja074729k	ODH
6675	6675	CCOC(=O)[C@H](C)Oc1ccccc1	10.09	1.0	0.1	10.1021/ja074729k	ODH
6688	6688	CC1(C)OC[C@@H](CO)Oc2ccc(Br)cc12	11.4	1.0	0.05	10.1021/acs.orglett.9b04244	ODH
6689	6689	CC1(C)OC[C@H](CO)Oc2ccc(Br)cc12	10.1	1.0	0.05	10.1021/acs.orglett.9b04244	ODH
6693	6693	CC1(C)OC[C@@H](CO)Oc2ccc(F)cc12	11.9	1.0	0.05	10.1021/acs.orglett.9b04244	ODH
6694	6694	CC1(C)OC[C@H](CO)Oc2ccc(F)cc12	10.1	1.0	0.05	10.1021/acs.orglett.9b04244	ODH
6710	6710	Clc1ccc2OC(=O)[C@H](Nc2c1)c3ccccc3	14.7	0.7	0.3	10.1002/anie.201813400	ODH
6711	6711	Clc1ccc2OC(=O)[C@@H](Nc2c1)c3ccccc3	10.1	0.7	0.3	10.1002/anie.201813400	ODH
6721	6721	C[C@@H](N[S](=O)(=O)C(C)(C)C)c1ccccc1	7.5	1.0	0.05	10.1002/anie.201902576	ODH
6722	6722	C[C@H](N[S](=O)(=O)C(C)(C)C)c1ccccc1	10.1	1.0	0.05	10.1002/anie.201902576	ODH
6729	6729	CC[C@H](O)[C@H](N1CCCC1)c2ccccc2	8.82	0.7	0.03	10.1021/ja901058u	ODH
6730	6730	CC[C@@H](O)[C@H](N1CCCC1)c2ccccc2	10.1	0.7	0.03	10.1021/ja901058u	ODH
6739	6739	C[C@]1(CC2=CCCCC2)CC(=NO1)c3ccccc3	10.77	0.6	0.05	10.1002/anie.201912408	ODH
6740	6740	C[C@@]1(CC2=CCCCC2)CC(=NO1)c3ccccc3	10.11	0.6	0.05	10.1002/anie.201912408	ODH
6768	6768	O[C@@H]/1CCC1=C/c2cccc(F)c2	8.409	0.8	0.1	10.1021/acs.orglett.9b01514	ODH
6769	6769	O[C@H]/1CCC1=C/c2cccc(F)c2	10.174	0.8	0.1	10.1021/acs.orglett.9b01514	ODH
6787	6787	CO[C@H](c1ccccc1)c2ccccc2O	11.9	1.0	0.01	10.1021/acs.orglett.5b03072	ODH
6788	6788	CO[C@@H](c1ccccc1)c2ccccc2O	10.2	1.0	0.01	10.1021/acs.orglett.5b03072	ODH
6803	6803	CN1C(=O)[C@H](Nc2ccccc12)c3ccc(Cl)cc3	16.4	1.0	0.2	10.1039/D0CC03091K	ODH
6804	6804	CN1C(=O)[C@@H](Nc2ccccc12)c3ccc(Cl)cc3	10.2	1.0	0.2	10.1039/D0CC03091K	ODH
6805	6805	CC(C)C[C@H]1Nc2ccccc2C[C@H]1N3C(=O)c4ccccc4C3=O	17.9	0.7	0.3	10.1002/chem.201402592	ODH
6806	6806	CC(C)C[C@@H]1Nc2ccccc2C[C@H]1N3C(=O)c4ccccc4C3=O	10.2	0.7	0.3	10.1002/chem.201402592	ODH
6808	6808	C[C@@H](N[S](=O)(=O)C(C)(C)C)c1cccc(Cl)c1	7.8	1.0	0.05	10.1002/anie.201902576	ODH
6809	6809	C[C@H](N[S](=O)(=O)C(C)(C)C)c1cccc(Cl)c1	10.2	1.0	0.05	10.1002/anie.201902576	ODH
6830	6830	CC(C)(C)[P@](=O)(Cc1ccc(cc1)C#N)c2ccccc2	7.9	1.0	0.15	10.1002/anie.202111957	ODH
6831	6831	CC(C)(C)[P@@](=O)(Cc1ccc(cc1)C#N)c2ccccc2	10.22	1.0	0.15	10.1002/anie.202111957	ODH
6875	6875	C=C[C@@H](CCc1ccccc1)NCC#C	11.015	0.8	0.008	10.1021/acscatal.0c00712	ODH
6876	6876	C=C[C@H](CCc1ccccc1)NCC#C	10.297	0.8	0.008	10.1021/acscatal.0c00712	ODH
6881	6881	COc1ccc(cc1)[C@](c2[nH]c3ccccc3c2)(c4ccccc4)c5ccccc5OC	11.1	1.0	0.03	10.1038/s41929/020/00535/4	ODH
6882	6882	COc1ccc(cc1)[C@@](c2[nH]c3ccccc3c2)(c4ccccc4)c5ccccc5OC	10.3	1.0	0.03	10.1038/s41929/020/00535/4	ODH
6889	6889	OC[C@@H](O)c1ccc2ccccc2c1	11.3	0.5	0.3	10.1021/acs.orglett.8b01029	ODH
6890	6890	OC[C@H](O)c1ccc2ccccc2c1	10.3	0.5	0.3	10.1021/acs.orglett.8b01029	ODH
6910	6910	CN1C(=O)[C@@H](Nc2ccccc12)c3ccc(Br)cc3	16.4	1.0	0.2	10.1016/j.tet.2021.131968	ODH
6911	6911	CN1C(=O)[C@H](Nc2ccccc12)c3ccc(Br)cc3	10.3	1.0	0.2	10.1016/j.tet.2021.131968	ODH
6916	6916	Brc1cccc(c1)[C@]2(CCC(=O)O2)C(=O)OC(c3ccccc3)c4ccccc4	27.7	0.75	0.2	10.1002/chem.201501481	ODH
6917	6917	Brc1cccc(c1)[C@@]2(CCC(=O)O2)C(=O)OC(c3ccccc3)c4ccccc4	10.3	0.75	0.2	10.1002/chem.201501481	ODH
6927	6927	CC[C@@]1(N(c2ccccc2C1=C)[S](=O)(=O)C(F)(F)F)c3ccccc3	8.3	0.5	0.05	10.1002/anie.201904805	ODH
6928	6928	CC[C@]1(N(c2ccccc2C1=C)[S](=O)(=O)C(F)(F)F)c3ccccc3	10.3	0.5	0.05	10.1002/anie.201904805	ODH
6929	6929	O[C@H](C1CCCCC1)c2ccccc2	8.4	0.8	0.05	10.1016/j.tetlet.2011.03.057	ODH
6930	6930	O[C@@H](C1CCCCC1)c2ccccc2	10.3	0.8	0.05	10.1016/j.tetlet.2011.03.057	ODH
6933	6933	CC[C@@]1(N(c2cc(OC)ccc2C1=C)[S](=O)(=O)C(F)(F)F)c3ccccc3	8.72	0.5	0.05	10.1002/anie.201904805	ODH
6934	6934	CC[C@]1(N(c2cc(OC)ccc2C1=C)[S](=O)(=O)C(F)(F)F)c3ccccc3	10.3	0.5	0.05	10.1002/anie.201904805	ODH
6960	6960	Cc1ccc(cc1)[S](=O)(=O)N2C[C@@H](C=C)N(c3cc4ccccc4cc3C2=O)[S](C)(=O)=O	29.97	1.0	0.3	10.1021/acscatal.1c04541	ODH
6961	6961	Cc1ccc(cc1)[S](=O)(=O)N2C[C@H](C=C)N(c3cc4ccccc4cc3C2=O)[S](C)(=O)=O	10.32	1.0	0.3	10.1021/acscatal.1c04541	ODH
6966	6966	CC(=O)[C@@]1(CO1)c2ccc(Cl)cc2	9.75	1.0	0.1	10.1021/acs.orglett.1c02588	ODH
6967	6967	CC(=O)[C@]1(CO1)c2ccc(Cl)cc2	10.34	1.0	0.1	10.1021/acs.orglett.1c02588	ODH
6997	6997	CN(CC[C@@H](O)c1ccc(Cl)c(Cl)c1)Cc2ccccc2	13.56	1.0	0.05	10.1039/C3OB40135A	ODH
6998	6998	CN(CC[C@H](O)c1ccc(Cl)c(Cl)c1)Cc2ccccc2	10.39	1.0	0.05	10.1039/C3OB40135A	ODH
7006	7006	COc1ccc2[C@@H](C[S](=O)(=O)Oc2c1)c3ccccc3	11.1	1.0	0.2	10.1021/acs.orglett.7b02341	ODH
7007	7007	COc1ccc2[C@H](C[S](=O)(=O)Oc2c1)c3ccccc3	10.4	1.0	0.2	10.1021/acs.orglett.7b02341	ODH
7017	7017	COC(=O)[C@@]1(CCC(=O)O1)c2ccccc2	11.9	0.75	0.2	10.1002/chem.201501481	ODH
7018	7018	COC(=O)[C@]1(CCC(=O)O1)c2ccccc2	10.4	0.75	0.2	10.1002/chem.201501481	ODH
7029	7029	Clc1ccc2OC(=O)[C@@H](Nc2c1)c3ccccc3	14.9	0.7	0.3	10.1016/j.tet.2021.131968	ODH
7030	7030	Clc1ccc2OC(=O)[C@H](Nc2c1)c3ccccc3	10.4	0.7	0.3	10.1016/j.tet.2021.131968	ODH
7033	7033	CCCC(=O)O\C(c1ccccc1)=C\2[C@H]([C@H](C)C=C2c3ccccc3)c4ccc(cc4)[N+]([O-])=O	16.6	0.7	0.01	10.1002/anie.201408604	ODH
7034	7034	CCCC(=O)O\C(c1ccccc1)=C\2[C@@H]([C@H](C)C=C2c3ccccc3)c4ccc(cc4)[N+]([O-])=O	10.4	0.7	0.01	10.1002/anie.201408604	ODH
7039	7039	CSCC[C@@](N)(C\C=C\c1ccccc1)C(=O)OC(C)(C)C	6.8	1.0	0.1	10.1021/jacs.7b05460	ODH
7040	7040	CSCC[C@](N)(C\C=C\c1ccccc1)C(=O)OC(C)(C)C	10.4	1.0	0.1	10.1021/jacs.7b05460	ODH
7043	7043	C[C@@H](N[S](=O)(=O)C(C)(C)C)c1ccc(Cl)cc1	8.0	1.0	0.05	10.1002/anie.201902576	ODH
7044	7044	C[C@H](N[S](=O)(=O)C(C)(C)C)c1ccc(Cl)cc1	10.4	1.0	0.05	10.1002/anie.201902576	ODH
7051	7051	CC(C)(C)[S](=O)(=O)N[C@@H]1CCCc2ccccc12	8.6	1.0	0.05	10.1002/anie.201902576	ODH
7052	7052	CC(C)(C)[S](=O)(=O)N[C@H]1CCCc2ccccc12	10.4	1.0	0.05	10.1002/anie.201902576	ODH
7061	7061	O[C@]1([C@H](C=C)c2ccccc2)C(=O)N(Cc3ccccc3F)c4ccccc14	8.25	1.0	0.1	10.1021/acs.orglett.8b02655	ODH
7062	7062	O[C@@]1([C@H](C=C)c2ccccc2)C(=O)N(Cc3ccccc3F)c4ccccc14	10.417	1.0	0.1	10.1021/acs.orglett.8b02655	ODH
7070	7070	O[C@]1(C(=C)c2ccccc2)C(=O)N(Cc3ccccc3)c4ccccc14	8.41	1.0	0.1	10.1002/anie.202110315	ODH
7071	7071	O[C@@]1(C(=C)c2ccccc2)C(=O)N(Cc3ccccc3)c4ccccc14	10.43	1.0	0.1	10.1002/anie.202110315	ODH
7072	7072	Cc1cccc(c1)[C@H]2CC(=O)Oc3ccccc23	12.27	1.0	0.1	10.1039/D0SC04340K	ODH
7073	7073	Cc1cccc(c1)[C@@H]2CC(=O)Oc3ccccc23	10.44	1.0	0.1	10.1039/D0SC04340K	ODH
7074	7074	C=C[C@H]1CC(=C(O1)c2cscc2)C#N	12.018	1.0	0.01	10.1021/acs.orglett.0c01483	ODH
7075	7075	C=C[C@@H]1CC(=C(O1)c2cscc2)C#N	10.444	1.0	0.01	10.1021/acs.orglett.0c01483	ODH
7086	7086	CCC[C@@H](NCc1sccc1)C=C	11.237	0.5	0.01	10.1021/acscatal.0c00712	ODH
7087	7087	CCC[C@H](NCc1sccc1)C=C	10.471	0.5	0.01	10.1021/acscatal.0c00712	ODH
7098	7098	C[C@@H](NC(=O)OC(C)(C)C)C(=O)OCc1ccccc1	9.67	1.0	0.04	10.1002/anie.201105485	ODH
7099	7099	C[C@H](NC(=O)OC(C)(C)C)C(=O)OCc1ccccc1	10.49	1.0	0.04	10.1002/anie.201105485	ODH
7100	7100	Cc1ccc(cc1)C(=O)C(=[N+]=[N-])[C@@H](N)C(F)(F)F	9.022	1.0	0.15	10.1002/anie.201810253	ODH
7101	7101	Cc1ccc(cc1)C(=O)C(=[N+]=[N-])[C@H](N)C(F)(F)F	10.494	1.0	0.15	10.1002/anie.201810253	ODH
7102	7102	Brc1ccc(cc1)C2=C(C[C@@H](O2)C=C)C#N	12.744	1.0	0.01	10.1021/acs.orglett.0c01483	ODH
7103	7103	Brc1ccc(cc1)C2=C(C[C@H](O2)C=C)C#N	10.496	1.0	0.01	10.1021/acs.orglett.0c01483	ODH
7106	7106	CCCC[C@@]1(COc2ccccc12)CC3CC3	10.0	0.5	0.0	10.1002/anie.201907840	ODH
7107	7107	CCCC[C@]1(COc2ccccc12)CC3CC3	10.5	0.5	0.0	10.1002/anie.201907840	ODH
7114	7114	CCOC(=O)N1CCN(CC1)[C@H](CCc2ccccc2)C=C	11.87	0.5	0.1	10.1021/jacs.9b06035	ODH
7115	7115	CCOC(=O)N1CCN(CC1)[C@@H](CCc2ccccc2)C=C	10.5	0.5	0.1	10.1021/jacs.9b06035	ODH
7127	7127	Cc1ccc(cc1)[C@H]2c3cc4OCOc4cc3OC(=C2C#N)N	12.9	0.7	0.25	10.1021/acs.orglett.5b03148	ODH
7128	7128	Cc1ccc(cc1)[C@@H]2c3cc4OCOc4cc3OC(=C2C#N)N	10.5	0.7	0.25	10.1021/acs.orglett.5b03148	ODH
7133	7133	FC(F)(F)c1cc(N[C@@H]2C=CC(=O)[C@]2(Cc3ccccc3)c4ccccc4)cc(c1)C(F)(F)F	14.8	1.0	0.03	10.1002/anie.201607714	ODH
7146	7146	CC[C@@]1(N(c2ccc(C)cc2C1=C)[S](=O)(=O)C(F)(F)F)c3ccc(OC)cc3	9.78	0.6	0.1	10.1002/anie.201904805	ODH
7147	7147	CC[C@]1(N(c2ccc(C)cc2C1=C)[S](=O)(=O)C(F)(F)F)c3ccc(OC)cc3	10.5	0.6	0.1	10.1002/anie.201904805	ODH
7150	7150	C[C@H](CC(C)=O)\C=C\c1sccc1	12.17	0.8	0.02	10.1002/adsc.201600375	ODH
7151	7151	C[C@@H](CC(C)=O)\C=C\c1sccc1	10.51	0.8	0.02	10.1002/adsc.201600375	ODH
7157	7157	COC(=O)[C@H]1Cc2c(O1)ccc3ccccc23	12.31	1.0	0.1	10.1002/anie.201209455	ODH
7158	7158	COC(=O)[C@@H]1Cc2c(O1)ccc3ccccc23	10.52	1.0	0.1	10.1002/anie.201209455	ODH
7159	7159	COC(=O)[C@H](Nc1ccc(Cl)cc1)c2ccccc2	9.299	0.8	0.05	10.1038/s41467/020/19807/5	ODH
7160	7160	COC(=O)[C@@H](Nc1ccc(Cl)cc1)c2ccccc2	10.523	0.8	0.05	10.1038/s41467/020/19807/5	ODH
7161	7161	N#CC1=C(O[C@H]2C=CCC[C@@H]12)C3CC3	12.588	1.0	0.01	10.1039/C9CC07204G	ODH
7168	7168	CC(=C)C[C@@]1(C)CC(=NO1)c2ccccc2	11.42	0.6	0.05	10.1002/anie.201912408	ODH
7169	7169	CC(=C)C[C@]1(C)CC(=NO1)c2ccccc2	10.55	0.6	0.05	10.1002/anie.201912408	ODH
7187	7187	Cc1cccc(c1)\C=C\2CC[C@H]2O	8.389	0.8	0.1	10.1021/acs.orglett.9b01514	ODH
7188	7188	Cc1cccc(c1)\C=C\2CC[C@@H]2O	10.598	0.8	0.1	10.1021/acs.orglett.9b01514	ODH
7194	7194	COc1ccc(cc1)[C@@H]2C[C@@H](Oc3ccccc23)Sc4ccccc4	10.1	1.0	0.01	10.1021/acs.orglett.7b00867	ODH
7201	7201	CC(C)OC(=O)[C@H](c1ccccc1)c2c(C)n(Cc3ccccc3)c4ccccc24	11.7	0.7	0.1	10.1039/C6OB01516F	ODH
7202	7202	CC(C)OC(=O)[C@@H](c1ccccc1)c2c(C)n(Cc3ccccc3)c4ccccc24	10.6	0.7	0.1	10.1039/C6OB01516F	ODH
7219	7219	CCOC(=O)CC[C@@H]1Cc2ccccc2N1	13.6	1.0	0.1	10.1021/ja502020b	ODH
7220	7220	CCOC(=O)CC[C@H]1Cc2ccccc2N1	10.6	1.0	0.1	10.1021/ja502020b	ODH
7231	7231	Clc1ccc2OC(=O)[C@H](Nc2c1)c3ccccc3	15.7	0.7	0.3	10.1039/D0CC03091K	ODH
7232	7232	Clc1ccc2OC(=O)[C@@H](Nc2c1)c3ccccc3	10.6	0.7	0.3	10.1039/D0CC03091K	ODH
7233	7233	O[C@@H]1[C@@H]2O[C@@H]2C(=O)c3cc(Cc4ccccc4)c(Cc5ccccc5)cc13	16.7	0.8	0.12	10.1021/acs.orglett.6b01073	ODH
7234	7234	CN1C(=O)[C@H](Nc2ccccc12)c3ccc(Br)cc3	17.2	1.0	0.2	10.1039/D0CC03091K	ODH
7235	7235	CN1C(=O)[C@@H](Nc2ccccc12)c3ccc(Br)cc3	10.6	1.0	0.2	10.1039/D0CC03091K	ODH
7238	7238	COc1cccc(c1)[C@]2(CCC(=O)O2)C(=O)OC(c3ccccc3)c4ccccc4	26.4	0.75	0.2	10.1002/chem.201501481	ODH
7239	7239	COc1cccc(c1)[C@@]2(CCC(=O)O2)C(=O)OC(c3ccccc3)c4ccccc4	10.6	0.75	0.2	10.1002/chem.201501481	ODH
7242	7242	C[C@@H](N[S](=O)(=O)C(C)(C)C)c1ccc(Br)cc1	8.2	1.0	0.05	10.1002/anie.201902576	ODH
7243	7243	C[C@H](N[S](=O)(=O)C(C)(C)C)c1ccc(Br)cc1	10.6	1.0	0.05	10.1002/anie.201902576	ODH
7254	7254	COc1ccc(cc1)[C@@H]2C[C@@H](Oc3ccc(Cl)cc23)Sc4ccccc4	9.4	1.0	0.05	10.1021/acs.orglett.7b00867	ODH
7257	7257	COC(=O)[C@H](O)c1ccc2ccccc2c1	9.76	2.0	0.1	10.1002/anie.200704651	ODH
7258	7258	COC(=O)[C@@H](O)c1ccc2ccccc2c1	10.6	2.0	0.1	10.1002/anie.200704651	ODH
7261	7261	Fc1ccccc1C2=C(C#N)[C@@H]3CCC=C[C@@H]3O2	11.731	1.0	0.01	10.1039/C9CC07204G	ODH
7262	7262	CC(C)(C)c1ccc(cc1)[C@H](\C=C\c2ccccc2)[P](=O)(c3ccccc3)c4ccccc4	8.921	1.0	0.05	10.1021/jacs.2c00239	ODH
7263	7263	CC(C)(C)c1ccc(cc1)[C@@H](\C=C\c2ccccc2)[P](=O)(c3ccccc3)c4ccccc4	10.605	1.0	0.05	10.1021/jacs.2c00239	ODH
7264	7264	CC(C)c1ccccc1[C@@H](C#Cc2ccccc2)c3ccc(C)cc3	11.39	0.8	0.005	10.1021/jacs.1c09742	ODH
7265	7265	CC(C)c1ccccc1[C@H](C#Cc2ccccc2)c3ccc(C)cc3	10.61	0.8	0.005	10.1021/jacs.1c09742	ODH
7277	7277	CC(=C)C[C@H]1CC(=NO1)c2ccc(cc2)C(C)(C)C	9.7	0.6	0.05	10.1002/anie.201912408	ODH
7278	7278	CC(=C)C[C@@H]1CC(=NO1)c2ccc(cc2)C(C)(C)C	10.63	0.6	0.05	10.1002/anie.201912408	ODH
7281	7281	C[C@@](C\C=C\C=C\c1ccccc1)(C=O)c2ccc(cc2)C(F)(F)F	12.769	1.0	0.05	10.6023/A18060235	ODH
7282	7282	C[C@](C\C=C\C=C\c1ccccc1)(C=O)c2ccc(cc2)C(F)(F)F	10.64	1.0	0.05	10.6023/A18060235	ODH
7290	7290	CC(C)(C)OC(=O)N1OCC[C@@H]1Cc2ccc(C=O)cc2	9.532	0.8	0.2	10.1039/D1SC01337H	ODH
7291	7291	CC(C)(C)OC(=O)N1OCC[C@H]1Cc2ccc(C=O)cc2	10.645	0.8	0.2	10.1039/D1SC01337H	ODH
7299	7299	N[C@H](C(=[N+]=[N-])C(=O)c1ccc(OC(F)(F)F)cc1)C(F)(F)F	9.348	1.0	0.1	10.1002/anie.201810253	ODH
7300	7300	N[C@@H](C(=[N+]=[N-])C(=O)c1ccc(OC(F)(F)F)cc1)C(F)(F)F	10.668	1.0	0.1	10.1002/anie.201810253	ODH
7310	7310	CC(C)(C)OC(=O)N1OCC[C@@H]1Cc2ccc(cc2)C#N	9.295	0.8	0.2	10.1039/D1SC01337H	ODH
7311	7311	CC(C)(C)OC(=O)N1OCC[C@H]1Cc2ccc(cc2)C#N	10.698	0.8	0.2	10.1039/D1SC01337H	ODH
7322	7322	NC1=C(C#N)[C@@H](c2ccccc2)c3cc4OCOc4cc3O1	11.9	0.7	0.3	10.1021/acs.orglett.5b03148	ODH
7323	7323	NC1=C(C#N)[C@H](c2ccccc2)c3cc4OCOc4cc3O1	10.7	0.7	0.3	10.1021/acs.orglett.5b03148	ODH
7326	7326	C([C@@H]1Cc2ccccc2N1)c3ccccc3	12.0	1.0	0.01	10.1021/ja502020b	ODH
7327	7327	C([C@H]1Cc2ccccc2N1)c3ccccc3	10.7	1.0	0.01	10.1021/ja502020b	ODH
7350	7350	Cc1ccc(cc1)[S](=O)(=O)NC[C@@H](Sc2sc3ccccc3n2)c4ccc(cc4)B5OC(C)(C)C(C)(C)O5	13.8	1.0	0.2	10.1021/acs.orglett.0c04074	ODH
7351	7351	Cc1ccc(cc1)[S](=O)(=O)NC[C@H](Sc2sc3ccccc3n2)c4ccc(cc4)B5OC(C)(C)C(C)(C)O5	10.7	1.0	0.2	10.1021/acs.orglett.0c04074	ODH
7356	7356	Cc1ccc2N(C(=O)C(c3ccccc3)c4ccccc4)C(=O)[C@](C)(C(=O)OCC=C)c2c1	16.8	0.8	0.01	10.1002/ajoc.201900294	ODH
7357	7357	Cc1ccc2N(C(=O)C(c3ccccc3)c4ccccc4)C(=O)[C@@](C)(C(=O)OCC=C)c2c1	10.7	0.8	0.01	10.1002/ajoc.201900294	ODH
7358	7358	CC(C)[C@@H]1Cc2ccccc2N1	17.5	1.0	0.01	10.1039/C8QO00710A	ODH
7359	7359	CC(C)[C@H]1Cc2ccccc2N1	10.7	1.0	0.01	10.1039/C8QO00710A	ODH
7360	7360	O=C1CC[C@](O1)(C(=O)OC(c2ccccc2)c3ccccc3)c4ccccc4	30.9	0.75	0.2	10.1002/chem.201501481	ODH
7361	7361	O=C1CC[C@@](O1)(C(=O)OC(c2ccccc2)c3ccccc3)c4ccccc4	10.7	0.75	0.2	10.1002/chem.201501481	ODH
7364	7364	C1CSC(SC1)([C@@H](C=Cc2ccccc2)c3ccccc3)c4sccc4	8.2	1.0	0.02	10.1021/acs.orglett.6b03161	ODH
7365	7365	C1CSC(SC1)([C@H](C=Cc2ccccc2)c3ccccc3)c4sccc4	10.7	1.0	0.02	10.1021/acs.orglett.6b03161	ODH
7378	7378	C[C@@H](O)c1ccc(Br)cc1	9.73	1.0	0.05	10.1021/acs.orglett.8b02591	ODH
7379	7379	C[C@H](O)c1ccc(Br)cc1	10.71	1.0	0.05	10.1021/acs.orglett.8b02591	ODH
7388	7388	COc1ccc(cc1)C2=C(C[C@@H](O2)C=C)C#N	15.33	1.0	0.05	10.1021/acs.orglett.0c01483	ODH
7389	7389	COc1ccc(cc1)C2=C(C[C@H](O2)C=C)C#N	10.731	1.0	0.05	10.1021/acs.orglett.0c01483	ODH
7400	7400	C[S@](=O)c1ccc2ccccc2c1	12.077	1.0	0.2	10.1039/D0CC00434K	ODH
7401	7401	C[S@@](=O)c1ccc2ccccc2c1	10.784	1.0	0.2	10.1039/D0CC00434K	ODH
7402	7402	BrC[C@H]1CC(CN1[S](=O)(=O)c2ccccc2)(c3ccccc3)c4ccccc4	14.94	1.0	0.1	10.1002/anie.201705066	ODH
7403	7403	BrC[C@@H]1CC(CN1[S](=O)(=O)c2ccccc2)(c3ccccc3)c4ccccc4	10.79	1.0	0.1	10.1002/anie.201705066	ODH
7424	7424	COc1cc2OC(=C(C#N)[C@@H](c3ccccc3)c2cc1OC)N	13.1	0.7	0.3	10.1021/acs.orglett.5b03148	ODH
7425	7425	COc1cc2OC(=C(C#N)[C@H](c3ccccc3)c2cc1OC)N	10.8	0.7	0.3	10.1021/acs.orglett.5b03148	ODH
7437	7437	O=C1Oc2ccccc2N[C@H]1c3ccccc3	14.6	0.7	0.3	10.1016/j.tet.2021.131968	ODH
7438	7438	O=C1Oc2ccccc2N[C@@H]1c3ccccc3	10.8	0.7	0.3	10.1016/j.tet.2021.131968	ODH
7441	7441	C[C@@H](N[S](=O)(=O)C(C)(C)C)c1cccc(Br)c1	8.3	1.0	0.05	10.1002/anie.201902576	ODH
7442	7442	C[C@H](N[S](=O)(=O)C(C)(C)C)c1cccc(Br)c1	10.8	1.0	0.05	10.1002/anie.201902576	ODH
7443	7443	CC(C)(C)OC(=O)/C=C/[C@@H](NCc1ccccc1)c2ccccc2	8.5	0.6	0.06	10.1021/acs.orglett.7b01904	ODH
7444	7444	CC(C)(C)OC(=O)/C=C/[C@H](NCc1ccccc1)c2ccccc2	10.8	0.6	0.06	10.1021/acs.orglett.7b01904	ODH
7452	7452	CCOC(=O)[C@@H](CC(=O)c1ccc(C)cc1)C(=C)C(C)=O	9.7	1.0	0.2	10.6023/A16070358	ODH
7453	7453	CCOC(=O)[C@H](CC(=O)c1ccc(C)cc1)C(=C)C(C)=O	10.8	1.0	0.2	10.6023/A16070358	ODH
7456	7456	CSc1ccc(cc1)[C@@H]2C[C@@H](Oc3ccccc23)Sc4ccccc4	9.8	1.0	0.03	10.1021/acs.orglett.7b00867	ODH
7457	7457	Cc1ccc2OC(=O)C[C@H](c3ccccc3)c2c1	12.87	1.0	0.1	10.1039/D0SC04340K	ODH
7458	7458	Cc1ccc2OC(=O)C[C@@H](c3ccccc3)c2c1	10.81	1.0	0.1	10.1039/D0SC04340K	ODH
7484	7484	CCC[C@H](C=C)n1cnc2ccccc12	12.591	0.6	0.1	10.1021/acscatal.0c00712	ODH
7485	7485	CCC[C@@H](C=C)n1cnc2ccccc12	10.855	0.6	0.1	10.1021/acscatal.0c00712	ODH
7498	7498	CCc1ccc(cc1)[C@H](O)C(O)=O	8.47	0.8	0.1	10.1002/adsc.201700846	ODH
7499	7499	CCc1ccc(cc1)[C@@H](O)C(O)=O	10.89	0.8	0.1	10.1002/adsc.201700846	ODH
7512	7512	O=C1CC[C@](O1)(C(=O)Oc2ccccc2)c3ccccc3	11.8	0.75	0.2	10.1002/chem.201501481	ODH
7513	7513	O=C1CC[C@@](O1)(C(=O)Oc2ccccc2)c3ccccc3	10.9	0.75	0.2	10.1002/chem.201501481	ODH
7523	7523	C[C@]1(C(=O)OCC=C)C(=O)Oc2ccc3ccccc3c12	12.8	1.0	0.05	10.1039/C9QO01025D	ODH
7524	7524	C[C@@]1(C(=O)OCC=C)C(=O)Oc2ccc3ccccc3c12	10.9	1.0	0.05	10.1039/C9QO01025D	ODH
7525	7525	C[C@@H]1Nc2ccccc2Oc3ccc(F)cc13	13.0	0.7	0.05	10.1039/C1CC12263K	ODH
7526	7526	C[C@H]1Nc2ccccc2Oc3ccc(F)cc13	10.9	0.7	0.05	10.1039/C1CC12263K	ODH
7529	7529	C[C@]1(C(=O)OCC=C)C(=O)Oc2c3ccccc3ccc12	13.3	0.6	0.05	10.1039/c6cc09451a	ODH
7530	7530	C[C@@]1(C(=O)OCC=C)C(=O)Oc2c3ccccc3ccc12	10.9	0.6	0.05	10.1039/c6cc09451a	ODH
7535	7535	O=C1Oc2ccccc2N[C@@H]1c3ccccc3	15.0	0.7	0.3	10.1039/D0CC03091K	ODH
7536	7536	O=C1Oc2ccccc2N[C@H]1c3ccccc3	10.9	0.7	0.3	10.1039/D0CC03091K	ODH
7537	7537	O=C1Oc2ccccc2N[C@@H]1c3ccccc3	15.0	0.7	0.3	10.1002/anie.201813400	ODH
7538	7538	O=C1Oc2ccccc2N[C@H]1c3ccccc3	10.9	0.7	0.3	10.1002/anie.201813400	ODH
7546	7546	CC(C)(C)OC(=O)[C@@](C)(N)C\C=C\c1ccccc1	5.3	1.0	0.1	10.1021/jacs.7b05460	ODH
7547	7547	CC(C)(C)OC(=O)[C@](C)(N)C\C=C\c1ccccc1	10.9	1.0	0.1	10.1021/jacs.7b05460	ODH
7548	7548	CC(C)(C)OC(=O)[C@@](C)(N)C\C=C\c1ccccc1	5.3	1.0	0.1	10.1021/jacs.7b05460	ODH
7549	7549	CC(C)(C)OC(=O)[C@](C)(N)C\C=C\c1ccccc1	10.9	1.0	0.1	10.1021/jacs.7b05460	ODH
7556	7556	CC[C@@]1(N(c2ccc(C)cc2C1=C)[S](=O)(=O)C(F)(F)F)c3ccc(C)cc3	8.39	1.0	0.0	10.1002/anie.201904805	ODH
7557	7557	CC[C@]1(N(c2ccc(C)cc2C1=C)[S](=O)(=O)C(F)(F)F)c3ccc(C)cc3	10.9	1.0	0.0	10.1002/anie.201904805	ODH
7566	7566	COC(=O)[C@H](F)CCOCc1ccccc1	9.4	1.0	0.03	10.1002/anie.201409961	ODH
7567	7567	COC(=O)[C@@H](F)CCOCc1ccccc1	10.9	1.0	0.03	10.1002/anie.201409961	ODH
7620	7620	COc1ccc(cc1)[C@H]([C@H](C)O)N2CCCC2	9.0	1.0	0.03	10.1021/ja901058u	ODH
7621	7621	COc1ccc(cc1)[C@@H]([C@H](C)O)N2CCCC2	10.99	1.0	0.03	10.1021/ja901058u	ODH
7646	7646	CCOC(=O)[C@@]1(N[S](=O)(=O)c2ccccc12)C#Cc3ccc(cc3)[N+]([O-])=O	116.4	0.5	0.15	10.1039/c7cc02159c	ODH
7647	7647	CCOC(=O)[C@]1(N[S](=O)(=O)c2ccccc12)C#Cc3ccc(cc3)[N+]([O-])=O	107.9	0.5	0.15	10.1039/c7cc02159c	ODH
7659	7659	Cc1ccc(cc1)[S](=O)(=O)N2[C@@H](COC2=O)C=C	11.9	1.0	0.2	10.1002/chem.201405830	ODH
7660	7660	Cc1ccc(cc1)[S](=O)(=O)N2[C@H](COC2=O)C=C	11.0	1.0	0.2	10.1002/chem.201405830	ODH
7663	7663	C[C@@H]1Cc2ccccc2N1	12.5	0.8	0.03	10.1039/C8QO00710A	ODH
7664	7664	C[C@H]1Cc2ccccc2N1	11.0	0.8	0.03	10.1039/C8QO00710A	ODH
7665	7665	CCC1(CC)OC[C@@H](CO)Oc2ccccc12	12.5	1.0	0.05	10.1021/acs.orglett.9b04244	ODH
7666	7666	CCC1(CC)OC[C@H](CO)Oc2ccccc12	11.0	1.0	0.05	10.1021/acs.orglett.9b04244	ODH
7676	7676	C[C@H](n1c(C)c(C)c2ccccc12)c3ccc(NC(=O)c4ccc(cc4)C(C)(C)C)cc3	14.0	1.0	0.2	10.1002/anie.201701947	ODH
7677	7677	C[C@@H](n1c(C)c(C)c2ccccc12)c3ccc(NC(=O)c4ccc(cc4)C(C)(C)C)cc3	11.0	1.0	0.2	10.1002/anie.201701947	ODH
7679	7679	C[C@]1(C(=O)OCC=C)C(=O)N(C(=O)C(c2ccccc2)c3ccccc3)c4cc(Cl)ccc14	15.7	0.8	0.01	10.1002/ajoc.201900294	ODH
7680	7680	C[C@@]1(C(=O)OCC=C)C(=O)N(C(=O)C(c2ccccc2)c3ccccc3)c4cc(Cl)ccc14	11.0	0.8	0.01	10.1002/ajoc.201900294	ODH
7681	7681	F[C@H]1[C@@H](Cc2ccccc2)NCc3ccccc13	15.8	0.8	0.1	10.1039/C3CC45341C	ODH
7684	7684	COc1ccc(cc1)[C@@H]2Nc3ccccc3C[C@@H]2C(F)(F)F	16.7	0.7	0.3	10.1055/s/0033/1338661	ODH
7685	7685	CCCCC[C@H](C=C)n1cc(C)c2ccccc12	17.1	1.0	0.001	10.1002/chem.202004613	ODH
7686	7686	CCCCC[C@@H](C=C)n1cc(C)c2ccccc12	11.0	1.0	0.001	10.1002/chem.202004613	ODH
7707	7707	CCOc1ccc2nc(SC[C@H](CN(C)C(c3ccccc3)c4ccccc4)C=C)sc2c1	8.1	1.0	0.01	10.1002/anie.201712395	ODH
7708	7708	CCOc1ccc2nc(SC[C@@H](CN(C)C(c3ccccc3)c4ccccc4)C=C)sc2c1	11.0	1.0	0.01	10.1002/anie.201712395	ODH
7709	7709	C[C@@H](N[S](=O)(=O)C(C)(C)C)c1ccc(F)cc1	8.1	1.0	0.05	10.1002/anie.201902576	ODH
7710	7710	C[C@H](N[S](=O)(=O)C(C)(C)C)c1ccc(F)cc1	11.0	1.0	0.05	10.1002/anie.201902576	ODH
7732	7732	CC(C)(C)OC(=O)N1OCC[C@@H]1Cc2cccc3ccccc23	9.715	0.8	0.1	10.1039/D1SC01337H	ODH
7733	7733	CC(C)(C)OC(=O)N1OCC[C@H]1Cc2cccc3ccccc23	11.033	0.8	0.1	10.1039/D1SC01337H	ODH
7746	7746	CN(CC[C@@H](O)c1ccc(C)cc1)Cc2ccccc2	14.19	0.8	0.05	10.1039/C3OB40135A	ODH
7747	7747	CN(CC[C@H](O)c1ccc(C)cc1)Cc2ccccc2	11.07	0.8	0.05	10.1039/C3OB40135A	ODH
7764	7764	C[C@H](O)[C@H](N1CCCC1)c2ccc(Cl)cc2	8.26	1.0	0.01	10.1021/ja901058u	ODH
7765	7765	C[C@@H](O)[C@H](N1CCCC1)c2ccc(Cl)cc2	11.09	1.0	0.01	10.1021/ja901058u	ODH
7774	7774	O[C@@H]/1CCCC1=C/c2ccc3ccccc3c2	10.3	1.0	0.1	10.1021/acs.orglett.8b02591	ODH
7775	7775	O[C@H]/1CCCC1=C/c2ccc3ccccc3c2	11.1	1.0	0.1	10.1021/acs.orglett.8b02591	ODH
7780	7780	C[C@H]1C(\C=C\c2ccccc2)N(c3cc(C)c(C)cc13)[S](=O)(=O)C(F)(F)F	10.8	0.5	0.01	10.1021/jacs.1c07212	ODH
7781	7781	C[C@@H]1C(\C=C\c2ccccc2)N(c3cc(C)c(C)cc13)[S](=O)(=O)C(F)(F)F	11.1	0.5	0.01	10.1021/jacs.1c07212	ODH
7793	7793	Cc1n(c2ccccc2)c3ccccc3c1[C@H](C(=O)OCc4ccccc4)c5ccccc5	12.4	0.7	0.05	10.1002/anie.201504483	ODH
7794	7794	Cc1n(c2ccccc2)c3ccccc3c1[C@@H](C(=O)OCc4ccccc4)c5ccccc5	11.1	0.7	0.05	10.1002/anie.201504483	ODH
7795	7795	C[C@@H]1Cc2cccc(C)c2N1	12.4	1.0	0.01	10.1039/C8QO00710A	ODH
7796	7796	C[C@H]1Cc2cccc(C)c2N1	11.1	1.0	0.01	10.1039/C8QO00710A	ODH
7811	7811	C[C@H]1Cc2ccccc2N[C@H]1c3ccccc3	13.1	0.8	0.1	10.1002/cjoc.202000409	ODH
7812	7812	C[C@@H]1Cc2ccccc2N[C@H]1c3ccccc3	11.1	0.8	0.1	10.1002/cjoc.202000409	ODH
7814	7814	[C@@H]1(CC2=CC=C3C=CC=CC3=C2)NC4=C(C=CC=C4)C1	13.9	1.0	0.1	10.1016/j.tet.2013.06.016	ODH
7815	7815	[C@H]1(CC2=CC=C3C=CC=CC3=C2)NC4=C(C=CC=C4)C1	11.1	1.0	0.1	10.1016/j.tet.2013.06.016	ODH
7829	7829	CC1(C)OB(OC1(C)C)[C@@H](Cc2ccccc2F)N3CCOC3=O	7.8	1.0	0.1	10.1021/acscatal.9b04543.	ODH
7830	7830	CC1(C)OB(OC1(C)C)[C@H](Cc2ccccc2F)N3CCOC3=O	11.1	1.0	0.1	10.1021/acscatal.9b04543.	ODH
7837	7837	CC(C)(C)C(=O)OC[C@@]1(CCO[Si](c2ccccc2)(c3ccccc3)C(C)(C)C)CCSC1	9.6	1.0	0.005	10.1002/anie.201910917	ODH
7838	7838	CC(C)(C)C(=O)OC[C@]1(CCO[Si](c2ccccc2)(c3ccccc3)C(C)(C)C)CCSC1	11.1	1.0	0.005	10.1002/anie.201910917	ODH
7843	7843	COc1ccc(cc1)[C@@H]2C[C@@H](Oc3ccc(Br)cc23)Sc4ccccc4	9.9	1.0	0.05	10.1021/acs.orglett.7b00867	ODH
7846	7846	CC[C@@H](C#Cc1ccccc1)c2ccc3ccccc3c2	12.4	0.5	0.01	10.1002/anie.202006317	ODH
7847	7847	CC[C@H](C#Cc1ccccc1)c2ccc3ccccc3c2	11.11	0.5	0.01	10.1002/anie.202006317	ODH
7851	7851	CN(CC[C@@H](O)c1ccc(F)cc1)Cc2ccccc2	14.26	0.8	0.05	10.1039/C3OB40135A	ODH
7852	7852	CN(CC[C@H](O)c1ccc(F)cc1)Cc2ccccc2	11.12	0.8	0.05	10.1039/C3OB40135A	ODH
7861	7861	O[C@@H]/1CCC1=C/c2cccc(Cl)c2	9.091	0.8	0.1	10.1021/acs.orglett.9b01514	ODH
7862	7862	O[C@H]/1CCC1=C/c2cccc(Cl)c2	11.154	0.8	0.1	10.1021/acs.orglett.9b01514	ODH
7884	7884	COc1ccc(OC)c(c1)[C@@H](C)N[S](=O)(=O)C(C)(C)C	10.0	1.0	0.05	10.1002/anie.201902576	ODH
7885	7885	COc1ccc(OC)c(c1)[C@H](C)N[S](=O)(=O)C(C)(C)C	11.2	1.0	0.05	10.1002/anie.201902576	ODH
7888	7888	CC(=O)SC[C@@H]1COC2(CCC2)c3ccccc3O1	10.4	1.0	0.03	10.1021/acs.orglett.9b04244	ODH
7889	7889	CC(=O)SC[C@H]1COC2(CCC2)c3ccccc3O1	11.2	1.0	0.03	10.1021/acs.orglett.9b04244	ODH
7896	7896	COc1ccccc1/C=C/[C@H](C)[C@](C)(N)C(=O)OC(C)(C)C	12.2	1.0	0.02	10.1021/jacs.0c02150	ODH
7897	7897	COc1ccccc1/C=C/[C@@H](C)[C@](C)(N)C(=O)OC(C)(C)C	11.2	1.0	0.02	10.1021/jacs.0c02150	ODH
7898	7898	COc1ccccc1[C@@](c2[nH]c(cc2)c3ccccc3)(c4ccccc4)c5ccc(O)cc5	12.2	1.0	0.05	10.1038/s41929/020/00535/4	ODH
7899	7899	COc1ccccc1[C@](c2[nH]c(cc2)c3ccccc3)(c4ccccc4)c5ccc(O)cc5	11.2	1.0	0.05	10.1038/s41929/020/00535/4	ODH
7900	7900	COc1ccccc1[C@@](c2[nH]c(cc2)c3ccccc3)(c4ccccc4)c5ccc(O)cc5	12.2	1.0	0.05	10.1039/D1SC03324G	ODH
7901	7901	COc1ccccc1[C@](c2[nH]c(cc2)c3ccccc3)(c4ccccc4)c5ccc(O)cc5	11.2	1.0	0.05	10.1039/D1SC03324G	ODH
7931	7931	CCCCC[C@H](C=C)c1c([nH]c2ccccc12)c3ccccc3	16.3	1.0	0.01	10.1002/chem.202004613	ODH
7932	7932	CCCCC[C@@H](C=C)c1c([nH]c2ccccc12)c3ccccc3	11.2	1.0	0.01	10.1002/chem.202004613	ODH
7939	7939	CCOC(=O)C1=C(C)OC(=O)C[C@H]1c2cscc2	7.2	0.7	0.3	10.1021/acs.orglett.7b03650	ODH
7940	7940	CCOC(=O)C1=C(C)OC(=O)C[C@@H]1c2cscc2	11.2	0.7	0.3	10.1021/acs.orglett.7b03650	ODH
7971	7971	CC(=C)C[C@H]1CC(=NO1)c2cc(Cl)cc(Cl)c2	9.17	0.6	0.05	10.1002/anie.201912408	ODH
7972	7972	CC(=C)C[C@@H]1CC(=NO1)c2cc(Cl)cc(Cl)c2	11.23	0.6	0.05	10.1002/anie.201912408	ODH
7984	7984	Cn1cc([C@@H]2[C@H]([C@H](c3ccccc3)c4c(C)oc(c5ccccc5)c24)c6ccccc6)c7cc(Br)ccc17	10.09	0.6	0.02	10.1021/acs.orglett.8b02701	ODH
8007	8007	CCCOC(=O)[C@H]1[C@H](c2ccccc2)c3ccccc3OC1=O	12.5	0.7	0.1	10.1002/anie.201813400	ODH
8008	8008	CCCOC(=O)[C@@H]1[C@H](c2ccccc2)c3ccccc3OC1=O	11.3	0.7	0.1	10.1002/anie.201813400	ODH
8009	8009	CCOC(=O)[C@]1(CC(=C)Cc2ccccc2)[C@@H](Oc3ccccc3C1=O)c4ccccc4	12.7	1.0	0.02	10.1021/acscatal.1c03732	ODH
8010	8010	CCCCCC[C@H]1Nc2ccccc2C[C@H]1N3C(=O)c4ccccc4C3=O	12.8	0.7	0.3	10.1002/chem.201402592	ODH
8011	8011	CCCCCC[C@@H]1Nc2ccccc2C[C@H]1N3C(=O)c4ccccc4C3=O	11.3	0.7	0.3	10.1002/chem.201402592	ODH
8018	8018	OC[C@](O)(CCl)C#Cc1ccccc1	14.2	1.0	0.1	10.1002/anie.201601844	ODH
8019	8019	OC[C@@](O)(CCl)C#Cc1ccccc1	11.3	1.0	0.1	10.1002/anie.201601844	ODH
8031	8031	CC1(C)OC[C@@H](CO)Oc2ccc(OCc3ccccc3)cc12	16.4	1.0	0.1	10.1021/acs.orglett.9b04244	ODH
8032	8032	CC1(C)OC[C@H](CO)Oc2ccc(OCc3ccccc3)cc12	11.3	1.0	0.1	10.1021/acs.orglett.9b04244	ODH
8042	8042	CN(C[C@H](CSc1sc2ccc(Cl)cc2n1)OCC=C)C(c3ccccc3)c4ccccc4	5.8	1.0	0.01	10.1002/anie.201712395	ODH
8043	8043	CN(C[C@@H](CSc1sc2ccc(Cl)cc2n1)OCC=C)C(c3ccccc3)c4ccccc4	11.3	1.0	0.01	10.1002/anie.201712395	ODH
8044	8044	CCOc1ccc2nc(SC[C@H](CN(C)C(c3ccccc3)c4ccccc4)c5sccc5)sc2c1	7.0	1.0	0.05	10.1002/anie.201712395	ODH
8045	8045	CCOc1ccc2nc(SC[C@@H](CN(C)C(c3ccccc3)c4ccccc4)c5sccc5)sc2c1	11.3	1.0	0.05	10.1002/anie.201712395	ODH
8060	8060	C[C@@H](N[S](=O)(=O)C(C)(C)C)c1cccc2ccccc12	9.0	1.0	0.05	10.1002/anie.201902576	ODH
8061	8061	C[C@H](N[S](=O)(=O)C(C)(C)C)c1cccc2ccccc12	11.3	1.0	0.05	10.1002/anie.201902576	ODH
8076	8076	CC[C@@H](C#CC)c1ccc(OC)cc1	17.02	0.7	0.005	10.1002/anie.202006317	ODH
8077	8077	CC[C@H](C#CC)c1ccc(OC)cc1	11.31	0.7	0.005	10.1002/anie.202006317	ODH
8084	8084	CCC[C@H](C=C)c1n2ccccc2c(c3ccccc3)c1c4ccccc4	9.799	1.0	0.0	10.1021/acs.orglett.0c03383	ODH
8085	8085	CCC[C@@H](C=C)c1n2ccccc2c(c3ccccc3)c1c4ccccc4	11.326	1.0	0.0	10.1021/acs.orglett.0c03383	ODH
8088	8088	CC(=C)[C@@H]1CN(C(=C1)c2ccccc2)[S](=O)(=O)c3ccc(C)cc3	10.35	0.8	0.05	10.1021/jacs.6b00386	ODH
8089	8089	CC(=C)[C@H]1CN(C(=C1)c2ccccc2)[S](=O)(=O)c3ccc(C)cc3	11.33	0.8	0.05	10.1021/jacs.6b00386	ODH
8093	8093	Cc1ccc(cc1)[C@H]2Nc3ccc(C)cc3[C@H]4OCC[C@@H]24	6.25	1.0	0.15	10.1002/anie.201504790	ODH
8109	8109	COc1ccccc1[C@H]([C@H](C)O)N2CCCC2	9.2	1.0	0.01	10.1021/ja901058u	ODH
8110	8110	COc1ccccc1[C@@H]([C@H](C)O)N2CCCC2	11.35	1.0	0.01	10.1021/ja901058u	ODH
8118	8118	CCOC(=O)N1[C@H]2C/C(=C/N(c3ccc(Br)cc3)[S](=O)(=O)c4ccc(C)cc4)[C@H](C=C2c5ccccc15)c6ccccc6	15.33	0.8	0.1	10.1039/C5SC01827G	ODH
8119	8119	CCOC(=O)N1[C@@H]2C/C(=C/N(c3ccc(Br)cc3)[S](=O)(=O)c4ccc(C)cc4)[C@H](C=C2c5ccccc15)c6ccccc6	11.37	0.8	0.1	10.1039/C5SC01827G	ODH
8120	8120	O=S(C1=CC=C(C)C=C1)(N(C2=CC=CC=C2)/C=C3C[C@]4([H])N(S(=O)(C5=CC=C(C)C=C5)=O)C6=C(C=CC=C6)C4=C[C@@H]/3C7=CC=CC=C7)=O	15.33	0.8	0.1	10.1039/C5SC01827G	ODH
8123	8123	COc1ccc(C[C@H]2CC(C)(C)CN2C(=O)OC(C)(C)C)cc1OC	12.629	0.5	0.05	10.1039/D1SC01337H	ODH
8124	8124	COc1ccc(C[C@@H]2CC(C)(C)CN2C(=O)OC(C)(C)C)cc1OC	11.374	0.5	0.05	10.1039/D1SC01337H	ODH
8125	8125	Cc1ccc(cc1)[C@H]2CC(=O)Oc3ccccc23	12.27	1.0	0.1	10.1039/D0SC04340K	ODH
8126	8126	Cc1ccc(cc1)[C@@H]2CC(=O)Oc3ccccc23	11.38	1.0	0.1	10.1039/D0SC04340K	ODH
8147	8147	Cc1ccc2OC[C@](C)(CC#Cc3ccccc3)c2c1	12.1	0.5	0.01	10.1002/anie.201913367	ODH
8148	8148	Cc1ccc2OC[C@@](C)(CC#Cc3ccccc3)c2c1	11.4	0.5	0.01	10.1002/anie.201913367	ODH
8169	8169	C1Oc2ccccc2N[C@@H]1c3ccccc3	14.6	0.6	0.4	10.1021/ja200723n	ODH
8170	8170	C1Oc2ccccc2N[C@H]1c3ccccc3	11.4	0.6	0.4	10.1021/ja200723n	ODH
8176	8176	CC1(C)OC[C@@H](CO)Oc2ccc(OCC#C)cc12	17.8	1.0	0.1	10.1021/acs.orglett.9b04244	ODH
8177	8177	CC1(C)OC[C@H](CO)Oc2ccc(OCC#C)cc12	11.4	1.0	0.1	10.1021/acs.orglett.9b04244	ODH
8195	8195	C=CC[C@@]1(COC(=O)N1)c2ccccc2	9.7	1.0	0.15	10.1002/chem.201704760	ODH
8196	8196	C=CC[C@]1(COC(=O)N1)c2ccccc2	11.4	1.0	0.15	10.1002/chem.201704760	ODH
8197	8197	C[C@H](O)c1cc(cc(c1)C(F)(F)F)C(F)(F)F	9.8	1.0	0.02	10.1002/anie.201102710	ODH
8198	8198	C[C@@H](O)c1cc(cc(c1)C(F)(F)F)C(F)(F)F	11.4	1.0	0.02	10.1002/anie.201102710	ODH
8221	8221	Cc1ccc(\C=C\[C@H]2COc3ccccc3O2)cc1	12.96	1.0	0.01	10.1002/cjoc.201800540	ODH
8222	8222	Cc1ccc(\C=C\[C@@H]2COc3ccccc3O2)cc1	11.46	1.0	0.01	10.1002/cjoc.201800540	ODH
8249	8249	CCOC(=O)[C@H](CC(=O)c1ccc(C)cc1)C(=C)C(C)=O	10.4	1.0	0.1	10.1002/anie.201508108	ODH
8250	8250	CCOC(=O)[C@@H](CC(=O)c1ccc(C)cc1)C(=C)C(C)=O	11.5	1.0	0.1	10.1002/anie.201508108	ODH
8264	8264	COc1ccc(CN2C(=O)N[C@H](c3cc(OC)ccc23)C(F)(F)F)cc1	12.9	0.8	0.2	10.1016/j.tetlet.2013.08.078	ODH
8265	8265	COc1ccc(CN2C(=O)N[C@@H](c3cc(OC)ccc23)C(F)(F)F)cc1	11.5	0.8	0.2	10.1016/j.tetlet.2013.08.078	ODH
8276	8276	C(Cc1ccccc1)[C@@H]2Cc3ccccc3N2	14.0	0.8	0.1	10.1021/ja502020b	ODH
8277	8277	C(Cc1ccccc1)[C@H]2Cc3ccccc3N2	11.5	0.8	0.1	10.1021/ja502020b	ODH
8280	8280	C[C@]1(C(=O)OCC=C)C(=O)N(C(=O)C(c2ccccc2)c3ccccc3)c4cccc(Cl)c14	15.0	0.8	0.01	10.1002/ajoc.201900294	ODH
8281	8281	C[C@@]1(C(=O)OCC=C)C(=O)N(C(=O)C(c2ccccc2)c3ccccc3)c4cccc(Cl)c14	11.5	0.8	0.01	10.1002/ajoc.201900294	ODH
8290	8290	C[C@]1(C(=O)OCC=C)C(=O)N(C(=O)C(c2ccccc2)c3ccccc3)c4cc(Br)ccc14	17.8	0.8	0.01	10.1002/ajoc.201900294	ODH
8291	8291	C[C@@]1(C(=O)OCC=C)C(=O)N(C(=O)C(c2ccccc2)c3ccccc3)c4cc(Br)ccc14	11.5	0.8	0.01	10.1002/ajoc.201900294	ODH
8298	8298	CC1(C)OB(OC1(C)C)[C@@H](Cc2ccccc2)N3CCOC3=O	8.9	1.0	0.1	10.1021/acscatal.9b04543.	ODH
8299	8299	CC1(C)OB(OC1(C)C)[C@H](Cc2ccccc2)N3CCOC3=O	11.5	1.0	0.1	10.1021/acscatal.9b04543.	ODH
8323	8323	CCOc1ccc(cc1)C2=C[C@@H](CN2[S](=O)(=O)c3ccc(C)cc3)C(C)=C	10.44	0.8	0.05	10.1021/jacs.6b00386	ODH
8324	8324	CCOc1ccc(cc1)C2=C[C@H](CN2[S](=O)(=O)c3ccc(C)cc3)C(C)=C	11.53	0.8	0.05	10.1021/jacs.6b00386	ODH
8329	8329	C[C@@](C\C=C\C=C\c1ccccc1)(C=O)c2ccc3ccccc3c2	14.455	1.0	0.15	10.6023/A18060235	ODH
8330	8330	C[C@](C\C=C\C=C\c1ccccc1)(C=O)c2ccc3ccccc3c2	11.534	1.0	0.15	10.6023/A18060235	ODH
8331	8331	CC(C)(C)OC(=O)N1OCC[C@@H]1Cc2cccc(C=O)c2	9.378	0.8	0.2	10.1039/D1SC01337H	ODH
8332	8332	CC(C)(C)OC(=O)N1OCC[C@H]1Cc2cccc(C=O)c2	11.535	0.8	0.2	10.1039/D1SC01337H	ODH
8338	8338	CC(C)(C)OC(=O)N1OCC[C@@H]1Cc2ccc(cc2)c3ccccc3	9.973	0.8	0.1	10.1039/D1SC01337H	ODH
8339	8339	CC(C)(C)OC(=O)N1OCC[C@H]1Cc2ccc(cc2)c3ccccc3	11.547	0.8	0.1	10.1039/D1SC01337H	ODH
8340	8340	BrC(=C)[C@H]1CC(CN1[S](=O)(=O)c2ccccc2)(c3ccccc3)c4ccccc4	13.04	1.0	0.05	10.1002/anie.201705066	ODH
8341	8341	BrC(=C)[C@@H]1CC(CN1[S](=O)(=O)c2ccccc2)(c3ccccc3)c4ccccc4	11.55	1.0	0.05	10.1002/anie.201705066	ODH
8348	8348	CC[C@@H](C#Cc1ccccc1)c2ccccc2	17.07	1.0	0.005	10.1002/anie.202006317	ODH
8349	8349	CC[C@H](C#Cc1ccccc1)c2ccccc2	11.58	1.0	0.005	10.1002/anie.202006317	ODH
8350	8350	COc1ccc(cc1)C2=NO[C@@H](CC(C)=C)C2	13.35	0.8	0.1	10.1002/anie.201912408	ODH
8351	8351	COc1ccc(cc1)C2=NO[C@H](CC(C)=C)C2	11.59	0.8	0.1	10.1002/anie.201912408	ODH
8363	8363	CC(C)[C@@]1(COc2ccccc12)CC#Cc3ccccc3	10.9	0.5	0.01	10.1002/anie.201913367	ODH
8364	8364	CC(C)[C@]1(COc2ccccc12)CC#Cc3ccccc3	11.6	0.5	0.01	10.1002/anie.201913367	ODH
8365	8365	F[C@H]1CCc2ccccc2C1=O	10.9	1.0	0.05	10.1002/anie.201409961	ODH
8366	8366	F[C@@H]1CCc2ccccc2C1=O	11.6	1.0	0.05	10.1002/anie.201409961	ODH
8373	8373	O[C@@H]/1CCCC1=C/c2ccc3ccccc3c2	12.5	0.8	0.1	10.1021/acs.organomet.9b00366	ODH
8374	8374	O[C@H]/1CCCC1=C/c2ccc3ccccc3c2	11.6	0.8	0.1	10.1021/acs.organomet.9b00366	ODH
8375	8375	Oc1ccccc1[C@H](OC2CCCC2)c3ccccc3	12.6	0.5	0.01	10.1021/acs.orglett.5b03072	ODH
8376	8376	Oc1ccccc1[C@@H](OC2CCCC2)c3ccccc3	11.6	0.5	0.01	10.1021/acs.orglett.5b03072	ODH
8379	8379	Cc1ccc(C[C@@H]2Cc3ccccc3N2)cc1	12.9	1.0	0.01	10.1039/C8QO00710A	ODH
8380	8380	Cc1ccc(C[C@H]2Cc3ccccc3N2)cc1	11.6	1.0	0.01	10.1039/C8QO00710A	ODH
8381	8381	Cc1cccc(C[C@@H]2Cc3ccccc3N2)c1	12.9	1.0	0.01	10.1039/C8QO00710A	ODH
8382	8382	Cc1cccc(C[C@H]2Cc3ccccc3N2)c1	11.6	1.0	0.01	10.1039/C8QO00710A	ODH
8394	8394	CC(=O)C[C@H](c1ccccc1)c2ccc(C)cc2	13.6	1.0	0.02	10.1016/j.tetlet.2016.03.072	ODH
8395	8395	CC(=O)C[C@@H](c1ccccc1)c2ccc(C)cc2	11.6	1.0	0.02	10.1016/j.tetlet.2016.03.072	ODH
8396	8396	CCC(=O)[C@@](CC)(c1ccc(O)cc1)c2ccccc2F	13.6	1.0	0.05	10.1021/jacs.9b07514	ODH
8397	8397	CCC(=O)[C@](CC)(c1ccc(O)cc1)c2ccccc2F	11.6	1.0	0.05	10.1021/jacs.9b07514	ODH
8407	8407	Brc1ccc(cc1)C(=O)N2[C@@H](Cc3ccccc3c4oc5ccccc5c24)c6ccccc6	16.2	0.7	0.1	10.1021/acs.orglett.6b03027	ODH
8408	8408	Brc1ccc(cc1)C(=O)N2[C@H](Cc3ccccc3c4oc5ccccc5c24)c6ccccc6	11.6	0.7	0.1	10.1021/acs.orglett.6b03027	ODH
8409	8409	COc1ccc(cc1)[C@H]2c3cc4OCOc4cc3OC(=C2C#N)N	16.8	0.7	0.3	10.1021/acs.orglett.5b03148	ODH
8410	8410	COc1ccc(cc1)[C@@H]2c3cc4OCOc4cc3OC(=C2C#N)N	11.6	0.7	0.3	10.1021/acs.orglett.5b03148	ODH
8416	8416	Cc1oc(c2cccc3ccccc23)c4[C@@H]5COCCN5c6ccccc6Cc14	20.6	0.6	0.05	10.1002/chem.201100019	ODH
8417	8417	Cc1oc(c2cccc3ccccc23)c4[C@H]5COCCN5c6ccccc6Cc14	11.6	0.6	0.05	10.1002/chem.201100019	ODH
8418	8418	O=C1CC[C@](O1)(C(=O)OCc2ccccc2)c3ccccc3	22.9	0.75	0.2	10.1002/chem.201501481	ODH
8419	8419	O=C1CC[C@@](O1)(C(=O)OCc2ccccc2)c3ccccc3	11.6	0.75	0.2	10.1002/chem.201501481	ODH
8420	8420	COc1ccc(cc1)[C@H]2Nc3ccccc3OC2=O	25.9	0.7	0.3	10.1002/anie.201813400	ODH
8421	8421	COc1ccc(cc1)[C@@H]2Nc3ccccc3OC2=O	11.6	0.7	0.3	10.1002/anie.201813400	ODH
8424	8424	CC(C)(C)OC(=O)[C@H](CC=C)NC(=O)c1ccccc1	5.3	1.0	0.05	10.1039/C7CC08732B	ODH
8425	8425	CC(C)(C)OC(=O)[C@@H](CC=C)NC(=O)c1ccccc1	11.6	1.0	0.05	10.1039/C7CC08732B	ODH
8426	8426	COC(=O)[C@H](OCC[Si](C)(C)C)c1ccccc1	7.73	1.0	0.1	10.1038/nchem.651	ODH
8427	8427	COC(=O)[C@@H](OCC[Si](C)(C)C)c1ccccc1	11.6	1.0	0.1	10.1038/nchem.651	ODH
8431	8431	CC(=O)N[C@H](Cc1ccccc1)C(O)=O	9.2	0.8	0.15	10.1002/anie.201916534	ODH
8432	8432	CC(=O)N[C@@H](Cc1ccccc1)C(O)=O	11.6	0.8	0.15	10.1002/anie.201916534	ODH
8439	8439	COC(=O)[C@H](Nc1ccc(Br)cc1)c2ccccc2	9.874	0.8	0.05	10.1038/s41467/020/19807/5	ODH
8440	8440	COC(=O)[C@@H](Nc1ccc(Br)cc1)c2ccccc2	11.602	0.8	0.05	10.1038/s41467/020/19807/5	ODH
8443	8443	C[C@H]1C[C@H](c2ccc3ccccc3c2)C(C)(C)C1=O	9.39	1.0	0.002	10.1002/anie.202017190	ODH
8444	8444	C[C@@H]1C[C@H](c2ccc3ccccc3c2)C(C)(C)C1=O	11.61	1.0	0.002	10.1002/anie.202017190	ODH
8452	8452	CCCCCCC1=NO[C@](C)(C1)Cc2ccccc2	13.66	0.5	0.05	10.1002/anie.201912408	ODH
8453	8453	CCCCCCC1=NO[C@@](C)(C1)Cc2ccccc2	11.63	0.5	0.05	10.1002/anie.201912408	ODH
8459	8459	C=C[C@H](NC(=O)c1ccccc1)c2ccccc2	18.171	1.0	0.05	10.1021/acscatal.0c00712	ODH
8460	8460	C=C[C@@H](NC(=O)c1ccccc1)c2ccccc2	11.653	1.0	0.05	10.1021/acscatal.0c00712	ODH
8461	8461	C=CCC(C#N)(C#N)[C@H](CCc1ccccc1)C=C	12.65	1.0	0.05	10.1021/acs.orglett.0c00962	ODH
8462	8462	C=CCC(C#N)(C#N)[C@@H](CCc1ccccc1)C=C	11.66	1.0	0.05	10.1021/acs.orglett.0c00962	ODH
8475	8475	CCC[C@@H](C=C)[C@@]1(O)C(=O)N(Cc2cccc3ccccc23)c4ccccc14	28.521	1.0	0.1	10.1021/acs.orglett.8b02655	ODH
8490	8490	C[C@H]1Cc2ccccc2N1	12.8	0.8	0.03	10.1007/s11426/021/1049/9	ODH
8491	8491	C[C@@H]1Cc2ccccc2N1	11.7	0.8	0.03	10.1007/s11426/021/1049/9	ODH
8516	8516	CC(C)(C)[S](=O)(=O)N[C@@H]1CCc2ccccc12	9.1	1.0	0.05	10.1002/anie.201902576	ODH
8517	8517	CC(C)(C)[S](=O)(=O)N[C@H]1CCc2ccccc12	11.7	1.0	0.05	10.1002/anie.201902576	ODH
8520	8520	Cc1ccccc1\C=C\2CCC[C@H]2O	9.5	0.8	0.1	10.1021/acs.organomet.9b00366	ODH
8521	8521	Cc1ccccc1\C=C\2CCC[C@@H]2O	11.7	0.8	0.1	10.1021/acs.organomet.9b00366	ODH
8526	8526	CCOC(=O)C[C@H](O)c1ccccc1C	7.39	1.0	0.15	10.1002/anie.201105780	ODH
8527	8527	CCOC(=O)C[C@@H](O)c1ccccc1C	11.72	1.0	0.15	10.1002/anie.201105780	ODH
8530	8530	CCC[C@@H](Nc1ccc(Br)cc1)C(=C)CC	10.722	1.0	0.0	10.1021/jacs.1c04016	ODH
8531	8531	CCC[C@H](Nc1ccc(Br)cc1)C(=C)CC	11.725	1.0	0.0	10.1021/jacs.1c04016	ODH
8536	8536	O[C@H](c1ccccc1)C(=O)c2ccccc2	16.95	1.0	0.1	10.1021/acs.orglett.0c01626	ODH
8537	8537	O[C@@H](c1ccccc1)C(=O)c2ccccc2	11.73	1.0	0.1	10.1021/acs.orglett.0c01626	ODH
8541	8541	COc1ccc(cc1)[C@H](C)c2ccc(cc2)c3ccccc3	10.69	0.5	0.05	10.1021/acs.organomet.1c00190	ODH
8542	8542	COc1ccc(cc1)[C@@H](C)c2ccc(cc2)c3ccccc3	11.75	0.5	0.05	10.1021/acs.organomet.1c00190	ODH
8556	8556	COC(=O)[C@H](O)c1ccccc1	7.74	1.0	0.1	10.1038/nchem.651	ODH
8557	8557	COC(=O)[C@@H](O)c1ccccc1	11.78	1.0	0.1	10.1038/nchem.651	ODH
8558	8558	COC(=O)[C@H](O)c1ccccc1	7.74	1.0	0.1	10.1038/nchem.651	ODH
8559	8559	COC(=O)[C@@H](O)c1ccccc1	11.78	1.0	0.1	10.1038/nchem.651	ODH
8568	8568	COc1ccccc1N2C(=O)OC[C@]2(COCc3ccccc3)C=C	10.4	1.0	0.25	10.1002/chem.201405830	ODH
8569	8569	COc1ccccc1N2C(=O)OC[C@@]2(COCc3ccccc3)C=C	11.8	1.0	0.25	10.1002/chem.201405830	ODH
8576	8576	Cc1ccc(cc1)[C@H](CO)CCl	10.9	1.0	0.05	10.1002/anie.201601844	ODH
8577	8577	Cc1ccc(cc1)[C@@H](CO)CCl	11.8	1.0	0.05	10.1002/anie.201601844	ODH
8588	8588	Cc1ccc(cc1)C#CC[C@@]2(C)COc3ccccc23	12.8	0.5	0.01	10.1002/anie.201913367	ODH
8589	8589	Cc1ccc(cc1)C#CC[C@]2(C)COc3ccccc23	11.8	0.5	0.01	10.1002/anie.201913367	ODH
8598	8598	Cc1cc([C@H](C(=O)OCc2ccccc2)c3ccc4ccccc4c3)c(C)n1Cc5ccccc5	13.7	0.7	0.2	10.1039/C7QO00815E	ODH
8599	8599	Cc1cc([C@@H](C(=O)OCc2ccccc2)c3ccc4ccccc4c3)c(C)n1Cc5ccccc5	11.8	0.7	0.2	10.1039/C7QO00815E	ODH
8615	8615	C[C@]1(O)C[C@H](C[C@@H](O)C1(C)C)c2ccccc2	17.1	0.8	0.2	10.1021/acs.orglett.9b03622	ODH
8618	8618	COc1ccc(cc1)[C@H]2Nc3ccccc3OC2=O	25.8	0.7	0.3	10.1039/D0CC03091K	ODH
8619	8619	COc1ccc(cc1)[C@@H]2Nc3ccccc3OC2=O	11.8	0.7	0.3	10.1039/D0CC03091K	ODH
8657	8657	CCC[C@@H](NCc1ccccc1)C(=C)Cc2ccccc2	15.154	1.0	0.01	10.1021/jacs.1c04016	ODH
8658	8658	CCC[C@H](NCc1ccccc1)C(=C)Cc2ccccc2	11.841	1.0	0.01	10.1021/jacs.1c04016	ODH
8668	8668	Cc1ccc(cc1)[C@H](O)C(O)=O	8.51	0.8	0.1	10.1002/adsc.201700846	ODH
8669	8669	Cc1ccc(cc1)[C@@H](O)C(O)=O	11.86	0.8	0.1	10.1002/adsc.201700846	ODH
8676	8676	CC(C)(C)N1C(=O)N[C@@H](C1=O)c2ccccc2	7.69	1.0	0.2	10.1021/jacs.7b12628	ODH
8677	8677	CC(C)(C)N1C(=O)N[C@H](C1=O)c2ccccc2	11.87	1.0	0.2	10.1021/jacs.7b12628	ODH
8695	8695	CC(=O)[C@@]1(CO1)c2ccc(cc2)C#N	13.39	1.0	0.1	10.1021/acs.orglett.1c02588	ODH
8696	8696	CC(=O)[C@]1(CO1)c2ccc(cc2)C#N	11.9	1.0	0.1	10.1021/acs.orglett.1c02588	ODH
8698	8698	CC1(C)OC[C@@H](CO)Sc2ccccc12	13.4	1.0	0.05	10.1021/acs.orglett.9b04244	ODH
8699	8699	CC1(C)OC[C@H](CO)Sc2ccccc12	11.9	1.0	0.05	10.1021/acs.orglett.9b04244	ODH
8706	8706	COC(=O)[C@H]1[C@@H](CCC(C)(C)[C@H]1CC(=O)c2cocc2)c3ccccc3	14.5	0.7	0.02	10.1039/C5QO00348B	ODH
8715	8715	C1Oc2ccccc2N[C@H]1c3ccccc3	15.7	0.7	0.3	10.1016/j.tet.2021.131968	ODH
8716	8716	C1Oc2ccccc2N[C@@H]1c3ccccc3	11.9	0.7	0.3	10.1016/j.tet.2021.131968	ODH
8728	8728	Fc1ccc(cc1)[C@@H]2C[C@@H](Oc3ccccc23)Sc4ccccc4	7.8	1.0	0.01	10.1021/acs.orglett.7b00867	ODH
8745	8745	O=C(OCc1ccccc1)[C@H]2CCCO2	15.95	1.0	0.05	10.1021/ja1078464	ODH
8746	8746	O=C(OCc1ccccc1)[C@@H]2CCCO2	11.92	1.0	0.05	10.1021/ja1078464	ODH
8749	8749	FC(F)(F)[C@]1(CC(=C)C(=O)OCc2ccccc2)C=C(c3ccccc3)c4ccccc14	11.25	0.5	0.025	10.1021/acs.orglett.7b02895	ODH
8750	8750	FC(F)(F)[C@@]1(CC(=C)C(=O)OCc2ccccc2)C=C(c3ccccc3)c4ccccc14	11.93	0.5	0.025	10.1021/acs.orglett.7b02895	ODH
8755	8755	N[C@H](C(=[N+]=[N-])C(=O)c1ccc(F)cc1)C(F)(F)F	10.445	1.0	0.15	10.1002/anie.201810253	ODH
8756	8756	N[C@@H](C(=[N+]=[N-])C(=O)c1ccc(F)cc1)C(F)(F)F	11.938	1.0	0.15	10.1002/anie.201810253	ODH
8757	8757	Cc1ccccc1[C@@H]2CCc3ccccc3N2	10.25	1.0	0.05	10.1021/ja903547q	ODH
8758	8758	Cc1ccccc1[C@H]2CCc3ccccc3N2	11.94	1.0	0.05	10.1021/ja903547q	ODH
8759	8759	FC(F)(F)COC[C@@H](C(=O)c1ccccc1)c2ccccc2	13.92	1.0	0.01	10.1002/anie.201903007	ODH
8760	8760	FC(F)(F)COC[C@H](C(=O)c1ccccc1)c2ccccc2	11.94	1.0	0.01	10.1002/anie.201903007	ODH
8791	8791	O[C@@H]/1CCCC1=C/c2cccc3ccccc23	117.9	0.5	0.02	10.1021/acs.organomet.9b00366	ODH
8792	8792	O[C@H]/1CCCC1=C/c2cccc3ccccc23	111.3	0.5	0.02	10.1021/acs.organomet.9b00366	ODH
8816	8816	Cc1cc2C[C@@H](/C=C/c3ccc(Cl)cc3)N(c2cc1C)[S](=O)(=O)C(F)(F)F	12.6	0.5	0.02	10.1021/jacs.1c07212	ODH
8817	8817	Cc1cc2C[C@H](/C=C/c3ccc(Cl)cc3)N(c2cc1C)[S](=O)(=O)C(F)(F)F	12.0	0.5	0.02	10.1021/jacs.1c07212	ODH
8820	8820	C[C@@H]1Nc2ccccc2Oc3c(Cl)cccc13	13.0	0.7	0.05	10.1039/C1CC12263K	ODH
8821	8821	C[C@H]1Nc2ccccc2Oc3c(Cl)cccc13	12.0	0.7	0.05	10.1039/C1CC12263K	ODH
8831	8831	[N-]=[N+]=N[C@H]1CCCC[C@H]1c2cccc3ccccc23	14.9	0.7	0.01	10.1039/D0CC00480D	ODH
8832	8832	[N-]=[N+]=N[C@@H]1CCCC[C@H]1c2cccc3ccccc23	12.0	0.7	0.01	10.1039/D0CC00480D	ODH
8875	8875	O[C@]1([C@H](C=C)c2ccccc2)C(=O)N(Cc3ccccc3)c4ccccc14	9.945	1.0	0.1	10.1021/acs.orglett.8b02655	ODH
8876	8876	O[C@@]1([C@H](C=C)c2ccccc2)C(=O)N(Cc3ccccc3)c4ccccc14	12.02	1.0	0.1	10.1021/acs.orglett.8b02655	ODH
8888	8888	C1Cc2ccccc2N[C@@H]1c3ccccc3	9.08	1.0	0.05	10.1021/ja903547q	ODH
8889	8889	C1Cc2ccccc2N[C@H]1c3ccccc3	12.03	1.0	0.05	10.1021/ja903547q	ODH
8896	8896	CN(CC[C@@H](O)c1cccc(C)c1)Cc2ccccc2	13.51	0.8	0.05	10.1039/C3OB40135A	ODH
8897	8897	CN(CC[C@H](O)c1cccc(C)c1)Cc2ccccc2	12.05	0.8	0.05	10.1039/C3OB40135A	ODH
8905	8905	O[C@H]1CCCC[C@H]1NCc2ccccc2	10.34	1.0	0.05	10.1021/ol901605a	ODH
8906	8906	O[C@@H]1CCCC[C@H]1NCc2ccccc2	12.08	1.0	0.05	10.1021/ol901605a	ODH
8921	8921	CC(C)[C@H]1C=Cc2ccccc2N1[S](C)(=O)=O	10.6	0.5	0.1	10.1002/anie.201909479	ODH
8922	8922	CC(C)[C@@H]1C=Cc2ccccc2N1[S](C)(=O)=O	12.1	0.5	0.1	10.1002/anie.201909479	ODH
8928	8928	COc1ccc(N[C@H](C)c2ccccc2)cc1	10.9	0.8	0.02	10.1002/adsc.201000554	ODH
8929	8929	COc1ccc(N[C@@H](C)c2ccccc2)cc1	12.1	0.8	0.02	10.1002/adsc.201000554	ODH
8930	8930	COC(=O)[C@H](F)/C=C/c1ccc(COC(C)=O)cc1	10.9	1.0	0.1	10.1002/anie.201204521	ODH
8931	8931	COC(=O)[C@@H](F)/C=C/c1ccc(COC(C)=O)cc1	12.1	1.0	0.1	10.1002/anie.201204521	ODH
8939	8939	COc1ccc(cc1)n2c(C)cc([C@H](C(=O)OCc3ccccc3)c4ccccc4)c2C	13.1	0.7	0.05	10.1039/C7QO00815E	ODH
8940	8940	COc1ccc(cc1)n2c(C)cc([C@@H](C(=O)OCc3ccccc3)c4ccccc4)c2C	12.1	0.7	0.05	10.1039/C7QO00815E	ODH
8943	8943	CC1=CC=C(C=C1)C[C@@H]2NC3=C(C=CC=C3)C2	13.3	1.0	0.01	10.1016/j.tet.2013.06.016	ODH
8944	8944	CC1=CC=C(C=C1)C[C@H]2NC3=C(C=CC=C3)C2	12.1	1.0	0.01	10.1016/j.tet.2013.06.016	ODH
8947	8947	CCCCC[C@H](C=C)n1c(C)cc2ccccc12	13.6	0.4	0.001	10.1002/chem.202004613	ODH
8948	8948	CCCCC[C@@H](C=C)n1c(C)cc2ccccc12	12.1	0.4	0.001	10.1002/chem.202004613	ODH
8953	8953	Clc1cccc2c1N(Cc3ccccc3)C(=O)[C@]24OC(=O)c5cccc6ccn4c56	14.0	0.8	0.2	10.1021/acscatal.9b03163	ODH
8954	8954	Clc1cccc2c1N(Cc3ccccc3)C(=O)[C@@]24OC(=O)c5cccc6ccn4c56	12.1	0.8	0.2	10.1021/acscatal.9b03163	ODH
8958	8958	CCCC[C@H]1Nc2ccccc2C[C@H]1N3C(=O)c4ccccc4C3=O	14.5	0.7	0.3	10.1002/chem.201402592	ODH
8959	8959	CCCC[C@@H]1Nc2ccccc2C[C@H]1N3C(=O)c4ccccc4C3=O	12.1	0.7	0.3	10.1002/chem.201402592	ODH
8969	8969	OC[C@@H]1COC2(CCCCC2)c3ccccc3O1	19.7	1.0	0.1	10.1021/acs.orglett.9b04244	ODH
8970	8970	OC[C@H]1COC2(CCCCC2)c3ccccc3O1	12.1	1.0	0.1	10.1021/acs.orglett.9b04244	ODH
8985	8985	CC(O)C[C@@H](C)\C=C\c1ccccc1	13.56	0.9	0.05	10.1002/adsc.201600375	ODH
8986	8986	CC(O)C[C@H](C)\C=C\c1ccccc1	12.13	0.9	0.05	10.1002/adsc.201600375	ODH
8987	8987	CCOC(=O)N1[C@H](C[C@](C)(N1C(C)=O)c2ccccc2)c3ccccc3	9.32	1.0	0.15	10.1038/s41929/020/0460/y	ODH
8988	8988	CCOC(=O)N1[C@@H](C[C@](C)(N1C(C)=O)c2ccccc2)c3ccccc3	12.13	1.0	0.15	10.1038/s41929/020/0460/y	ODH
8994	8994	COC(=O)c1ccc(cc1)[C@](C)(C=O)c2ccc(cc2)C(C)C	12.78	0.5	0.05	10.1002/anie.202106109	ODH
8995	8995	COC(=O)c1ccc(cc1)[C@@](C)(C=O)c2ccc(cc2)C(C)C	12.15	0.5	0.05	10.1002/anie.202106109	ODH
9047	9047	C[C@]1(C(=O)OCC=C)C(=O)N(C(=O)C(c2ccccc2)c3ccccc3)c4cccc(Br)c14	16.6	0.8	0.01	10.1002/ajoc.201900294	ODH
9048	9048	C[C@@]1(C(=O)OCC=C)C(=O)N(C(=O)C(c2ccccc2)c3ccccc3)c4cccc(Br)c14	12.2	0.8	0.01	10.1002/ajoc.201900294	ODH
9059	9059	COc1ccc(C[C@H](B2OC(C)(C)C(C)(C)O2)N3CCOC3=O)cc1	9.5	1.0	0.1	10.1021/acscatal.9b04543.	ODH
9060	9060	COc1ccc(C[C@@H](B2OC(C)(C)C(C)(C)O2)N3CCOC3=O)cc1	12.2	1.0	0.1	10.1021/acscatal.9b04543.	ODH
9065	9065	CC[C@@H](C#Cc1cccc(Cl)c1)c2ccccc2	13.06	0.7	0.005	10.1002/anie.202006317	ODH
9066	9066	CC[C@H](C#Cc1cccc(Cl)c1)c2ccccc2	12.21	0.7	0.005	10.1002/anie.202006317	ODH
9067	9067	CCOC(=O)[C@@]1(O[C@H](OC(=C[C@H]1c2ccccc2)C(=O)OCc3ccccc3)c4ccccc4)c5ccccc5	14.06	1.0	0.02	10.1039/D1SC01019K	ODH
9070	9070	CC(=C)[C@@H](CN[S](=O)(=O)c1ccc(C)cc1)CC(=O)c2ccc(C)cc2	26.41	0.5	0.3	10.1039/C8CC00279G	ODH
9071	9071	CC(=C)[C@H](CN[S](=O)(=O)c1ccc(C)cc1)CC(=O)c2ccc(C)cc2	12.22	0.5	0.3	10.1039/C8CC00279G	ODH
9072	9072	CCOC(=O)/C=C/[C@H]1[C@H](C)N1[S](=O)(=O)c2ccc(C)cc2	21.16	0.8	0.2	10.1021/jacs.5b01305	ODH
9073	9073	CCOC(=O)/C=C/[C@@H]1[C@H](C)N1[S](=O)(=O)c2ccc(C)cc2	12.23	0.8	0.2	10.1021/jacs.5b01305	ODH
9081	9081	CC(C)(C)[P@](=O)(Cc1ccc(cc1)C#N)c2ccccc2	10.53	1.0	0.15	10.1002/anie.202111957	ODH
9082	9082	CC(C)(C)[P@@](=O)(Cc1ccc(cc1)C#N)c2ccccc2	12.26	1.0	0.15	10.1002/anie.202111957	ODH
9085	9085	CCOC(=O)[C@@]1(O[C@H](OC(=C[C@H]1c2ccccc2)CO)c3ccccc3)c4ccccc4	14.29	1.0	0.05	10.1039/D1SC01019K	ODH
9087	9087	Cc1cccc(/C=C/C=C/C[C@](C)(C=O)c2ccccc2)c1	15.047	1.0	0.02	10.1021/acs.orglett.8b00740	ODH
9088	9088	Cc1cccc(/C=C/C=C/C[C@@](C)(C=O)c2ccccc2)c1	12.272	1.0	0.02	10.1021/acs.orglett.8b00740	ODH
9094	9094	FC(F)(F)c1cc(N[C@@H]2C=CC(=O)[C@H]2\C=C\c3ccccc3)cc(c1)C(F)(F)F	10.1	1.0	0.1	10.1002/anie.201607714	ODH
9117	9117	CC1(C)OC[C@@H](CO)Oc2ccccc12	13.6	1.0	0.05	10.1021/acs.orglett.9b04244	ODH
9118	9118	CC1(C)OC[C@H](CO)Oc2ccccc12	12.3	1.0	0.05	10.1021/acs.orglett.9b04244	ODH
9139	9139	C[C@@H](\C=C\c1ccccc1)[C@@](C)(N)C(=O)OCc2ccccc2	21.3	1.0	0.05	10.1021/jacs.0c02150	ODH
9143	9143	CCOC(=O)C1=C(C)OC(=O)C[C@@H]1c2ccccc2	25.9	0.75	0.03	10.1002/anie.201302152	ODH
9144	9144	CCOC(=O)C1=C(C)OC(=O)C[C@H]1c2ccccc2	12.3	0.75	0.03	10.1002/anie.201302152	ODH
9156	9156	COc1cccc(c1)[C@H]([C@H](C)O)N2CCCC2	10.18	1.0	0.01	10.1021/ja901058u	ODH
9157	9157	COc1cccc(c1)[C@@H]([C@H](C)O)N2CCCC2	12.31	1.0	0.01	10.1021/ja901058u	ODH
9174	9174	C[C@@](C\C=C\C=C\c1ccccc1)(C=O)c2ccc3ccccc3c2	15.87	1.0	0.15	10.1021/acs.orglett.8b00740	ODH
9175	9175	C[C@](C\C=C\C=C\c1ccccc1)(C=O)c2ccc3ccccc3c2	12.331	1.0	0.15	10.1021/acs.orglett.8b00740	ODH
9183	9183	CCCCC[C@@H]1CCc2ccccc2N1	10.64	0.6	0.005	10.1021/ja903547q	ODH
9184	9184	CCCCC[C@H]1CCc2ccccc2N1	12.37	0.6	0.005	10.1021/ja903547q	ODH
9187	9187	COCC1=C(N(C[C@H]1C(C)=C)[S](=O)(=O)c2ccc(C)cc2)c3ccc(OC)cc3	11.47	0.8	0.1	10.1021/jacs.6b00386	ODH
9188	9188	COCC1=C(N(C[C@@H]1C(C)=C)[S](=O)(=O)c2ccc(C)cc2)c3ccc(OC)cc3	12.39	0.8	0.1	10.1021/jacs.6b00386	ODH
9216	9216	OC[C@H](CCl)OCCOC(=O)c1ccccc1	11.3	1.0	0.1	10.1002/anie.201601844	ODH
9217	9217	OC[C@@H](CCl)OCCOC(=O)c1ccccc1	12.4	1.0	0.1	10.1002/anie.201601844	ODH
9218	9218	CC(C)(C)[C@@]1(COc2ccccc12)CC#Cc3ccccc3	11.5	0.5	0.01	10.1002/anie.201913367	ODH
9219	9219	CC(C)(C)[C@]1(COc2ccccc12)CC#Cc3ccccc3	12.4	0.5	0.01	10.1002/anie.201913367	ODH
9226	9226	C=C[C@@H](C1CC1)n2ccc3ccccc23	12.9	0.5	0.001	10.1002/chem.202004613	ODH
9227	9227	C=C[C@H](C1CC1)n2ccc3ccccc23	12.4	0.5	0.001	10.1002/chem.202004613	ODH
9230	9230	C[C@@H](\C=C\c1ccccc1)[C@](C)(N)C(=O)OCc2ccccc2	13.2	1.0	0.05	10.1021/jacs.0c02150	ODH
9235	9235	Cc1cc(C)c2N(Cc3ccccc3)C(=O)[C@]4(OC(=O)c5cccc6ccn4c56)c2c1	13.8	0.8	0.2	10.1021/acscatal.9b03163	ODH
9236	9236	Cc1cc(C)c2N(Cc3ccccc3)C(=O)[C@@]4(OC(=O)c5cccc6ccn4c56)c2c1	12.4	0.8	0.2	10.1021/acscatal.9b03163	ODH
9259	9259	CN(CC[C@@H](O)c1ccc(Br)cc1)Cc2ccccc2	14.94	0.6	0.1	10.1039/C3OB40135A	ODH
9260	9260	CN(CC[C@H](O)c1ccc(Br)cc1)Cc2ccccc2	12.41	0.6	0.1	10.1039/C3OB40135A	ODH
9261	9261	N[C@H](C(=[N+]=[N-])C(=O)c1ccccc1)C(F)(F)F	9.132	1.0	0.15	10.1002/anie.201810253	ODH
9262	9262	N[C@@H](C(=[N+]=[N-])C(=O)c1ccccc1)C(F)(F)F	12.419	1.0	0.15	10.1002/anie.201810253	ODH
9285	9285	N[C@H](C(=[N+]=[N-])C(=O)c1ccc(cc1)C(F)(F)F)C(F)(F)F	10.544	1.0	0.1	10.1002/anie.201810253	ODH
9286	9286	N[C@@H](C(=[N+]=[N-])C(=O)c1ccc(cc1)C(F)(F)F)C(F)(F)F	12.445	1.0	0.1	10.1002/anie.201810253	ODH
9287	9287	CC(C)[C@H]1[C@@H](N1[S](=O)(=O)c2ccc(C)cc2)C(C)=O	13.51	0.8	0.08	10.1021/jacs.5b01305	ODH
9298	9298	C[C@H](O)[C@H](N1CCCC1)c2ccc(Br)cc2	9.21	1.0	0.01	10.1021/ja901058u	ODH
9299	9299	C[C@@H](O)[C@H](N1CCCC1)c2ccc(Br)cc2	12.47	1.0	0.01	10.1021/ja901058u	ODH
9303	9303	CCC[C@H](C=C)N1CCc2ccccc12	11.84	1.0	0.0	10.1021/jacs.9b06035	ODH
9304	9304	CCC[C@@H](C=C)N1CCc2ccccc12	12.49	1.0	0.0	10.1021/jacs.9b06035	ODH
9305	9305	O[C@H](C1=CC=CC=C1)CCN(C)C	8.61	1.0	0.05	10.1039/C3OB40135A	ODH
9306	9306	O[C@@H](C1=CC=CC=C1)CCN(C)C	12.49	1.0	0.05	10.1039/C3OB40135A	ODH
9319	9319	CC[C@@]1(N(c2ccc(C)cc2C1=C)[S](=O)(=O)C(F)(F)F)c3ccc(cc3)c4ccccc4	10.7	0.5	0.02	10.1002/anie.201904805	ODH
9320	9320	CC[C@]1(N(c2ccc(C)cc2C1=C)[S](=O)(=O)C(F)(F)F)c3ccc(cc3)c4ccccc4	12.5	0.5	0.02	10.1002/anie.201904805	ODH
9341	9341	CCCC[C@H]1[C@H](C)c2ccccc2[S](=O)(=O)N1Cc3ccccc3	13.2	0.7	0.05	10.1039/C7QO01098B	ODH
9342	9342	CCCC[C@@H]1[C@H](C)c2ccccc2[S](=O)(=O)N1Cc3ccccc3	12.5	0.7	0.05	10.1039/C7QO01098B	ODH
9347	9347	C=C[C@@H](CCc1ccccc1)n2ccc3ccccc23	13.5	1.0	0.001	10.1002/chem.202004613	ODH
9348	9348	C=C[C@H](CCc1ccccc1)n2ccc3ccccc23	12.5	1.0	0.001	10.1002/chem.202004613	ODH
9351	9351	Cc1n(c2ccccc2)c3ccccc3c1[C@H](C(=O)OCc4ccccc4)c5ccccc5	14.0	0.7	0.05	10.1039/C6OB01516F	ODH
9352	9352	Cc1n(c2ccccc2)c3ccccc3c1[C@@H](C(=O)OCc4ccccc4)c5ccccc5	12.5	0.7	0.05	10.1039/C6OB01516F	ODH
9358	9358	Clc1ccc2N[C@@H](CNc2c1)c3ccccc3	15.0	0.6	0.4	10.1021/ja200723n	ODH
9359	9359	Clc1ccc2N[C@H](CNc2c1)c3ccccc3	12.5	0.6	0.4	10.1021/ja200723n	ODH
9363	9363	C[C@](CO)(CSc1sc2ccccc2n1)c3ccccc3	16.0	1.0	0.1	10.1002/anie.201300188	ODH
9364	9364	C[C@@](CO)(CSc1sc2ccccc2n1)c3ccccc3	12.5	1.0	0.1	10.1002/anie.201300188	ODH
9365	9365	O=C[C@@H]1COC2(CCC2)c3ccccc3O1	16.1	1.0	0.1	10.1021/acs.orglett.9b04244	ODH
9366	9366	O=C[C@H]1COC2(CCC2)c3ccccc3O1	12.5	1.0	0.1	10.1021/acs.orglett.9b04244	ODH
9388	9388	CC[C@@H](C#Cc1sccc1)c2ccccc2	13.82	0.7	0.005	10.1002/anie.202006317	ODH
9389	9389	CC[C@H](C#Cc1sccc1)c2ccccc2	12.52	0.7	0.005	10.1002/anie.202006317	ODH
9399	9399	CC(=C)[C@H]1CNc2ccccc2O1	11.949	0.5	0.03	10.1002/anie.201712350	ODH
9400	9400	CC(=C)[C@@H]1CNc2ccccc2O1	12.551	0.5	0.03	10.1002/anie.201712350	ODH
9401	9401	Cc1ccc(cc1)[C@](C)(CC(=C)c2ccccc2)C=O	10.551	1.0	0.03	10.1016/j.chempr.2018.03.010	ODH
9402	9402	Cc1ccc(cc1)[C@@](C)(CC(=C)c2ccccc2)C=O	12.555	1.0	0.03	10.1016/j.chempr.2018.03.010	ODH
9406	9406	CCC[C@@H](CC=O)c1c[nH]c2ccccc12	15.69	1.0	0.15	10.1039/C0OB00016G	ODH
9407	9407	CCC[C@H](CC=O)c1c[nH]c2ccccc12	12.56	1.0	0.15	10.1039/C0OB00016G	ODH
9422	9422	C[C@@H]1CCC(=O)O[C@H]1c2cccc(c2)[N+]([O-])=O	11.3	1.0	0.3	10.1002/chem.201801197	ODH
9423	9423	COc1ccccc1/C=C/[C@H](C)C#CCOC(C)=O	11.5	0.6	0.05	10.1002/anie.202110233	ODH
9424	9424	COc1ccccc1/C=C/[C@@H](C)C#CCOC(C)=O	12.6	0.6	0.05	10.1002/anie.202110233	ODH
9429	9429	Fc1ccc(\C=C\[C@H]2COc3cc4CCCc4cc3O2)cc1	11.69	1.0	0.01	10.1002/cjoc.201800540	ODH
9430	9430	Fc1ccc(\C=C\[C@@H]2COc3cc4CCCc4cc3O2)cc1	12.6	1.0	0.01	10.1002/cjoc.201800540	ODH
9433	9433	C[C@@]1(COc2ccccc12)CC#Cc3ccccc3Cl	13.1	0.5	0.01	10.1002/anie.201913367	ODH
9434	9434	C[C@]1(COc2ccccc12)CC#Cc3ccccc3Cl	12.6	0.5	0.01	10.1002/anie.201913367	ODH
9439	9439	CON1C(=O)c2ccccc2[C@@]1(C=C)C3CCCC3	13.4	0.5	0.075	10.1002/anie.201203693	ODH
9440	9440	CON1C(=O)c2ccccc2[C@]1(C=C)C3CCCC3	12.6	0.5	0.075	10.1002/anie.201203693	ODH
9441	9441	NC1=C(C#N)[C@@H](\C=C\c2ccccc2)c3cc4OCOc4cc3O1	13.8	0.7	0.3	10.1021/acs.orglett.5b03148	ODH
9442	9442	NC1=C(C#N)[C@H](\C=C\c2ccccc2)c3cc4OCOc4cc3O1	12.6	0.7	0.3	10.1021/acs.orglett.5b03148	ODH
9457	9457	Brc1cccc(c1)[C@@H]2COc3ccccc3N2	17.1	0.6	0.4	10.1021/ja200723n	ODH
9458	9458	Brc1cccc(c1)[C@H]2COc3ccccc3N2	12.6	0.6	0.4	10.1021/ja200723n	ODH
9470	9470	CC(=C)C[C@@]1(C)CC(=NO1)c2ccc3OCCOc3c2	13.43	0.8	0.1	10.1002/anie.201912408	ODH
9471	9471	CC(=C)C[C@]1(C)CC(=NO1)c2ccc3OCCOc3c2	12.64	0.8	0.1	10.1002/anie.201912408	ODH
9472	9472	Cc1ccc2N[C@@H]([C@@H]3CCO[C@@H]3c2c1)c4ccccc4	8.13	1.0	0.15	10.1002/anie.201504790	ODH
9478	9478	CC(=C)C[C@H]1CC(=NO1)c2ccc(F)cc2	11.16	0.6	0.05	10.1002/anie.201912408	ODH
9479	9479	CC(=C)C[C@@H]1CC(=NO1)c2ccc(F)cc2	12.66	0.6	0.05	10.1002/anie.201912408	ODH
9496	9496	CC[C@@H](C#CCCO)c1ccccc1	11.42	0.7	0.05	10.1002/anie.202006317	ODH
9497	9497	CC[C@H](C#CCCO)c1ccccc1	12.69	0.7	0.05	10.1002/anie.202006317	ODH
9504	9504	COc1ccc(cc1)[C@@H](C)N[S](=O)(=O)C(C)(C)C	10.4	1.0	0.05	10.1002/anie.201902576	ODH
9505	9505	COc1ccc(cc1)[C@H](C)N[S](=O)(=O)C(C)(C)C	12.7	1.0	0.05	10.1002/anie.201902576	ODH
9527	9527	C=C[C@H](C1=CNC2=C1C=CC=C2)CCCO[Si](C)(C(C)(C)C)C	14.3	1.0	0.01	10.1002/chem.202004613	ODH
9528	9528	C=C[C@@H](C1=CNC2=C1C=CC=C2)CCCO[Si](C)(C(C)(C)C)C	12.7	1.0	0.01	10.1002/chem.202004613	ODH
9550	9550	C1[C@H](Nc2ccccc12)c3ccccc3	21.3	1.0	0.1	10.1039/C8QO00710A	ODH
9551	9551	C1[C@@H](Nc2ccccc12)c3ccccc3	12.7	1.0	0.1	10.1039/C8QO00710A	ODH
9574	9574	CC(=C)[C@@H](CN[S](=O)(=O)c1ccc(C)cc1)CC(=O)c2ccccc2	14.87	0.5	0.3	10.1039/C8CC00279G	ODH
9575	9575	CC(=C)[C@H](CN[S](=O)(=O)c1ccc(C)cc1)CC(=O)c2ccccc2	12.75	0.5	0.3	10.1039/C8CC00279G	ODH
9580	9580	CC[C@@H](C#Cc1cccc(Br)c1)c2ccccc2	13.61	0.7	0.005	10.1002/anie.202006317	ODH
9581	9581	CC[C@H](C#Cc1cccc(Br)c1)c2ccccc2	12.76	0.7	0.005	10.1002/anie.202006317	ODH
9582	9582	CC(C)(C)[P@](=O)(Cc1ccc(cc1)C#N)c2ccccc2	14.77	1.0	0.1	10.1002/anie.202111957	ODH
9583	9583	CC(C)(C)[P@@](=O)(Cc1ccc(cc1)C#N)c2ccccc2	12.76	1.0	0.1	10.1002/anie.202111957	ODH
9586	9586	CC(C)(C)c1ccc(cc1)[P@@](=O)(OCc2ccc3ccccc3c2)c4ccccc4	10.35	0.8	0.1	10.1021/acs.orglett.0c01537	ODH
9587	9587	CC(C)(C)c1ccc(cc1)[P@](=O)(OCc2ccc3ccccc3c2)c4ccccc4	12.77	0.8	0.1	10.1021/acs.orglett.0c01537	ODH
9588	9588	C=C[C@@H](CCc1ccccc1)NCc2occc2	14.067	1.0	0.005	10.1021/acscatal.0c00712	ODH
9589	9589	C=C[C@H](CCc1ccccc1)NCc2occc2	12.775	1.0	0.005	10.1021/acscatal.0c00712	ODH
9598	9598	CCOC(=O)/C=C/[C@H](CC)c1ccccc1	9.0	0.6	0.01	10.1021/jacs.2c00957	ODH
9599	9599	CCOC(=O)/C=C/[C@@H](CC)c1ccccc1	12.79	0.6	0.01	10.1021/jacs.2c00957	ODH
9608	9608	O[C@@H]/1CCCC1=C/c2ccccc2F	10.7	0.8	0.05	10.1021/acs.organomet.9b00366	ODH
9609	9609	O[C@H]/1CCCC1=C/c2ccccc2F	12.8	0.8	0.05	10.1021/acs.organomet.9b00366	ODH
9612	9612	Clc1ccc(cc1)[C@]2(CCCCC2=C)c3ccccc3	11.5	0.5	0.0	10.1021/jacs.9b07514	ODH
9613	9613	Clc1ccc(cc1)[C@@]2(CCCCC2=C)c3ccccc3	12.8	0.5	0.0	10.1021/jacs.9b07514	ODH
9620	9620	CCC(CC)(CC[C@@]1(C)COc2cc(C)c(C)cc12)CC(=O)c3ccccc3	13.6	0.5	0.01	10.1021/acs.orglett.1c03739	ODH
9621	9621	CCC(CC)(CC[C@]1(C)COc2cc(C)c(C)cc12)CC(=O)c3ccccc3	12.8	0.5	0.01	10.1021/acs.orglett.1c03739	ODH
9628	9628	C[C@@H]1[C@H](F)c2ccccc2CN1C(=O)c3ccc(Br)cc3	14.3	0.8	0.1	10.1039/C3CC45341C	ODH
9631	9631	Cc1cccc(c1)[C@H]2c3cc4OCOc4cc3OC(=C2C#N)N	14.9	0.7	0.2	10.1021/acs.orglett.5b03148	ODH
9632	9632	Cc1cccc(c1)[C@@H]2c3cc4OCOc4cc3OC(=C2C#N)N	12.8	0.7	0.2	10.1021/acs.orglett.5b03148	ODH
9635	9635	COc1ccc(cc1OC)[C@@H](C)C#Cc2ccc(cc2)C#N	15.1	1.0	0.1	10.1002/anie.202110233	ODH
9636	9636	COc1ccc(cc1OC)[C@H](C)C#Cc2ccc(cc2)C#N	12.8	1.0	0.1	10.1002/anie.202110233	ODH
9649	9649	CCC[C@H]1Nc2ccccc2C[C@H]1N3C(=O)c4ccccc4C3=O	17.1	0.7	0.3	10.1002/chem.201402592	ODH
9650	9650	CCC[C@@H]1Nc2ccccc2C[C@H]1N3C(=O)c4ccccc4C3=O	12.8	0.7	0.3	10.1002/chem.201402592	ODH
9655	9655	CCCC[C@H]1Nc2ccc(OC)cc2C[C@H]1N3C(=O)c4ccccc4C3=O	24.2	0.7	0.3	10.1002/chem.201402592	ODH
9656	9656	CCCC[C@@H]1Nc2ccc(OC)cc2C[C@H]1N3C(=O)c4ccccc4C3=O	12.8	0.7	0.3	10.1002/chem.201402592	ODH
9668	9668	COc1cccc(c1)[C@@H](C)N[S](=O)(=O)C(C)(C)C	9.6	1.0	0.05	10.1002/anie.201902576	ODH
9669	9669	COc1cccc(c1)[C@H](C)N[S](=O)(=O)C(C)(C)C	12.8	1.0	0.05	10.1002/anie.201902576	ODH
9672	9672	CCC[C@H](C=C)c1n2ccccc2cc1c3ccccc3Br	11.723	0.7	0.003	10.1021/acs.orglett.0c03383	ODH
9673	9673	CCC[C@@H](C=C)c1n2ccccc2cc1c3ccccc3Br	12.802	0.7	0.003	10.1021/acs.orglett.0c03383	ODH
9681	9681	CC(C)c1ccc(cc1)[C@H](O)C(O)=O	10.4	0.8	0.05	10.1002/adsc.201700846	ODH
9682	9682	CC(C)c1ccc(cc1)[C@@H](O)C(O)=O	12.84	0.8	0.05	10.1002/adsc.201700846	ODH
9687	9687	Cc1ccc(\C=C\2CC[C@H]2O)c(C)c1	10.624	0.8	0.05	10.1021/acs.orglett.9b01514	ODH
9688	9688	Cc1ccc(\C=C\2CC[C@@H]2O)c(C)c1	12.852	0.8	0.05	10.1021/acs.orglett.9b01514	ODH
9691	9691	COC(=O)c1ccc(cc1)[C@](C)(C=O)C2CCCCC2	11.79	0.6	0.02	10.1002/anie.202106109	ODH
9692	9692	COC(=O)c1ccc(cc1)[C@@](C)(C=O)C2CCCCC2	12.86	0.6	0.02	10.1002/anie.202106109	ODH
9693	9693	Fc1cccc(c1)[C@H]2CC(=O)Oc3ccccc23	16.21	1.0	0.1	10.1039/D0SC04340K	ODH
9694	9694	Fc1cccc(c1)[C@@H]2CC(=O)Oc3ccccc23	12.87	1.0	0.1	10.1039/D0SC04340K	ODH
9699	9699	Cc1ccc(cc1)[S](=O)(=O)N2C[C@H](CO)Oc3ccccc23	10.708	1.0	0.15	10.1002/anie.201712350	ODH
9700	9700	Cc1ccc(cc1)[S](=O)(=O)N2C[C@@H](CO)Oc3ccccc23	12.873	1.0	0.15	10.1002/anie.201712350	ODH
9707	9707	Fc1ccccc1C2=C(C[C@@H](O2)C=C)C#N	13.887	1.0	0.01	10.1021/acs.orglett.0c01483	ODH
9708	9708	Fc1ccccc1C2=C(C[C@H](O2)C=C)C#N	12.899	1.0	0.01	10.1021/acs.orglett.0c01483	ODH
9731	9731	CC1(C)CO[C@@](C)(CO)CO1	15.0	1.0	0.05	10.1002/anie.201509888	ODH
9732	9732	CC1(C)CO[C@](C)(CO)CO1	12.9	1.0	0.05	10.1002/anie.201509888	ODH
9742	9742	COc1ccc(N2[C@H](COC2=O)C=C)c(OC)c1	19.7	1.0	0.2	10.1002/chem.201405830	ODH
9743	9743	COc1ccc(N2[C@@H](COC2=O)C=C)c(OC)c1	12.9	1.0	0.2	10.1002/chem.201405830	ODH
9744	9744	COc1ccc(cc1OC)[C@@H](C[N+]([O-])=O)c2ccccc2	7.5	1.5	0.1	10.1021/acs.orglett.5b00863	ODH
9745	9745	COc1ccc(cc1OC)[C@H](C[N+]([O-])=O)c2ccccc2	12.9	1.5	0.1	10.1021/acs.orglett.5b00863	ODH
9765	9765	COC(=O)[C@@]1(CCCC1=O)[C@H](C[N+]([O-])=O)c2ccc(Br)cc2	20.15	1.0	0.1	10.1021/ol4017386	ODH
9770	9770	COC(=O)c1ccc(C[C@H]2CCON2C(=O)OC(C)(C)C)cc1	11.738	0.8	0.1	10.1039/D1SC01337H	ODH
9771	9771	COC(=O)c1ccc(C[C@@H]2CCON2C(=O)OC(C)(C)C)cc1	12.932	0.8	0.1	10.1039/D1SC01337H	ODH
9777	9777	COC(=O)c1ccc(cc1)[C@@](C)(C=O)c2ccc(cc2)C(C)C	12.23	0.5	0.05	10.1002/anie.202106109	ODH
9778	9778	COC(=O)c1ccc(cc1)[C@](C)(C=O)c2ccc(cc2)C(C)C	12.95	0.5	0.05	10.1002/anie.202106109	ODH
9783	9783	CCOC(=O)C[C@@H](C#Cc1ccccc1)c2ccccc2	8.01	0.7	0.03	10.1002/anie.202006317	ODH
9784	9784	CCOC(=O)C[C@H](C#Cc1ccccc1)c2ccccc2	12.96	0.7	0.03	10.1002/anie.202006317	ODH
9792	9792	CC(C)(C)OC(=O)N1OCC[C@@H]1Cc2ccc3ccccc3c2	12.12	0.8	0.1	10.1039/D1SC01337H	ODH
9793	9793	CC(C)(C)OC(=O)N1OCC[C@H]1Cc2ccc3ccccc3c2	12.996	0.8	0.1	10.1039/D1SC01337H	ODH
9799	9799	C[C@H](COC=O)c1ccc(Br)cc1	115.7	0.5	0.005	10.1021/acs.orglett.7b03469	ODH
9800	9800	C[C@@H](COC=O)c1ccc(Br)cc1	121.4	0.5	0.005	10.1021/acs.orglett.7b03469	ODH
9801	9801	C[C@H](COC=O)c1ccc(Br)cc1	115.7	0.5	0.005	10.1021/acs.orglett.7b03469	ODH
9802	9802	C[C@@H](COC=O)c1ccc(Br)cc1	121.4	0.5	0.005	10.1021/acs.orglett.7b03469	ODH
9822	9822	CC(C)(C)OC(=O)[C@@](C)(N)C\C=C\c1ccc2ccccc2c1	10.4	0.5	0.08	10.1021/jacs.7b05460	ODH
9823	9823	CC(C)(C)OC(=O)[C@](C)(N)C\C=C\c1ccc2ccccc2c1	13.0	0.5	0.08	10.1021/jacs.7b05460	ODH
9824	9824	CC(C)(C)OC(=O)[C@@](C)(N)C\C=C\c1ccc2ccccc2c1	10.4	0.5	0.08	10.1021/jacs.7b05460	ODH
9825	9825	CC(C)(C)OC(=O)[C@](C)(N)C\C=C\c1ccc2ccccc2c1	13.0	0.5	0.08	10.1021/jacs.7b05460	ODH
9851	9851	Oc1ccccc1[C@H](OCCC#C)c2ccccc2	16.8	1.0	0.01	10.1021/acs.orglett.5b03072	ODH
9852	9852	Oc1ccccc1[C@@H](OCCC#C)c2ccccc2	13.0	1.0	0.01	10.1021/acs.orglett.5b03072	ODH
9856	9856	Cc1ccc(cc1)[C@@H]2CNc3ccccc3N2	17.7	0.6	0.4	10.1021/ja200723n	ODH
9857	9857	Cc1ccc(cc1)[C@H]2CNc3ccccc3N2	13.0	0.6	0.4	10.1021/ja200723n	ODH
9879	9879	CC(C)(C)c1ccc(cc1)C(=O)N[C@@H](C(=O)OCC(c2ccccc2)c3ccccc3)c4ccccc4	14.66	1.0	0.15	10.1055/s/0030/1259711	ODH
9880	9880	CC(C)(C)c1ccc(cc1)C(=O)N[C@H](C(=O)OCC(c2ccccc2)c3ccccc3)c4ccccc4	13.01	1.0	0.15	10.1055/s/0030/1259711	ODH
9895	9895	O[C@@H]/1CCC1=C/c2ccccc2Cl	8.937	0.8	0.1	10.1021/acs.orglett.9b01514	ODH
9896	9896	O[C@H]/1CCC1=C/c2ccccc2Cl	13.066	0.8	0.1	10.1021/acs.orglett.9b01514	ODH
9921	9921	COC(=O)[C@H](F)CCc1cccc2ccccc12	13.9	1.0	0.03	10.1002/anie.201409961	ODH
9922	9922	COC(=O)[C@@H](F)CCc1cccc2ccccc12	13.1	1.0	0.03	10.1002/anie.201409961	ODH
9923	9923	C[C@H](COC=O)c1ccc(C)cc1	14.2	0.5	0.005	10.1021/acs.orglett.7b03469	ODH
9924	9924	C[C@@H](COC=O)c1ccc(C)cc1	13.1	0.5	0.005	10.1021/acs.orglett.7b03469	ODH
9931	9931	CCOc1ccc2sc(S[C@H](CN[S](=O)(=O)c3ccc(C)cc3)c4ccccc4)nc2c1	15.5	1.0	0.2	10.1021/acs.orglett.0c04074	ODH
9932	9932	CCOc1ccc2sc(S[C@@H](CN[S](=O)(=O)c3ccc(C)cc3)c4ccccc4)nc2c1	13.1	1.0	0.2	10.1021/acs.orglett.0c04074	ODH
9935	9935	CC1(C)CCC(=O)O[C@H]1c2ccc(cc2)[N+]([O-])=O	16.0	1.0	0.3	10.1002/chem.201801197	ODH
9936	9936	CC1(C)CCC(=O)O[C@@H]1c2ccc(cc2)[N+]([O-])=O	13.1	1.0	0.3	10.1002/chem.201801197	ODH
9967	9967	CCCC[C@@H]1CCc2ccccc2N1	11.74	0.6	0.005	10.1021/ja903547q	ODH
9968	9968	CCCC[C@H]1CCc2ccccc2N1	13.15	0.6	0.005	10.1021/ja903547q	ODH
9975	9975	N[C@H](C(=[N+]=[N-])C(=O)c1ccc(Cl)c(Cl)c1)C(F)(F)F	11.735	1.0	0.1	10.1002/anie.201810253	ODH
9976	9976	N[C@@H](C(=[N+]=[N-])C(=O)c1ccc(Cl)c(Cl)c1)C(F)(F)F	13.164	1.0	0.1	10.1002/anie.201810253	ODH
9979	9979	CN(CC[C@@H](O)c1ccccc1)Cc2ccccc2	14.52	0.8	0.05	10.1039/C3OB40135A	ODH
9980	9980	CN(CC[C@H](O)c1ccccc1)Cc2ccccc2	13.17	0.8	0.05	10.1039/C3OB40135A	ODH
9981	9981	Clc1ccc2CC[C@H](Nc2c1)c3ccccc3	9.91	1.0	0.05	10.1021/ja903547q	ODH
9982	9982	Clc1ccc2CC[C@@H](Nc2c1)c3ccccc3	13.17	1.0	0.05	10.1021/ja903547q	ODH
9983	9983	Cc1ccccc1/C=C/C=C/C[C@](C)(C=O)c2ccccc2	16.858	1.0	0.02	10.6023/A18060235	ODH
9984	9984	Cc1ccccc1/C=C/C=C/C[C@@](C)(C=O)c2ccccc2	13.178	1.0	0.02	10.6023/A18060235	ODH
9991	9991	CCOC(=O)/C=C/[C@@H]1[C@@H](C(C)C)N1[S](=O)(=O)c2ccc(C)cc2	8.86	0.8	0.2	10.1021/jacs.5b01305	ODH
9996	9996	CC1(C)OB(OC1(C)C)[C@@H](Cc2ccc3ccccc3c2)N4CCOC4=O	10.3	1.0	0.1	10.1021/acscatal.9b04543.	ODH
9997	9997	CC1(C)OB(OC1(C)C)[C@H](Cc2ccc3ccccc3c2)N4CCOC4=O	13.2	1.0	0.1	10.1021/acscatal.9b04543.	ODH
9998	9998	CC(C)(C)OC(=O)[C@@](C)(N)C\C=C\c1cccc(Cl)c1	11.1	0.5	0.08	10.1021/jacs.7b05460	ODH
9999	9999	CC(C)(C)OC(=O)[C@](C)(N)C\C=C\c1cccc(Cl)c1	13.2	0.5	0.08	10.1021/jacs.7b05460	ODH
10000	10000	CC(C)(C)OC(=O)[C@@](C)(N)C\C=C\c1cccc(Cl)c1	11.1	0.5	0.08	10.1021/jacs.7b05460	ODH
10001	10001	CC(C)(C)OC(=O)[C@](C)(N)C\C=C\c1cccc(Cl)c1	13.2	0.5	0.08	10.1021/jacs.7b05460	ODH
10008	10008	CC[C@H](COC=O)c1ccccc1	13.7	0.5	0.005	10.1021/acs.orglett.7b03469	ODH
10009	10009	CC[C@@H](COC=O)c1ccccc1	13.2	0.5	0.005	10.1021/acs.orglett.7b03469	ODH
10010	10010	CC[C@H](COC=O)c1ccccc1	13.7	0.5	0.005	10.1021/acs.orglett.7b03469	ODH
10011	10011	CC[C@@H](COC=O)c1ccccc1	13.2	0.5	0.005	10.1021/acs.orglett.7b03469	ODH
10012	10012	C[C@@]1(COc2ccc(Cl)cc12)CC#Cc3ccccc3	13.7	0.5	0.01	10.1002/anie.201913367	ODH
10013	10013	C[C@]1(COc2ccc(Cl)cc12)CC#Cc3ccccc3	13.2	0.5	0.01	10.1002/anie.201913367	ODH
10018	10018	CC(=O)Oc1ccc(cc1)[C@@H](CN[S](=O)(=O)c2ccc(C)cc2)Sc3sc4ccccc4n3	14.8	1.0	0.3	10.1021/acs.orglett.0c04074	ODH
10019	10019	CC(=O)Oc1ccc(cc1)[C@H](CN[S](=O)(=O)c2ccc(C)cc2)Sc3sc4ccccc4n3	13.2	1.0	0.3	10.1021/acs.orglett.0c04074	ODH
10038	10038	COC(=O)C1=C(C)OC(=O)C[C@@H]1c2ccccc2	32.0	0.7	0.05	10.1002/anie.201302152	ODH
10039	10039	COC(=O)C1=C(C)OC(=O)C[C@H]1c2ccccc2	13.2	0.7	0.05	10.1002/anie.201302152	ODH
10057	10057	COC(=O)[C@@]1(CCCC1=O)[C@H](C[N+]([O-])=O)c2ccc3ccccc3c2	37.64	1.0	0.3	10.1021/ol4017386	ODH
10091	10091	COC(=O)[C@H]1[C@H](c2ccc(C)cc2)c3ccccc3OC1=O	14.8	0.7	0.1	10.1002/anie.201813400	ODH
10092	10092	COC(=O)[C@@H]1[C@H](c2ccc(C)cc2)c3ccccc3OC1=O	13.3	0.7	0.1	10.1002/anie.201813400	ODH
10097	10097	C1[C@@H](Cc2cccc3ccccc23)Nc4ccccc14	16.6	0.8	0.1	10.1021/ja502020b	ODH
10098	10098	C1[C@H](Cc2cccc3ccccc23)Nc4ccccc14	13.3	0.8	0.1	10.1021/ja502020b	ODH
10108	10108	Cc1ccc(cc1C)[C@H]2Nc3ccccc3OC2=O	30.0	0.7	0.3	10.1002/anie.201813400	ODH
10109	10109	Cc1ccc(cc1C)[C@@H]2Nc3ccccc3OC2=O	13.3	0.7	0.3	10.1002/anie.201813400	ODH
10110	10110	Cc1ccc(/C=C/C[C@](C)(N)C(=O)OC(C)(C)C)cc1C	6.3	1.0	0.1	10.1021/jacs.7b05460	ODH
10111	10111	Cc1ccc(/C=C/C[C@@](C)(N)C(=O)OC(C)(C)C)cc1C	13.3	1.0	0.1	10.1021/jacs.7b05460	ODH
10112	10112	Cc1ccc(/C=C/C[C@](C)(N)C(=O)OC(C)(C)C)cc1C	6.3	1.0	0.1	10.1021/jacs.7b05460	ODH
10113	10113	Cc1ccc(/C=C/C[C@@](C)(N)C(=O)OC(C)(C)C)cc1C	13.3	1.0	0.1	10.1021/jacs.7b05460	ODH
10160	10160	O[C@@H]/1CCCC1=C/c2ccc(Br)cc2	11.8	0.8	0.05	10.1021/acs.organomet.9b00366	ODH
10161	10161	O[C@H]/1CCCC1=C/c2ccc(Br)cc2	13.4	0.8	0.05	10.1021/acs.organomet.9b00366	ODH
10168	10168	OC[C@@H]1COC2(CCC2)c3ccccc3O1	12.4	1.0	0.1	10.1021/acs.orglett.9b04244	ODH
10169	10169	OC[C@H]1COC2(CCC2)c3ccccc3O1	13.4	1.0	0.1	10.1021/acs.orglett.9b04244	ODH
10180	10180	O[C@H]1[C@@H](C2=CC=CC=C2)CCC[C@@H](CCO)C1	14.82	1.0	0.15	10.1002/anie.201207561	ODH
10183	10183	CC(C)(C)OC(=O)N[C@@H]([C@H](CCCCCCC=C)C=O)c1ccccc1	15.0	0.5	0.03	10.1002/anie.201107473	ODH
10185	10185	CC(C)CC[C@H]1Nc2ccccc2C[C@H]1N3C(=O)c4ccccc4C3=O	15.3	0.6	0.3	10.1002/chem.201402592	ODH
10186	10186	CC(C)CC[C@@H]1Nc2ccccc2C[C@H]1N3C(=O)c4ccccc4C3=O	13.4	0.6	0.3	10.1002/chem.201402592	ODH
10191	10191	Clc1cc(Cl)cc(\C=C\[C@H]2COC(=O)[C@]23CCC(=N3)c4ccccc4)c1	16.6	1.0	0.05	10.1002/anie.202111842	ODH
10192	10192	Clc1cc(Cl)cc(\C=C\[C@@H]2COC(=O)[C@]23CCC(=N3)c4ccccc4)c1	13.4	1.0	0.05	10.1002/anie.202111842	ODH
10203	10203	CCCCCC[C@@H]1CC(=O)C(/[C@H]1c2ccc(Br)cc2)=C(\N[S](=O)(=O)c3ccc(OC)cc3)c4ccccc4	22.2	0.75	0.1	10.1039/C3SC50666E	ODH
10205	10205	C[C@]1(C(=O)OCC=C)C(=O)N(C(=O)C(c2ccccc2)c3ccccc3)c4ccc(Br)cc14	24.3	0.8	0.01	10.1002/ajoc.201900294	ODH
10206	10206	C[C@@]1(C(=O)OCC=C)C(=O)N(C(=O)C(c2ccccc2)c3ccccc3)c4ccc(Br)cc14	13.4	0.8	0.01	10.1002/ajoc.201900294	ODH
10207	10207	Cc1ccc(cc1C)[C@H]2Nc3ccccc3OC2=O	29.8	0.7	0.3	10.1039/D0CC03091K	ODH
10208	10208	Cc1ccc(cc1C)[C@@H]2Nc3ccccc3OC2=O	13.4	0.7	0.3	10.1039/D0CC03091K	ODH
10211	10211	CCOC(=O)C1=C(C)OC(=O)C[C@H]1c2ccc(F)cc2	7.4	0.7	0.25	10.1021/acs.orglett.7b03650	ODH
10212	10212	CCOC(=O)C1=C(C)OC(=O)C[C@@H]1c2ccc(F)cc2	13.4	0.7	0.25	10.1021/acs.orglett.7b03650	ODH
10219	10219	CC(C)(C)[C@@H]1C=Cc2ccccc2[C@H]1O	21.16	1.0	0.02	10.1002/asia.200800159	ODH
10220	10220	Fc1ccc2N[C@@H](CCc2c1)c3ccccc3	9.35	1.0	0.05	10.1021/ja903547q	ODH
10221	10221	Fc1ccc2N[C@H](CCc2c1)c3ccccc3	13.46	1.0	0.05	10.1021/ja903547q	ODH
10226	10226	COc1ccc(OC)c2[C@@H](O)[C@@H](C=Cc12)C(C)(C)C	33.48	1.0	0.1	10.1002/asia.200800159	ODH
10237	10237	CCCCC[C@H](C=C)c1c(C)[nH]c2ccccc12	15.3	1.0	0.01	10.1002/chem.202004613	ODH
10238	10238	CCCCC[C@@H](C=C)c1c(C)[nH]c2ccccc12	13.5	1.0	0.01	10.1002/chem.202004613	ODH
10241	10241	COc1ccccc1[C@@H]2Nc3ccccc3N(C)C2=O	16.4	1.0	0.2	10.1016/j.tet.2021.131968	ODH
10242	10242	COc1ccccc1[C@H]2Nc3ccccc3N(C)C2=O	13.5	1.0	0.2	10.1016/j.tet.2021.131968	ODH
10289	10289	COc1cc2CCN3CCC[C@@H]3c2cc1OC	8.92	1.0	0.2	10.1021/ja808358r	ODH
10290	10290	COc1cc2CCN3CCC[C@H]3c2cc1OC	13.58	1.0	0.2	10.1021/ja808358r	ODH
10291	10291	CC(=C)[C@H](CN[S](=O)(=O)c1ccc(C)cc1)CC(=O)c2ccccc2	10.91	0.8	0.2	10.1021/jacs.6b00386	ODH
10292	10292	CC(=C)[C@@H](CN[S](=O)(=O)c1ccc(C)cc1)CC(=O)c2ccccc2	13.59	0.8	0.2	10.1021/jacs.6b00386	ODH
10293	10293	CC[C@@H](CC=O)c1c[nH]c2ccccc12	16.32	1.0	0.15	10.1039/C0OB00016G	ODH
10294	10294	CC[C@H](CC=O)c1c[nH]c2ccccc12	13.59	1.0	0.15	10.1039/C0OB00016G	ODH
10321	10321	CCCc1oc2N(C(=O)[C@@H](CC(=O)OCC)[C@@H](c3ccccc3)c2c1)[S](=O)(=O)c4ccc(C)cc4	15.2	0.5	0.1	10.1002/anie.201910922	ODH
10328	10328	CCCCC[C@H](C=C)n1ccc2cccc(OC)c12	16.1	0.5	0.001	10.1002/chem.202004613	ODH
10329	10329	CCCCC[C@@H](C=C)n1ccc2cccc(OC)c12	13.6	0.5	0.001	10.1002/chem.202004613	ODH
10336	10336	NC1=C(C#N)[C@@H](c2ccc3OCOc3c2)c4cc5OCOc5cc4O1	18.2	0.7	0.3	10.1021/acs.orglett.5b03148	ODH
10337	10337	NC1=C(C#N)[C@H](c2ccc3OCOc3c2)c4cc5OCOc5cc4O1	13.6	0.7	0.3	10.1021/acs.orglett.5b03148	ODH
10346	10346	CC(C)OC(=O)[C@@](C)(N)C\C=C\c1ccccc1	8.1	1.0	0.1	10.1021/jacs.7b05460	ODH
10347	10347	CC(C)OC(=O)[C@](C)(N)C\C=C\c1ccccc1	13.6	1.0	0.1	10.1021/jacs.7b05460	ODH
10348	10348	CC(C)OC(=O)[C@@](C)(N)C\C=C\c1ccccc1	8.1	1.0	0.1	10.1021/jacs.7b05460	ODH
10349	10349	CC(C)OC(=O)[C@](C)(N)C\C=C\c1ccccc1	13.6	1.0	0.1	10.1021/jacs.7b05460	ODH
10350	10350	CCOC(=O)C1=C(C)OC(=O)C[C@H]1c2ccc(OC)cc2	8.8	0.7	0.25	10.1021/acs.orglett.7b03650	ODH
10351	10351	CCOC(=O)C1=C(C)OC(=O)C[C@@H]1c2ccc(OC)cc2	13.6	0.7	0.25	10.1021/acs.orglett.7b03650	ODH
10354	10354	CCCCC(=O)[C@H](NC(=O)OC(C)(C)C)c1ccccc1C	9.6	0.5	0.02	10.1002/anie.201107473	ODH
10355	10355	CCCCC(=O)[C@@H](NC(=O)OC(C)(C)C)c1ccccc1C	13.6	0.5	0.02	10.1002/anie.201107473	ODH
10372	10372	CCC[C@@H](CC=O)c1c[nH]c2ccc(OC)cc12	15.32	1.0	0.15	10.1039/C0OB00016G	ODH
10373	10373	CCC[C@H](CC=O)c1c[nH]c2ccc(OC)cc12	13.63	1.0	0.15	10.1039/C0OB00016G	ODH
10374	10374	Cc1ccccc1/C=C/C=C/C[C@](C)(C=O)c2ccccc2	17.458	1.0	0.02	10.1021/acs.orglett.8b00740	ODH
10375	10375	Cc1ccccc1/C=C/C=C/C[C@@](C)(C=O)c2ccccc2	13.638	1.0	0.02	10.1021/acs.orglett.8b00740	ODH
10385	10385	[O-][N+](=O)c1ccc(cc1)[C@]2(CC#C)CC(=C)OC2=O	14.59	2.0	0.02	10.1016/j.tetlet.2020.152106	ODH
10386	10386	[O-][N+](=O)c1ccc(cc1)[C@@]2(CC#C)CC(=C)OC2=O	13.68	2.0	0.02	10.1016/j.tetlet.2020.152106	ODH
10390	10390	COC(=O)[C@@]1(CCCC1=O)[C@H](C[N+]([O-])=O)c2ccc(OC)cc2	19.21	1.0	0.1	10.1021/ol4017386	ODH
10397	10397	CC[C@@H](\C=C\c1ccc2cc(OC)ccc2c1)C#CCc3ccccc3	11.9	0.5	0.05	10.1002/anie.202110233	ODH
10398	10398	CC[C@H](\C=C\c1ccc2cc(OC)ccc2c1)C#CCc3ccccc3	13.7	0.5	0.05	10.1002/anie.202110233	ODH
10403	10403	COC(=O)[C@@](C)(N)C\C=C\c1ccccc1	12.0	1.0	0.1	10.1021/jacs.7b05460	ODH
10404	10404	COC(=O)[C@](C)(N)C\C=C\c1ccccc1	13.7	1.0	0.1	10.1021/jacs.7b05460	ODH
10405	10405	COC(=O)[C@@](C)(N)C\C=C\c1ccccc1	12.0	1.0	0.1	10.1021/jacs.7b05460	ODH
10406	10406	COC(=O)[C@](C)(N)C\C=C\c1ccccc1	13.7	1.0	0.1	10.1021/jacs.7b05460	ODH
10423	10423	Oc1ccccc1[C@H](OC2CCC2)c3ccccc3	14.7	0.5	0.01	10.1021/acs.orglett.5b03072	ODH
10424	10424	Oc1ccccc1[C@@H](OC2CCC2)c3ccccc3	13.7	0.5	0.01	10.1021/acs.orglett.5b03072	ODH
10429	10429	COC(=O)[C@@H](Cc1ccc(cc1)C(C)(C)C)NC(=O)c2ccccc2OC	15.9	0.8	0.1	10.1002/anie.201916534	ODH
10430	10430	COC(=O)[C@H](Cc1ccc(cc1)C(C)(C)C)NC(=O)c2ccccc2OC	13.7	0.8	0.1	10.1002/anie.201916534	ODH
10432	10432	COc1ccccc1N2[C@H](COC2=O)C=C	16.1	0.8	0.2	10.1002/chem.201405830	ODH
10433	10433	COc1ccccc1N2[C@@H](COC2=O)C=C	13.7	0.8	0.2	10.1002/chem.201405830	ODH
10434	10434	COc1ccccc1[C@H](CO)CCl	17.4	1.0	0.05	10.1002/anie.201601844	ODH
10435	10435	COc1ccccc1[C@@H](CO)CCl	13.7	1.0	0.05	10.1002/anie.201601844	ODH
10479	10479	C[C@@](C\C=C\C=C\CCc1ccccc1)(C=O)c2ccccc2	16.261	1.0	0.01	10.6023/A18060235	ODH
10480	10480	C[C@](C\C=C\C=C\CCc1ccccc1)(C=O)c2ccccc2	13.798	1.0	0.01	10.6023/A18060235	ODH
10486	10486	FC(F)(F)[C@@]1(CC(=CC(=O)O1)c2occc2)c3ccccc3	10.4	0.75	0.1	10.1021/ja303618z	ODH
10487	10487	FC(F)(F)[C@]1(CC(=CC(=O)O1)c2occc2)c3ccccc3	13.8	0.75	0.1	10.1021/ja303618z	ODH
10493	10493	CCOC(=O)C1=C(C)OC(=O)C[C@H]1c2ccccc2C	11.4	0.7	0.05	10.1021/acs.orglett.7b03650	ODH
10494	10494	CCOC(=O)C1=C(C)OC(=O)C[C@@H]1c2ccccc2C	13.8	0.7	0.05	10.1021/acs.orglett.7b03650	ODH
10517	10517	C[C@@H]1Nc2ccccc2Oc3c(Br)cccc13	14.7	0.8	0.03	10.1039/C1CC12263K	ODH
10518	10518	C[C@H]1Nc2ccccc2Oc3c(Br)cccc13	13.8	0.8	0.03	10.1039/C1CC12263K	ODH
10519	10519	Cc1cccc2c1N(Cc3ccccc3)C(=O)[C@]24OC(=O)c5cccc6ccn4c56	14.7	0.8	0.2	10.1021/acscatal.9b03163	ODH
10520	10520	Cc1cccc2c1N(Cc3ccccc3)C(=O)[C@@]24OC(=O)c5cccc6ccn4c56	13.8	0.8	0.2	10.1021/acscatal.9b03163	ODH
10527	10527	C[C@@H]1CCC(=O)O[C@H]1c2ccc(cc2)[N+]([O-])=O	15.2	1.0	0.3	10.1002/chem.201801197	ODH
10530	10530	Cc1ccccc1C[C@@H]2Cc3ccccc3N2	15.7	1.0	0.01	10.1039/C8QO00710A	ODH
10531	10531	Cc1ccccc1C[C@H]2Cc3ccccc3N2	13.8	1.0	0.01	10.1039/C8QO00710A	ODH
10532	10532	FC(F)(F)[C@]1(OC(=O)c2cccc3ccn1c23)c4ccc5ccccc5c4	16.0	0.5	0.01	10.1021/acscatal.9b03163	ODH
10533	10533	FC(F)(F)[C@@]1(OC(=O)c2cccc3ccn1c23)c4ccc5ccccc5c4	13.8	0.5	0.01	10.1021/acscatal.9b03163	ODH
10544	10544	Cc1cccc(c1)[C@@H]2Cc3ccccc3C(=O)C(=N2)c4ccccc4O	18.0	0.7	0.03	10.1021/acs.orglett.6b03027	ODH
10545	10545	Cc1cccc(c1)[C@H]2Cc3ccccc3C(=O)C(=N2)c4ccccc4O	13.8	0.7	0.03	10.1021/acs.orglett.6b03027	ODH
10553	10553	CCOC(=O)C1=C(C)OC(=O)C[C@H]1c2ccc(Cl)cc2	7.5	0.7	0.3	10.1021/acs.orglett.7b03650	ODH
10554	10554	CCOC(=O)C1=C(C)OC(=O)C[C@@H]1c2ccc(Cl)cc2	13.8	0.7	0.3	10.1021/acs.orglett.7b03650	ODH
10562	10562	CC(C)[C@@H]1[C@H](N1[S](=O)(=O)c2ccc(C)cc2)C(C)=O	12.3	0.8	0.08	10.1021/jacs.5b01305	ODH
10576	10576	COC(=O)[C@H](O)c1ccc2ccccc2c1	12.02	1.0	0.1	10.1038/nchem.651	ODH
10577	10577	COC(=O)[C@@H](O)c1ccc2ccccc2c1	13.89	1.0	0.1	10.1038/nchem.651	ODH
10578	10578	COC(=O)[C@H](O)c1ccc2ccccc2c1	12.02	1.0	0.1	10.1038/nchem.651	ODH
10579	10579	COC(=O)[C@@H](O)c1ccc2ccccc2c1	13.89	1.0	0.1	10.1038/nchem.651	ODH
10584	10584	FC(F)(F)[C@@]1(Cc2oc3ccccc3c2C(=O)O1)c4ccccc4	11.6	0.6	0.05	10.1002/anie.201305861	ODH
10585	10585	FC(F)(F)[C@]1(Cc2oc3ccccc3c2C(=O)O1)c4ccccc4	13.9	0.6	0.05	10.1002/anie.201305861	ODH
10588	10588	Cc1cccc(c1)[C@H](O)[C@@H](C=C)c2ccccc2	12.6	1.0	0.03	10.1021/acs.orglett.6b03378	ODH
10602	10602	C[C@]1(COc2ccc(cc12)C(C)(C)c3ccccc3)Cc4ccccc4	15.0	0.5	0.01	10.1002/anie.201806372	ODH
10603	10603	C[C@@]1(COc2ccc(cc12)C(C)(C)c3ccccc3)Cc4ccccc4	13.9	0.5	0.01	10.1002/anie.201806372	ODH
10608	10608	Cc1cc([C@H](C(=O)OCc2ccccc2)c3cscc3)c(C)n1Cc4ccccc4	15.5	0.7	0.1	10.1039/C7QO00815E	ODH
10609	10609	Cc1cc([C@@H](C(=O)OCc2ccccc2)c3cscc3)c(C)n1Cc4ccccc4	13.9	0.7	0.1	10.1039/C7QO00815E	ODH
10615	10615	COc1cccc2C[C@@H](C)Nc12	16.6	1.0	0.01	10.1039/C8QO00710A	ODH
10616	10616	COc1cccc2C[C@H](C)Nc12	13.9	1.0	0.01	10.1039/C8QO00710A	ODH
10631	10631	CC(C)(C)[C@@H](O)c1ccccc1	9.5	0.8	0.03	10.1016/j.tetlet.2011.03.057	ODH
10632	10632	CC(C)(C)[C@H](O)c1ccccc1	13.9	0.8	0.03	10.1016/j.tetlet.2011.03.057	ODH
10633	10633	C[C@](O)(CC(=O)Cc1ccccc1)C(F)(F)F	9.8	0.8	0.05	10.1021/acscatal.8b02543	ODH
10634	10634	C[C@@](O)(CC(=O)Cc1ccccc1)C(F)(F)F	13.9	0.8	0.05	10.1021/acscatal.8b02543	ODH
10639	10639	N[C@H](C(=[N+]=[N-])C(=O)c1ccc(Br)cc1)C(F)(F)F	12.114	1.0	0.1	10.1002/anie.201810253	ODH
10640	10640	N[C@@H](C(=[N+]=[N-])C(=O)c1ccc(Br)cc1)C(F)(F)F	13.925	1.0	0.1	10.1002/anie.201810253	ODH
10643	10643	CCOc1ccc2C(=O)N(C[C@H](Oc2c1)C=C)[S](=O)(=O)c3ccc(C)cc3	15.28	1.0	0.1	10.1021/acscatal.1c04541	ODH
10644	10644	CCOc1ccc2C(=O)N(C[C@@H](Oc2c1)C=C)[S](=O)(=O)c3ccc(C)cc3	13.93	1.0	0.1	10.1021/acscatal.1c04541	ODH
10649	10649	Cc1ccc(cc1)[S](=O)(=O)NC[C@@H](CC(=O)c2ccccc2)C=C	15.33	0.5	0.3	10.1039/C8CC00279G	ODH
10650	10650	Cc1ccc(cc1)[S](=O)(=O)NC[C@H](CC(=O)c2ccccc2)C=C	13.94	0.5	0.3	10.1039/C8CC00279G	ODH
10665	10665	Cc1ccc(/C=C/C[C@](C)(N)C(=O)OC(C)(C)C)c(C)c1	10.4	0.5	0.08	10.1021/jacs.7b05460	ODH
10666	10666	Cc1ccc(/C=C/C[C@@](C)(N)C(=O)OC(C)(C)C)c(C)c1	14.0	0.5	0.08	10.1021/jacs.7b05460	ODH
10672	10672	CC1(C)OB(OC1(C)C)[C@@H](Cc2ccc(cc2)c3ccccc3)N4CCOC4=O	11.8	1.0	0.1	10.1021/acscatal.9b04543.	ODH
10673	10673	CC1(C)OB(OC1(C)C)[C@H](Cc2ccc(cc2)c3ccccc3)N4CCOC4=O	14.0	1.0	0.1	10.1021/acscatal.9b04543.	ODH
10674	10674	O[C@@H]/1CCCC1=C/c2cccc(Br)c2	12.2	1.0	0.05	10.1021/acs.organomet.9b00366	ODH
10675	10675	O[C@H]/1CCCC1=C/c2cccc(Br)c2	14.0	1.0	0.05	10.1021/acs.organomet.9b00366	ODH
10710	10710	OC[C@@H]1COC2(CCOCC2)c3ccccc3O1	20.2	1.0	0.1	10.1021/acs.orglett.9b04244	ODH
10711	10711	OC[C@H]1COC2(CCOCC2)c3ccccc3O1	14.0	1.0	0.1	10.1021/acs.orglett.9b04244	ODH
10714	10714	CC[C@H]1Nc2ccccc2C[C@H]1N3C(=O)c4ccccc4C3=O	21.2	0.7	0.3	10.1002/chem.201402592	ODH
10715	10715	CC[C@@H]1Nc2ccccc2C[C@H]1N3C(=O)c4ccccc4C3=O	14.0	0.7	0.3	10.1002/chem.201402592	ODH
10719	10719	COc1cccc(c1)[C@@H](C)O	11.55	1.0	0.155482815	10.1021/acs.orglett.8b02591	ODH
10720	10720	COc1cccc(c1)[C@H](C)O	14.02	1.0	0.155482815	10.1021/acs.orglett.8b02591	ODH
10731	10731	O=[S@](C1CCCCC1)c2ccccc2	10.81	1.0	0.05	10.1021/jacs.8b00178	ODH
10732	10732	O=[S@@](C1CCCCC1)c2ccccc2	14.04	1.0	0.05	10.1021/jacs.8b00178	ODH
10733	10733	CC(=C)C[C@H]1CC(=NO1)c2ccccc2	15.67	0.6	0.05	10.1002/anie.201912408	ODH
10734	10734	CC(=C)C[C@@H]1CC(=NO1)c2ccccc2	14.05	0.6	0.05	10.1002/anie.201912408	ODH
10739	10739	CCCC[C@@H]1C=Cc2c(OC)ccc(OC)c2[C@H]1O	24.73	1.0	0.1	10.1002/asia.200800159	ODH
10742	10742	C=CCC[S@](=O)c1ccccc1	18.514	1.0	0.05	10.1039/D0CC00434K	ODH
10743	10743	C=CCC[S@@](=O)c1ccccc1	14.079	1.0	0.05	10.1039/D0CC00434K	ODH
10744	10744	CC1(C)[C@H](CCC1=O)c2sccc2	12.53	1.0	0.005	10.1002/anie.202017190	ODH
10745	10745	CC1(C)[C@@H](CCC1=O)c2sccc2	14.08	1.0	0.005	10.1002/anie.202017190	ODH
10757	10757	O[C@@H]/1CCCC1=C/c2ccccc2Br	10.1	0.8	0.1	10.1021/acs.organomet.9b00366	ODH
10758	10758	O[C@H]/1CCCC1=C/c2ccccc2Br	14.1	0.8	0.1	10.1021/acs.organomet.9b00366	ODH
10784	10784	Cc1ccccc1[C@]2(CC#C)CC(=C)OC2=O	15.04	1.0	0.002	10.1016/j.tetlet.2020.152106	ODH
10785	10785	Cc1ccccc1[C@@]2(CC#C)CC(=C)OC2=O	14.1	1.0	0.002	10.1016/j.tetlet.2020.152106	ODH
10797	10797	COc1ccc(cc1)[C@H](C=C)[C@@H](O)c2ccc(cc2)[N+]([O-])=O	17.0	1.0	0.1	10.1021/acs.orglett.6b03378	ODH
10806	10806	COc1cc(CO[P@@](=O)(c2ccccc2)c3ccc(cc3)C(C)(C)C)cc(OC)c1	11.16	0.8	0.1	10.1021/acs.orglett.0c01537	ODH
10807	10807	COc1cc(CO[P@](=O)(c2ccccc2)c3ccc(cc3)C(C)(C)C)cc(OC)c1	14.11	0.8	0.1	10.1021/acs.orglett.0c01537	ODH
10834	10834	Cc1cc2OC[C@](C)(CN=[N+]=[N-])c2cc1C	10.2	0.5	0.01	10.1021/jacs.9b04332	ODH
10835	10835	Cc1cc2OC[C@@](C)(CN=[N+]=[N-])c2cc1C	14.2	0.5	0.01	10.1021/jacs.9b04332	ODH
10838	10838	CCOC(=O)[C@@]1(CC=C)N[S](=O)(=O)c2ccc(cc12)C(C)(C)C	10.7	0.8	0.1	10.1002/chem.201704760	ODH
10839	10839	CCOC(=O)[C@]1(CC=C)N[S](=O)(=O)c2ccc(cc12)C(C)(C)C	14.2	0.8	0.1	10.1002/chem.201704760	ODH
10876	10876	COc1ccc(cc1)[C@H]2Cc3ccccc3[C@H](N2)c4ccc(OC)cc4	16.3	1.0	0.02	10.1021/acs.orglett.7b02502	ODH
10877	10877	COc1ccc(cc1)[C@@H]2Cc3ccccc3[C@H](N2)c4ccc(OC)cc4	14.2	1.0	0.02	10.1021/acs.orglett.7b02502	ODH
10897	10897	C[C@H](\C=C\c1ccccc1)[C@](C)(N)C(=O)OC(C)(C)C	5.5	1.0	0.05	10.1021/jacs.0c02150	ODH
10898	10898	C[C@@H](\C=C\c1ccccc1)[C@](C)(N)C(=O)OC(C)(C)C	14.2	1.0	0.05	10.1021/jacs.0c02150	ODH
10907	10907	CCC[C@H]1C[C@H](c2ccccc2)C(C)(C)C1=O	11.78	1.0	0.005	10.1002/anie.202017190	ODH
10908	10908	CCC[C@@H]1C[C@H](c2ccccc2)C(C)(C)C1=O	14.23	1.0	0.005	10.1002/anie.202017190	ODH
10909	10909	CC1(C)[C@H](CCC1=O)c2cccc(F)c2	12.95	1.0	0.005	10.1002/anie.202017190	ODH
10910	10910	CC1(C)[C@@H](CCC1=O)c2cccc(F)c2	14.23	1.0	0.005	10.1002/anie.202017190	ODH
10953	10953	COC(=O)c1ccc(C[C@H](B2OC(C)(C)C(C)(C)O2)N3CCOC3=O)cc1	12.0	1.0	0.1	10.1021/acscatal.9b04543.	ODH
10954	10954	COC(=O)c1ccc(C[C@@H](B2OC(C)(C)C(C)(C)O2)N3CCOC3=O)cc1	14.3	1.0	0.1	10.1021/acscatal.9b04543.	ODH
10965	10965	COC(=O)[C@@H](CN(Cc1ccccc1)Cc2ccccc2)Cc3cn(C(=O)OC(C)(C)C)c4ccccc34	13.3	0.5	0.02	10.1002/anie.201412132	ODH
10966	10966	COC(=O)[C@H](CN(Cc1ccccc1)Cc2ccccc2)Cc3cn(C(=O)OC(C)(C)C)c4ccccc34	14.3	0.5	0.02	10.1002/anie.201412132	ODH
10971	10971	OC[C@]1(COCCO1)\C=C\c2ccccc2	15.4	1.0	0.1	10.1002/anie.201509888	ODH
10972	10972	OC[C@@]1(COCCO1)\C=C\c2ccccc2	14.3	1.0	0.1	10.1002/anie.201509888	ODH
10973	10973	COC(=O)/C=C/[C@@H](NCc1ccc(OC)cc1)c2ccc(Br)cc2	15.6	0.6	0.12	10.1021/acs.orglett.7b01904	ODH
10974	10974	COC(=O)/C=C/[C@H](NCc1ccc(OC)cc1)c2ccc(Br)cc2	14.3	0.6	0.12	10.1021/acs.orglett.7b01904	ODH
10981	10981	COc1cccc(c1)C2=N[C@@]3(CC2)[C@@H](COC3=O)C=C	16.2	1.0	0.05	10.1002/anie.202111842	ODH
10984	10984	C1Nc2ccccc2N[C@@H]1c3ccccc3	18.2	0.6	0.4	10.1021/ja200723n	ODH
10985	10985	C1Nc2ccccc2N[C@H]1c3ccccc3	14.3	0.6	0.4	10.1021/ja200723n	ODH
10986	10986	C1CCC(CC1)[C@H]2N[C@H](Cc3ccccc23)c4ccccc4	18.7	0.8	0.05	10.1021/acs.orglett.7b02502	ODH
10987	10987	C1CCC(CC1)[C@@H]2N[C@H](Cc3ccccc23)c4ccccc4	14.3	0.8	0.05	10.1021/acs.orglett.7b02502	ODH
10988	10988	COc1cc2OC(=C(C#N)[C@@H](c3ccc4OCOc4c3)c2cc1OC)N	19.2	0.7	0.3	10.1021/acs.orglett.5b03148	ODH
10989	10989	COc1cc2OC(=C(C#N)[C@H](c3ccc4OCOc4c3)c2cc1OC)N	14.3	0.7	0.3	10.1021/acs.orglett.5b03148	ODH
10990	10990	CC(=O)c1ccc(cc1)c2oc(C)c3Cc4ccccc4N5CCOC[C@H]5c23	19.4	0.8	0.2	10.1002/chem.201100019	ODH
10991	10991	CC(=O)c1ccc(cc1)c2oc(C)c3Cc4ccccc4N5CCOC[C@@H]5c23	14.3	0.8	0.2	10.1002/chem.201100019	ODH
11006	11006	C1C[C@H]2[C@H](Nc3ccccc3[C@H]2O1)c4ccccc4	9.17	1.0	0.15	10.1002/anie.201504790	ODH
11015	11015	C=C[C@@H](c1ccccc1)c2n3ccccc3cc2c4ccccc4	15.31	0.7	0.003	10.1021/acs.orglett.0c03383	ODH
11016	11016	C=C[C@H](c1ccccc1)c2n3ccccc3cc2c4ccccc4	14.349	0.7	0.003	10.1021/acs.orglett.0c03383	ODH
11023	11023	O[C@@H]/1CCC1=C/c2occc2	12.42	0.8	0.05	10.1021/acs.orglett.9b01514	ODH
11024	11024	O[C@H]/1CCC1=C/c2occc2	14.379	0.8	0.05	10.1021/acs.orglett.9b01514	ODH
11031	11031	Fc1ccc(cc1)[C@@H]2CCc3ccccc3N2	8.94	1.0	0.05	10.1021/ja903547q	ODH
11032	11032	Fc1ccc(cc1)[C@H]2CCc3ccccc3N2	14.38	1.0	0.05	10.1021/ja903547q	ODH
11043	11043	CC(C)(C)OC(=O)[C@@](C)(N)C\C=C\c1ccc(cc1)C(F)(F)F	11.8	0.5	0.08	10.1021/jacs.7b05460	ODH
11044	11044	CC(C)(C)OC(=O)[C@](C)(N)C\C=C\c1ccc(cc1)C(F)(F)F	14.4	0.5	0.08	10.1021/jacs.7b05460	ODH
11045	11045	CC(C)(C)OC(=O)[C@@](C)(N)C\C=C\c1ccc(cc1)C(F)(F)F	11.8	0.5	0.08	10.1021/jacs.7b05460	ODH
11046	11046	CC(C)(C)OC(=O)[C@](C)(N)C\C=C\c1ccc(cc1)C(F)(F)F	14.4	0.5	0.08	10.1021/jacs.7b05460	ODH
11047	11047	CCOC(=O)C[C@H](O)c1cccc(OC)c1	12.19	1.0	0.1	10.1002/anie.201105780	ODH
11048	11048	CCOC(=O)C[C@@H](O)c1cccc(OC)c1	14.4	1.0	0.1	10.1002/anie.201105780	ODH
11055	11055	CC[C@@](C)(CO)c1ccccc1	12.8	1.0	0.01	10.1002/anie.201910917	ODH
11056	11056	CC[C@](C)(CO)c1ccccc1	14.4	1.0	0.01	10.1002/anie.201910917	ODH
11064	11064	CC(C)C[C@H](C=C)c1c[nH]c2ccccc12	15.7	1.0	0.01	10.1002/chem.202004613	ODH
11065	11065	CC(C)C[C@@H](C=C)c1c[nH]c2ccccc12	14.4	1.0	0.01	10.1002/chem.202004613	ODH
11076	11076	O[C@@H]([C@H](C=C)c1ccccc1)[C@@](O)(CC=C)c2ccccc2	22.8	0.5	0.05	10.1021/jacs.6b06156	ODH
11089	11089	O[C@H](C(O)=O)c1ccc(Br)cc1	12.4	0.8	0.05	10.1002/adsc.201700846	ODH
11090	11090	O[C@@H](C(O)=O)c1ccc(Br)cc1	14.42	0.8	0.05	10.1002/adsc.201700846	ODH
11117	11117	N#C[C@@H]1[C@@H]2CCC=C[C@@H]2O[C@H]1c3ccccc3	15.396	1.0	0.01	10.1039/C9CC07204G	ODH
11119	11119	COc1ccccc1N2C(=O)OC[C@]2(CCOCc3ccccc3)C=C	11.9	1.0	0.25	10.1002/chem.201405830	ODH
11120	11120	COc1ccccc1N2C(=O)OC[C@@]2(CCOCc3ccccc3)C=C	14.5	1.0	0.25	10.1002/chem.201405830	ODH
11121	11121	O[C@H]([C@@H](C=C)c1ccccc1)c2cccc(c2)[N+]([O-])=O	12.5	1.0	0.1	10.1021/acs.orglett.6b03378	ODH
[truncated: 2,973 more rows]
