# Supplementary material for: Retention time prediction for chromatographic enantioseparation by quantile geometry-enhanced graph neural network
Source: Nat Commun. 2023 May 29;14:3095. doi: 10.1038/s41467-023-38853-3 (PMC10227049; doi:10.1038/s41467-023-38853-3)
Supplement: Supplementary file 4 — Source Data [file 41467_2023_38853_MOESM4_ESM.zip › Source data/source_data_ADH.csv]

	pred	true
0	7.969106197357178	10.010000228881836
1	5.327146530151367	3.559999942779541
2	13.043397903442383	13.600000381469727
3	12.91745376586914	14.5
4	11.984969139099121	10.100000381469727
5	23.48615264892578	17.290000915527344
6	7.93943452835083	6.455999851226807
7	14.510764122009277	11.800000190734863
8	6.026742458343506	5.9679999351501465
9	13.914234161376953	14.140000343322754
10	15.058290481567383	22.860000610351562
11	9.135424613952637	5.880000114440918
12	13.5198974609375	12.600000381469727
13	11.081395149230957	8.550000190734863
14	7.554393291473389	9.449999809265137
15	5.017093181610107	5.440000057220459
16	6.205423355102539	5.800000190734863
17	10.345993995666504	6.900000095367432
18	8.858390808105469	11.920000076293945
19	8.317959785461426	8.100000381469727
20	28.772342681884766	23.035200119018555
21	11.770707130432129	10.600000381469727
22	19.504812240600586	14.720000267028809
23	12.883830070495605	13.876999855041504
24	22.8673152923584	20.200000762939453
25	11.702043533325195	17.94099998474121
26	17.714263916015625	9.84000015258789
27	5.490046977996826	9.229999542236328
28	11.286803245544434	16.729999542236328
29	10.817740440368652	11.109600067138672
30	16.142030715942383	15.300000190734863
31	8.91191577911377	11.600000381469727
32	17.820091247558594	12.109999656677246
33	13.601383209228516	7.748000144958496
34	16.639415740966797	17.6200008392334
35	5.233306407928467	5.519999980926514
36	9.86154556274414	10.430000305175781
37	11.662701606750488	13.800000190734863
38	23.109474182128906	25.25
39	13.42776870727539	12.100000381469727
40	19.005067825317383	21.100000381469727
41	15.072836875915527	24.780000686645508
42	9.214674949645996	9.020000457763672
43	10.071818351745605	8.050000190734863
44	8.979085922241211	8.520000457763672
45	8.744941711425781	6.599999904632568
46	43.73334503173828	51.07500076293945
47	14.546492576599121	13.039999961853027
48	11.14794635772705	9.550000190734863
49	8.041794776916504	7.599999904632568
50	17.057331085205078	9.550000190734863
51	6.345661640167236	5.679999828338623
52	21.172130584716797	18.84000015258789
53	7.910711765289307	5.829999923706055
54	11.028107643127441	12.199999809265137
55	16.78514862060547	17.81800079345703
56	4.050227642059326	3.740000009536743
57	31.387134552001953	35.040000915527344
58	13.527798652648926	25.440000534057617
59	5.445133686065674	5.175000190734863
60	9.019752502441406	11.680000305175781
61	10.674546241760254	11.0
62	9.362345695495605	12.510000228881836
63	11.580148696899414	22.0
64	9.779109001159668	8.699999809265137
65	5.846892833709717	5.980000019073486
66	35.76700973510742	40.20000076293945
67	6.299259662628174	6.0
68	22.698741912841797	22.23200035095215
69	7.864795684814453	4.599999904632568
70	32.56756591796875	35.599998474121094
71	7.174393177032471	3.4600000381469727
72	8.877713203430176	8.904000282287598
73	8.892794609069824	10.899999618530273
74	27.129600524902344	26.899999618530273
75	20.156444549560547	14.741999626159668
76	15.767487525939941	13.699999809265137
77	37.17858123779297	36.68769836425781
78	14.502945899963379	8.300000190734863
79	6.5308756828308105	7.0
80	9.768769264221191	11.600000381469727
81	6.884636878967285	7.139999866485596
82	8.467671394348145	8.399999618530273
83	18.226545333862305	25.200000762939453
84	12.747831344604492	14.800000190734863
85	9.348795890808105	9.239999771118164
86	20.712064743041992	17.010000228881836
87	9.30174732208252	8.520000457763672
88	14.36858081817627	15.199999809265137
89	6.026366233825684	5.25
90	7.09841775894165	3.5999999046325684
91	19.57848358154297	23.540000915527344
92	12.289341926574707	16.631000518798828
93	8.760834693908691	9.281999588012695
94	14.756316184997559	11.020000457763672
95	11.7904634475708	11.0600004196167
96	17.17263412475586	19.520000457763672
97	14.278428077697754	17.010000228881836
98	9.917105674743652	13.746000289916992
99	16.240842819213867	15.5
100	18.31517791748047	21.100000381469727
101	15.739520072937012	15.430000305175781
102	6.050954341888428	4.630000114440918
103	14.827546119689941	15.680000305175781
104	6.175706386566162	6.952000141143799
105	4.350329875946045	4.159999847412109
106	9.45667552947998	8.800000190734863
107	7.2692999839782715	6.349999904632568
108	10.957094192504883	13.739999771118164
109	19.821678161621094	19.489999771118164
110	13.343243598937988	14.788000106811523
111	11.412622451782227	10.350000381469727
112	6.30427360534668	8.260000228881836
113	14.577925682067871	11.010000228881836
114	19.15973663330078	27.31999969482422
115	5.879703521728516	4.650000095367432
116	14.959794044494629	9.800000190734863
117	26.255203247070312	23.799999237060547
118	17.39534568786621	19.799999237060547
119	14.001890182495117	11.880000114440918
120	11.858217239379883	8.5
121	13.11768627166748	11.720000267028809
122	6.1015305519104	4.239999771118164
123	41.812931060791016	34.70000076293945
124	10.780795097351074	12.0
125	10.541069030761719	9.300000190734863
126	17.925853729248047	11.0
127	13.267550468444824	11.5
128	13.579602241516113	21.610000610351562
129	12.002575874328613	11.621000289916992
130	19.671199798583984	9.979999542236328
131	8.586559295654297	6.75
132	14.687582969665527	11.574000358581543
133	14.26486873626709	14.149999618530273
134	24.844085693359375	21.200000762939453
135	4.936667442321777	3.492000102996826
136	9.393107414245605	9.119999885559082
137	25.757797241210938	19.399999618530273
138	10.04327392578125	11.760000228881836
139	14.97067928314209	18.899999618530273
140	19.799015045166016	18.700000762939453
141	11.328690528869629	11.84000015258789
142	4.060673236846924	4.349999904632568
143	25.79344940185547	15.539999961853027
144	10.842170715332031	5.873000144958496
145	17.17422103881836	16.639999389648438
146	11.26623249053955	13.859999656677246
147	12.220377922058105	9.496000289916992
148	13.174960136413574	8.1899995803833
149	12.301441192626953	10.399999618530273
150	13.741625785827637	14.600000381469727
151	13.048272132873535	11.223999977111816
152	18.91033172607422	18.399999618530273
153	14.058189392089844	7.599999904632568
154	8.675481796264648	7.099999904632568
155	6.341341972351074	5.809999942779541
156	7.759190559387207	6.811999797821045
157	22.632631301879883	17.0
158	9.905569076538086	10.289999961853027
159	13.018961906433105	11.4399995803833
160	10.591118812561035	12.407999992370605
161	20.293437957763672	19.760000228881836
162	14.051898956298828	12.319999694824219
163	6.915022373199463	5.110000133514404
164	6.036648750305176	3.869999885559082
165	14.20180892944336	14.600000381469727
166	13.266410827636719	11.100000381469727
167	6.2665324211120605	11.420000076293945
168	27.784584045410156	8.800000190734863
169	9.098294258117676	9.899999618530273
170	20.419729232788086	19.520000457763672
171	8.073729515075684	7.400000095367432
172	38.489891052246094	35.0
173	9.835837364196777	8.5
174	6.955144882202148	11.46399974822998
175	14.79110050201416	21.611000061035156
176	16.52329444885254	16.163999557495117
177	19.08486557006836	22.399999618530273
178	8.747879028320312	7.208000183105469
179	16.368022918701172	18.700000762939453
180	9.872323036193848	9.520000457763672
181	12.588295936584473	10.5
182	11.977253913879395	8.850000381469727
183	19.358661651611328	23.549400329589844
184	12.271796226501465	15.0
185	19.228885650634766	18.08799934387207
186	22.581714630126953	32.47999954223633
187	11.616312026977539	14.699999809265137
188	8.142545700073242	9.029999732971191
189	19.365161895751953	21.700000762939453
190	22.927047729492188	32.29999923706055
191	35.6676025390625	26.790000915527344
192	8.973652839660645	8.510000228881836
193	48.02555847167969	43.5
194	14.949515342712402	19.15999984741211
195	8.554214477539062	8.800000190734863
196	10.192521095275879	8.079999923706055
197	6.834078311920166	5.78000020980835
198	14.181950569152832	14.399999618530273
199	4.521939277648926	5.599999904632568
200	25.650911331176758	22.0
201	8.17626667022705	17.190000534057617
202	12.001360893249512	18.1299991607666
203	8.19578742980957	10.569999694824219
204	9.819253921508789	11.760000228881836
205	8.531281471252441	6.360000133514404
206	18.7493896484375	25.100000381469727
207	13.363327980041504	15.630999565124512
208	16.114887237548828	11.319999694824219
209	12.341596603393555	6.440000057220459
210	21.222232818603516	21.100000381469727
211	14.477434158325195	12.25
212	11.478638648986816	8.600000381469727
213	23.389053344726562	17.899999618530273
214	12.846809387207031	15.539999961853027
215	20.440509796142578	9.300000190734863
216	19.38968276977539	15.800000190734863
217	6.4340291023254395	4.340000152587891
218	10.130677223205566	14.760000228881836
219	12.760300636291504	27.09000015258789
220	15.717850685119629	9.399999618530273
221	7.950910568237305	4.611199855804443
222	28.390872955322266	29.709999084472656
223	13.299511909484863	35.63199996948242
224	7.008044719696045	7.050000190734863
225	14.157562255859375	15.199999809265137
226	7.119205951690674	7.199999809265137
227	8.362797737121582	11.640000343322754
228	13.86115550994873	15.899999618530273
229	10.608322143554688	10.850000381469727
230	8.231681823730469	7.0320000648498535
231	14.351861000061035	10.720000267028809
232	13.338482856750488	16.239999771118164
233	10.939804077148438	14.949999809265137
234	6.960896968841553	7.559999942779541
235	13.133645057678223	16.06999969482422
236	14.101262092590332	10.300000190734863
237	7.351749420166016	9.239999771118164
238	14.282432556152344	19.100000381469727
239	6.919445514678955	6.429999828338623
240	11.583121299743652	15.039999961853027
241	11.052756309509277	11.472000122070312
242	10.108920097351074	10.138999938964844
243	4.688100337982178	4.880000114440918
244	5.564362049102783	5.809999942779541
245	8.789158821105957	5.682000160217285
246	8.339215278625488	8.0
247	36.579071044921875	38.400001525878906
248	8.507037162780762	21.40999984741211
249	13.329062461853027	15.5
250	8.911080360412598	10.013999938964844
251	10.516176223754883	12.699999809265137
252	26.558372497558594	32.689998626708984
253	6.683341026306152	4.619999885559082
254	8.406880378723145	10.100000381469727
255	10.723403930664062	7.25
256	9.083651542663574	9.039999961853027
257	34.94445037841797	47.099998474121094
258	11.18878173828125	11.744000434875488
259	12.820173263549805	12.399999618530273
260	9.391732215881348	8.460000038146973
261	11.112526893615723	11.600000381469727
262	11.49553394317627	9.779999732971191
263	11.597643852233887	13.920000076293945
264	15.57568645477295	7.139999866485596
265	24.534404754638672	19.11199951171875
266	18.863388061523438	20.350000381469727
267	7.154623508453369	6.440000057220459
268	14.095261573791504	13.239999771118164
