# Supplementary material for: Retention time prediction for chromatographic enantioseparation by quantile geometry-enhanced graph neural network
Source: Nat Commun. 2023 May 29;14:3095. doi: 10.1038/s41467-023-38853-3 (PMC10227049; doi:10.1038/s41467-023-38853-3)
Supplement: Supplementary file 4 — Source Data [file 41467_2023_38853_MOESM4_ESM.zip › Source data/source_data_All_column.csv]

	pred	true
0	8.51791000366211	10.300000190734863
1	5.827523231506348	5.045000076293945
2	22.603351593017578	16.0
3	16.233566284179688	9.524999618530273
4	6.836962699890137	6.639999866485596
5	7.865767478942871	10.722999572753906
6	12.2593994140625	9.383999824523926
7	20.313617706298828	14.513999938964844
8	7.388693809509277	6.9710001945495605
9	40.445255279541016	35.68000030517578
10	26.15878677368164	19.739999771118164
11	9.748786926269531	11.5
12	12.282981872558594	8.199999809265137
13	13.333606719970703	12.319999694824219
14	25.42919921875	25.079999923706055
15	26.601261138916016	25.725000381469727
16	24.456165313720703	12.029999732971191
17	15.98865795135498	10.34000015258789
18	11.262004852294922	10.720000267028809
19	12.082399368286133	13.800000190734863
20	4.583709716796875	4.25
21	16.98993492126465	25.25
22	8.693780899047852	8.779999732971191
23	16.943279266357422	6.199999809265137
24	6.070977210998535	5.119999885559082
25	14.577147483825684	11.699999809265137
26	17.64253807067871	18.399999618530273
27	9.091407775878906	12.661999702453613
28	6.636673927307129	13.770000457763672
29	11.453920364379883	8.100000381469727
30	15.611825942993164	17.5
31	14.826814651489258	19.10300064086914
32	10.6983642578125	12.993000030517578
33	7.687325477600098	14.380000114440918
34	18.176937103271484	10.5
35	13.896553039550781	9.390000343322754
36	7.2359466552734375	7.440000057220459
37	14.93641471862793	10.619999885559082
38	8.045394897460938	8.5
39	14.968847274780273	17.0
40	39.37881088256836	23.90999984741211
41	7.813596248626709	6.079999923706055
42	16.73738670349121	15.109999656677246
43	4.8863749504089355	5.829999923706055
44	10.673469543457031	5.900000095367432
45	11.283994674682617	17.599000930786133
46	14.310863494873047	16.260000228881836
47	10.501537322998047	5.239999771118164
48	8.401651382446289	14.729999542236328
49	7.633518218994141	6.3125
50	11.196054458618164	17.299999237060547
51	32.42117691040039	34.400001525878906
52	21.378206253051758	21.450000762939453
53	39.12062454223633	35.29999923706055
54	8.093067169189453	7.119999885559082
55	5.898492813110352	5.880000114440918
56	15.299269676208496	11.64799976348877
57	6.042362689971924	3.3499999046325684
58	40.18180465698242	45.099998474121094
59	28.216022491455078	17.700000762939453
60	26.351722717285156	29.200000762939453
61	26.239368438720703	27.520000457763672
62	9.941778182983398	9.199999809265137
63	6.349103927612305	6.639999866485596
64	9.78004264831543	11.800000190734863
65	14.351800918579102	17.700000762939453
66	22.158958435058594	13.789999961853027
67	11.068181037902832	11.199999809265137
68	9.217190742492676	7.599999904632568
69	13.193161964416504	10.300000190734863
70	15.027030944824219	16.709999084472656
71	4.979272842407227	6.860000133514404
72	9.840434074401855	7.900000095367432
73	20.989595413208008	21.472000122070312
74	11.252691268920898	9.039999961853027
75	11.586101531982422	11.119999885559082
76	12.233480453491211	13.399999618530273
77	14.67718505859375	13.369999885559082
78	8.349068641662598	16.224000930786133
79	11.293659210205078	9.720000267028809
80	6.3035993576049805	6.050000190734863
81	14.030536651611328	14.28499984741211
82	2.602627754211426	2.1549999713897705
83	6.289344787597656	5.820000171661377
84	15.924715995788574	17.520000457763672
85	5.848989009857178	4.860000133514404
86	5.339630603790283	4.5920000076293945
87	19.55998992919922	16.8799991607666
88	10.089086532592773	6.0
89	17.878780364990234	19.920000076293945
90	15.330465316772461	10.800000190734863
91	29.394336700439453	29.38599967956543
92	6.800900936126709	6.199999809265137
93	11.218144416809082	10.600000381469727
94	6.209259986877441	5.039999961853027
95	7.620968341827393	7.677999973297119
96	19.446340560913086	21.280000686645508
97	7.84282112121582	8.880000114440918
98	25.35237693786621	54.400001525878906
99	9.922154426574707	15.640000343322754
100	14.084558486938477	9.010000228881836
101	11.283862113952637	6.400000095367432
102	6.7962870597839355	5.300000190734863
103	32.13388442993164	30.479999542236328
104	16.551109313964844	13.399999618530273
105	6.761615753173828	4.809999942779541
106	10.09598159790039	8.079999923706055
107	8.567211151123047	8.029999732971191
108	23.38797378540039	18.399999618530273
109	12.615854263305664	12.518500328063965
110	31.551124572753906	28.6200008392334
111	18.59271240234375	14.895000457763672
112	23.826807022094727	30.799999237060547
113	19.121341705322266	12.180000305175781
114	9.87787914276123	16.600000381469727
115	14.474456787109375	14.760000228881836
116	10.323343276977539	11.199999809265137
117	21.78546905517578	9.079999923706055
118	7.8505120277404785	6.079999923706055
119	6.4033989906311035	6.199999809265137
120	18.499706268310547	10.399999618530273
121	16.717422485351562	12.699999809265137
122	9.441396713256836	8.899999618530273
123	6.419275283813477	5.271999835968018
124	27.311729431152344	22.81999969482422
125	11.426298141479492	8.149999618530273
126	11.374011993408203	8.819999694824219
127	4.320102214813232	3.4200000762939453
128	22.349279403686523	18.899999618530273
129	10.053718566894531	5.76800012588501
130	8.93911075592041	8.567099571228027
131	15.452449798583984	15.180000305175781
132	15.771064758300781	16.65999984741211
133	17.15143394470215	13.800000190734863
134	14.693855285644531	17.399999618530273
135	46.89796447753906	45.07500076293945
136	33.51734161376953	25.760000228881836
137	38.88656997680664	25.950000762939453
138	28.144699096679688	24.524999618530273
139	14.387641906738281	9.890999794006348
140	16.766090393066406	17.5
141	6.268681049346924	4.656000137329102
142	22.45413589477539	21.979999542236328
143	7.870391368865967	4.886000156402588
144	12.712112426757812	11.71399974822998
145	12.835639953613281	13.75
146	35.86812210083008	32.599998474121094
147	26.676158905029297	36.189998626708984
148	8.501059532165527	9.949999809265137
149	12.282011032104492	7.949999809265137
150	9.194572448730469	12.696000099182129
151	15.830377578735352	10.100000381469727
152	6.966696262359619	7.118500232696533
153	9.941251754760742	10.010000228881836
154	10.319456100463867	9.75
155	11.292768478393555	8.75
156	6.468353271484375	4.817999839782715
157	18.007953643798828	13.0
158	6.54126501083374	6.5
159	17.237407684326172	22.440000534057617
160	11.672545433044434	9.628000259399414
161	9.06027603149414	5.050000190734863
162	5.002339839935303	4.880000114440918
163	22.951019287109375	22.56800079345703
164	10.652058601379395	18.700000762939453
165	27.788362503051758	25.65999984741211
166	12.178802490234375	14.490400314331055
167	12.400607109069824	9.779999732971191
168	30.474348068237305	13.949999809265137
169	5.020197868347168	3.9719998836517334
170	9.02146053314209	10.300000190734863
171	14.687240600585938	24.8799991607666
172	10.922159194946289	5.949999809265137
173	14.445587158203125	14.899999618530273
174	31.856325149536133	33.20000076293945
175	11.547603607177734	12.100000381469727
176	11.323247909545898	7.427000045776367
177	13.486076354980469	10.920000076293945
178	45.23237609863281	51.400001525878906
179	15.534034729003906	14.800000190734863
180	5.766469955444336	7.059999942779541
181	9.920507431030273	9.800000190734863
182	29.949710845947266	39.27000045776367
183	15.844654083251953	16.740999221801758
184	10.899188041687012	11.871999740600586
185	6.654730796813965	6.800000190734863
186	7.777827739715576	8.460000038146973
187	7.25362491607666	11.520000457763672
188	17.11050796508789	22.5
189	6.678077697753906	6.072000026702881
190	24.996212005615234	21.670000076293945
191	13.357006072998047	14.319999694824219
192	8.579686164855957	7.412499904632568
193	7.792543411254883	8.456000328063965
194	11.581684112548828	10.869999885559082
195	8.317300796508789	8.100000381469727
196	13.617250442504883	11.331999778747559
197	27.36868667602539	19.5
198	11.65754222869873	10.430000305175781
199	11.761547088623047	17.43000030517578
200	28.59404182434082	21.200000762939453
201	22.816144943237305	14.079999923706055
202	18.080970764160156	12.600000381469727
203	10.480884552001953	9.906000137329102
204	15.25156021118164	17.5
205	8.503439903259277	7.650000095367432
206	19.05336570739746	25.850000381469727
207	7.275625228881836	9.020000457763672
208	13.529047966003418	8.75
209	12.32467269897461	16.100000381469727
210	12.26687240600586	16.687000274658203
211	13.252967834472656	11.760000228881836
212	6.403838157653809	5.360000133514404
213	9.682618141174316	16.0
214	38.884403228759766	42.70000076293945
215	4.381874084472656	4.099999904632568
216	20.194671630859375	19.200000762939453
217	19.463375091552734	8.800000190734863
218	8.039827346801758	5.873000144958496
219	11.967491149902344	13.300000190734863
220	12.153092384338379	10.086000442504883
221	17.12847900390625	13.300000190734863
222	11.928445816040039	11.199999809265137
223	6.780471324920654	5.150000095367432
224	15.354558944702148	13.600000381469727
225	15.174482345581055	9.65999984741211
226	33.52914810180664	47.91999816894531
227	15.16344928741455	19.489999771118164
228	19.828678131103516	15.800000190734863
229	30.378082275390625	30.850000381469727
230	13.970039367675781	13.680000305175781
231	14.528107643127441	13.3100004196167
232	11.722043991088867	11.422200202941895
233	11.639892578125	6.349999904632568
234	12.91423225402832	9.600000381469727
235	23.069278717041016	26.600000381469727
236	17.02391242980957	11.600000381469727
237	8.93259048461914	9.295999526977539
238	6.9216837882995605	7.349999904632568
239	4.2454705238342285	6.584400177001953
240	19.61069107055664	21.299999237060547
241	10.853029251098633	11.104999542236328
242	8.512712478637695	8.59000015258789
243	14.165094375610352	14.0
244	23.189922332763672	21.450000762939453
245	11.866533279418945	12.020000457763672
246	16.23331069946289	12.100000381469727
247	16.520414352416992	5.099999904632568
248	10.38045883178711	16.631000518798828
249	10.613901138305664	7.835999965667725
250	11.910021781921387	7.2769999504089355
251	7.468486309051514	5.965000152587891
252	16.95685577392578	14.399999618530273
253	12.147047996520996	10.800000190734863
254	12.932709693908691	15.456000328063965
255	26.392915725708008	28.100000381469727
256	7.301089763641357	5.480999946594238
257	11.404552459716797	9.100000381469727
258	10.328730583190918	12.704999923706055
259	28.011016845703125	47.459999084472656
260	12.489049911499023	16.454099655151367
261	17.36676788330078	18.527999877929688
262	9.7423734664917	8.699999809265137
263	11.014577865600586	7.0
264	22.08765411376953	28.90999984741211
265	20.250205993652344	23.579999923706055
266	28.746562957763672	49.7599983215332
267	8.629053115844727	9.0
268	30.12906837463379	28.079999923706055
269	10.210281372070312	6.25
270	11.612113952636719	16.850000381469727
271	14.738326072692871	19.100000381469727
272	11.184141159057617	11.199999809265137
273	6.323489189147949	6.099999904632568
274	37.63042449951172	52.43000030517578
275	16.67023277282715	17.200000762939453
276	12.710210800170898	11.649999618530273
277	19.03499412536621	22.8700008392334
278	11.921006202697754	9.199999809265137
279	7.370080947875977	12.600000381469727
280	9.13168716430664	7.840000152587891
281	9.125153541564941	9.347999572753906
282	8.686274528503418	7.360000133514404
283	6.4462432861328125	5.920000076293945
284	18.813262939453125	23.856000900268555
285	6.872334957122803	6.300000190734863
286	25.916702270507812	24.399999618530273
287	30.836227416992188	21.100000381469727
288	6.245699405670166	7.072000026702881
289	20.719026565551758	14.600000381469727
290	7.183219909667969	5.550000190734863
291	12.351519584655762	11.899999618530273
292	8.373922348022461	7.070000171661377
293	21.440746307373047	23.700000762939453
294	8.759605407714844	7.900000095367432
295	8.197003364562988	14.399999618530273
296	20.13897705078125	21.520000457763672
297	26.830718994140625	31.440000534057617
298	8.657440185546875	11.149999618530273
299	8.914505004882812	11.479999542236328
300	15.469975471496582	6.559999942779541
301	32.240604400634766	33.400001525878906
302	26.662391662597656	23.049999237060547
303	41.6604118347168	55.97999954223633
304	16.498973846435547	10.84000015258789
305	12.410299301147461	22.0
306	8.458885192871094	5.179999828338623
307	7.206464767456055	10.149999618530273
308	8.375872611999512	7.375999927520752
309	13.341924667358398	17.520000457763672
310	3.850221633911133	3.0999999046325684
311	17.352231979370117	34.9739990234375
312	12.538986206054688	12.800000190734863
313	5.332365989685059	4.599999904632568
314	23.95169448852539	20.700000762939453
315	15.826387405395508	18.200000762939453
316	17.805397033691406	17.823999404907227
317	17.57298469543457	20.625
318	17.569557189941406	14.079999923706055
319	7.035494327545166	6.300000190734863
320	6.672797203063965	6.892000198364258
321	18.79570960998535	16.899999618530273
322	13.171514511108398	10.949999809265137
323	18.189531326293945	17.399999618530273
324	10.974095344543457	6.199999809265137
325	11.280782699584961	26.079999923706055
326	8.466179847717285	9.25
327	11.402523040771484	11.510000228881836
328	7.963979244232178	13.210000038146973
329	6.922724723815918	8.65999984741211
330	15.679831504821777	12.35200023651123
331	13.67944622039795	12.420000076293945
332	5.593134880065918	8.319999694824219
333	11.673943519592285	9.199999809265137
334	19.724445343017578	17.281600952148438
335	5.209061622619629	4.550000190734863
336	24.300893783569336	33.606998443603516
337	19.695480346679688	21.384000778198242
338	20.867401123046875	16.8799991607666
339	18.699602127075195	8.399999618530273
340	11.351887702941895	7.099999904632568
341	11.301746368408203	14.229999542236328
342	18.593135833740234	17.200000762939453
343	14.413994789123535	11.039999961853027
344	8.410889625549316	8.199999809265137
345	15.37278938293457	15.510000228881836
346	6.441351890563965	5.460000038146973
347	5.816732406616211	8.539999961853027
348	7.220558166503906	6.099999904632568
349	41.81027603149414	50.0
350	22.311378479003906	20.0
351	10.789668083190918	10.510000228881836
352	5.536437511444092	5.5
353	7.227090835571289	6.230000019073486
354	17.708576202392578	19.600000381469727
355	8.375238418579102	9.920000076293945
356	33.32261657714844	29.299999237060547
357	12.878363609313965	15.173999786376953
358	12.662391662597656	11.359999656677246
359	12.507561683654785	11.8100004196167
360	20.637245178222656	30.799999237060547
361	35.04214096069336	40.2400016784668
362	6.117486953735352	4.164000034332275
363	22.530887603759766	16.299999237060547
364	17.357688903808594	13.635000228881836
365	9.286638259887695	8.239999771118164
366	22.67736053466797	15.899999618530273
367	29.249828338623047	27.899999618530273
368	19.462261199951172	10.699999809265137
369	14.50195026397705	6.960000038146973
370	27.613643646240234	23.0
371	9.323784828186035	8.747200012207031
372	6.721534729003906	6.900000095367432
373	9.377717971801758	9.15999984741211
374	6.712451934814453	5.550000190734863
375	12.75337028503418	11.319999694824219
376	15.729400634765625	21.299999237060547
377	15.551633834838867	13.800000190734863
378	13.81656265258789	26.600000381469727
379	13.169599533081055	11.15999984741211
380	9.827528953552246	10.699999809265137
381	9.986153602600098	9.032999992370605
382	19.31983757019043	19.299999237060547
383	11.577156066894531	8.199999809265137
384	1.5094952583312988	1.8300000429153442
385	12.649412155151367	12.713000297546387
386	13.26303768157959	10.225000381469727
387	8.171302795410156	10.5
388	20.24824333190918	24.899999618530273
389	8.371615409851074	8.75
390	16.543655395507812	16.440000534057617
391	8.76390266418457	9.479999542236328
392	22.578784942626953	18.149999618530273
393	26.57598114013672	45.2599983215332
394	33.607601165771484	32.88100051879883
395	10.367748260498047	7.599999904632568
396	13.47464370727539	15.359999656677246
397	8.38503646850586	6.0
398	19.426172256469727	22.200000762939453
399	13.759596824645996	11.800000190734863
400	11.167295455932617	15.75
401	21.22268295288086	20.770000457763672
402	6.203705787658691	5.0
403	12.611776351928711	8.899999618530273
404	15.708311080932617	35.45000076293945
405	8.039971351623535	13.359999656677246
406	6.556484222412109	6.150000095367432
407	17.57916259765625	11.520000457763672
408	30.69208526611328	27.43199920654297
409	8.618104934692383	6.71999979019165
410	10.578524589538574	9.875100135803223
411	18.835599899291992	11.569999694824219
412	12.18735122680664	9.199999809265137
413	8.411811828613281	7.699999809265137
414	9.090063095092773	7.0
415	8.539609909057617	6.480000019073486
416	7.208869934082031	6.699999809265137
417	6.261127471923828	5.300000190734863
418	9.270458221435547	9.279999732971191
419	11.017950057983398	11.800000190734863
420	19.1414794921875	11.899999618530273
421	23.051448822021484	14.64799976348877
422	18.342479705810547	23.40999984741211
423	21.854263305664062	12.710000038146973
424	31.094036102294922	30.733600616455078
425	10.031124114990234	8.5
426	18.111902236938477	14.694000244140625
427	8.392756462097168	5.920000076293945
428	9.579307556152344	8.777999877929688
429	20.23020362854004	17.5
430	12.747745513916016	10.149999618530273
431	14.067625999450684	13.680000305175781
432	15.958295822143555	15.600000381469727
433	24.2349853515625	18.604000091552734
434	9.197474479675293	11.75
435	9.54500675201416	6.414000034332275
436	7.335823059082031	7.25
437	21.959705352783203	19.399999618530273
438	8.366847038269043	8.407999992370605
439	14.359651565551758	10.668000221252441
440	9.320781707763672	9.050000190734863
441	14.243260383605957	6.699999809265137
442	9.607246398925781	12.894000053405762
443	14.64785385131836	19.510000228881836
444	12.977178573608398	12.199999809265137
445	15.505058288574219	17.06999969482422
446	17.926769256591797	17.200000762939453
447	32.324153900146484	16.899999618530273
448	11.566530227661133	15.399999618530273
449	15.661420822143555	11.520000457763672
450	13.381959915161133	11.119999885559082
451	27.154029846191406	28.799999237060547
452	22.24335479736328	26.110000610351562
453	6.43327522277832	5.357999801635742
454	4.519682884216309	4.5
455	17.410898208618164	9.170000076293945
456	11.251821517944336	9.399999618530273
457	14.668950080871582	13.229999542236328
458	9.157938003540039	12.0
459	10.501371383666992	8.699999809265137
460	15.691760063171387	12.456999778747559
461	7.0026164054870605	6.900000095367432
462	23.613710403442383	13.300000190734863
463	26.665435791015625	42.09000015258789
464	33.3184814453125	17.700000762939453
465	15.405969619750977	13.279000282287598
466	15.172181129455566	8.800000190734863
467	13.440455436706543	10.850000381469727
468	13.095314979553223	16.100000381469727
469	18.567581176757812	18.670000076293945
470	41.66510772705078	58.31999969482422
471	24.402080535888672	23.299999237060547
472	9.881586074829102	10.050000190734863
473	9.85917854309082	11.800000190734863
474	7.286293983459473	5.599999904632568
475	5.79770565032959	6.300000190734863
476	24.633930206298828	15.760000228881836
477	9.421789169311523	6.880000114440918
478	8.675312042236328	8.15999984741211
479	14.655433654785156	11.934000015258789
480	6.975010871887207	4.849999904632568
481	18.204744338989258	19.209999084472656
482	20.32549285888672	21.200000762939453
483	12.248552322387695	8.899999618530273
484	22.332910537719727	22.100000381469727
485	26.252422332763672	27.902000427246094
486	12.155817031860352	10.109999656677246
487	8.21666145324707	7.340000152587891
488	7.1467061042785645	6.255000114440918
489	8.584243774414062	6.579999923706055
490	23.63330078125	31.899999618530273
491	15.629966735839844	14.600000381469727
492	13.880531311035156	14.090999603271484
493	9.425315856933594	8.923199653625488
494	18.431156158447266	22.8799991607666
495	33.88285827636719	32.689998626708984
496	11.938014030456543	12.02400016784668
497	22.43090057373047	26.799999237060547
498	4.779655456542969	4.021999835968018
499	5.633227348327637	5.039999961853027
500	5.530071258544922	6.440000057220459
501	5.870700359344482	6.504000186920166
502	26.67666244506836	10.819999694824219
503	13.361516952514648	10.100000381469727
504	12.08869743347168	9.550000190734863
505	4.726665496826172	5.150000095367432
506	28.26734161376953	36.79999923706055
507	17.560781478881836	17.399999618530273
508	27.446107864379883	58.650001525878906
509	9.87649154663086	4.449999809265137
510	11.956460952758789	15.100000381469727
511	9.572166442871094	6.98799991607666
512	12.440437316894531	10.430000305175781
513	40.911624908447266	57.540000915527344
514	19.369674682617188	23.440000534057617
515	29.42666244506836	15.84000015258789
516	12.272919654846191	8.220000267028809
517	7.1730170249938965	6.849999904632568
518	17.844453811645508	16.399999618530273
519	16.776540756225586	10.600000381469727
520	15.054508209228516	10.991999626159668
521	6.213970184326172	8.199999809265137
522	16.667572021484375	8.15999984741211
523	36.54653549194336	40.79999923706055
524	10.671096801757812	11.887999534606934
525	9.47299575805664	8.020999908447266
526	5.940079689025879	6.150000095367432
527	16.167293548583984	23.959999084472656
528	25.858652114868164	25.0
529	14.794147491455078	10.510000228881836
530	23.958894729614258	24.239999771118164
531	15.229934692382812	14.5
532	39.30244827270508	52.900001525878906
533	9.531195640563965	6.159999847412109
534	15.293170928955078	17.506500244140625
535	9.93302059173584	6.4720001220703125
536	11.617659568786621	9.720000267028809
537	23.278589248657227	26.700000762939453
538	25.424654006958008	24.010000228881836
539	11.602489471435547	17.18000030517578
540	13.420875549316406	12.460000038146973
541	7.383123397827148	6.867000102996826
542	7.870685577392578	11.8100004196167
543	15.313547134399414	11.600000381469727
544	33.77132797241211	32.79999923706055
545	11.235971450805664	15.303999900817871
546	25.785785675048828	25.722000122070312
547	23.388195037841797	25.868499755859375
548	14.466471672058105	14.48799991607666
549	15.62533187866211	10.90999984741211
550	16.780820846557617	17.25
551	10.519952774047852	10.5
552	13.329204559326172	25.440000534057617
553	12.744791030883789	8.100000381469727
554	14.921783447265625	15.84000015258789
555	8.683612823486328	12.520000457763672
556	15.146328926086426	5.800000190734863
557	5.09758186340332	5.900000095367432
558	29.969417572021484	30.774999618530273
559	11.099217414855957	8.979999542236328
560	5.155981063842773	4.952000141143799
561	29.26444435119629	24.5
562	19.49140739440918	15.008000373840332
563	16.453922271728516	19.799999237060547
564	18.228456497192383	17.799999237060547
565	26.893779754638672	38.099998474121094
566	13.389200210571289	25.09000015258789
567	13.170087814331055	13.100000381469727
568	37.20284652709961	54.25
569	17.846439361572266	17.190000534057617
570	7.756073951721191	7.019999980926514
571	16.578155517578125	8.399999618530273
572	17.77484130859375	17.700000762939453
573	24.770803451538086	27.100000381469727
574	25.613849639892578	26.100000381469727
575	24.74687385559082	11.423999786376953
576	20.813718795776367	30.899999618530273
577	7.640037536621094	9.904000282287598
578	10.97233772277832	10.859999656677246
579	13.978439331054688	11.069999694824219
580	7.586600303649902	7.199999809265137
581	24.100257873535156	15.899999618530273
582	5.594792366027832	3.5940001010894775
583	13.701735496520996	11.128000259399414
584	22.31713104248047	37.79999923706055
585	10.608707427978516	7.98199987411499
586	14.497577667236328	14.899999618530273
587	20.425369262695312	21.510000228881836
588	10.854940414428711	6.260000228881836
589	13.924020767211914	11.800000190734863
590	20.25113296508789	16.600000381469727
591	13.408265113830566	8.90999984741211
592	15.11514949798584	21.420000076293945
593	8.832656860351562	10.399999618530273
594	15.98650074005127	15.399999618530273
595	19.848567962646484	20.600000381469727
596	25.56676483154297	19.950000762939453
597	28.147396087646484	34.040000915527344
598	13.598039627075195	12.8100004196167
599	20.460819244384766	27.729999542236328
600	13.887123107910156	15.0
601	28.553438186645508	25.110000610351562
602	23.066259384155273	51.11000061035156
603	6.6876020431518555	5.679999828338623
604	17.11880874633789	10.279000282287598
605	10.087417602539062	10.300000190734863
606	17.011690139770508	15.770000457763672
607	14.863612174987793	17.40999984741211
608	25.150897979736328	32.54999923706055
609	12.730381965637207	17.174999237060547
610	24.973957061767578	21.700000762939453
611	5.7731804847717285	4.320000171661377
612	4.705664157867432	4.239999771118164
613	9.721128463745117	10.100000381469727
614	7.966719150543213	6.900000095367432
615	9.861757278442383	8.312800407409668
616	31.49402618408203	24.360000610351562
617	15.58257007598877	21.0
618	17.487871170043945	10.640000343322754
619	14.72156047821045	7.300000190734863
620	9.315193176269531	8.565999984741211
621	7.453276634216309	5.25
622	7.04850959777832	4.757999897003174
623	11.829902648925781	7.039999961853027
624	23.50265884399414	43.279998779296875
625	14.860407829284668	12.0
626	14.623135566711426	10.0600004196167
627	7.491199493408203	6.735000133514404
628	12.259407043457031	11.600000381469727
629	17.169225692749023	24.5
630	14.622124671936035	18.600000381469727
631	9.864300727844238	7.460000038146973
632	31.76999855041504	38.599998474121094
633	6.008647918701172	5.639999866485596
634	28.823701858520508	36.599998474121094
635	18.067596435546875	13.979999542236328
636	6.988625526428223	7.284999847412109
637	5.268466472625732	7.139999866485596
638	25.221145629882812	20.700000762939453
639	12.076438903808594	6.929999828338623
640	6.667325973510742	5.550000190734863
641	21.448802947998047	21.799999237060547
642	8.466629028320312	13.680000305175781
643	27.825971603393555	26.049999237060547
644	16.874174118041992	17.399999618530273
645	24.689517974853516	21.100000381469727
646	6.76377010345459	8.520000457763672
647	12.007051467895508	26.200000762939453
648	20.209877014160156	16.639999389648438
649	18.2762393951416	11.399999618530273
650	10.800979614257812	4.760000228881836
651	12.619338989257812	11.47599983215332
652	14.754096984863281	10.649999618530273
653	11.439558029174805	7.079999923706055
654	21.014314651489258	16.440000534057617
655	9.841625213623047	7.809999942779541
656	27.124267578125	30.700000762939453
657	4.800777435302734	4.559999942779541
658	22.903953552246094	28.639999389648438
659	38.17501449584961	47.900001525878906
660	10.025781631469727	7.099999904632568
661	28.513235092163086	34.31999969482422
662	10.838491439819336	5.679999828338623
663	9.315910339355469	7.51039981842041
664	19.996212005615234	9.600000381469727
665	12.793783187866211	10.0600004196167
666	8.323155403137207	7.9730000495910645
667	12.606078147888184	13.430000305175781
668	6.45256233215332	5.820000171661377
669	18.70356559753418	31.299999237060547
670	18.084217071533203	25.260000228881836
671	11.129556655883789	9.930000305175781
672	21.631427764892578	25.100000381469727
673	18.007892608642578	19.68000030517578
674	5.107129096984863	4.949999809265137
675	7.8380632400512695	7.980000019073486
676	28.906940460205078	31.979999542236328
677	15.284772872924805	12.5
678	20.099857330322266	38.81999969482422
679	5.225533962249756	3.6600000858306885
680	7.132493019104004	6.5
681	4.033512592315674	4.289999961853027
682	8.229387283325195	17.982999801635742
683	40.6469841003418	41.0
684	5.3650922775268555	4.599999904632568
685	16.09122657775879	14.880000114440918
686	13.51472282409668	7.0
687	11.726920127868652	9.399999618530273
688	17.396488189697266	9.414999961853027
689	10.208897590637207	14.15999984741211
690	3.038353204727173	2.200000047683716
691	13.801910400390625	10.803000450134277
692	7.320742607116699	7.400000095367432
693	7.649799346923828	9.5
694	27.044456481933594	15.239999771118164
695	16.853885650634766	52.63999938964844
696	13.296930313110352	17.219999313354492
697	10.877790451049805	8.75
698	6.105751037597656	6.650000095367432
699	11.628475189208984	5.3480000495910645
700	5.979916572570801	17.389999389648438
701	25.40420150756836	21.524999618530273
702	6.914358139038086	6.360000133514404
703	11.398313522338867	10.210000038146973
704	3.882842779159546	4.320000171661377
705	17.291900634765625	9.0
706	27.971839904785156	52.650001525878906
707	12.801475524902344	11.529999732971191
708	13.422112464904785	21.68000030517578
709	6.71208381652832	5.900000095367432
710	16.062427520751953	18.275999069213867
711	9.388666152954102	10.0
712	10.988472938537598	17.600000381469727
713	9.899497985839844	8.75
714	14.388625144958496	14.800000190734863
715	16.230915069580078	16.299999237060547
716	11.328755378723145	10.149999618530273
717	18.945362091064453	16.200000762939453
718	31.791526794433594	43.599998474121094
719	8.67847728729248	6.629000186920166
720	24.324949264526367	17.729999542236328
721	10.825979232788086	8.010000228881836
722	26.758296966552734	27.040000915527344
723	40.53399658203125	45.20000076293945
724	13.935070991516113	19.350000381469727
725	22.85280990600586	18.280000686645508
726	13.952784538269043	30.312000274658203
727	21.269847869873047	18.959999084472656
728	8.493520736694336	8.680000305175781
729	7.190959453582764	6.5
730	14.023038864135742	24.200000762939453
731	11.857658386230469	10.498000144958496
732	18.02652359008789	24.010000228881836
733	28.122543334960938	28.799999237060547
734	20.881013870239258	13.5
735	14.1155366897583	12.399999618530273
736	17.992170333862305	16.30699920654297
737	11.849359512329102	10.199999809265137
738	25.063232421875	32.29999923706055
739	13.730642318725586	21.600000381469727
740	22.112356185913086	34.79999923706055
741	20.466096878051758	18.600000381469727
742	16.7596435546875	17.649999618530273
743	17.324182510375977	31.399999618530273
744	9.174120903015137	8.3149995803833
745	10.593193054199219	11.663999557495117
746	21.413257598876953	16.100000381469727
747	23.575790405273438	30.8799991607666
748	10.85763168334961	10.75
749	8.82446575164795	10.855999946594238
750	17.068180084228516	13.208000183105469
751	11.668878555297852	12.399999618530273
752	29.50992202758789	27.149999618530273
753	11.9156494140625	13.329999923706055
754	25.791427612304688	28.417999267578125
755	13.198566436767578	12.449999809265137
756	8.195086479187012	5.5
757	7.105598449707031	7.749599933624268
758	25.254222869873047	16.399999618530273
759	16.351333618164062	14.740799903869629
760	7.453119277954102	9.5
761	19.114500045776367	17.100000381469727
762	8.431722640991211	5.188000202178955
763	19.962053298950195	17.799999237060547
764	19.855449676513672	20.5
765	14.80302906036377	11.800000190734863
766	5.399911880493164	6.150000095367432
767	16.81521224975586	16.104000091552734
768	11.48493766784668	9.899999618530273
769	28.319515228271484	19.399999618530273
770	23.260650634765625	23.299999237060547
771	6.888668537139893	6.71999979019165
772	31.925256729125977	15.899999618530273
773	6.58917236328125	5.23799991607666
774	6.632265090942383	7.070000171661377
775	29.627582550048828	18.93000030517578
776	9.391380310058594	7.199999809265137
777	26.06818389892578	11.520000457763672
778	11.681602478027344	8.640000343322754
779	14.173952102661133	15.484999656677246
780	17.51314926147461	15.300000190734863
781	17.473003387451172	16.899999618530273
782	7.651005744934082	4.599999904632568
783	7.420812606811523	7.750500202178955
784	10.058603286743164	6.620500087738037
785	9.667966842651367	9.449999809265137
786	8.8013334274292	8.039999961853027
787	9.43407917022705	7.349999904632568
788	10.20706844329834	6.769999980926514
789	12.289464950561523	13.020000457763672
790	24.84921646118164	23.100000381469727
791	16.135637283325195	17.75
792	7.514340400695801	6.639999866485596
793	9.7223482131958	7.76800012588501
794	19.928617477416992	21.0
795	16.776905059814453	13.0
796	9.201783180236816	17.899999618530273
797	7.366446018218994	7.360000133514404
798	25.55205535888672	36.70000076293945
799	10.115527153015137	7.900000095367432
800	41.934574127197266	45.79999923706055
801	25.370044708251953	40.279998779296875
802	5.878640651702881	6.199999809265137
803	25.295923233032227	9.239999771118164
804	12.902063369750977	8.6899995803833
805	18.084619522094727	14.149999618530273
806	10.856517791748047	8.760000228881836
807	11.672046661376953	11.039999961853027
808	20.783771514892578	20.079999923706055
809	5.915654182434082	6.236000061035156
810	19.821325302124023	8.619999885559082
811	12.026162147521973	13.449999809265137
812	4.73260498046875	4.932000160217285
813	5.634594917297363	4.320000171661377
814	17.95236587524414	9.5600004196167
815	34.50285720825195	23.899999618530273
816	7.512600421905518	6.639999866485596
817	11.887584686279297	12.350000381469727
818	9.049415588378906	8.0600004196167
819	4.815492630004883	7.5
820	15.716157913208008	17.799999237060547
821	34.74116134643555	30.6200008392334
822	10.608892440795898	8.5
823	35.705989837646484	34.400001525878906
824	21.519134521484375	23.0
825	19.911184310913086	17.75
826	33.496883392333984	34.33000183105469
827	15.947683334350586	14.899999618530273
828	10.33719253540039	12.800000190734863
829	9.543767929077148	9.170000076293945
830	11.148301124572754	9.699999809265137
831	9.902776718139648	6.809999942779541
832	14.335725784301758	15.399999618530273
833	12.631002426147461	12.199999809265137
834	4.799375057220459	4.849999904632568
835	8.187588691711426	11.300000190734863
836	10.92404556274414	12.649999618530273
837	12.87135124206543	7.869999885559082
838	18.959129333496094	19.18400001525879
839	8.798755645751953	7.425000190734863
840	27.963834762573242	27.639999389648438
841	11.508243560791016	11.349300384521484
842	8.101774215698242	6.5
843	15.60783863067627	12.720000267028809
844	22.86882781982422	23.628999710083008
845	15.014265060424805	19.8799991607666
846	5.265459060668945	5.199999809265137
847	20.617107391357422	14.305999755859375
848	7.471693992614746	9.100000381469727
849	9.707779884338379	6.203999996185303
850	12.665414810180664	10.600000381469727
851	6.243625164031982	4.551000118255615
852	13.48713207244873	12.899999618530273
853	15.431221008300781	10.574999809265137
854	12.349577903747559	10.800000190734863
855	8.643826484680176	7.052999973297119
856	20.574756622314453	17.360000610351562
857	13.050333023071289	27.969999313354492
858	16.429927825927734	13.4399995803833
859	17.778839111328125	14.600000381469727
860	8.732659339904785	7.699999809265137
861	8.389792442321777	7.625
862	16.727319717407227	55.56999969482422
863	7.313968658447266	9.050000190734863
864	15.610788345336914	10.015999794006348
865	5.253711700439453	4.409999847412109
866	12.635419845581055	9.951000213623047
867	11.247370719909668	13.699999809265137
868	6.456272125244141	5.800000190734863
869	20.352121353149414	22.799999237060547
870	25.234365463256836	25.399999618530273
871	16.27670669555664	8.776000022888184
872	33.279903411865234	39.20000076293945
873	4.644558906555176	5.826000213623047
874	23.695140838623047	24.520000457763672
875	20.406421661376953	21.280000686645508
876	11.586658477783203	8.850000381469727
877	12.933207511901855	12.569999694824219
878	39.401031494140625	38.900001525878906
879	17.818565368652344	16.600000381469727
880	18.311386108398438	16.860000610351562
881	7.128162860870361	5.840000152587891
882	11.01290512084961	15.600000381469727
883	17.250768661499023	20.299999237060547
884	11.854681015014648	11.199999809265137
885	22.193622589111328	24.350000381469727
886	10.702070236206055	13.038000106811523
887	8.676755905151367	11.645999908447266
888	14.847946166992188	14.300000190734863
889	15.024791717529297	10.258000373840332
890	5.214191436767578	4.53000020980835
891	12.380475997924805	9.600000381469727
892	17.488834381103516	13.920000076293945
893	18.55573844909668	17.920000076293945
894	18.476055145263672	25.360000610351562
895	14.033564567565918	14.100000381469727
896	8.829724311828613	5.53000020980835
897	24.954479217529297	22.76099967956543
898	21.103487014770508	11.170000076293945
899	13.32175350189209	11.25
900	7.64966344833374	5.820000171661377
901	17.62845802307129	25.280000686645508
902	12.823873519897461	10.223999977111816
903	14.135885238647461	9.779999732971191
904	6.646114349365234	7.25
905	16.062551498413086	11.430000305175781
906	42.90933609008789	45.599998474121094
907	8.545787811279297	9.399999618530273
908	18.88616180419922	35.81999969482422
909	19.375417709350586	18.799999237060547
910	13.455534934997559	13.899999618530273
911	14.478382110595703	9.539999961853027
912	16.083385467529297	10.619999885559082
913	20.132192611694336	23.65999984741211
914	23.385173797607422	21.959999084472656
915	11.870046615600586	12.711000442504883
916	8.383111953735352	8.815999984741211
917	4.5585432052612305	7.670000076293945
918	41.25532150268555	40.29999923706055
919	8.381671905517578	5.300000190734863
920	9.661093711853027	13.199999809265137
921	5.008928298950195	7.199999809265137
922	9.601178169250488	10.100000381469727
923	24.919218063354492	35.349998474121094
924	11.792230606079102	10.399999618530273
925	13.878589630126953	9.359999656677246
926	13.348030090332031	9.699999809265137
927	12.235891342163086	10.180000305175781
928	13.908378601074219	9.920000076293945
929	11.276020050048828	19.049999237060547
930	18.443653106689453	19.799999237060547
931	10.320371627807617	13.449999809265137
932	6.263888359069824	4.880000114440918
933	17.27363395690918	12.163999557495117
934	26.32075309753418	19.15839958190918
935	10.445960998535156	11.600000381469727
936	30.76678466796875	30.0
937	13.650165557861328	10.300000190734863
938	12.198783874511719	8.479999542236328
939	14.172647476196289	14.720000267028809
940	25.926986694335938	12.614500045776367
941	13.188030242919922	12.972000122070312
942	11.020612716674805	10.53499984741211
943	14.668987274169922	11.40999984741211
944	13.845075607299805	11.359999656677246
945	10.867517471313477	9.832799911499023
946	16.60438346862793	15.600000381469727
947	8.402591705322266	5.328000068664551
948	22.29119873046875	12.869999885559082
949	6.782695770263672	8.220000267028809
950	15.512304306030273	14.600000381469727
951	26.0156307220459	27.624000549316406
952	38.120967864990234	31.959999084472656
953	22.902942657470703	12.180000305175781
954	16.78788948059082	14.699999809265137
955	9.618901252746582	10.029999732971191
956	7.813066482543945	8.119999885559082
957	10.172260284423828	18.84000015258789
958	6.350538730621338	7.8979997634887695
959	7.581624984741211	8.100000381469727
960	9.325651168823242	5.679999828338623
961	5.561773300170898	5.550000190734863
962	7.458152770996094	13.979999542236328
963	15.675981521606445	24.719999313354492
964	5.6940083503723145	6.525000095367432
965	23.95893096923828	20.15999984741211
966	8.411111831665039	9.899999618530273
967	11.59866714477539	13.6899995803833
968	11.864104270935059	29.049999237060547
969	4.151477813720703	4.414999961853027
970	10.632589340209961	7.834499835968018
971	22.88332176208496	27.299999237060547
972	21.71414566040039	14.899999618530273
973	10.202452659606934	12.593000411987305
974	7.798793792724609	7.619999885559082
975	10.598695755004883	9.520000457763672
976	2.6658565998077393	2.555000066757202
977	12.728124618530273	13.454000473022461
978	21.51789093017578	17.940000534057617
979	14.956548690795898	23.868000030517578
980	10.224433898925781	10.899999618530273
981	6.9021759033203125	5.512800216674805
982	18.011423110961914	17.5
983	13.459134101867676	6.829999923706055
984	15.549463272094727	13.199999809265137
985	9.939470291137695	4.122000217437744
986	14.8212308883667	8.5649995803833
987	8.81377124786377	8.855999946594238
988	32.093326568603516	36.0
989	28.811676025390625	31.700000762939453
990	11.360092163085938	12.539999961853027
991	13.790274620056152	8.720000267028809
992	11.702896118164062	8.640000343322754
993	13.939249038696289	16.100000381469727
994	37.25917434692383	20.520000457763672
995	9.991305351257324	7.960000038146973
996	7.140124320983887	3.5350000858306885
997	15.544734001159668	14.100000381469727
998	16.81251335144043	8.949999809265137
999	39.30583572387695	39.29199981689453
1000	13.57092571258545	9.539999961853027
1001	5.461272239685059	4.400000095367432
1002	22.221843719482422	22.479999542236328
1003	15.800544738769531	16.350000381469727
1004	9.56600284576416	11.829999923706055
1005	9.238958358764648	12.850000381469727
1006	24.164073944091797	18.899999618530273
1007	13.751863479614258	10.319999694824219
1008	11.18924617767334	8.263999938964844
1009	9.58782958984375	10.399999618530273
1010	15.304844856262207	14.0
1011	12.54067611694336	11.579999923706055
1012	29.670578002929688	52.70000076293945
1013	9.112669944763184	6.900000095367432
1014	6.372776031494141	5.039999961853027
1015	9.442907333374023	7.980000019073486
1016	18.06557846069336	15.899999618530273
1017	10.515064239501953	17.600000381469727
1018	11.780799865722656	11.899999618530273
1019	20.553817749023438	12.199999809265137
1020	21.517623901367188	25.459999084472656
1021	8.234857559204102	9.359999656677246
1022	9.919605255126953	7.590000152587891
1023	9.912910461425781	9.510000228881836
1024	8.495086669921875	5.760000228881836
1025	22.577322006225586	29.600000381469727
1026	12.517840385437012	8.920999526977539
1027	15.929636001586914	11.814000129699707
1028	7.079995632171631	6.579999923706055
1029	16.347980499267578	15.279999732971191
1030	35.6048698425293	32.41999816894531
1031	8.078564643859863	7.860000133514404
1032	12.520179748535156	11.34000015258789
1033	18.8255672454834	13.0
1034	11.2582426071167	10.399999618530273
1035	39.165069580078125	53.040000915527344
1036	16.38300895690918	10.600000381469727
1037	26.42949676513672	18.399999618530273
1038	8.619136810302734	6.824999809265137
1039	14.400269508361816	10.662599563598633
1040	23.188186645507812	22.600000381469727
1041	14.568122863769531	13.15999984741211
1042	12.03114128112793	14.116000175476074
1043	15.795902252197266	12.0
1044	14.670289993286133	13.119999885559082
1045	12.962427139282227	11.819999694824219
1046	13.624166488647461	8.600000381469727
1047	21.54609489440918	15.890000343322754
1048	9.40658950805664	7.840000152587891
1049	6.545654296875	6.159999847412109
1050	26.74677276611328	28.700000762939453
1051	8.001326560974121	6.579999923706055
1052	16.2259578704834	14.0
1053	13.780963897705078	8.399999618530273
1054	11.152155876159668	8.449999809265137
1055	27.640331268310547	32.167999267578125
1056	29.573888778686523	16.8799991607666
1057	10.643840789794922	10.359999656677246
1058	10.933624267578125	17.420000076293945
1059	12.21687126159668	12.312000274658203
1060	11.540337562561035	11.199999809265137
1061	22.080337524414062	17.360000610351562
1062	8.363523483276367	5.159999847412109
1063	11.428239822387695	7.288000106811523
1064	9.629142761230469	8.868000030517578
1065	21.819168090820312	27.354000091552734
1066	16.478076934814453	20.329999923706055
1067	22.428390502929688	18.479999542236328
1068	17.674972534179688	15.4399995803833
1069	12.404077529907227	12.600000381469727
1070	6.144536972045898	6.71120023727417
1071	12.986891746520996	10.960000038146973
1072	20.819461822509766	27.450000762939453
1073	7.141805648803711	7.191999912261963
1074	12.782630920410156	13.199999809265137
1075	6.527697563171387	6.460000038146973
1076	9.122692108154297	11.100000381469727
1077	20.408172607421875	19.030000686645508
1078	4.919249534606934	3.696000099182129
1079	18.083324432373047	19.187999725341797
1080	17.74553680419922	14.239999771118164
1081	19.1346435546875	19.530000686645508
1082	12.79855728149414	14.59000015258789
1083	24.186904907226562	12.6899995803833
1084	10.983574867248535	6.1545000076293945
1085	10.669700622558594	11.819999694824219
1086	6.841220855712891	6.159999847412109
1087	10.220412254333496	7.099999904632568
1088	5.034845352172852	4.440000057220459
1089	11.176960945129395	5.900000095367432
1090	14.265753746032715	12.739999771118164
1091	8.64816665649414	7.510000228881836
1092	27.08417320251465	32.599998474121094
1093	15.859713554382324	13.720000267028809
1094	17.361238479614258	12.960000038146973
1095	8.729907035827637	11.869999885559082
1096	8.759464263916016	8.0
1097	22.091886520385742	24.260000228881836
1098	8.435626029968262	13.039999961853027
1099	19.954448699951172	21.200000762939453
1100	8.611072540283203	7.599999904632568
1101	28.393339157104492	32.45000076293945
1102	7.836583137512207	5.710000038146973
1103	9.358558654785156	13.715999603271484
1104	14.004659652709961	15.130000114440918
1105	12.480966567993164	9.100000381469727
1106	9.502439498901367	5.590000152587891
1107	7.776865005493164	4.900000095367432
1108	13.31454849243164	13.84000015258789
1109	8.046804428100586	11.399999618530273
1110	7.994067668914795	10.489999771118164
1111	33.88117599487305	27.450000762939453
1112	12.183645248413086	15.800000190734863
1113	32.90937042236328	23.68000030517578
1114	4.585136890411377	5.28000020980835
1115	12.704597473144531	10.550000190734863
1116	12.257158279418945	13.182000160217285
1117	10.109352111816406	12.800000190734863
1118	5.199437141418457	4.0
1119	13.979710578918457	10.805000305175781
1120	12.03394889831543	13.055999755859375
1121	12.983268737792969	13.600000381469727
1122	27.70647430419922	22.0
1123	13.940620422363281	10.899999618530273
1124	13.993387222290039	10.600000381469727
1125	9.142656326293945	8.140000343322754
1126	15.654289245605469	15.0
1127	14.598348617553711	17.190000534057617
1128	7.036812782287598	6.820000171661377
1129	18.14441680908203	27.6299991607666
1130	10.830367088317871	6.0
1131	18.90213394165039	13.0
1132	21.839284896850586	30.8700008392334
1133	11.517563819885254	9.289999961853027
1134	9.753908157348633	6.159999847412109
1135	7.75960636138916	7.75
1136	31.759571075439453	29.799999237060547
1137	7.623061180114746	6.914999961853027
1138	5.158623218536377	5.175000190734863
1139	11.409114837646484	14.149999618530273
1140	8.818726539611816	8.576000213623047
1141	4.23553466796875	3.9700000286102295
1142	10.585929870605469	9.6899995803833
1143	18.23056411743164	19.700000762939453
1144	14.578689575195312	12.800000190734863
1145	14.168731689453125	16.95199966430664
1146	6.738589286804199	4.859000205993652
1147	25.789318084716797	15.649999618530273
1148	16.926786422729492	19.1200008392334
1149	12.764663696289062	9.279999732971191
1150	6.953740119934082	8.020000457763672
1151	4.836557388305664	4.679999828338623
1152	22.58222198486328	22.440000534057617
1153	14.681549072265625	19.5
1154	4.3047308921813965	3.815999984741211
1155	19.792823791503906	19.110000610351562
1156	11.681978225708008	9.760000228881836
1157	12.429285049438477	11.539999961853027
1158	14.653568267822266	13.920000076293945
1159	17.000404357910156	19.100000381469727
1160	11.240917205810547	8.239999771118164
1161	7.394192695617676	6.3420000076293945
1162	5.828407287597656	6.320000171661377
1163	12.76072883605957	14.720000267028809
1164	17.75260353088379	18.239999771118164
1165	17.12890625	18.700000762939453
1166	12.008338928222656	15.84000015258789
1167	4.0633320808410645	3.759999990463257
1168	10.828821182250977	22.200000762939453
1169	17.86515998840332	16.65999984741211
1170	10.859588623046875	6.182000160217285
1171	25.03860855102539	19.600000381469727
1172	36.749298095703125	49.19200134277344
1173	6.425464630126953	4.699999809265137
1174	38.75532150268555	40.88999938964844
1175	32.882869720458984	31.631999969482422
1176	12.54549789428711	6.380000114440918
1177	7.961114883422852	4.860000133514404
1178	6.487691402435303	4.695000171661377
1179	10.231672286987305	8.199999809265137
1180	24.033912658691406	27.280000686645508
1181	14.22370719909668	12.479999542236328
1182	9.862865447998047	10.432000160217285
1183	21.74416732788086	21.770000457763672
1184	33.05459213256836	28.68000030517578
1185	41.190616607666016	33.20000076293945
1186	6.970556259155273	7.199999809265137
1187	13.91452693939209	14.609999656677246
1188	7.466670989990234	5.425000190734863
1189	18.003833770751953	24.34000015258789
1190	4.549577236175537	4.955999851226807
1191	14.204920768737793	12.600000381469727
1192	7.411759376525879	7.800000190734863
1193	7.0743842124938965	6.900000095367432
1194	10.609399795532227	14.260000228881836
1195	6.2859368324279785	6.349999904632568
1196	6.539956092834473	6.579999923706055
1197	18.635501861572266	14.069999694824219
1198	7.848724842071533	4.809999942779541
1199	10.907062530517578	8.220000267028809
1200	9.965779304504395	8.593500137329102
1201	18.043031692504883	17.760000228881836
1202	25.737577438354492	36.38999938964844
1203	10.452902793884277	9.949999809265137
1204	16.444761276245117	11.496000289916992
1205	18.311279296875	18.200000762939453
1206	11.992069244384766	12.37600040435791
1207	5.801603317260742	3.950000047683716
1208	9.978806495666504	8.909600257873535
1209	9.743900299072266	9.220000267028809
1210	11.103395462036133	12.300000190734863
1211	6.634616851806641	5.900000095367432
1212	15.023200988769531	12.119999885559082
1213	13.367032051086426	11.850000381469727
1214	8.599596977233887	8.800000190734863
1215	7.703254699707031	6.8429999351501465
1216	21.10107421875	14.710000038146973
1217	17.739551544189453	30.399999618530273
1218	10.20867919921875	9.07800006866455
1219	21.633394241333008	25.799999237060547
1220	12.47150993347168	7.869999885559082
1221	35.71359634399414	47.29999923706055
1222	11.229459762573242	6.400000095367432
1223	9.589308738708496	16.81999969482422
1224	11.933526992797852	9.449999809265137
1225	9.066240310668945	7.550000190734863
1226	10.507445335388184	6.269000053405762
1227	17.245067596435547	12.571000099182129
1228	12.188644409179688	11.9399995803833
1229	7.181009769439697	6.400000095367432
1230	12.914450645446777	10.0
1231	33.56084060668945	38.20000076293945
1232	13.323378562927246	10.199999809265137
1233	13.650293350219727	13.353599548339844
1234	19.748226165771484	13.399999618530273
1235	9.704706192016602	7.829999923706055
1236	46.61506652832031	57.70000076293945
1237	18.21108627319336	11.9399995803833
1238	7.647444248199463	7.420000076293945
1239	10.111910820007324	11.449999809265137
1240	18.89763641357422	22.447999954223633
1241	20.675708770751953	20.5
1242	11.605201721191406	7.081999778747559
1243	11.230886459350586	13.4399995803833
1244	8.889348983764648	7.300000190734863
1245	9.651073455810547	9.210000038146973
1246	8.676332473754883	7.570000171661377
1247	5.9324116706848145	5.099999904632568
1248	8.87548828125	14.300000190734863
1249	23.356578826904297	23.392000198364258
1250	13.424661636352539	16.899999618530273
1251	12.498322486877441	15.163200378417969
1252	15.6141357421875	15.600000381469727
1253	7.843523979187012	5.789999961853027
1254	8.57761001586914	7.369999885559082
1255	37.502017974853516	27.1200008392334
1256	9.571800231933594	10.5
1257	11.758292198181152	11.800000190734863
1258	11.373968124389648	11.520000457763672
1259	9.65975284576416	14.609999656677246
1260	11.046426773071289	17.299999237060547
1261	12.999231338500977	10.649999618530273
1262	16.449748992919922	14.239999771118164
1263	9.635857582092285	11.729999542236328
1264	8.206920623779297	5.800000190734863
1265	22.065593719482422	10.463000297546387
1266	9.744462966918945	7.199999809265137
1267	25.556306838989258	16.8799991607666
1268	10.23332405090332	8.371999740600586
1269	8.2403564453125	7.392000198364258
1270	8.005034446716309	6.619999885559082
1271	12.582768440246582	11.699999809265137
1272	12.442499160766602	11.970000267028809
1273	15.608598709106445	16.90999984741211
1274	35.5943717956543	34.099998474121094
1275	14.633550643920898	8.0
1276	11.020143508911133	16.899999618530273
1277	10.262063026428223	9.100000381469727
