# Supplementary material for: Retention time prediction for chromatographic enantioseparation by quantile geometry-enhanced graph neural network
Source: Nat Commun. 2023 May 29;14:3095. doi: 10.1038/s41467-023-38853-3 (PMC10227049; doi:10.1038/s41467-023-38853-3)
Supplement: Supplementary file 4 — Source Data [file 41467_2023_38853_MOESM4_ESM.zip › Source data/source_data_GNN.csv]

	pred	true
0	8.905031204223633	10.300000190734863
1	5.59773588180542	5.045000076293945
2	17.23735809326172	16.0
3	24.165542602539062	9.524999618530273
4	9.470355987548828	6.639999866485596
5	12.010387420654297	10.722999572753906
6	11.118542671203613	9.383999824523926
7	16.314117431640625	14.513999938964844
8	11.305580139160156	6.9710001945495605
9	12.772224426269531	35.68000030517578
10	31.534875869750977	19.739999771118164
11	10.139601707458496	11.5
12	10.598873138427734	8.199999809265137
13	10.438804626464844	12.319999694824219
14	20.782928466796875	25.079999923706055
15	21.944534301757812	25.725000381469727
16	18.14643669128418	12.029999732971191
17	13.914183616638184	10.34000015258789
18	12.33273696899414	10.720000267028809
19	7.090813636779785	13.800000190734863
20	2.0385119915008545	4.25
21	19.09946632385254	25.25
22	13.323905944824219	8.779999732971191
23	19.055713653564453	6.199999809265137
24	12.068374633789062	5.119999885559082
25	15.328596115112305	11.699999809265137
26	18.487165451049805	18.399999618530273
27	11.86696720123291	12.661999702453613
28	10.915066719055176	13.770000457763672
29	6.301596641540527	8.100000381469727
30	13.34132194519043	17.5
31	16.944255828857422	19.10300064086914
32	10.765100479125977	12.993000030517578
33	10.636094093322754	14.380000114440918
34	12.356769561767578	10.5
35	5.964625358581543	9.390000343322754
36	11.500804901123047	7.440000057220459
37	12.451932907104492	10.619999885559082
38	8.045177459716797	8.5
39	11.257922172546387	17.0
40	40.247047424316406	23.90999984741211
41	0.4605622887611389	6.079999923706055
42	16.94984245300293	15.109999656677246
43	10.928123474121094	5.829999923706055
44	5.446598529815674	5.900000095367432
45	15.093544960021973	17.599000930786133
46	20.785076141357422	16.260000228881836
47	7.326596736907959	5.239999771118164
48	6.393908500671387	14.729999542236328
49	14.741996765136719	6.3125
50	10.646958351135254	17.299999237060547
51	37.99558639526367	34.400001525878906
52	22.342622756958008	21.450000762939453
53	35.68846893310547	35.29999923706055
54	6.640329360961914	7.119999885559082
55	9.738977432250977	5.880000114440918
56	27.67862892150879	11.64799976348877
57	4.860097885131836	3.3499999046325684
58	38.60813903808594	45.099998474121094
59	16.207347869873047	17.700000762939453
60	25.389314651489258	29.200000762939453
61	26.482786178588867	27.520000457763672
62	11.105497360229492	9.199999809265137
63	6.074976921081543	6.639999866485596
64	9.203022003173828	11.800000190734863
65	10.105704307556152	17.700000762939453
66	11.389314651489258	13.789999961853027
67	11.938970565795898	11.199999809265137
68	6.302876949310303	7.599999904632568
69	10.485849380493164	10.300000190734863
70	15.90086555480957	16.709999084472656
71	5.295365810394287	6.860000133514404
72	9.156332015991211	7.900000095367432
73	22.026105880737305	21.472000122070312
74	11.685803413391113	9.039999961853027
75	10.106643676757812	11.119999885559082
76	11.957903861999512	13.399999618530273
77	14.206842422485352	13.369999885559082
78	14.096816062927246	16.224000930786133
79	9.222978591918945	9.720000267028809
80	6.140598297119141	6.050000190734863
81	13.851356506347656	14.28499984741211
82	3.0849742889404297	2.1549999713897705
83	6.65362024307251	5.820000171661377
84	18.708311080932617	17.520000457763672
85	6.608884334564209	4.860000133514404
86	7.377204895019531	4.5920000076293945
87	18.455610275268555	16.8799991607666
88	9.5057373046875	6.0
89	18.648555755615234	19.920000076293945
90	12.540020942687988	10.800000190734863
91	32.85944366455078	29.38599967956543
92	8.70242691040039	6.199999809265137
93	11.35645580291748	10.600000381469727
94	5.084800720214844	5.039999961853027
95	9.250612258911133	7.677999973297119
96	20.622211456298828	21.280000686645508
97	6.6176676750183105	8.880000114440918
98	17.258562088012695	54.400001525878906
99	9.9321928024292	15.640000343322754
100	11.557689666748047	9.010000228881836
101	8.68239974975586	6.400000095367432
102	10.28257942199707	5.300000190734863
103	23.53506851196289	30.479999542236328
104	16.07283592224121	13.399999618530273
105	4.740043640136719	4.809999942779541
106	10.578821182250977	8.079999923706055
107	10.12338924407959	8.029999732971191
108	22.657163619995117	18.399999618530273
109	10.569926261901855	12.518500328063965
110	33.19538116455078	28.6200008392334
111	14.065988540649414	14.895000457763672
112	15.918701171875	30.799999237060547
113	11.77368450164795	12.180000305175781
114	12.0842924118042	16.600000381469727
115	19.43962860107422	14.760000228881836
116	11.897819519042969	11.199999809265137
117	19.56193733215332	9.079999923706055
118	10.713294982910156	6.079999923706055
119	7.921755790710449	6.199999809265137
120	10.677875518798828	10.399999618530273
121	9.327386856079102	12.699999809265137
122	9.59071159362793	8.899999618530273
123	9.385656356811523	5.271999835968018
124	8.716845512390137	22.81999969482422
125	11.97646427154541	8.149999618530273
126	9.257326126098633	8.819999694824219
127	7.085507392883301	3.4200000762939453
128	16.62656021118164	18.899999618530273
129	9.012975692749023	5.76800012588501
130	9.158990859985352	8.567099571228027
131	14.433771133422852	15.180000305175781
132	14.402322769165039	16.65999984741211
133	17.776029586791992	13.800000190734863
134	15.71657657623291	17.399999618530273
135	34.42161178588867	45.07500076293945
136	31.47319793701172	25.760000228881836
137	21.09671401977539	25.950000762939453
138	26.261960983276367	24.524999618530273
139	14.814163208007812	9.890999794006348
140	11.45672607421875	17.5
141	13.664214134216309	4.656000137329102
142	18.041101455688477	21.979999542236328
143	6.095168113708496	4.886000156402588
144	11.984338760375977	11.71399974822998
145	20.733970642089844	13.75
146	32.90508270263672	32.599998474121094
147	34.548057556152344	36.189998626708984
148	8.717817306518555	9.949999809265137
149	13.286554336547852	7.949999809265137
150	9.721977233886719	12.696000099182129
151	15.615958213806152	10.100000381469727
152	7.864027500152588	7.118500232696533
153	8.904397964477539	10.010000228881836
154	14.92813777923584	9.75
155	10.47737979888916	8.75
156	3.9347634315490723	4.817999839782715
157	20.153268814086914	13.0
158	6.489173889160156	6.5
159	19.387392044067383	22.440000534057617
160	7.721290111541748	9.628000259399414
161	8.872001647949219	5.050000190734863
162	9.88435173034668	4.880000114440918
163	18.038972854614258	22.56800079345703
164	11.141345977783203	18.700000762939453
165	20.822757720947266	25.65999984741211
166	11.529519081115723	14.490400314331055
167	11.297636032104492	9.779999732971191
168	17.56018829345703	13.949999809265137
169	6.320394992828369	3.9719998836517334
170	9.093587875366211	10.300000190734863
171	11.664382934570312	24.8799991607666
172	8.472954750061035	5.949999809265137
173	15.012709617614746	14.899999618530273
174	26.61485481262207	33.20000076293945
175	13.762639999389648	12.100000381469727
176	4.9175262451171875	7.427000045776367
177	14.29789924621582	10.920000076293945
178	42.73268508911133	51.400001525878906
179	19.748685836791992	14.800000190734863
180	5.342024803161621	7.059999942779541
181	11.123222351074219	9.800000190734863
182	30.389352798461914	39.27000045776367
183	21.29349708557129	16.740999221801758
184	8.58745002746582	11.871999740600586
185	10.100301742553711	6.800000190734863
186	7.123986721038818	8.460000038146973
187	14.073122024536133	11.520000457763672
188	18.068622589111328	22.5
189	8.087400436401367	6.072000026702881
190	20.424467086791992	21.670000076293945
191	12.657841682434082	14.319999694824219
192	8.302131652832031	7.412499904632568
193	6.7966766357421875	8.456000328063965
194	24.667388916015625	10.869999885559082
195	8.778617858886719	8.100000381469727
196	10.895997047424316	11.331999778747559
197	22.741666793823242	19.5
198	10.308130264282227	10.430000305175781
199	20.08510398864746	17.43000030517578
200	24.237485885620117	21.200000762939453
201	24.014888763427734	14.079999923706055
202	17.666399002075195	12.600000381469727
203	32.716190338134766	9.906000137329102
204	14.905376434326172	17.5
205	12.404438018798828	7.650000095367432
206	13.60495376586914	25.850000381469727
207	10.687956809997559	9.020000457763672
208	13.662687301635742	8.75
209	11.56495475769043	16.100000381469727
210	11.887208938598633	16.687000274658203
211	11.102112770080566	11.760000228881836
212	8.62209415435791	5.360000133514404
213	13.405780792236328	16.0
214	30.69525718688965	42.70000076293945
215	4.7816481590271	4.099999904632568
216	16.627607345581055	19.200000762939453
217	15.48967170715332	8.800000190734863
218	11.99664306640625	5.873000144958496
219	13.098281860351562	13.300000190734863
220	18.509450912475586	10.086000442504883
221	16.717113494873047	13.300000190734863
222	11.916214942932129	11.199999809265137
223	6.365053176879883	5.150000095367432
224	16.55675506591797	13.600000381469727
225	9.813872337341309	9.65999984741211
226	37.79070281982422	47.91999816894531
227	15.932043075561523	19.489999771118164
228	21.526105880737305	15.800000190734863
229	32.63484191894531	30.850000381469727
230	10.789308547973633	13.680000305175781
231	15.329867362976074	13.3100004196167
232	12.279828071594238	11.422200202941895
233	7.898916244506836	6.349999904632568
234	11.00196361541748	9.600000381469727
235	19.940595626831055	26.600000381469727
236	15.371053695678711	11.600000381469727
237	8.675276756286621	9.295999526977539
238	8.242254257202148	7.349999904632568
239	7.534113883972168	6.584400177001953
240	19.962568283081055	21.299999237060547
241	9.69008731842041	11.104999542236328
242	11.026141166687012	8.59000015258789
243	12.47993278503418	14.0
244	17.5085391998291	21.450000762939453
245	13.250957489013672	12.020000457763672
246	19.697402954101562	12.100000381469727
247	10.95262622833252	5.099999904632568
248	14.342989921569824	16.631000518798828
249	9.037521362304688	7.835999965667725
250	12.865057945251465	7.2769999504089355
251	7.696821212768555	5.965000152587891
252	18.06120491027832	14.399999618530273
253	10.23436164855957	10.800000190734863
254	15.260030746459961	15.456000328063965
255	25.603818893432617	28.100000381469727
256	6.929149150848389	5.480999946594238
257	13.31269645690918	9.100000381469727
258	9.679251670837402	12.704999923706055
259	28.1075496673584	47.459999084472656
260	12.834432601928711	16.454099655151367
261	21.574705123901367	18.527999877929688
262	11.26118278503418	8.699999809265137
263	10.924785614013672	7.0
264	24.40505027770996	28.90999984741211
265	15.937026023864746	23.579999923706055
266	21.461448669433594	49.7599983215332
267	8.373543739318848	9.0
268	36.93501281738281	28.079999923706055
269	9.357126235961914	6.25
270	13.828017234802246	16.850000381469727
271	18.6517391204834	19.100000381469727
272	15.517749786376953	11.199999809265137
273	8.028009414672852	6.099999904632568
274	31.14307403564453	52.43000030517578
275	17.328062057495117	17.200000762939453
276	19.66908073425293	11.649999618530273
277	17.564420700073242	22.8700008392334
278	8.497557640075684	9.199999809265137
279	11.350873947143555	12.600000381469727
280	8.762499809265137	7.840000152587891
281	8.92822265625	9.347999572753906
282	9.766791343688965	7.360000133514404
283	7.918670654296875	5.920000076293945
284	20.892419815063477	23.856000900268555
285	8.683586120605469	6.300000190734863
286	23.098278045654297	24.399999618530273
287	28.361509323120117	21.100000381469727
288	0.8873502612113953	7.072000026702881
289	18.912370681762695	14.600000381469727
290	10.461359024047852	5.550000190734863
291	9.749963760375977	11.899999618530273
292	12.690570831298828	7.070000171661377
293	18.12618637084961	23.700000762939453
294	9.155083656311035	7.900000095367432
295	5.023012638092041	14.399999618530273
296	22.952770233154297	21.520000457763672
297	26.222389221191406	31.440000534057617
298	10.06960678100586	11.149999618530273
299	12.955633163452148	11.479999542236328
300	14.731294631958008	6.559999942779541
301	26.269495010375977	33.400001525878906
302	23.937177658081055	23.049999237060547
303	48.29896545410156	55.97999954223633
304	12.854302406311035	10.84000015258789
305	11.005035400390625	22.0
306	5.7244744300842285	5.179999828338623
307	6.575678825378418	10.149999618530273
308	8.368298530578613	7.375999927520752
309	16.482362747192383	17.520000457763672
310	3.8846492767333984	3.0999999046325684
311	33.05830001831055	34.9739990234375
312	14.524547576904297	12.800000190734863
313	5.357544422149658	4.599999904632568
314	23.09183692932129	20.700000762939453
315	23.20281410217285	18.200000762939453
316	17.4852237701416	17.823999404907227
317	18.9481201171875	20.625
318	11.428642272949219	14.079999923706055
319	9.820060729980469	6.300000190734863
320	7.3697919845581055	6.892000198364258
321	18.937379837036133	16.899999618530273
322	14.809447288513184	10.949999809265137
323	13.518836975097656	17.399999618530273
324	7.330603122711182	6.199999809265137
325	11.482980728149414	26.079999923706055
326	8.555343627929688	9.25
327	15.047664642333984	11.510000228881836
328	10.389983177185059	13.210000038146973
329	12.145008087158203	8.65999984741211
330	8.953045845031738	12.35200023651123
331	15.733857154846191	12.420000076293945
332	5.59626579284668	8.319999694824219
333	16.279953002929688	9.199999809265137
334	20.872831344604492	17.281600952148438
335	5.459101676940918	4.550000190734863
336	14.48225212097168	33.606998443603516
337	17.67483139038086	21.384000778198242
338	21.485666275024414	16.8799991607666
339	14.66014289855957	8.399999618530273
340	8.016226768493652	7.099999904632568
341	17.78536605834961	14.229999542236328
342	18.499746322631836	17.200000762939453
343	11.983795166015625	11.039999961853027
344	14.931565284729004	8.199999809265137
345	11.653385162353516	15.510000228881836
346	8.512214660644531	5.460000038146973
347	6.293850898742676	8.539999961853027
348	10.624370574951172	6.099999904632568
349	44.079689025878906	50.0
350	30.137725830078125	20.0
351	12.069456100463867	10.510000228881836
352	6.452878952026367	5.5
353	7.05360221862793	6.230000019073486
354	15.041675567626953	19.600000381469727
355	9.622286796569824	9.920000076293945
356	42.86603546142578	29.299999237060547
357	11.144157409667969	15.173999786376953
358	14.938028335571289	11.359999656677246
359	17.2323055267334	11.8100004196167
360	28.56369972229004	30.799999237060547
361	34.77709197998047	40.2400016784668
362	8.398336410522461	4.164000034332275
363	17.504825592041016	16.299999237060547
364	13.201431274414062	13.635000228881836
365	10.152408599853516	8.239999771118164
366	23.9064884185791	15.899999618530273
367	29.392202377319336	27.899999618530273
368	17.56805419921875	10.699999809265137
369	31.232379913330078	6.960000038146973
370	21.4721736907959	23.0
371	14.193025588989258	8.747200012207031
372	6.784811019897461	6.900000095367432
373	9.80740737915039	9.15999984741211
374	6.998269557952881	5.550000190734863
375	19.985567092895508	11.319999694824219
376	6.855497360229492	21.299999237060547
377	13.94301986694336	13.800000190734863
378	28.119970321655273	26.600000381469727
379	10.341692924499512	11.15999984741211
380	12.033446311950684	10.699999809265137
381	17.568201065063477	9.032999992370605
382	17.176685333251953	19.299999237060547
383	11.073320388793945	8.199999809265137
384	1.7550945281982422	1.8300000429153442
385	11.592890739440918	12.713000297546387
386	8.757636070251465	10.225000381469727
387	11.003504753112793	10.5
388	22.868301391601562	24.899999618530273
389	5.995057582855225	8.75
390	17.38376808166504	16.440000534057617
391	7.843045234680176	9.479999542236328
392	22.670930862426758	18.149999618530273
393	29.681222915649414	45.2599983215332
394	29.61168098449707	32.88100051879883
395	5.161092758178711	7.599999904632568
396	14.095675468444824	15.359999656677246
397	10.64284896850586	6.0
398	23.287782669067383	22.200000762939453
399	26.322107315063477	11.800000190734863
400	13.37222671508789	15.75
401	23.569948196411133	20.770000457763672
402	5.571827411651611	5.0
403	16.50940704345703	8.899999618530273
404	12.721330642700195	35.45000076293945
405	11.279214859008789	13.359999656677246
406	6.25090217590332	6.150000095367432
407	27.20173454284668	11.520000457763672
408	16.762619018554688	27.43199920654297
409	9.44024658203125	6.71999979019165
410	8.410250663757324	9.875100135803223
411	14.76950454711914	11.569999694824219
412	11.76832103729248	9.199999809265137
413	10.603754043579102	7.699999809265137
414	9.208537101745605	7.0
415	11.009889602661133	6.480000019073486
416	9.322673797607422	6.699999809265137
417	7.675466537475586	5.300000190734863
418	7.559478759765625	9.279999732971191
419	15.80770492553711	11.800000190734863
420	19.165311813354492	11.899999618530273
421	19.49294090270996	14.64799976348877
422	20.296667098999023	23.40999984741211
423	17.128429412841797	12.710000038146973
424	27.508377075195312	30.733600616455078
425	10.921673774719238	8.5
426	19.471601486206055	14.694000244140625
427	12.08206558227539	5.920000076293945
428	20.25709342956543	8.777999877929688
429	20.862871170043945	17.5
430	12.420267105102539	10.149999618530273
431	13.045281410217285	13.680000305175781
432	14.43528938293457	15.600000381469727
433	26.451753616333008	18.604000091552734
434	7.353044509887695	11.75
435	7.046875	6.414000034332275
436	9.06727409362793	7.25
437	17.062719345092773	19.399999618530273
438	11.604877471923828	8.407999992370605
439	9.502135276794434	10.668000221252441
440	9.480659484863281	9.050000190734863
441	12.949913024902344	6.699999809265137
442	10.166133880615234	12.894000053405762
443	15.678060531616211	19.510000228881836
444	19.269939422607422	12.199999809265137
445	16.575918197631836	17.06999969482422
446	17.969865798950195	17.200000762939453
447	18.191503524780273	16.899999618530273
448	16.963594436645508	15.399999618530273
449	16.018993377685547	11.520000457763672
450	13.923955917358398	11.119999885559082
451	24.19908332824707	28.799999237060547
452	23.703264236450195	26.110000610351562
453	5.042950630187988	5.357999801635742
454	5.901161193847656	4.5
455	17.214435577392578	9.170000076293945
456	8.557937622070312	9.399999618530273
457	25.48066520690918	13.229999542236328
458	10.963395118713379	12.0
459	13.664628982543945	8.699999809265137
460	14.521342277526855	12.456999778747559
461	7.794775009155273	6.900000095367432
462	22.149229049682617	13.300000190734863
463	38.89360809326172	42.09000015258789
464	24.88041114807129	17.700000762939453
465	15.546035766601562	13.279000282287598
466	14.431264877319336	8.800000190734863
467	6.842041492462158	10.850000381469727
468	7.207450866699219	16.100000381469727
469	14.668012619018555	18.670000076293945
470	43.09530258178711	58.31999969482422
471	24.56781578063965	23.299999237060547
472	6.939289569854736	10.050000190734863
473	9.649316787719727	11.800000190734863
474	8.879376411437988	5.599999904632568
475	6.0421953201293945	6.300000190734863
476	13.016569137573242	15.760000228881836
477	9.697219848632812	6.880000114440918
478	10.442307472229004	8.15999984741211
479	9.738170623779297	11.934000015258789
480	7.73240852355957	4.849999904632568
481	24.786968231201172	19.209999084472656
482	22.360158920288086	21.200000762939453
483	13.226835250854492	8.899999618530273
484	20.007165908813477	22.100000381469727
485	23.544004440307617	27.902000427246094
486	11.951276779174805	10.109999656677246
487	10.321760177612305	7.340000152587891
488	7.817327499389648	6.255000114440918
489	9.30302619934082	6.579999923706055
490	21.842845916748047	31.899999618530273
491	15.658727645874023	14.600000381469727
492	13.456671714782715	14.090999603271484
493	5.228358268737793	8.923199653625488
494	23.48291778564453	22.8799991607666
495	30.088420867919922	32.689998626708984
496	13.28707504272461	12.02400016784668
497	20.521772384643555	26.799999237060547
498	5.432449817657471	4.021999835968018
499	8.211872100830078	5.039999961853027
500	6.551660537719727	6.440000057220459
501	13.643714904785156	6.504000186920166
502	29.790464401245117	10.819999694824219
503	20.501840591430664	10.100000381469727
504	13.884076118469238	9.550000190734863
505	10.053348541259766	5.150000095367432
506	31.79637908935547	36.79999923706055
507	16.869909286499023	17.399999618530273
508	31.420534133911133	58.650001525878906
509	3.4134950637817383	4.449999809265137
510	12.923639297485352	15.100000381469727
511	7.699790954589844	6.98799991607666
512	10.077600479125977	10.430000305175781
513	38.539520263671875	57.540000915527344
514	18.757099151611328	23.440000534057617
515	19.647966384887695	15.84000015258789
516	8.721147537231445	8.220000267028809
517	10.84445571899414	6.849999904632568
518	16.81011390686035	16.399999618530273
519	13.153852462768555	10.600000381469727
520	17.153146743774414	10.991999626159668
521	4.881028175354004	8.199999809265137
522	15.992094039916992	8.15999984741211
523	33.275611877441406	40.79999923706055
524	15.88161849975586	11.887999534606934
525	5.76025390625	8.020999908447266
526	6.340948104858398	6.150000095367432
527	13.589611053466797	23.959999084472656
528	31.630647659301758	25.0
529	17.393367767333984	10.510000228881836
530	23.62248420715332	24.239999771118164
531	15.11074447631836	14.5
532	37.461734771728516	52.900001525878906
533	10.371325492858887	6.159999847412109
534	15.119684219360352	17.506500244140625
535	8.281450271606445	6.4720001220703125
536	16.503976821899414	9.720000267028809
537	26.810855865478516	26.700000762939453
538	23.43341636657715	24.010000228881836
539	16.946809768676758	17.18000030517578
540	12.312018394470215	12.460000038146973
541	8.3753662109375	6.867000102996826
542	9.129117965698242	11.8100004196167
543	15.324379920959473	11.600000381469727
544	39.890235900878906	32.79999923706055
545	14.52539348602295	15.303999900817871
546	23.896547317504883	25.722000122070312
547	23.096586227416992	25.868499755859375
548	14.92892837524414	14.48799991607666
549	15.517491340637207	10.90999984741211
550	18.549457550048828	17.25
551	9.10186767578125	10.5
552	24.887540817260742	25.440000534057617
553	11.841644287109375	8.100000381469727
554	17.605955123901367	15.84000015258789
555	10.18058967590332	12.520000457763672
556	18.109344482421875	5.800000190734863
557	7.947596549987793	5.900000095367432
558	34.28652572631836	30.774999618530273
559	13.097494125366211	8.979999542236328
560	7.056798934936523	4.952000141143799
561	26.789653778076172	24.5
562	19.315378189086914	15.008000373840332
563	33.14289093017578	19.799999237060547
564	12.8938627243042	17.799999237060547
565	29.21097755432129	38.099998474121094
566	13.423891067504883	25.09000015258789
567	17.48508644104004	13.100000381469727
568	29.4285831451416	54.25
569	15.14283561706543	17.190000534057617
570	8.626958847045898	7.019999980926514
571	13.445639610290527	8.399999618530273
572	13.301054954528809	17.700000762939453
573	24.299047470092773	27.100000381469727
574	26.17209815979004	26.100000381469727
575	13.772638320922852	11.423999786376953
576	13.155193328857422	30.899999618530273
577	10.27962875366211	9.904000282287598
578	8.726232528686523	10.859999656677246
579	11.871194839477539	11.069999694824219
580	4.024425506591797	7.199999809265137
581	21.136716842651367	15.899999618530273
582	5.919744491577148	3.5940001010894775
583	10.161300659179688	11.128000259399414
584	25.261384963989258	37.79999923706055
585	9.228894233703613	7.98199987411499
586	18.02608299255371	14.899999618530273
587	21.964529037475586	21.510000228881836
588	8.558180809020996	6.260000228881836
589	11.587936401367188	11.800000190734863
590	19.494726181030273	16.600000381469727
591	13.294404029846191	8.90999984741211
592	14.921281814575195	21.420000076293945
593	19.61907386779785	10.399999618530273
594	17.90977668762207	15.399999618530273
595	20.142303466796875	20.600000381469727
596	25.92047691345215	19.950000762939453
597	17.75653648376465	34.040000915527344
598	15.264669418334961	12.8100004196167
599	29.096729278564453	27.729999542236328
600	15.786186218261719	15.0
601	21.820730209350586	25.110000610351562
602	18.60196304321289	51.11000061035156
603	11.637088775634766	5.679999828338623
604	14.928364753723145	10.279000282287598
605	8.648239135742188	10.300000190734863
606	18.594547271728516	15.770000457763672
607	8.0966796875	17.40999984741211
608	32.268184661865234	32.54999923706055
609	14.656347274780273	17.174999237060547
610	24.771833419799805	21.700000762939453
611	11.915229797363281	4.320000171661377
612	3.364464282989502	4.239999771118164
613	10.252882957458496	10.100000381469727
614	8.023089408874512	6.900000095367432
615	8.25303840637207	8.312800407409668
616	18.954286575317383	24.360000610351562
617	27.094900131225586	21.0
618	14.941081047058105	10.640000343322754
619	9.102964401245117	7.300000190734863
620	10.906012535095215	8.565999984741211
621	3.2630839347839355	5.25
622	4.6634111404418945	4.757999897003174
623	15.376029014587402	7.039999961853027
624	31.202917098999023	43.279998779296875
625	16.825618743896484	12.0
626	14.094120025634766	10.0600004196167
627	11.320975303649902	6.735000133514404
628	14.303189277648926	11.600000381469727
629	19.40420913696289	24.5
630	15.562782287597656	18.600000381469727
631	6.689866542816162	7.460000038146973
632	37.90850067138672	38.599998474121094
633	8.934610366821289	5.639999866485596
634	28.319984436035156	36.599998474121094
635	12.663095474243164	13.979999542236328
636	8.342269897460938	7.284999847412109
637	8.415931701660156	7.139999866485596
638	16.33437156677246	20.700000762939453
639	12.959296226501465	6.929999828338623
640	7.012835502624512	5.550000190734863
641	18.77707862854004	21.799999237060547
642	21.75861167907715	13.680000305175781
643	20.817493438720703	26.049999237060547
644	17.505983352661133	17.399999618530273
645	22.2578067779541	21.100000381469727
646	11.743824005126953	8.520000457763672
647	15.521503448486328	26.200000762939453
648	18.56527328491211	16.639999389648438
649	18.145906448364258	11.399999618530273
650	10.473118782043457	4.760000228881836
651	18.24138641357422	11.47599983215332
652	14.826055526733398	10.649999618530273
653	7.7218427658081055	7.079999923706055
654	18.24121856689453	16.440000534057617
655	10.424249649047852	7.809999942779541
656	43.468544006347656	30.700000762939453
657	6.037442207336426	4.559999942779541
658	23.779632568359375	28.639999389648438
659	43.421295166015625	47.900001525878906
660	10.884181022644043	7.099999904632568
661	28.023366928100586	34.31999969482422
662	3.4615745544433594	5.679999828338623
663	11.60460376739502	7.51039981842041
664	21.148845672607422	9.600000381469727
665	15.614893913269043	10.0600004196167
666	10.59709358215332	7.9730000495910645
667	12.779881477355957	13.430000305175781
668	6.330447196960449	5.820000171661377
669	17.756921768188477	31.299999237060547
670	20.730087280273438	25.260000228881836
671	10.470376968383789	9.930000305175781
672	20.495302200317383	25.100000381469727
673	17.757253646850586	19.68000030517578
674	4.162660598754883	4.949999809265137
675	7.93377685546875	7.980000019073486
676	25.83088493347168	31.979999542236328
677	16.502742767333984	12.5
678	23.380268096923828	38.81999969482422
679	18.08220672607422	3.6600000858306885
680	6.136595249176025	6.5
681	3.892836809158325	4.289999961853027
682	12.386129379272461	17.982999801635742
683	34.77851867675781	41.0
684	12.043973922729492	4.599999904632568
685	18.17616844177246	14.880000114440918
686	7.486741065979004	7.0
687	16.463294982910156	9.399999618530273
688	11.933565139770508	9.414999961853027
689	14.646015167236328	14.15999984741211
690	3.9034829139709473	2.200000047683716
691	15.338621139526367	10.803000450134277
692	8.789331436157227	7.400000095367432
693	6.870399475097656	9.5
694	14.454797744750977	15.239999771118164
695	13.753814697265625	52.63999938964844
696	13.700830459594727	17.219999313354492
697	12.265458106994629	8.75
698	6.929518222808838	6.650000095367432
699	10.349767684936523	5.3480000495910645
700	4.660541534423828	17.389999389648438
701	24.874086380004883	21.524999618530273
702	6.709985256195068	6.360000133514404
703	8.403182029724121	10.210000038146973
704	4.1465229988098145	4.320000171661377
705	26.939010620117188	9.0
706	29.56159019470215	52.650001525878906
707	11.396017074584961	11.529999732971191
708	17.493093490600586	21.68000030517578
709	7.7786102294921875	5.900000095367432
710	17.655942916870117	18.275999069213867
711	13.553197860717773	10.0
712	12.508318901062012	17.600000381469727
713	9.046968460083008	8.75
714	15.780826568603516	14.800000190734863
715	17.427703857421875	16.299999237060547
716	14.460859298706055	10.149999618530273
717	24.778289794921875	16.200000762939453
718	24.659128189086914	43.599998474121094
719	7.775956630706787	6.629000186920166
720	18.02239418029785	17.729999542236328
721	9.569957733154297	8.010000228881836
722	16.9804744720459	27.040000915527344
723	42.77857208251953	45.20000076293945
724	10.94035530090332	19.350000381469727
725	27.69468879699707	18.280000686645508
726	17.01259994506836	30.312000274658203
727	21.15915870666504	18.959999084472656
728	8.372736930847168	8.680000305175781
729	11.619820594787598	6.5
730	10.27633285522461	24.200000762939453
731	10.485626220703125	10.498000144958496
732	16.791593551635742	24.010000228881836
733	18.365419387817383	28.799999237060547
734	15.67188549041748	13.5
735	17.397756576538086	12.399999618530273
736	12.30594253540039	16.30699920654297
737	12.184406280517578	10.199999809265137
738	24.306068420410156	32.29999923706055
739	12.815094947814941	21.600000381469727
740	45.241966247558594	34.79999923706055
741	18.062959671020508	18.600000381469727
742	17.46170425415039	17.649999618530273
743	24.77617073059082	31.399999618530273
744	4.720080375671387	8.3149995803833
745	15.332574844360352	11.663999557495117
746	14.361156463623047	16.100000381469727
747	22.521696090698242	30.8799991607666
748	8.651500701904297	10.75
749	8.192227363586426	10.855999946594238
750	21.242380142211914	13.208000183105469
751	9.958127975463867	12.399999618530273
752	25.961408615112305	27.149999618530273
753	13.482094764709473	13.329999923706055
754	21.480417251586914	28.417999267578125
755	13.476133346557617	12.449999809265137
756	11.138227462768555	5.5
757	10.337604522705078	7.749599933624268
758	23.153362274169922	16.399999618530273
759	10.583890914916992	14.740799903869629
760	8.837566375732422	9.5
761	20.581735610961914	17.100000381469727
762	6.719533920288086	5.188000202178955
763	13.833518981933594	17.799999237060547
764	24.66160011291504	20.5
765	18.38083839416504	11.800000190734863
766	5.794849395751953	6.150000095367432
767	14.606993675231934	16.104000091552734
768	12.868046760559082	9.899999618530273
769	25.539411544799805	19.399999618530273
770	15.803888320922852	23.299999237060547
771	6.003725051879883	6.71999979019165
772	35.517059326171875	15.899999618530273
773	5.6219892501831055	5.23799991607666
774	5.272498607635498	7.070000171661377
775	28.033205032348633	18.93000030517578
776	9.029074668884277	7.199999809265137
777	17.67854881286621	11.520000457763672
778	11.735321044921875	8.640000343322754
779	16.087684631347656	15.484999656677246
780	10.240790367126465	15.300000190734863
781	16.127023696899414	16.899999618530273
782	7.9234442710876465	4.599999904632568
783	9.916358947753906	7.750500202178955
784	9.648738861083984	6.620500087738037
785	9.28675651550293	9.449999809265137
786	9.150023460388184	8.039999961853027
787	10.155191421508789	7.349999904632568
788	9.885053634643555	6.769999980926514
789	12.636822700500488	13.020000457763672
790	22.82828712463379	23.100000381469727
791	16.654359817504883	17.75
792	9.795854568481445	6.639999866485596
793	9.825265884399414	7.76800012588501
794	26.265615463256836	21.0
795	12.792011260986328	13.0
796	12.610467910766602	17.899999618530273
797	3.81272029876709	7.360000133514404
798	26.37380027770996	36.70000076293945
799	11.840165138244629	7.900000095367432
800	41.01099395751953	45.79999923706055
801	29.09868621826172	40.279998779296875
802	11.666799545288086	6.199999809265137
803	9.61130142211914	9.239999771118164
804	9.277569770812988	8.6899995803833
805	18.870290756225586	14.149999618530273
806	9.398467063903809	8.760000228881836
807	11.305215835571289	11.039999961853027
808	18.625200271606445	20.079999923706055
809	10.470817565917969	6.236000061035156
810	11.91983413696289	8.619999885559082
811	13.04054069519043	13.449999809265137
812	5.057663917541504	4.932000160217285
813	10.482946395874023	4.320000171661377
814	20.851490020751953	9.5600004196167
815	34.31501007080078	23.899999618530273
816	10.993303298950195	6.639999866485596
817	16.924236297607422	12.350000381469727
818	8.2150239944458	8.0600004196167
819	9.994783401489258	7.5
820	14.69786548614502	17.799999237060547
821	24.311019897460938	30.6200008392334
822	22.293447494506836	8.5
823	28.982202529907227	34.400001525878906
824	16.898324966430664	23.0
825	19.489559173583984	17.75
826	35.02161407470703	34.33000183105469
827	17.769439697265625	14.899999618530273
828	13.0198974609375	12.800000190734863
829	9.981893539428711	9.170000076293945
830	11.145291328430176	9.699999809265137
831	6.917454719543457	6.809999942779541
832	16.85613441467285	15.399999618530273
833	13.217008590698242	12.199999809265137
834	7.055663108825684	4.849999904632568
835	10.908857345581055	11.300000190734863
836	18.536680221557617	12.649999618530273
837	10.648612976074219	7.869999885559082
838	17.413772583007812	19.18400001525879
839	10.73921012878418	7.425000190734863
840	21.820737838745117	27.639999389648438
841	10.635661125183105	11.349300384521484
842	4.740846633911133	6.5
843	14.487736701965332	12.720000267028809
844	23.461679458618164	23.628999710083008
845	13.34365177154541	19.8799991607666
846	6.501705169677734	5.199999809265137
847	19.74126625061035	14.305999755859375
848	9.240232467651367	9.100000381469727
849	4.382949352264404	6.203999996185303
850	14.476959228515625	10.600000381469727
851	8.994892120361328	4.551000118255615
852	9.337601661682129	12.899999618530273
853	11.742469787597656	10.574999809265137
854	10.194917678833008	10.800000190734863
855	8.280243873596191	7.052999973297119
856	14.685454368591309	17.360000610351562
857	18.882280349731445	27.969999313354492
858	14.740482330322266	13.4399995803833
859	17.768129348754883	14.600000381469727
860	8.528635025024414	7.699999809265137
861	9.478328704833984	7.625
862	16.226016998291016	55.56999969482422
863	6.01884651184082	9.050000190734863
864	14.265323638916016	10.015999794006348
865	10.140357971191406	4.409999847412109
866	10.452375411987305	9.951000213623047
867	11.777055740356445	13.699999809265137
868	5.805245399475098	5.800000190734863
869	15.804891586303711	22.799999237060547
870	28.239879608154297	25.399999618530273
871	10.797765731811523	8.776000022888184
872	29.668848037719727	39.20000076293945
873	8.055750846862793	5.826000213623047
874	25.318742752075195	24.520000457763672
875	20.751237869262695	21.280000686645508
876	14.414434432983398	8.850000381469727
877	14.953048706054688	12.569999694824219
878	46.42084503173828	38.900001525878906
879	17.69141387939453	16.600000381469727
880	20.300565719604492	16.860000610351562
881	5.617859840393066	5.840000152587891
882	13.955065727233887	15.600000381469727
883	19.399995803833008	20.299999237060547
884	9.741524696350098	11.199999809265137
885	23.2228946685791	24.350000381469727
886	11.4849853515625	13.038000106811523
887	7.654547691345215	11.645999908447266
888	15.036779403686523	14.300000190734863
889	12.813411712646484	10.258000373840332
890	5.9457621574401855	4.53000020980835
891	13.895270347595215	9.600000381469727
892	14.848276138305664	13.920000076293945
893	15.749404907226562	17.920000076293945
894	15.393482208251953	25.360000610351562
895	17.58053970336914	14.100000381469727
896	9.025677680969238	5.53000020980835
897	21.391695022583008	22.76099967956543
898	44.44932556152344	11.170000076293945
899	11.569222450256348	11.25
900	8.434986114501953	5.820000171661377
901	16.72144889831543	25.280000686645508
902	13.387319564819336	10.223999977111816
903	17.421537399291992	9.779999732971191
904	9.902976989746094	7.25
905	16.847652435302734	11.430000305175781
906	42.1596794128418	45.599998474121094
907	7.127703666687012	9.399999618530273
908	34.96080017089844	35.81999969482422
909	20.286420822143555	18.799999237060547
910	14.854925155639648	13.899999618530273
911	12.24753189086914	9.539999961853027
912	10.644099235534668	10.619999885559082
913	18.711135864257812	23.65999984741211
914	19.673391342163086	21.959999084472656
915	10.231037139892578	12.711000442504883
916	12.238800048828125	8.815999984741211
917	3.3591384887695312	7.670000076293945
918	50.18162536621094	40.29999923706055
919	8.254620552062988	5.300000190734863
920	12.113333702087402	13.199999809265137
921	4.561482906341553	7.199999809265137
922	12.591304779052734	10.100000381469727
923	23.226896286010742	35.349998474121094
924	10.16130256652832	10.399999618530273
925	16.539812088012695	9.359999656677246
926	13.619016647338867	9.699999809265137
927	9.603443145751953	10.180000305175781
928	9.014286041259766	9.920000076293945
929	11.433507919311523	19.049999237060547
930	20.937803268432617	19.799999237060547
931	9.830313682556152	13.449999809265137
932	7.9299516677856445	4.880000114440918
933	18.396953582763672	12.163999557495117
934	23.224178314208984	19.15839958190918
935	13.536049842834473	11.600000381469727
936	22.735828399658203	30.0
937	20.616952896118164	10.300000190734863
938	15.700390815734863	8.479999542236328
939	19.35619354248047	14.720000267028809
940	17.299055099487305	12.614500045776367
941	10.698995590209961	12.972000122070312
942	8.642807960510254	10.53499984741211
943	10.452661514282227	11.40999984741211
944	14.282835006713867	11.359999656677246
945	7.059736728668213	9.832799911499023
946	19.023107528686523	15.600000381469727
947	12.093772888183594	5.328000068664551
948	13.101814270019531	12.869999885559082
949	7.650146484375	8.220000267028809
950	14.99603271484375	14.600000381469727
951	23.11397361755371	27.624000549316406
952	38.94024658203125	31.959999084472656
953	15.59381103515625	12.180000305175781
954	14.993618965148926	14.699999809265137
955	9.17963981628418	10.029999732971191
956	8.711052894592285	8.119999885559082
957	9.420034408569336	18.84000015258789
958	11.232234001159668	7.8979997634887695
959	13.119771957397461	8.100000381469727
960	7.631259918212891	5.679999828338623
961	5.898458003997803	5.550000190734863
962	8.247814178466797	13.979999542236328
963	18.18448829650879	24.719999313354492
964	6.923813819885254	6.525000095367432
965	23.339401245117188	20.15999984741211
966	9.605939865112305	9.899999618530273
967	10.469510078430176	13.6899995803833
968	12.135649681091309	29.049999237060547
969	5.418843746185303	4.414999961853027
970	9.817138671875	7.834499835968018
971	19.253711700439453	27.299999237060547
972	15.316354751586914	14.899999618530273
973	14.904025077819824	12.593000411987305
974	8.429362297058105	7.619999885559082
975	10.146139144897461	9.520000457763672
976	2.8556857109069824	2.555000066757202
977	10.008914947509766	13.454000473022461
978	20.125534057617188	17.940000534057617
979	14.53396224975586	23.868000030517578
980	13.522882461547852	10.899999618530273
981	6.963810920715332	5.512800216674805
982	24.99491310119629	17.5
983	16.550067901611328	6.829999923706055
984	12.563642501831055	13.199999809265137
985	7.223230361938477	4.122000217437744
986	16.410907745361328	8.5649995803833
987	13.581806182861328	8.855999946594238
988	28.33599281311035	36.0
989	35.531070709228516	31.700000762939453
990	9.11380386352539	12.539999961853027
991	21.015287399291992	8.720000267028809
992	9.565533638000488	8.640000343322754
993	15.218624114990234	16.100000381469727
994	38.005210876464844	20.520000457763672
995	9.572881698608398	7.960000038146973
996	15.760860443115234	3.5350000858306885
997	11.412375450134277	14.100000381469727
998	12.79464340209961	8.949999809265137
999	37.083152770996094	39.29199981689453
1000	9.403242111206055	9.539999961853027
1001	6.72953987121582	4.400000095367432
1002	24.128625869750977	22.479999542236328
1003	15.930033683776855	16.350000381469727
1004	13.829338073730469	11.829999923706055
1005	12.95516586303711	12.850000381469727
1006	15.410043716430664	18.899999618530273
1007	13.579997062683105	10.319999694824219
1008	8.96568775177002	8.263999938964844
1009	11.922210693359375	10.399999618530273
1010	15.038830757141113	14.0
1011	11.256126403808594	11.579999923706055
1012	26.3913516998291	52.70000076293945
1013	8.094536781311035	6.900000095367432
1014	5.765103340148926	5.039999961853027
1015	13.06480884552002	7.980000019073486
1016	18.142396926879883	15.899999618530273
1017	13.649726867675781	17.600000381469727
1018	13.416754722595215	11.899999618530273
1019	24.982524871826172	12.199999809265137
1020	46.73467254638672	25.459999084472656
1021	11.286970138549805	9.359999656677246
1022	7.674167633056641	7.590000152587891
1023	9.522275924682617	9.510000228881836
1024	10.328775405883789	5.760000228881836
1025	23.63862419128418	29.600000381469727
1026	9.487899780273438	8.920999526977539
1027	15.892383575439453	11.814000129699707
1028	10.974907875061035	6.579999923706055
1029	17.103290557861328	15.279999732971191
1030	42.62647247314453	32.41999816894531
1031	7.960580825805664	7.860000133514404
1032	14.176870346069336	11.34000015258789
1033	20.668027877807617	13.0
1034	9.058565139770508	10.399999618530273
1035	44.3508415222168	53.040000915527344
1036	13.546712875366211	10.600000381469727
1037	19.1735897064209	18.399999618530273
1038	7.611026287078857	6.824999809265137
1039	16.56975746154785	10.662599563598633
1040	20.638940811157227	22.600000381469727
1041	16.605440139770508	13.15999984741211
1042	11.33560848236084	14.116000175476074
1043	9.792959213256836	12.0
1044	11.286615371704102	13.119999885559082
1045	18.848447799682617	11.819999694824219
1046	15.154321670532227	8.600000381469727
1047	13.049386024475098	15.890000343322754
1048	9.46715259552002	7.840000152587891
1049	5.836529731750488	6.159999847412109
1050	22.626134872436523	28.700000762939453
1051	10.861675262451172	6.579999923706055
1052	15.288665771484375	14.0
1053	8.388465881347656	8.399999618530273
1054	5.492800235748291	8.449999809265137
1055	26.10826873779297	32.167999267578125
1056	26.02655601501465	16.8799991607666
1057	8.320391654968262	10.359999656677246
1058	21.18022346496582	17.420000076293945
1059	13.297830581665039	12.312000274658203
1060	15.324697494506836	11.199999809265137
1061	21.660886764526367	17.360000610351562
1062	6.603244781494141	5.159999847412109
1063	18.748361587524414	7.288000106811523
1064	8.035996437072754	8.868000030517578
1065	20.52802848815918	27.354000091552734
1066	14.082942962646484	20.329999923706055
1067	25.4747257232666	18.479999542236328
1068	20.100923538208008	15.4399995803833
1069	13.590417861938477	12.600000381469727
1070	8.382519721984863	6.71120023727417
1071	14.455947875976562	10.960000038146973
1072	21.29313087463379	27.450000762939453
1073	9.09547233581543	7.191999912261963
1074	11.000244140625	13.199999809265137
1075	4.993317127227783	6.460000038146973
1076	8.301472663879395	11.100000381469727
1077	20.861295700073242	19.030000686645508
1078	8.718697547912598	3.696000099182129
1079	18.1425838470459	19.187999725341797
1080	25.065526962280273	14.239999771118164
1081	19.984474182128906	19.530000686645508
1082	9.378372192382812	14.59000015258789
1083	17.350574493408203	12.6899995803833
1084	13.441926956176758	6.1545000076293945
1085	8.741170883178711	11.819999694824219
1086	4.3221049308776855	6.159999847412109
1087	11.728850364685059	7.099999904632568
1088	13.642513275146484	4.440000057220459
1089	5.690091133117676	5.900000095367432
1090	13.416929244995117	12.739999771118164
1091	9.472418785095215	7.510000228881836
1092	26.6320743560791	32.599998474121094
1093	14.93377685546875	13.720000267028809
1094	10.530797958374023	12.960000038146973
1095	12.519718170166016	11.869999885559082
1096	7.007023811340332	8.0
1097	21.88865852355957	24.260000228881836
1098	7.711066722869873	13.039999961853027
1099	20.630542755126953	21.200000762939453
1100	8.866817474365234	7.599999904632568
1101	27.953081130981445	32.45000076293945
1102	7.91359806060791	5.710000038146973
1103	8.17467975616455	13.715999603271484
1104	13.107135772705078	15.130000114440918
1105	6.63372802734375	9.100000381469727
1106	15.984326362609863	5.590000152587891
1107	7.33914852142334	4.900000095367432
1108	14.653852462768555	13.84000015258789
1109	10.281112670898438	11.399999618530273
1110	12.314287185668945	10.489999771118164
1111	26.63225555419922	27.450000762939453
1112	14.389562606811523	15.800000190734863
1113	34.513458251953125	23.68000030517578
1114	9.06216812133789	5.28000020980835
1115	11.754039764404297	10.550000190734863
1116	15.548280715942383	13.182000160217285
1117	18.379844665527344	12.800000190734863
1118	7.181763648986816	4.0
1119	16.00404930114746	10.805000305175781
1120	12.360989570617676	13.055999755859375
1121	11.301576614379883	13.600000381469727
1122	21.1910400390625	22.0
1123	12.386500358581543	10.899999618530273
1124	12.22275161743164	10.600000381469727
1125	9.549442291259766	8.140000343322754
1126	13.574752807617188	15.0
1127	15.943004608154297	17.190000534057617
1128	8.753028869628906	6.820000171661377
1129	20.600954055786133	27.6299991607666
1130	13.088302612304688	6.0
1131	14.134142875671387	13.0
1132	21.468950271606445	30.8700008392334
1133	11.524560928344727	9.289999961853027
1134	12.164334297180176	6.159999847412109
1135	8.986175537109375	7.75
1136	32.34678268432617	29.799999237060547
1137	8.195870399475098	6.914999961853027
1138	6.109620571136475	5.175000190734863
1139	14.579085350036621	14.149999618530273
1140	8.454995155334473	8.576000213623047
1141	4.112408638000488	3.9700000286102295
1142	12.831544876098633	9.6899995803833
1143	21.882678985595703	19.700000762939453
1144	13.90208625793457	12.800000190734863
1145	13.05697250366211	16.95199966430664
1146	5.220907211303711	4.859000205993652
1147	15.720426559448242	15.649999618530273
1148	13.158699989318848	19.1200008392334
1149	9.143719673156738	9.279999732971191
1150	8.53856372833252	8.020000457763672
1151	6.446876525878906	4.679999828338623
1152	26.89198875427246	22.440000534057617
1153	11.00594425201416	19.5
1154	7.1150078773498535	3.815999984741211
1155	19.832538604736328	19.110000610351562
1156	12.333087921142578	9.760000228881836
1157	12.632072448730469	11.539999961853027
1158	13.332311630249023	13.920000076293945
1159	21.99297332763672	19.100000381469727
1160	9.282452583312988	8.239999771118164
1161	7.869380474090576	6.3420000076293945
1162	4.079617500305176	6.320000171661377
1163	13.048004150390625	14.720000267028809
1164	18.669937133789062	18.239999771118164
1165	13.676799774169922	18.700000762939453
1166	12.68665599822998	15.84000015258789
1167	5.70974063873291	3.759999990463257
1168	8.565462112426758	22.200000762939453
1169	22.364337921142578	16.65999984741211
1170	10.448877334594727	6.182000160217285
1171	17.79726219177246	19.600000381469727
1172	32.064754486083984	49.19200134277344
1173	6.767539978027344	4.699999809265137
1174	34.44799041748047	40.88999938964844
1175	32.175743103027344	31.631999969482422
1176	10.74676513671875	6.380000114440918
1177	8.451827049255371	4.860000133514404
1178	6.732420921325684	4.695000171661377
1179	10.231937408447266	8.199999809265137
1180	31.140684127807617	27.280000686645508
1181	11.818243980407715	12.479999542236328
1182	8.443276405334473	10.432000160217285
1183	20.82755470275879	21.770000457763672
1184	25.963647842407227	28.68000030517578
1185	40.011566162109375	33.20000076293945
1186	7.519693374633789	7.199999809265137
1187	17.010923385620117	14.609999656677246
1188	10.938282012939453	5.425000190734863
1189	28.223682403564453	24.34000015258789
1190	4.354140758514404	4.955999851226807
1191	12.754207611083984	12.600000381469727
1192	9.154464721679688	7.800000190734863
1193	5.517826557159424	6.900000095367432
1194	7.797769546508789	14.260000228881836
1195	3.643183946609497	6.349999904632568
1196	6.556366920471191	6.579999923706055
1197	21.6436824798584	14.069999694824219
1198	6.424391746520996	4.809999942779541
1199	8.740482330322266	8.220000267028809
1200	8.276220321655273	8.593500137329102
1201	18.316831588745117	17.760000228881836
1202	34.28668975830078	36.38999938964844
1203	16.438556671142578	9.949999809265137
1204	9.042036056518555	11.496000289916992
1205	18.865129470825195	18.200000762939453
1206	11.618632316589355	12.37600040435791
1207	4.594156265258789	3.950000047683716
1208	12.007547378540039	8.909600257873535
1209	10.843199729919434	9.220000267028809
1210	10.054000854492188	12.300000190734863
1211	12.23064136505127	5.900000095367432
1212	18.46704864501953	12.119999885559082
1213	11.431241989135742	11.850000381469727
1214	11.58126163482666	8.800000190734863
1215	5.947779178619385	6.8429999351501465
1216	20.23488998413086	14.710000038146973
1217	21.456037521362305	30.399999618530273
1218	6.224221706390381	9.07800006866455
1219	29.866050720214844	25.799999237060547
1220	14.956035614013672	7.869999885559082
1221	23.537092208862305	47.29999923706055
1222	7.916409015655518	6.400000095367432
1223	23.49857521057129	16.81999969482422
1224	10.681133270263672	9.449999809265137
1225	9.717673301696777	7.550000190734863
1226	13.185054779052734	6.269000053405762
1227	18.270591735839844	12.571000099182129
1228	13.195585250854492	11.9399995803833
1229	6.897548675537109	6.400000095367432
1230	12.409786224365234	10.0
1231	35.66603088378906	38.20000076293945
1232	11.974573135375977	10.199999809265137
1233	18.413583755493164	13.353599548339844
1234	13.77232837677002	13.399999618530273
1235	10.521529197692871	7.829999923706055
1236	38.4757194519043	57.70000076293945
1237	15.080777168273926	11.9399995803833
1238	8.759977340698242	7.420000076293945
1239	10.688677787780762	11.449999809265137
1240	21.97791862487793	22.447999954223633
1241	26.50938606262207	20.5
1242	12.091020584106445	7.081999778747559
1243	14.63994312286377	13.4399995803833
1244	14.479671478271484	7.300000190734863
1245	11.803546905517578	9.210000038146973
1246	8.999998092651367	7.570000171661377
1247	5.8385515213012695	5.099999904632568
1248	11.277645111083984	14.300000190734863
1249	19.2496395111084	23.392000198364258
1250	10.456432342529297	16.899999618530273
1251	13.616540908813477	15.163200378417969
1252	12.490415573120117	15.600000381469727
1253	10.18983268737793	5.789999961853027
1254	5.659695148468018	7.369999885559082
1255	45.628055572509766	27.1200008392334
1256	6.563780784606934	10.5
1257	14.543166160583496	11.800000190734863
1258	12.576957702636719	11.520000457763672
1259	17.73666000366211	14.609999656677246
1260	9.834466934204102	17.299999237060547
1261	9.128366470336914	10.649999618530273
1262	13.029181480407715	14.239999771118164
1263	14.361332893371582	11.729999542236328
1264	8.73561954498291	5.800000190734863
1265	18.937171936035156	10.463000297546387
1266	10.97626781463623	7.199999809265137
1267	18.145137786865234	16.8799991607666
1268	14.430553436279297	8.371999740600586
1269	9.087650299072266	7.392000198364258
1270	11.967391014099121	6.619999885559082
1271	7.9255595207214355	11.699999809265137
1272	11.772087097167969	11.970000267028809
1273	10.461814880371094	16.90999984741211
1274	24.252864837646484	34.099998474121094
1275	22.505136489868164	8.0
1276	12.063395500183105	16.899999618530273
1277	10.111831665039062	9.100000381469727
