# Supplementary material for: Retention time prediction for chromatographic enantioseparation by quantile geometry-enhanced graph neural network
Source: Nat Commun. 2023 May 29;14:3095. doi: 10.1038/s41467-023-38853-3 (PMC10227049; doi:10.1038/s41467-023-38853-3)
Supplement: Supplementary file 4 — Source Data [file 41467_2023_38853_MOESM4_ESM.zip › Source data/source_data_IA.csv]

	pred	true
0	5.133515357971191	4.800000190734863
1	10.382061004638672	13.552000045776367
2	6.6344404220581055	8.399999618530273
3	32.279239654541016	44.869998931884766
4	18.398624420166016	20.34000015258789
5	18.41916275024414	16.809999465942383
6	13.40286922454834	14.399999618530273
7	16.632488250732422	17.100000381469727
8	8.634772300720215	12.699999809265137
9	21.34598159790039	27.579999923706055
10	8.095685005187988	11.399999618530273
11	17.942941665649414	21.139999389648438
12	34.44847106933594	33.099998474121094
13	6.1302947998046875	8.539999961853027
14	21.369436264038086	29.049999237060547
15	25.986555099487305	16.100000381469727
16	8.396002769470215	10.850000381469727
17	6.892244338989258	6.849999904632568
18	5.517401695251465	8.407999992370605
19	5.66743803024292	5.150000095367432
20	9.24748706817627	6.380000114440918
21	4.889638900756836	5.150000095367432
22	7.75428581237793	14.850000381469727
23	17.319047927856445	22.719999313354492
24	7.97806453704834	17.040000915527344
25	12.467894554138184	10.5600004196167
26	11.722241401672363	10.399999618530273
27	33.230438232421875	25.554500579833984
28	10.40874195098877	9.899999618530273
29	10.57494831085205	20.200000762939453
30	16.781980514526367	11.899999618530273
31	28.35990333557129	31.780000686645508
32	6.488040924072266	5.0
33	11.13779354095459	5.960000038146973
34	25.88633155822754	35.11000061035156
35	6.927882671356201	5.815000057220459
36	20.89261817932129	12.600000381469727
37	10.622625350952148	10.510000228881836
38	11.065945625305176	10.5600004196167
39	17.50747299194336	19.739999771118164
40	6.932750225067139	9.239999771118164
41	9.961554527282715	7.412499904632568
42	9.688788414001465	9.979999542236328
43	5.518655300140381	5.835999965667725
44	6.706348896026611	9.913999557495117
45	4.473975658416748	4.559999942779541
46	42.02180099487305	50.400001525878906
47	17.059980392456055	17.200000762939453
48	6.078925132751465	5.849999904632568
49	5.518398761749268	9.430000305175781
50	16.0882511138916	22.600000381469727
51	16.78908348083496	16.899999618530273
52	7.488161563873291	6.650000095367432
53	22.415037155151367	25.770000457763672
54	5.791384696960449	5.039999961853027
55	8.229073524475098	20.559999465942383
56	12.95663070678711	12.960000038146973
57	9.537549018859863	8.504500389099121
58	16.951894760131836	17.780000686645508
59	9.526284217834473	8.470000267028809
60	8.027976036071777	7.973999977111816
61	14.099737167358398	15.119999885559082
62	11.184263229370117	30.200000762939453
63	5.398265838623047	5.0
64	10.078043937683105	9.239999771118164
65	17.43758201599121	18.549999237060547
66	18.265249252319336	14.699999809265137
67	5.252225399017334	8.399999618530273
68	12.214205741882324	12.069999694824219
69	8.897928237915039	8.369999885559082
70	15.709685325622559	13.680000305175781
71	11.43078899383545	10.399999618530273
72	8.264037132263184	6.829999923706055
73	11.770998001098633	10.699999809265137
74	15.357836723327637	14.100000381469727
75	16.577512741088867	15.399999618530273
76	11.096357345581055	11.623499870300293
77	6.153572082519531	6.156000137329102
78	4.9232683181762695	4.531000137329102
79	6.697968482971191	9.149999618530273
80	10.528971672058105	9.600000381469727
81	16.30094337463379	10.5
82	3.9267499446868896	6.630000114440918
83	18.96278190612793	21.280000686645508
84	7.152679443359375	7.550000190734863
85	5.455807685852051	4.260000228881836
86	7.471353530883789	6.369999885559082
87	20.011598587036133	21.540000915527344
88	16.194015502929688	16.979999542236328
89	7.683665752410889	14.625
