# Supplementary material for: Retention time prediction for chromatographic enantioseparation by quantile geometry-enhanced graph neural network
Source: Nat Commun. 2023 May 29;14:3095. doi: 10.1038/s41467-023-38853-3 (PMC10227049; doi:10.1038/s41467-023-38853-3)
Supplement: Supplementary file 4 — Source Data [file 41467_2023_38853_MOESM4_ESM.zip › Source data/source_data_IC.csv]

	pred	true
0	6.520930767059326	6.199999809265137
1	21.235658645629883	18.375
2	39.80438995361328	38.099998474121094
3	10.770663261413574	10.850000381469727
4	16.536073684692383	16.149999618530273
5	5.778226375579834	5.849999904632568
6	11.26640796661377	11.850000381469727
7	12.660834312438965	10.100000381469727
8	34.160770416259766	21.176000595092773
9	8.932713508605957	8.982000350952148
10	22.789241790771484	22.479999542236328
11	4.63721227645874	4.650000095367432
12	23.615732192993164	13.6899995803833
13	7.837860107421875	4.159999847412109
14	16.584993362426758	11.399999618530273
15	9.536931037902832	6.046999931335449
16	45.645484924316406	33.263999938964844
17	16.129135131835938	14.979999542236328
18	9.727959632873535	7.800000190734863
19	17.873764038085938	15.696000099182129
20	7.520794868469238	5.400000095367432
21	7.467165470123291	9.489999771118164
22	10.641434669494629	9.913000106811523
23	23.71107292175293	26.924999237060547
24	12.720223426818848	10.13700008392334
25	13.50997543334961	19.600000381469727
26	10.277395248413086	9.699999809265137
27	7.357708930969238	8.09000015258789
28	6.862238883972168	9.300000190734863
29	9.751646995544434	11.659500122070312
30	7.940287113189697	8.199999809265137
31	38.067970275878906	34.77000045776367
32	13.130707740783691	9.199999809265137
33	8.342225074768066	8.451000213623047
34	10.978765487670898	15.600000381469727
35	17.00599479675293	14.0
36	8.558716773986816	8.350000381469727
37	6.166379451751709	8.130000114440918
38	6.035916328430176	6.429999828338623
39	11.132980346679688	13.699999809265137
40	5.708603382110596	5.820000171661377
41	14.819774627685547	15.5
42	9.471437454223633	12.960000038146973
43	15.233498573303223	11.600000381469727
44	9.701509475708008	9.0
45	14.386361122131348	14.800000190734863
46	12.907038688659668	13.206000328063965
47	36.58938217163086	29.219999313354492
48	22.32139778137207	28.559999465942383
49	7.188010215759277	5.300000190734863
50	7.9941182136535645	5.360000133514404
51	14.639601707458496	9.0
52	20.58687400817871	12.300000190734863
53	8.652368545532227	10.47700023651123
54	5.943272590637207	7.380000114440918
55	8.108084678649902	7.449999809265137
56	12.205349922180176	15.119999885559082
57	9.333122253417969	8.760000228881836
58	15.579201698303223	20.209999084472656
59	9.692669868469238	8.324000358581543
60	7.680976390838623	12.199999809265137
61	30.04499626159668	36.900001525878906
62	7.71769380569458	6.300000190734863
63	29.494686126708984	28.799999237060547
64	12.68468189239502	11.5
65	14.968235969543457	18.100000381469727
66	15.088215827941895	6.929999828338623
67	11.126679420471191	10.25
68	23.424419403076172	24.075000762939453
69	8.4456148147583	7.050000190734863
70	16.7748966217041	20.940000534057617
71	10.188801765441895	11.4399995803833
72	16.925670623779297	18.030000686645508
73	33.18024444580078	45.130001068115234
74	5.3211283683776855	4.679999828338623
75	29.18898582458496	34.959999084472656
76	18.305086135864258	13.975500106811523
77	6.653374195098877	4.599999904632568
78	4.730207920074463	4.269999980926514
79	25.959959030151367	28.600000381469727
80	9.268046379089355	8.800000190734863
81	34.11322021484375	34.790000915527344
82	19.361047744750977	15.800000190734863
83	6.335973262786865	4.980000019073486
84	26.138784408569336	17.600000381469727
85	10.19226360321045	7.650000095367432
86	41.13591003417969	37.439998626708984
87	11.583535194396973	6.699999809265137
88	29.268659591674805	34.04800033569336
89	13.236865997314453	13.365500450134277
90	9.685942649841309	12.279000282287598
91	10.334586143493652	9.649999618530273
92	6.663118839263916	7.699999809265137
93	11.700285911560059	12.739999771118164
94	24.96879005432129	25.31999969482422
95	16.137348175048828	8.928000450134277
96	13.906850814819336	11.279999732971191
97	6.585634231567383	7.099999904632568
98	8.40601634979248	8.569499969482422
99	8.272955894470215	8.345999717712402
100	7.216027736663818	8.600000381469727
101	9.009359359741211	10.060999870300293
102	43.2393684387207	38.880001068115234
