# Supplementary material for: Retention time prediction for chromatographic enantioseparation by quantile geometry-enhanced graph neural network
Source: Nat Commun. 2023 May 29;14:3095. doi: 10.1038/s41467-023-38853-3 (PMC10227049; doi:10.1038/s41467-023-38853-3)
Supplement: Supplementary file 4 — Source Data [file 41467_2023_38853_MOESM4_ESM.zip › Source data/source_data_NN.csv]

	pred	true
0	8.6106538772583	10.300000190734863
1	10.199309349060059	5.045000076293945
2	24.686187744140625	16.0
3	16.300167083740234	9.524999618530273
4	6.3914008140563965	6.639999866485596
5	9.677692413330078	10.722999572753906
6	16.138051986694336	9.383999824523926
7	23.307209014892578	14.513999938964844
8	7.2051496505737305	6.9710001945495605
9	38.1668701171875	35.68000030517578
10	33.53532409667969	19.739999771118164
11	9.731244087219238	11.5
12	9.32175350189209	8.199999809265137
13	14.195067405700684	12.319999694824219
14	35.641597747802734	25.079999923706055
15	32.983436584472656	25.725000381469727
16	26.27366065979004	12.029999732971191
17	13.306944847106934	10.34000015258789
18	11.321768760681152	10.720000267028809
19	8.430196762084961	13.800000190734863
20	3.055081367492676	4.25
21	16.530412673950195	25.25
22	11.821800231933594	8.779999732971191
23	7.98475980758667	6.199999809265137
24	6.897760391235352	5.119999885559082
25	9.077240943908691	11.699999809265137
26	9.912606239318848	18.399999618530273
27	11.964177131652832	12.661999702453613
28	4.710251331329346	13.770000457763672
29	8.730351448059082	8.100000381469727
30	20.65110206604004	17.5
31	25.295499801635742	19.10300064086914
32	8.360700607299805	12.993000030517578
33	19.700788497924805	14.380000114440918
34	11.839509010314941	10.5
35	16.130578994750977	9.390000343322754
36	11.04523754119873	7.440000057220459
37	10.060853004455566	10.619999885559082
38	7.556207656860352	8.5
39	14.765291213989258	17.0
40	50.31332778930664	23.90999984741211
41	8.107359886169434	6.079999923706055
42	21.879981994628906	15.109999656677246
43	9.879453659057617	5.829999923706055
44	9.090096473693848	5.900000095367432
45	7.6871256828308105	17.599000930786133
46	11.091094017028809	16.260000228881836
47	8.556118965148926	5.239999771118164
48	11.459156036376953	14.729999542236328
49	10.119394302368164	6.3125
50	35.21164321899414	17.299999237060547
51	22.27429962158203	34.400001525878906
52	11.546818733215332	21.450000762939453
53	44.319496154785156	35.29999923706055
54	6.417853832244873	7.119999885559082
55	7.690661430358887	5.880000114440918
56	15.989703178405762	11.64799976348877
57	12.027129173278809	3.3499999046325684
58	42.35041809082031	45.099998474121094
59	13.139496803283691	17.700000762939453
60	24.586488723754883	29.200000762939453
61	31.743377685546875	27.520000457763672
62	11.123602867126465	9.199999809265137
63	7.7681474685668945	6.639999866485596
64	12.094306945800781	11.800000190734863
65	16.800922393798828	17.700000762939453
66	27.11720085144043	13.789999961853027
67	11.916831970214844	11.199999809265137
68	11.721720695495605	7.599999904632568
69	13.622040748596191	10.300000190734863
70	12.126166343688965	16.709999084472656
71	5.505043983459473	6.860000133514404
72	8.785819053649902	7.900000095367432
73	30.45160675048828	21.472000122070312
74	12.22461986541748	9.039999961853027
75	13.210566520690918	11.119999885559082
76	18.86503028869629	13.399999618530273
77	11.690797805786133	13.369999885559082
78	15.439345359802246	16.224000930786133
79	14.573638916015625	9.720000267028809
80	8.08689022064209	6.050000190734863
81	27.77151107788086	14.28499984741211
82	4.202799320220947	2.1549999713897705
83	11.496577262878418	5.820000171661377
84	10.846541404724121	17.520000457763672
85	7.799477577209473	4.860000133514404
86	7.76882791519165	4.5920000076293945
87	23.426111221313477	16.8799991607666
88	9.340192794799805	6.0
89	16.800893783569336	19.920000076293945
90	11.888856887817383	10.800000190734863
91	23.22111701965332	29.38599967956543
92	6.152247905731201	6.199999809265137
93	10.430878639221191	10.600000381469727
94	6.152090549468994	5.039999961853027
95	7.731508731842041	7.677999973297119
96	26.232534408569336	21.280000686645508
97	6.882766246795654	8.880000114440918
98	31.487451553344727	54.400001525878906
99	17.998455047607422	15.640000343322754
100	11.17473316192627	9.010000228881836
101	10.505094528198242	6.400000095367432
102	6.301762104034424	5.300000190734863
103	34.11681365966797	30.479999542236328
104	10.450567245483398	13.399999618530273
105	8.510451316833496	4.809999942779541
106	9.961105346679688	8.079999923706055
107	12.652800559997559	8.029999732971191
108	16.25953483581543	18.399999618530273
109	9.574477195739746	12.518500328063965
110	62.13294219970703	28.6200008392334
111	17.992340087890625	14.895000457763672
112	23.61420249938965	30.799999237060547
113	13.3537015914917	12.180000305175781
114	10.743943214416504	16.600000381469727
115	24.495929718017578	14.760000228881836
116	11.808085441589355	11.199999809265137
117	23.76146125793457	9.079999923706055
118	10.331567764282227	6.079999923706055
119	8.405291557312012	6.199999809265137
120	10.803963661193848	10.399999618530273
121	18.385034561157227	12.699999809265137
122	11.787555694580078	8.899999618530273
123	6.046558856964111	5.271999835968018
124	25.197959899902344	22.81999969482422
125	13.954655647277832	8.149999618530273
126	11.736004829406738	8.819999694824219
127	7.426030158996582	3.4200000762939453
128	18.94012451171875	18.899999618530273
129	7.337376117706299	5.76800012588501
130	11.766658782958984	8.567099571228027
131	10.96202564239502	15.180000305175781
132	8.194546699523926	16.65999984741211
133	12.911818504333496	13.800000190734863
134	15.389091491699219	17.399999618530273
135	37.22926330566406	45.07500076293945
136	26.905237197875977	25.760000228881836
137	11.855508804321289	25.950000762939453
138	37.694828033447266	24.524999618530273
139	11.93175220489502	9.890999794006348
140	12.940436363220215	17.5
141	6.732359409332275	4.656000137329102
142	24.521121978759766	21.979999542236328
143	8.360389709472656	4.886000156402588
144	10.050139427185059	11.71399974822998
145	12.334580421447754	13.75
146	49.9025993347168	32.599998474121094
147	33.17232894897461	36.189998626708984
148	9.087011337280273	9.949999809265137
149	20.00535011291504	7.949999809265137
150	9.743301391601562	12.696000099182129
151	15.27342414855957	10.100000381469727
152	7.801547527313232	7.118500232696533
153	10.32738208770752	10.010000228881836
154	11.586607933044434	9.75
155	12.920733451843262	8.75
156	6.803251266479492	4.817999839782715
157	22.233964920043945	13.0
158	7.434749603271484	6.5
159	18.319494247436523	22.440000534057617
160	13.857508659362793	9.628000259399414
161	7.507272243499756	5.050000190734863
162	6.142341136932373	4.880000114440918
163	16.094356536865234	22.56800079345703
164	18.862714767456055	18.700000762939453
165	30.117267608642578	25.65999984741211
166	23.286983489990234	14.490400314331055
167	26.722806930541992	9.779999732971191
168	20.531282424926758	13.949999809265137
169	8.206904411315918	3.9719998836517334
170	10.560338020324707	10.300000190734863
171	11.460893630981445	24.8799991607666
172	8.08923053741455	5.949999809265137
173	25.183923721313477	14.899999618530273
174	11.087279319763184	33.20000076293945
175	14.22535228729248	12.100000381469727
176	9.048169136047363	7.427000045776367
177	13.101923942565918	10.920000076293945
178	41.78097152709961	51.400001525878906
179	12.965825080871582	14.800000190734863
180	4.535719871520996	7.059999942779541
181	12.495545387268066	9.800000190734863
182	25.65534782409668	39.27000045776367
183	13.75805950164795	16.740999221801758
184	5.587552547454834	11.871999740600586
185	18.72401237487793	6.800000190734863
186	8.83946704864502	8.460000038146973
187	20.16756248474121	11.520000457763672
188	17.208189010620117	22.5
189	7.923529148101807	6.072000026702881
190	12.989354133605957	21.670000076293945
191	11.714316368103027	14.319999694824219
192	7.146186351776123	7.412499904632568
193	7.5306925773620605	8.456000328063965
194	20.436296463012695	10.869999885559082
195	8.872620582580566	8.100000381469727
196	15.27588176727295	11.331999778747559
197	16.289077758789062	19.5
198	12.675597190856934	10.430000305175781
199	12.17444896697998	17.43000030517578
200	33.62454605102539	21.200000762939453
201	18.503437042236328	14.079999923706055
202	21.587512969970703	12.600000381469727
203	14.293147087097168	9.906000137329102
204	17.12233543395996	17.5
205	11.297131538391113	7.650000095367432
206	11.136845588684082	25.850000381469727
207	11.435774803161621	9.020000457763672
208	12.493448257446289	8.75
209	14.268412590026855	16.100000381469727
210	8.59599781036377	16.687000274658203
211	8.935953140258789	11.760000228881836
212	8.787510871887207	5.360000133514404
213	14.374102592468262	16.0
214	22.615781784057617	42.70000076293945
215	6.168641567230225	4.099999904632568
216	17.695751190185547	19.200000762939453
217	19.165483474731445	8.800000190734863
218	9.61533260345459	5.873000144958496
219	15.307700157165527	13.300000190734863
220	10.34877872467041	10.086000442504883
221	14.174276351928711	13.300000190734863
222	12.691488265991211	11.199999809265137
223	7.4437384605407715	5.150000095367432
224	22.263429641723633	13.600000381469727
225	16.09873390197754	9.65999984741211
226	46.05018997192383	47.91999816894531
227	14.097972869873047	19.489999771118164
228	15.490715980529785	15.800000190734863
229	15.913551330566406	30.850000381469727
230	13.002179145812988	13.680000305175781
231	16.894887924194336	13.3100004196167
232	19.810335159301758	11.422200202941895
233	12.025355339050293	6.349999904632568
234	12.906877517700195	9.600000381469727
235	27.44529914855957	26.600000381469727
236	18.809045791625977	11.600000381469727
237	8.528595924377441	9.295999526977539
238	9.23531436920166	7.349999904632568
239	10.517849922180176	6.584400177001953
240	16.48666763305664	21.299999237060547
241	9.540206909179688	11.104999542236328
242	9.252264022827148	8.59000015258789
243	15.23129940032959	14.0
244	17.853940963745117	21.450000762939453
245	12.06068229675293	12.020000457763672
246	17.525226593017578	12.100000381469727
247	14.092371940612793	5.099999904632568
248	11.25634479522705	16.631000518798828
249	7.280350208282471	7.835999965667725
250	11.300677299499512	7.2769999504089355
251	7.225646018981934	5.965000152587891
252	15.22487735748291	14.399999618530273
253	14.125611305236816	10.800000190734863
254	12.229409217834473	15.456000328063965
255	16.43599510192871	28.100000381469727
256	13.476265907287598	5.480999946594238
257	22.936031341552734	9.100000381469727
258	9.179505348205566	12.704999923706055
259	59.56257629394531	47.459999084472656
260	9.00089168548584	16.454099655151367
261	11.364775657653809	18.527999877929688
262	16.209646224975586	8.699999809265137
263	10.815791130065918	7.0
264	23.683073043823242	28.90999984741211
265	22.523822784423828	23.579999923706055
266	26.17912483215332	49.7599983215332
267	10.194995880126953	9.0
268	42.66786193847656	28.079999923706055
269	10.928629875183105	6.25
270	9.783584594726562	16.850000381469727
271	19.375873565673828	19.100000381469727
272	9.7512845993042	11.199999809265137
273	3.272484064102173	6.099999904632568
274	38.67000961303711	52.43000030517578
275	9.766424179077148	17.200000762939453
276	23.10910987854004	11.649999618530273
277	20.020048141479492	22.8700008392334
278	14.290933609008789	9.199999809265137
279	9.803669929504395	12.600000381469727
280	10.393773078918457	7.840000152587891
281	10.796194076538086	9.347999572753906
282	11.772200584411621	7.360000133514404
283	8.411456108093262	5.920000076293945
284	28.10618782043457	23.856000900268555
285	6.4412312507629395	6.300000190734863
286	31.892711639404297	24.399999618530273
287	34.12144470214844	21.100000381469727
288	4.955367565155029	7.072000026702881
289	15.271278381347656	14.600000381469727
290	6.7477216720581055	5.550000190734863
291	7.121306419372559	11.899999618530273
292	11.925153732299805	7.070000171661377
293	24.009836196899414	23.700000762939453
294	8.295044898986816	7.900000095367432
295	7.371068954467773	14.399999618530273
296	19.875085830688477	21.520000457763672
297	26.7697811126709	31.440000534057617
298	12.304049491882324	11.149999618530273
299	9.652664184570312	11.479999542236328
300	11.587714195251465	6.559999942779541
301	36.774322509765625	33.400001525878906
302	34.697349548339844	23.049999237060547
303	47.33238983154297	55.97999954223633
304	9.560853004455566	10.84000015258789
305	10.715943336486816	22.0
306	9.060858726501465	5.179999828338623
307	9.12767505645752	10.149999618530273
308	14.011176109313965	7.375999927520752
309	12.546049118041992	17.520000457763672
310	13.883912086486816	3.0999999046325684
311	24.785865783691406	34.9739990234375
312	9.710572242736816	12.800000190734863
313	7.564666748046875	4.599999904632568
314	26.346288681030273	20.700000762939453
315	12.945003509521484	18.200000762939453
316	24.292325973510742	17.823999404907227
317	23.301034927368164	20.625
318	29.90712547302246	14.079999923706055
319	11.15755844116211	6.300000190734863
320	7.902109622955322	6.892000198364258
321	17.09355354309082	16.899999618530273
322	9.143651008605957	10.949999809265137
323	11.827641487121582	17.399999618530273
324	7.93041467666626	6.199999809265137
325	7.651994705200195	26.079999923706055
326	9.416607856750488	9.25
327	17.284944534301758	11.510000228881836
328	21.274322509765625	13.210000038146973
329	13.646292686462402	8.65999984741211
330	14.770223617553711	12.35200023651123
331	14.037508964538574	12.420000076293945
332	9.539933204650879	8.319999694824219
333	10.136761665344238	9.199999809265137
334	22.232177734375	17.281600952148438
335	4.703636169433594	4.550000190734863
336	15.37364387512207	33.606998443603516
337	12.835162162780762	21.384000778198242
338	22.87813377380371	16.8799991607666
339	8.086339950561523	8.399999618530273
340	9.413127899169922	7.099999904632568
341	13.710135459899902	14.229999542236328
342	22.208763122558594	17.200000762939453
343	22.32549476623535	11.039999961853027
344	10.001368522644043	8.199999809265137
345	16.112071990966797	15.510000228881836
346	6.984986782073975	5.460000038146973
347	13.792511940002441	8.539999961853027
348	11.494059562683105	6.099999904632568
349	50.66216278076172	50.0
350	26.7296199798584	20.0
351	10.021888732910156	10.510000228881836
352	8.590961456298828	5.5
353	8.018689155578613	6.230000019073486
354	19.612462997436523	19.600000381469727
355	8.491731643676758	9.920000076293945
356	33.288726806640625	29.299999237060547
357	11.307124137878418	15.173999786376953
358	15.423150062561035	11.359999656677246
359	10.736202239990234	11.8100004196167
360	23.54615592956543	30.799999237060547
361	23.707918167114258	40.2400016784668
362	11.231768608093262	4.164000034332275
363	25.229564666748047	16.299999237060547
364	14.279031753540039	13.635000228881836
365	14.831435203552246	8.239999771118164
366	15.447735786437988	15.899999618530273
367	39.653404235839844	27.899999618530273
368	18.25733757019043	10.699999809265137
369	18.11520767211914	6.960000038146973
370	28.82136344909668	23.0
371	10.697704315185547	8.747200012207031
372	7.517680644989014	6.900000095367432
373	9.32844066619873	9.15999984741211
374	8.210694313049316	5.550000190734863
375	13.223794937133789	11.319999694824219
376	18.264169692993164	21.299999237060547
377	14.126137733459473	13.800000190734863
378	8.59357738494873	26.600000381469727
379	12.874655723571777	11.15999984741211
380	11.406500816345215	10.699999809265137
381	12.114970207214355	9.032999992370605
382	19.137508392333984	19.299999237060547
383	12.485815048217773	8.199999809265137
384	4.050975799560547	1.8300000429153442
385	12.92365837097168	12.713000297546387
386	20.355398178100586	10.225000381469727
387	12.959761619567871	10.5
388	24.987539291381836	24.899999618530273
389	5.810292720794678	8.75
390	16.335927963256836	16.440000534057617
391	8.890974998474121	9.479999542236328
392	19.73955726623535	18.149999618530273
393	45.24909973144531	45.2599983215332
394	38.07807922363281	32.88100051879883
395	10.28503131866455	7.599999904632568
396	13.521588325500488	15.359999656677246
397	7.623314380645752	6.0
398	27.68351936340332	22.200000762939453
399	14.641758918762207	11.800000190734863
400	17.935659408569336	15.75
401	23.46873664855957	20.770000457763672
402	7.478090763092041	5.0
403	11.205423355102539	8.899999618530273
404	14.174508094787598	35.45000076293945
405	8.58021354675293	13.359999656677246
406	10.086055755615234	6.150000095367432
407	25.148046493530273	11.520000457763672
408	26.777278900146484	27.43199920654297
409	8.337763786315918	6.71999979019165
410	11.97728157043457	9.875100135803223
411	21.104629516601562	11.569999694824219
412	12.121070861816406	9.199999809265137
413	11.819947242736816	7.699999809265137
414	12.286751747131348	7.0
415	8.57868766784668	6.480000019073486
416	6.152247905731201	6.699999809265137
417	8.197701454162598	5.300000190734863
418	8.230647087097168	9.279999732971191
419	15.321181297302246	11.800000190734863
420	20.721223831176758	11.899999618530273
421	12.120429992675781	14.64799976348877
422	35.12730407714844	23.40999984741211
423	31.33478546142578	12.710000038146973
424	27.96776580810547	30.733600616455078
425	10.762190818786621	8.5
426	9.261262893676758	14.694000244140625
427	7.908702373504639	5.920000076293945
428	17.09693717956543	8.777999877929688
429	24.07843589782715	17.5
430	11.479765892028809	10.149999618530273
431	13.612713813781738	13.680000305175781
432	18.143280029296875	15.600000381469727
433	29.47194480895996	18.604000091552734
434	14.281665802001953	11.75
435	10.565176963806152	6.414000034332275
436	7.6940412521362305	7.25
437	16.332321166992188	19.399999618530273
438	15.533003807067871	8.407999992370605
439	14.581507682800293	10.668000221252441
440	7.824245929718018	9.050000190734863
441	20.12334632873535	6.699999809265137
442	8.050129890441895	12.894000053405762
443	11.115744590759277	19.510000228881836
444	13.947619438171387	12.199999809265137
445	24.250226974487305	17.06999969482422
446	18.919153213500977	17.200000762939453
447	30.65095329284668	16.899999618530273
448	10.102360725402832	15.399999618530273
449	23.3436222076416	11.520000457763672
450	15.006787300109863	11.119999885559082
451	35.49614334106445	28.799999237060547
452	29.17455291748047	26.110000610351562
453	6.651355266571045	5.357999801635742
454	8.3070650100708	4.5
455	6.234490871429443	9.170000076293945
456	9.764056205749512	9.399999618530273
457	13.54414176940918	13.229999542236328
458	7.923677444458008	12.0
459	9.819567680358887	8.699999809265137
460	8.342799186706543	12.456999778747559
461	7.095866680145264	6.900000095367432
462	18.49851417541504	13.300000190734863
463	40.780643463134766	42.09000015258789
464	22.927705764770508	17.700000762939453
465	16.72276496887207	13.279000282287598
466	14.431431770324707	8.800000190734863
467	12.93957805633545	10.850000381469727
468	13.980592727661133	16.100000381469727
469	30.212413787841797	18.670000076293945
470	46.61006164550781	58.31999969482422
471	15.052437782287598	23.299999237060547
472	12.022926330566406	10.050000190734863
473	11.896584510803223	11.800000190734863
474	6.237479209899902	5.599999904632568
475	6.869786739349365	6.300000190734863
476	30.0640926361084	15.760000228881836
477	8.127942085266113	6.880000114440918
478	8.721837997436523	8.15999984741211
479	12.87159252166748	11.934000015258789
480	6.888376712799072	4.849999904632568
481	16.70758628845215	19.209999084472656
482	15.819945335388184	21.200000762939453
483	10.609956741333008	8.899999618530273
484	26.175870895385742	22.100000381469727
485	28.87840461730957	27.902000427246094
486	13.686135292053223	10.109999656677246
487	7.276227951049805	7.340000152587891
488	10.988005638122559	6.255000114440918
489	7.640815734863281	6.579999923706055
490	27.57415771484375	31.899999618530273
491	15.08267879486084	14.600000381469727
492	13.737570762634277	14.090999603271484
493	12.64309024810791	8.923199653625488
494	21.212974548339844	22.8799991607666
495	25.2034854888916	32.689998626708984
496	16.9033260345459	12.02400016784668
497	20.040245056152344	26.799999237060547
498	6.5125956535339355	4.021999835968018
499	3.6230146884918213	5.039999961853027
500	8.097359657287598	6.440000057220459
501	7.6398234367370605	6.504000186920166
502	34.06493377685547	10.819999694824219
503	12.781340599060059	10.100000381469727
504	16.29914665222168	9.550000190734863
505	7.931453227996826	5.150000095367432
506	44.038265228271484	36.79999923706055
507	16.054330825805664	17.399999618530273
508	44.97943878173828	58.650001525878906
509	6.783126354217529	4.449999809265137
510	11.412516593933105	15.100000381469727
511	10.413656234741211	6.98799991607666
512	13.3868989944458	10.430000305175781
513	31.981063842773438	57.540000915527344
514	17.575380325317383	23.440000534057617
515	36.320518493652344	15.84000015258789
516	12.170037269592285	8.220000267028809
517	15.207772254943848	6.849999904632568
518	22.061216354370117	16.399999618530273
519	9.952555656433105	10.600000381469727
520	17.315202713012695	10.991999626159668
521	10.010372161865234	8.199999809265137
522	17.66718101501465	8.15999984741211
523	25.68718910217285	40.79999923706055
524	9.155985832214355	11.887999534606934
525	10.639604568481445	8.020999908447266
526	6.093447685241699	6.150000095367432
527	16.681575775146484	23.959999084472656
528	33.8545036315918	25.0
529	17.798959732055664	10.510000228881836
530	21.788002014160156	24.239999771118164
531	21.66196060180664	14.5
532	33.5699462890625	52.900001525878906
533	9.011632919311523	6.159999847412109
534	26.05690574645996	17.506500244140625
535	17.6230525970459	6.4720001220703125
536	12.159880638122559	9.720000267028809
537	26.802305221557617	26.700000762939453
538	28.25140953063965	24.010000228881836
539	8.705767631530762	17.18000030517578
540	11.685680389404297	12.460000038146973
541	8.195060729980469	6.867000102996826
542	8.916491508483887	11.8100004196167
543	16.669010162353516	11.600000381469727
544	34.66297912597656	32.79999923706055
545	9.294285774230957	15.303999900817871
546	10.55675220489502	25.722000122070312
547	26.69065284729004	25.868499755859375
548	8.800957679748535	14.48799991607666
549	15.398534774780273	10.90999984741211
550	22.587244033813477	17.25
551	9.412687301635742	10.5
552	12.659615516662598	25.440000534057617
553	13.410484313964844	8.100000381469727
554	12.82344913482666	15.84000015258789
555	7.5939249992370605	12.520000457763672
556	14.400589942932129	5.800000190734863
557	7.743174076080322	5.900000095367432
558	44.65412902832031	30.774999618530273
559	18.417505264282227	8.979999542236328
560	8.911625862121582	4.952000141143799
561	32.27619934082031	24.5
562	13.318398475646973	15.008000373840332
563	33.12051773071289	19.799999237060547
564	23.45163917541504	17.799999237060547
565	24.67372703552246	38.099998474121094
566	20.574129104614258	25.09000015258789
567	14.349875450134277	13.100000381469727
568	26.66376495361328	54.25
569	17.704191207885742	17.190000534057617
570	12.08718204498291	7.019999980926514
571	9.819336891174316	8.399999618530273
572	11.964598655700684	17.700000762939453
573	22.167497634887695	27.100000381469727
574	24.313358306884766	26.100000381469727
575	13.528565406799316	11.423999786376953
576	18.87565040588379	30.899999618530273
577	8.658041000366211	9.904000282287598
578	11.487061500549316	10.859999656677246
579	14.439108848571777	11.069999694824219
580	6.55656099319458	7.199999809265137
581	17.009449005126953	15.899999618530273
582	13.040987014770508	3.5940001010894775
583	13.118813514709473	11.128000259399414
584	17.732316970825195	37.79999923706055
585	11.95823860168457	7.98199987411499
586	14.936513900756836	14.899999618530273
587	18.61064910888672	21.510000228881836
588	9.227869987487793	6.260000228881836
589	7.746685981750488	11.800000190734863
590	26.514719009399414	16.600000381469727
591	17.118661880493164	8.90999984741211
592	16.954792022705078	21.420000076293945
593	11.686412811279297	10.399999618530273
594	13.16418170928955	15.399999618530273
595	15.298075675964355	20.600000381469727
596	23.02336311340332	19.950000762939453
597	28.82672119140625	34.040000915527344
598	13.702025413513184	12.8100004196167
599	26.707731246948242	27.729999542236328
600	11.956686973571777	15.0
601	24.343900680541992	25.110000610351562
602	30.938940048217773	51.11000061035156
603	9.86225414276123	5.679999828338623
604	38.77532196044922	10.279000282287598
605	9.344279289245605	10.300000190734863
606	18.280946731567383	15.770000457763672
607	10.436901092529297	17.40999984741211
608	14.957491874694824	32.54999923706055
609	14.398734092712402	17.174999237060547
610	30.80485725402832	21.700000762939453
611	7.060619831085205	4.320000171661377
612	6.212803363800049	4.239999771118164
613	12.241549491882324	10.100000381469727
614	11.172591209411621	6.900000095367432
615	15.936141014099121	8.312800407409668
616	17.37166976928711	24.360000610351562
617	37.26536560058594	21.0
618	17.224666595458984	10.640000343322754
619	12.620745658874512	7.300000190734863
620	11.702788352966309	8.565999984741211
621	6.777377605438232	5.25
622	7.828936576843262	4.757999897003174
623	16.853361129760742	7.039999961853027
624	22.673809051513672	43.279998779296875
625	17.14922523498535	12.0
626	31.884931564331055	10.0600004196167
627	12.004449844360352	6.735000133514404
628	11.321100234985352	11.600000381469727
629	20.622739791870117	24.5
630	9.595832824707031	18.600000381469727
631	6.915789604187012	7.460000038146973
632	43.67713165283203	38.599998474121094
633	9.97858715057373	5.639999866485596
634	27.768346786499023	36.599998474121094
635	11.941023826599121	13.979999542236328
636	9.222081184387207	7.284999847412109
637	7.909382343292236	7.139999866485596
638	16.504743576049805	20.700000762939453
639	13.01267147064209	6.929999828338623
640	8.206775665283203	5.550000190734863
641	15.708880424499512	21.799999237060547
642	6.559487342834473	13.680000305175781
643	22.28472328186035	26.049999237060547
644	22.917131423950195	17.399999618530273
645	21.735904693603516	21.100000381469727
646	10.072530746459961	8.520000457763672
647	15.653548240661621	26.200000762939453
648	16.581890106201172	16.639999389648438
649	22.176490783691406	11.399999618530273
650	10.773688316345215	4.760000228881836
651	13.186678886413574	11.47599983215332
652	15.723381042480469	10.649999618530273
653	12.165921211242676	7.079999923706055
654	19.978458404541016	16.440000534057617
655	10.125454902648926	7.809999942779541
656	39.71931838989258	30.700000762939453
657	5.890405178070068	4.559999942779541
658	14.63852596282959	28.639999389648438
659	33.288726806640625	47.900001525878906
660	10.633841514587402	7.099999904632568
661	12.433085441589355	34.31999969482422
662	8.54708194732666	5.679999828338623
663	7.368592262268066	7.51039981842041
664	32.424468994140625	9.600000381469727
665	11.222762107849121	10.0600004196167
666	9.689828872680664	7.9730000495910645
667	16.995725631713867	13.430000305175781
668	6.605116367340088	5.820000171661377
669	24.420316696166992	31.299999237060547
670	18.291872024536133	25.260000228881836
671	10.060853004455566	9.930000305175781
672	24.829084396362305	25.100000381469727
673	16.05211067199707	19.68000030517578
674	8.556623458862305	4.949999809265137
675	7.816387176513672	7.980000019073486
676	20.983787536621094	31.979999542236328
677	13.718676567077637	12.5
678	30.710285186767578	38.81999969482422
679	11.822188377380371	3.6600000858306885
680	7.226060390472412	6.5
681	5.53165864944458	4.289999961853027
682	20.60554313659668	17.982999801635742
683	40.56098556518555	41.0
684	6.128799915313721	4.599999904632568
685	18.713151931762695	14.880000114440918
686	10.294427871704102	7.0
687	19.24724006652832	9.399999618530273
688	49.172584533691406	9.414999961853027
689	11.361794471740723	14.15999984741211
690	7.826616287231445	2.200000047683716
691	14.581696510314941	10.803000450134277
692	13.730355262756348	7.400000095367432
693	10.917828559875488	9.5
694	34.46315002441406	15.239999771118164
695	21.344314575195312	52.63999938964844
696	16.43255043029785	17.219999313354492
697	11.674530982971191	8.75
698	13.028613090515137	6.650000095367432
699	9.687432289123535	5.3480000495910645
700	19.889055252075195	17.389999389648438
701	29.85395622253418	21.524999618530273
702	9.296382904052734	6.360000133514404
703	9.067455291748047	10.210000038146973
704	6.650973320007324	4.320000171661377
705	7.510575771331787	9.0
706	45.64164733886719	52.650001525878906
707	9.22646427154541	11.529999732971191
708	16.001300811767578	21.68000030517578
709	8.633858680725098	5.900000095367432
710	31.15213394165039	18.275999069213867
711	12.073750495910645	10.0
712	16.267728805541992	17.600000381469727
713	12.761933326721191	8.75
714	17.55565071105957	14.800000190734863
715	17.748939514160156	16.299999237060547
716	10.585841178894043	10.149999618530273
717	20.488567352294922	16.200000762939453
718	33.289756774902344	43.599998474121094
719	7.604322910308838	6.629000186920166
720	21.00275230407715	17.729999542236328
721	9.369734764099121	8.010000228881836
722	17.449832916259766	27.040000915527344
723	42.26805877685547	45.20000076293945
724	12.65295696258545	19.350000381469727
725	23.48390007019043	18.280000686645508
726	12.895028114318848	30.312000274658203
727	16.162036895751953	18.959999084472656
728	7.30549430847168	8.680000305175781
729	9.721384048461914	6.5
730	18.810699462890625	24.200000762939453
731	9.589012145996094	10.498000144958496
732	45.20268249511719	24.010000228881836
733	19.776147842407227	28.799999237060547
734	15.833636283874512	13.5
735	18.104310989379883	12.399999618530273
736	13.457070350646973	16.30699920654297
737	12.478264808654785	10.199999809265137
738	22.12262725830078	32.29999923706055
739	16.12476348876953	21.600000381469727
740	29.39097785949707	34.79999923706055
741	14.989299774169922	18.600000381469727
742	13.378288269042969	17.649999618530273
743	25.922130584716797	31.399999618530273
744	11.337761878967285	8.3149995803833
745	11.642312049865723	11.663999557495117
746	16.590957641601562	16.100000381469727
747	19.429182052612305	30.8799991607666
748	10.923500061035156	10.75
749	6.471090793609619	10.855999946594238
750	23.198617935180664	13.208000183105469
751	11.410823822021484	12.399999618530273
752	30.377429962158203	27.149999618530273
753	13.585659980773926	13.329999923706055
754	18.009305953979492	28.417999267578125
755	16.065303802490234	12.449999809265137
756	9.992266654968262	5.5
757	10.040019989013672	7.749599933624268
758	21.566381454467773	16.399999618530273
759	15.866044044494629	14.740799903869629
760	9.682747840881348	9.5
761	23.202816009521484	17.100000381469727
762	8.56460189819336	5.188000202178955
763	18.555076599121094	17.799999237060547
764	14.531286239624023	20.5
765	10.637372016906738	11.800000190734863
766	8.135148048400879	6.150000095367432
767	13.810527801513672	16.104000091552734
768	13.399526596069336	9.899999618530273
769	31.643325805664062	19.399999618530273
770	24.398813247680664	23.299999237060547
771	9.339152336120605	6.71999979019165
772	29.381380081176758	15.899999618530273
773	6.80936861038208	5.23799991607666
774	8.60951042175293	7.070000171661377
775	26.64731216430664	18.93000030517578
776	10.731035232543945	7.199999809265137
777	18.575849533081055	11.520000457763672
778	19.682981491088867	8.640000343322754
779	18.322961807250977	15.484999656677246
780	14.620864868164062	15.300000190734863
781	18.886323928833008	16.899999618530273
782	6.886841297149658	4.599999904632568
783	10.13977336883545	7.750500202178955
784	11.617080688476562	6.620500087738037
785	13.953186988830566	9.449999809265137
786	7.781198024749756	8.039999961853027
787	8.358667373657227	7.349999904632568
788	6.762195587158203	6.769999980926514
789	12.849366188049316	13.020000457763672
790	29.75574493408203	23.100000381469727
791	12.821334838867188	17.75
792	10.065646171569824	6.639999866485596
793	9.130464553833008	7.76800012588501
794	25.190969467163086	21.0
795	15.019420623779297	13.0
796	26.391382217407227	17.899999618530273
797	19.889053344726562	7.360000133514404
798	33.98899841308594	36.70000076293945
799	10.537538528442383	7.900000095367432
800	35.834190368652344	45.79999923706055
801	40.383636474609375	40.279998779296875
802	9.082687377929688	6.199999809265137
803	9.391684532165527	9.239999771118164
804	8.858227729797363	8.6899995803833
805	20.645078659057617	14.149999618530273
806	14.788203239440918	8.760000228881836
807	12.010764122009277	11.039999961853027
808	16.444019317626953	20.079999923706055
809	7.827572345733643	6.236000061035156
810	9.244688987731934	8.619999885559082
811	16.13166618347168	13.449999809265137
812	7.879245281219482	4.932000160217285
813	7.131357192993164	4.320000171661377
814	13.692272186279297	9.5600004196167
815	29.02927589416504	23.899999618530273
816	5.239955902099609	6.639999866485596
817	11.362911224365234	12.350000381469727
818	11.109097480773926	8.0600004196167
819	10.585301399230957	7.5
820	13.014730453491211	17.799999237060547
821	14.350512504577637	30.6200008392334
822	16.971025466918945	8.5
823	51.78873062133789	34.400001525878906
824	21.96146583557129	23.0
825	18.011322021484375	17.75
826	31.414180755615234	34.33000183105469
827	15.282355308532715	14.899999618530273
828	11.967890739440918	12.800000190734863
829	11.916321754455566	9.170000076293945
830	10.313029289245605	9.699999809265137
831	10.061010360717773	6.809999942779541
832	14.516499519348145	15.399999618530273
833	12.089119911193848	12.199999809265137
834	6.247608661651611	4.849999904632568
835	8.628837585449219	11.300000190734863
836	8.469157218933105	12.649999618530273
837	13.855511665344238	7.869999885559082
838	15.516473770141602	19.18400001525879
839	8.669297218322754	7.425000190734863
840	25.794994354248047	27.639999389648438
841	13.814617156982422	11.349300384521484
842	7.9033074378967285	6.5
843	10.918719291687012	12.720000267028809
844	36.73495101928711	23.628999710083008
845	19.44239616394043	19.8799991607666
846	7.361685276031494	5.199999809265137
847	22.166261672973633	14.305999755859375
848	9.650197982788086	9.100000381469727
849	9.434832572937012	6.203999996185303
850	17.219236373901367	10.600000381469727
851	4.493163108825684	4.551000118255615
852	11.415139198303223	12.899999618530273
853	9.603055953979492	10.574999809265137
854	8.93139362335205	10.800000190734863
855	9.969027519226074	7.052999973297119
856	31.637819290161133	17.360000610351562
857	16.717618942260742	27.969999313354492
858	18.69548988342285	13.4399995803833
859	15.296154975891113	14.600000381469727
860	8.521078109741211	7.699999809265137
861	11.152718544006348	7.625
862	26.800987243652344	55.56999969482422
863	7.496993541717529	9.050000190734863
864	12.911250114440918	10.015999794006348
865	7.079206943511963	4.409999847412109
866	7.940855503082275	9.951000213623047
867	13.776278495788574	13.699999809265137
868	9.003358840942383	5.800000190734863
869	17.53902816772461	22.799999237060547
870	24.924333572387695	25.399999618530273
871	17.742937088012695	8.776000022888184
872	24.17156410217285	39.20000076293945
873	12.726840019226074	5.826000213623047
874	31.44337272644043	24.520000457763672
875	12.13148021697998	21.280000686645508
876	6.1148152351379395	8.850000381469727
877	17.073331832885742	12.569999694824219
878	38.15678405761719	38.900001525878906
879	20.49052619934082	16.600000381469727
880	13.3949613571167	16.860000610351562
881	8.979654312133789	5.840000152587891
882	9.7681303024292	15.600000381469727
883	15.146269798278809	20.299999237060547
884	11.132349967956543	11.199999809265137
885	22.408733367919922	24.350000381469727
886	7.563286304473877	13.038000106811523
887	7.725080490112305	11.645999908447266
888	18.76506233215332	14.300000190734863
889	12.183390617370605	10.258000373840332
890	4.978389263153076	4.53000020980835
891	12.964486122131348	9.600000381469727
892	14.954025268554688	13.920000076293945
893	16.951330184936523	17.920000076293945
894	38.9585075378418	25.360000610351562
895	15.46362590789795	14.100000381469727
896	9.183830261230469	5.53000020980835
897	26.292827606201172	22.76099967956543
898	32.22550964355469	11.170000076293945
899	12.40224552154541	11.25
900	12.294721603393555	5.820000171661377
901	32.0108757019043	25.280000686645508
902	11.190423965454102	10.223999977111816
903	7.583364486694336	9.779999732971191
904	5.936229228973389	7.25
905	17.042715072631836	11.430000305175781
906	53.36204528808594	45.599998474121094
907	13.422137260437012	9.399999618530273
908	16.706695556640625	35.81999969482422
909	25.972932815551758	18.799999237060547
910	11.598552703857422	13.899999618530273
911	13.384370803833008	9.539999961853027
912	11.65854549407959	10.619999885559082
913	27.68219566345215	23.65999984741211
914	32.72050476074219	21.959999084472656
915	18.216794967651367	12.711000442504883
916	17.705289840698242	8.815999984741211
917	11.220744132995605	7.670000076293945
918	51.37373352050781	40.29999923706055
919	12.817167282104492	5.300000190734863
920	9.823010444641113	13.199999809265137
921	7.359928131103516	7.199999809265137
922	15.390628814697266	10.100000381469727
923	32.31761932373047	35.349998474121094
924	12.479671478271484	10.399999618530273
925	17.103717803955078	9.359999656677246
926	11.97830581665039	9.699999809265137
927	23.626108169555664	10.180000305175781
928	14.288362503051758	9.920000076293945
929	13.81859302520752	19.049999237060547
930	27.9375	19.799999237060547
931	7.246438026428223	13.449999809265137
932	7.6498284339904785	4.880000114440918
933	13.911462783813477	12.163999557495117
934	21.042713165283203	19.15839958190918
935	14.086077690124512	11.600000381469727
936	16.16585922241211	30.0
937	16.11846160888672	10.300000190734863
938	13.495163917541504	8.479999542236328
939	27.96309471130371	14.720000267028809
940	32.24103927612305	12.614500045776367
941	12.388975143432617	12.972000122070312
942	21.17210578918457	10.53499984741211
943	11.16812801361084	11.40999984741211
944	19.08662986755371	11.359999656677246
945	9.525456428527832	9.832799911499023
946	21.0401554107666	15.600000381469727
947	7.2905449867248535	5.328000068664551
948	17.312057495117188	12.869999885559082
949	9.896846771240234	8.220000267028809
950	19.807435989379883	14.600000381469727
951	31.516881942749023	27.624000549316406
952	27.81950569152832	31.959999084472656
953	17.22983741760254	12.180000305175781
954	15.518988609313965	14.699999809265137
955	10.25621223449707	10.029999732971191
956	13.814193725585938	8.119999885559082
957	12.529467582702637	18.84000015258789
958	12.521736145019531	7.8979997634887695
959	11.422343254089355	8.100000381469727
960	12.105128288269043	5.679999828338623
961	7.523437976837158	5.550000190734863
962	13.09125804901123	13.979999542236328
963	18.223447799682617	24.719999313354492
964	5.351598262786865	6.525000095367432
965	24.254058837890625	20.15999984741211
966	9.784727096557617	9.899999618530273
967	10.195822715759277	13.6899995803833
968	13.440537452697754	29.049999237060547
969	8.50441837310791	4.414999961853027
970	8.66622543334961	7.834499835968018
971	27.30572509765625	27.299999237060547
972	17.725980758666992	14.899999618530273
973	16.17270851135254	12.593000411987305
974	9.946571350097656	7.619999885559082
975	11.558618545532227	9.520000457763672
976	4.717452526092529	2.555000066757202
977	12.7703218460083	13.454000473022461
978	17.0045166015625	17.940000534057617
979	37.075439453125	23.868000030517578
980	20.829978942871094	10.899999618530273
981	8.861138343811035	5.512800216674805
982	13.258652687072754	17.5
983	14.489570617675781	6.829999923706055
984	10.450067520141602	13.199999809265137
985	13.927691459655762	4.122000217437744
986	11.90687084197998	8.5649995803833
987	10.283259391784668	8.855999946594238
988	34.656578063964844	36.0
989	25.14012336730957	31.700000762939453
990	14.016873359680176	12.539999961853027
991	16.821487426757812	8.720000267028809
992	14.014727592468262	8.640000343322754
993	14.568266868591309	16.100000381469727
994	34.36907196044922	20.520000457763672
995	10.093318939208984	7.960000038146973
996	11.703925132751465	3.5350000858306885
997	17.448869705200195	14.100000381469727
998	13.203721046447754	8.949999809265137
999	33.269752502441406	39.29199981689453
1000	17.02186393737793	9.539999961853027
1001	8.140823364257812	4.400000095367432
1002	12.740234375	22.479999542236328
1003	15.689499855041504	16.350000381469727
1004	13.862774848937988	11.829999923706055
1005	11.640875816345215	12.850000381469727
1006	21.026071548461914	18.899999618530273
1007	9.92282772064209	10.319999694824219
1008	10.941160202026367	8.263999938964844
1009	8.148131370544434	10.399999618530273
1010	16.414609909057617	14.0
1011	10.422480583190918	11.579999923706055
1012	33.75020980834961	52.70000076293945
1013	11.060065269470215	6.900000095367432
1014	5.870537281036377	5.039999961853027
1015	8.912893295288086	7.980000019073486
1016	11.87106704711914	15.899999618530273
1017	7.99202299118042	17.600000381469727
1018	16.031944274902344	11.899999618530273
1019	14.9902925491333	12.199999809265137
1020	32.360870361328125	25.459999084472656
1021	7.098944664001465	9.359999656677246
1022	5.355870723724365	7.590000152587891
1023	7.780441761016846	9.510000228881836
1024	11.89023494720459	5.760000228881836
1025	31.380727767944336	29.600000381469727
1026	29.765592575073242	8.920999526977539
1027	17.5424861907959	11.814000129699707
1028	12.143028259277344	6.579999923706055
1029	14.529128074645996	15.279999732971191
1030	41.186378479003906	32.41999816894531
1031	8.52807903289795	7.860000133514404
1032	13.295674324035645	11.34000015258789
1033	17.15369987487793	13.0
1034	10.124032020568848	10.399999618530273
1035	17.247806549072266	53.040000915527344
1036	20.869125366210938	10.600000381469727
1037	24.001441955566406	18.399999618530273
1038	10.469210624694824	6.824999809265137
1039	20.569944381713867	10.662599563598633
1040	29.598161697387695	22.600000381469727
1041	23.414777755737305	13.15999984741211
1042	11.385132789611816	14.116000175476074
1043	8.932503700256348	12.0
1044	10.279419898986816	13.119999885559082
1045	15.391888618469238	11.819999694824219
1046	13.872699737548828	8.600000381469727
1047	12.534337043762207	15.890000343322754
1048	7.4178948402404785	7.840000152587891
1049	9.758843421936035	6.159999847412109
1050	17.19672966003418	28.700000762939453
1051	8.001900672912598	6.579999923706055
1052	18.912748336791992	14.0
1053	18.101314544677734	8.399999618530273
1054	10.55603313446045	8.449999809265137
1055	24.04124641418457	32.167999267578125
1056	21.368745803833008	16.8799991607666
1057	10.29616641998291	10.359999656677246
1058	17.688432693481445	17.420000076293945
1059	13.11875057220459	12.312000274658203
1060	16.413585662841797	11.199999809265137
1061	21.140424728393555	17.360000610351562
1062	12.43689250946045	5.159999847412109
1063	10.537457466125488	7.288000106811523
1064	10.275429725646973	8.868000030517578
1065	28.933813095092773	27.354000091552734
1066	14.727889060974121	20.329999923706055
1067	27.341726303100586	18.479999542236328
1068	22.119539260864258	15.4399995803833
1069	20.622894287109375	12.600000381469727
1070	11.485442161560059	6.71120023727417
1071	15.154242515563965	10.960000038146973
1072	14.019598960876465	27.450000762939453
1073	10.639592170715332	7.191999912261963
1074	7.6448445320129395	13.199999809265137
1075	7.276947021484375	6.460000038146973
1076	11.339739799499512	11.100000381469727
1077	23.97357749938965	19.030000686645508
1078	5.610651016235352	3.696000099182129
1079	13.129278182983398	19.187999725341797
1080	21.664409637451172	14.239999771118164
1081	20.579776763916016	19.530000686645508
1082	5.624400615692139	14.59000015258789
1083	21.548105239868164	12.6899995803833
1084	10.636073112487793	6.1545000076293945
1085	9.104302406311035	11.819999694824219
1086	6.58948278427124	6.159999847412109
1087	8.704319953918457	7.099999904632568
1088	8.427791595458984	4.440000057220459
1089	12.826889991760254	5.900000095367432
1090	12.639082908630371	12.739999771118164
1091	15.393343925476074	7.510000228881836
1092	31.922616958618164	32.599998474121094
1093	24.054943084716797	13.720000267028809
1094	14.461557388305664	12.960000038146973
1095	9.038780212402344	11.869999885559082
1096	10.214923858642578	8.0
1097	26.566585540771484	24.260000228881836
1098	4.95084285736084	13.039999961853027
1099	21.59697151184082	21.200000762939453
1100	9.232870101928711	7.599999904632568
1101	21.09918975830078	32.45000076293945
1102	8.635361671447754	5.710000038146973
1103	8.801952362060547	13.715999603271484
1104	9.720366477966309	15.130000114440918
1105	12.938817024230957	9.100000381469727
1106	13.195789337158203	5.590000152587891
1107	10.770454406738281	4.900000095367432
1108	17.369888305664062	13.84000015258789
1109	10.173161506652832	11.399999618530273
1110	14.067035675048828	10.489999771118164
1111	29.710756301879883	27.450000762939453
1112	14.863308906555176	15.800000190734863
1113	36.56172180175781	23.68000030517578
1114	9.537949562072754	5.28000020980835
1115	13.347989082336426	10.550000190734863
1116	11.575013160705566	13.182000160217285
1117	13.35216236114502	12.800000190734863
1118	8.248675346374512	4.0
1119	7.66524076461792	10.805000305175781
1120	11.25424861907959	13.055999755859375
1121	8.876839637756348	13.600000381469727
1122	24.404726028442383	22.0
1123	12.418078422546387	10.899999618530273
1124	15.876347541809082	10.600000381469727
1125	8.814806938171387	8.140000343322754
1126	11.85362720489502	15.0
1127	15.307562828063965	17.190000534057617
1128	10.959417343139648	6.820000171661377
1129	38.66986083984375	27.6299991607666
1130	12.384188652038574	6.0
1131	17.8591365814209	13.0
1132	24.97246742248535	30.8700008392334
1133	13.079920768737793	9.289999961853027
1134	11.822929382324219	6.159999847412109
1135	8.199714660644531	7.75
1136	40.4769287109375	29.799999237060547
1137	7.488104820251465	6.914999961853027
1138	10.619938850402832	5.175000190734863
1139	11.241251945495605	14.149999618530273
1140	7.88283109664917	8.576000213623047
1141	4.818210601806641	3.9700000286102295
1142	12.440918922424316	9.6899995803833
1143	17.69481658935547	19.700000762939453
1144	14.511981010437012	12.800000190734863
1145	11.415794372558594	16.95199966430664
1146	5.870520114898682	4.859000205993652
1147	21.559419631958008	15.649999618530273
1148	15.733510971069336	19.1200008392334
1149	14.362236976623535	9.279999732971191
1150	8.952731132507324	8.020000457763672
1151	7.6978020668029785	4.679999828338623
1152	22.818326950073242	22.440000534057617
1153	12.842131614685059	19.5
1154	6.863412380218506	3.815999984741211
1155	18.25937271118164	19.110000610351562
1156	8.33824634552002	9.760000228881836
1157	10.485867500305176	11.539999961853027
1158	18.094924926757812	13.920000076293945
1159	16.482507705688477	19.100000381469727
1160	10.17261791229248	8.239999771118164
1161	7.567530632019043	6.3420000076293945
1162	6.439935207366943	6.320000171661377
1163	16.45714569091797	14.720000267028809
1164	15.094056129455566	18.239999771118164
1165	17.33808135986328	18.700000762939453
1166	15.10206413269043	15.84000015258789
1167	4.564972877502441	3.759999990463257
1168	13.274974822998047	22.200000762939453
1169	16.212175369262695	16.65999984741211
1170	10.318788528442383	6.182000160217285
1171	22.303743362426758	19.600000381469727
1172	44.41399002075195	49.19200134277344
1173	7.212682247161865	4.699999809265137
1174	24.940847396850586	40.88999938964844
1175	24.325119018554688	31.631999969482422
1176	9.56652545928955	6.380000114440918
1177	12.960415840148926	4.860000133514404
1178	7.665824890136719	4.695000171661377
1179	11.059008598327637	8.199999809265137
1180	26.101343154907227	27.280000686645508
1181	10.610722541809082	12.479999542236328
1182	10.645989418029785	10.432000160217285
1183	24.54105567932129	21.770000457763672
1184	17.81008529663086	28.68000030517578
1185	31.091142654418945	33.20000076293945
1186	7.466643810272217	7.199999809265137
1187	20.051252365112305	14.609999656677246
1188	6.795182704925537	5.425000190734863
1189	17.662813186645508	24.34000015258789
1190	6.326801776885986	4.955999851226807
1191	11.03847599029541	12.600000381469727
1192	10.758360862731934	7.800000190734863
1193	10.356921195983887	6.900000095367432
1194	12.867198944091797	14.260000228881836
1195	7.417172908782959	6.349999904632568
1196	8.738476753234863	6.579999923706055
1197	14.027827262878418	14.069999694824219
1198	6.552626132965088	4.809999942779541
1199	10.094931602478027	8.220000267028809
1200	18.02791404724121	8.593500137329102
1201	17.89773178100586	17.760000228881836
1202	22.662378311157227	36.38999938964844
1203	11.170831680297852	9.949999809265137
1204	24.94624900817871	11.496000289916992
1205	22.323476791381836	18.200000762939453
1206	11.075423240661621	12.37600040435791
1207	7.4012837409973145	3.950000047683716
1208	15.288450241088867	8.909600257873535
1209	9.467999458312988	9.220000267028809
1210	11.100462913513184	12.300000190734863
1211	8.209022521972656	5.900000095367432
1212	10.167048454284668	12.119999885559082
1213	11.03744888305664	11.850000381469727
1214	9.675324440002441	8.800000190734863
1215	6.878907680511475	6.8429999351501465
1216	18.96005630493164	14.710000038146973
1217	25.874773025512695	30.399999618530273
1218	6.718478679656982	9.07800006866455
1219	26.84847640991211	25.799999237060547
1220	8.102672576904297	7.869999885559082
1221	29.82801055908203	47.29999923706055
1222	10.611493110656738	6.400000095367432
1223	37.8403205871582	16.81999969482422
1224	10.5969877243042	9.449999809265137
1225	9.346831321716309	7.550000190734863
1226	9.748823165893555	6.269000053405762
1227	16.789583206176758	12.571000099182129
1228	11.636985778808594	11.9399995803833
1229	10.137510299682617	6.400000095367432
1230	13.297372817993164	10.0
1231	29.59114646911621	38.20000076293945
1232	16.48561668395996	10.199999809265137
1233	10.208019256591797	13.353599548339844
1234	19.85158920288086	13.399999618530273
1235	9.965752601623535	7.829999923706055
1236	34.02509689331055	57.70000076293945
1237	15.205578804016113	11.9399995803833
1238	7.169884204864502	7.420000076293945
1239	13.452680587768555	11.449999809265137
1240	27.199403762817383	22.447999954223633
1241	25.51755714416504	20.5
1242	9.915168762207031	7.081999778747559
1243	13.474346160888672	13.4399995803833
1244	26.203662872314453	7.300000190734863
1245	4.3608784675598145	9.210000038146973
1246	11.088440895080566	7.570000171661377
1247	15.116578102111816	5.099999904632568
1248	8.339643478393555	14.300000190734863
1249	18.2719669342041	23.392000198364258
1250	7.809005260467529	16.899999618530273
1251	13.02061939239502	15.163200378417969
1252	24.502500534057617	15.600000381469727
1253	8.21662712097168	5.789999961853027
1254	10.916912078857422	7.369999885559082
1255	47.49065399169922	27.1200008392334
1256	6.3052802085876465	10.5
1257	13.600464820861816	11.800000190734863
1258	11.252488136291504	11.520000457763672
1259	9.176660537719727	14.609999656677246
1260	11.14876937866211	17.299999237060547
1261	12.723160743713379	10.649999618530273
1262	10.650619506835938	14.239999771118164
1263	13.256979942321777	11.729999542236328
1264	11.824127197265625	5.800000190734863
1265	14.535181045532227	10.463000297546387
1266	11.543745994567871	7.199999809265137
1267	18.2076358795166	16.8799991607666
1268	8.486717224121094	8.371999740600586
1269	11.61434268951416	7.392000198364258
1270	9.115097045898438	6.619999885559082
1271	14.973464012145996	11.699999809265137
1272	16.565767288208008	11.970000267028809
1273	16.88094139099121	16.90999984741211
1274	38.44781494140625	34.099998474121094
1275	16.501937866210938	8.0
1276	9.842053413391113	16.899999618530273
1277	9.049277305603027	9.100000381469727
