# Supplementary material for: Retention time prediction for chromatographic enantioseparation by quantile geometry-enhanced graph neural network
Source: Nat Commun. 2023 May 29;14:3095. doi: 10.1038/s41467-023-38853-3 (PMC10227049; doi:10.1038/s41467-023-38853-3)
Supplement: Supplementary file 4 — Source Data [file 41467_2023_38853_MOESM4_ESM.zip › Source data/source_data_ODH.csv]

	pred	true
0	10.096674919128418	6.940999984741211
1	13.133158683776855	16.5
2	8.1415376663208	10.871999740600586
3	18.055908203125	13.859999656677246
4	14.037506103515625	12.039999961853027
5	10.016145706176758	8.899999618530273
6	6.106729984283447	10.300000190734863
7	13.455334663391113	11.039999961853027
8	11.148357391357422	13.859999656677246
9	29.86861801147461	27.93000030517578
10	10.467663764953613	10.5
11	23.725051879882812	21.729999542236328
12	7.566238880157471	6.170000076293945
13	9.193750381469727	19.5
14	15.349299430847168	13.925000190734863
15	11.77308464050293	13.050000190734863
16	28.383764266967773	30.350000381469727
17	22.54058265686035	12.420000076293945
18	9.153173446655273	10.281599998474121
19	10.633452415466309	10.960000038146973
20	29.19587516784668	37.400001525878906
21	5.151378154754639	5.519999980926514
22	5.696090221405029	5.216000080108643
23	11.976642608642578	11.970000267028809
24	14.135430335998535	8.600000381469727
25	7.4732160568237305	6.710000038146973
26	15.529373168945312	19.856000900268555
27	8.7606782913208	8.0
28	17.386920928955078	13.890000343322754
29	16.263513565063477	16.100000381469727
30	18.32251739501953	14.6899995803833
31	20.37783432006836	16.799999237060547
32	22.909645080566406	26.350000381469727
33	14.480027198791504	12.5
34	33.22254180908203	41.099998474121094
35	8.178765296936035	7.978400230407715
36	6.869927883148193	9.350000381469727
37	15.739615440368652	19.700000762939453
38	35.10197830200195	24.100000381469727
39	15.97870922088623	11.399999618530273
40	12.891535758972168	11.399999618530273
41	18.532569885253906	16.049999237060547
42	11.723902702331543	8.729999542236328
43	13.421131134033203	15.399999618530273
44	29.185226440429688	27.09600067138672
45	7.2621893882751465	9.670000076293945
46	13.547314643859863	12.25
47	18.014141082763672	16.049999237060547
48	15.188621520996094	13.050000190734863
49	11.105576515197754	13.223999977111816
50	8.48780632019043	6.320000171661377
51	12.7169771194458	13.199999809265137
52	8.8682279586792	9.237600326538086
53	12.453700065612793	9.75
54	10.24608325958252	8.199999809265137
55	6.179165363311768	5.949999809265137
56	26.473461151123047	20.600000381469727
57	7.571153163909912	4.860000133514404
58	13.157090187072754	17.823999404907227
59	7.017960071563721	6.199999809265137
60	12.113726615905762	9.600000381469727
61	8.918993949890137	10.199999809265137
62	12.223833084106445	10.260000228881836
63	5.850758075714111	12.670000076293945
64	12.319652557373047	16.079999923706055
65	14.058845520019531	16.209999084472656
66	20.65833854675293	21.899999618530273
67	13.124833106994629	12.199999809265137
68	5.266638278961182	11.600000381469727
69	38.67361068725586	46.400001525878906
70	7.827150344848633	6.400000095367432
71	8.02652359008789	7.10699987411499
72	18.594703674316406	21.760000228881836
73	9.600197792053223	11.411999702453613
74	18.99850082397461	28.34000015258789
75	21.963157653808594	22.864999771118164
76	16.089366912841797	11.9399995803833
77	12.70892333984375	15.755999565124512
78	7.3556132316589355	6.0
79	27.190990447998047	34.08000183105469
80	11.48937702178955	13.279999732971191
81	10.102200508117676	10.017999649047852
82	8.944478988647461	10.312000274658203
83	10.013416290283203	9.420000076293945
84	15.782967567443848	6.880000114440918
85	7.883584499359131	7.622000217437744
86	28.165279388427734	32.41999816894531
87	12.674809455871582	16.100000381469727
88	6.858584880828857	6.369999885559082
89	17.91669464111328	9.102999687194824
90	15.868244171142578	11.21399974822998
91	12.565803527832031	12.199999809265137
92	8.639540672302246	7.099999904632568
93	12.36972713470459	14.449999809265137
94	11.249436378479004	16.799999237060547
95	9.097274780273438	8.579999923706055
96	10.012425422668457	13.25
97	18.82412338256836	20.700000762939453
98	8.678624153137207	6.050000190734863
99	11.059492111206055	10.399999618530273
100	9.675982475280762	9.170000076293945
101	8.973217964172363	8.579999923706055
102	5.8118815422058105	5.099999904632568
103	6.880378246307373	6.199999809265137
104	8.409575462341309	10.284000396728516
105	28.830745697021484	31.549999237060547
106	30.28658676147461	36.959999084472656
107	10.242924690246582	12.0
108	11.123618125915527	9.5
109	14.089797019958496	12.272000312805176
110	20.014190673828125	24.375
111	24.516761779785156	33.70000076293945
112	4.303737640380859	4.28000020980835
113	11.362931251525879	8.199999809265137
114	7.5964460372924805	9.25
115	11.533595085144043	13.800000190734863
116	11.066411018371582	13.899999618530273
117	33.61079788208008	40.68000030517578
118	28.76020622253418	16.200000762939453
119	17.591445922851562	23.700000762939453
120	7.46097993850708	7.550000190734863
121	9.412958145141602	7.730000019073486
122	14.931693077087402	10.350000381469727
123	9.940360069274902	8.199999809265137
124	8.140145301818848	10.345600128173828
125	6.502316951751709	6.375
126	19.09560775756836	25.899999618530273
127	15.312894821166992	14.640000343322754
128	11.064745903015137	10.319000244140625
129	16.058429718017578	13.300000190734863
130	3.706254720687866	4.244999885559082
131	10.983128547668457	9.75
132	9.090676307678223	10.380999565124512
133	8.594958305358887	8.800000190734863
134	7.804025650024414	8.800000190734863
135	11.000907897949219	7.150000095367432
136	9.704216003417969	9.0
137	9.519906044006348	12.529999732971191
138	14.845160484313965	18.420000076293945
139	9.139763832092285	10.0
140	9.644617080688477	10.430000305175781
141	18.678936004638672	19.100000381469727
142	13.811186790466309	12.847200393676758
143	10.777142524719238	10.210000038146973
144	6.472002983093262	7.0
145	6.153849124908447	7.699999809265137
146	15.89423942565918	14.91100025177002
147	6.803900241851807	8.239999771118164
148	19.962831497192383	17.440000534057617
149	25.65021324157715	15.960000038146973
150	9.653827667236328	10.300000190734863
151	9.231451034545898	6.199999809265137
152	8.166135787963867	6.480000019073486
153	9.815043449401855	12.399999618530273
154	18.589494705200195	21.461999893188477
155	27.480056762695312	32.08000183105469
156	10.127772331237793	9.892999649047852
157	15.519954681396484	16.31999969482422
158	5.9386210441589355	6.199999809265137
159	31.50713348388672	30.399999618530273
160	18.360084533691406	15.531000137329102
161	9.29216480255127	10.699999809265137
162	18.581748962402344	20.889999389648438
163	12.507811546325684	10.949999809265137
164	10.182023048400879	12.045000076293945
165	18.327186584472656	13.899999618530273
166	12.004773139953613	11.600000381469727
167	10.73078727722168	12.079999923706055
168	8.43767261505127	7.559999942779541
169	10.284849166870117	10.300000190734863
170	23.67394256591797	24.920000076293945
171	8.684273719787598	5.873000144958496
172	32.45781326293945	42.400001525878906
173	10.369366645812988	7.900000095367432
174	11.444931983947754	11.024999618530273
175	7.369103908538818	8.260000228881836
176	21.674888610839844	12.0
177	17.346240997314453	12.720000267028809
178	8.188138008117676	6.0229997634887695
179	26.59000015258789	29.399999618530273
180	11.892352104187012	15.5
181	10.528396606445312	14.0
182	9.14942455291748	6.199999809265137
183	12.201115608215332	12.392999649047852
184	9.310545921325684	8.470000267028809
185	13.278943061828613	9.899999618530273
186	7.731526851654053	9.359999656677246
187	7.532752990722656	8.199999809265137
188	13.791159629821777	10.730999946594238
189	8.20621109008789	7.585999965667725
190	5.93983268737793	6.789999961853027
191	7.367119789123535	10.050000190734863
192	10.902740478515625	10.149999618530273
193	4.746162414550781	5.900000095367432
194	7.145360469818115	7.610000133514404
195	8.867478370666504	10.038000106811523
196	11.184073448181152	8.895999908447266
197	18.521554946899414	28.739999771118164
198	8.973275184631348	8.279999732971191
199	25.51630973815918	32.5
200	10.759915351867676	9.170999526977539
201	12.984522819519043	11.699999809265137
202	9.829438209533691	12.260000228881836
203	13.254961013793945	10.199999809265137
204	10.006937980651855	13.149999618530273
205	23.25701141357422	31.65999984741211
206	5.757002353668213	5.900000095367432
207	10.29634952545166	9.84000015258789
208	5.114787578582764	4.955999851226807
209	6.536959171295166	5.5
210	35.16447067260742	33.119998931884766
211	18.489810943603516	19.899999618530273
212	13.78826904296875	17.06999969482422
213	7.895223617553711	6.019999980926514
214	5.992099285125732	6.099999904632568
215	8.248269081115723	12.199999809265137
216	12.356608390808105	10.899999618530273
217	14.984811782836914	7.039999961853027
218	7.449324607849121	9.390000343322754
219	11.911067008972168	7.900000095367432
220	4.704856872558594	4.5
221	9.336493492126465	10.100000381469727
222	17.657386779785156	16.399999618530273
223	4.7081146240234375	4.097499847412109
224	16.411239624023438	22.8799991607666
225	7.053953647613525	9.402000427246094
226	39.912086486816406	23.700000762939453
227	30.905988693237305	31.15999984741211
228	11.615924835205078	9.699999809265137
229	7.480761528015137	8.609999656677246
230	29.4921875	23.700000762939453
231	35.34244155883789	49.29999923706055
232	6.376193523406982	5.900000095367432
233	13.293965339660645	12.079999923706055
234	8.950117111206055	7.300000190734863
235	19.032623291015625	31.920000076293945
236	13.240690231323242	15.020000457763672
237	26.319629669189453	23.1200008392334
238	8.141005516052246	8.359999656677246
239	12.243614196777344	9.630000114440918
240	11.444535255432129	8.295000076293945
241	18.519367218017578	12.0
242	25.02072525024414	16.8799991607666
243	16.199995040893555	17.0
244	15.80739688873291	16.200000762939453
245	7.821002960205078	7.9120001792907715
246	9.790093421936035	10.494000434875488
