# Supplementary material for: Retention time prediction for chromatographic enantioseparation by quantile geometry-enhanced graph neural network
Source: Nat Commun. 2023 May 29;14:3095. doi: 10.1038/s41467-023-38853-3 (PMC10227049; doi:10.1038/s41467-023-38853-3)
Supplement: Supplementary file 4 — Source Data [file 41467_2023_38853_MOESM4_ESM.zip › Source data/source_data_Sp.csv]

	Sp
0	[1.0]
1	[1.0]
2	[0.9161237925291061]
3	[0.9161237925291061]
4	[1.0]
5	[1.0]
6	[0.9806056991219521]
7	[0.9806056991219521]
8	[1.0]
9	[1.0]
10	[0.3681405186653137]
11	[0.3681405186653137]
12	[0.6624041497707367]
13	[0.6624041497707367]
14	[0.9995322671020404]
15	[0.9995322671020404]
16	[1.0]
17	[1.0]
18	[0.9794186241924763]
19	[0.9794186241924763]
20	[0.13757914304733276]
21	[0.13757914304733276]
22	[1.0]
23	[1.0]
24	[0.3082714080810547]
25	[0.3082714080810547]
26	[0.414281964302063]
27	[0.414281964302063]
28	[0.7249892354011536]
29	[0.7249892354011536]
30	[0.2967650890350342]
31	[0.2967650890350342]
32	[1.0]
33	[1.0]
34	[0.9384097456932068]
35	[0.9384097456932068]
36	[0.6432526111602783]
37	[0.6432526111602783]
38	[0.4717305898666382]
39	[0.4717305898666382]
40	[0.6881214082241058]
41	[0.6881214082241058]
42	[1.0]
43	[1.0]
44	[1.0]
45	[1.0]
46	[1.0]
47	[1.0]
48	[1.0]
49	[1.0]
50	[0.9582129791378975]
51	[0.9582129791378975]
52	[0.3242369294166565]
53	[0.3242369294166565]
54	[1.0]
55	[1.0]
56	[0.9839159585535526]
57	[0.9839159585535526]
58	[0.8378888964653015]
59	[0.8378888964653015]
60	[0.21455055475234985]
61	[0.21455055475234985]
62	[0.08716422319412231]
63	[0.08716422319412231]
64	[0.4505440592765808]
65	[0.4505440592765808]
66	[0.46504276990890503]
67	[0.46504276990890503]
68	[1.0]
69	[1.0]
70	[0.08299851417541504]
71	[0.08299851417541504]
72	[0.06008768081665039]
73	[0.06008768081665039]
74	[1.0]
75	[1.0]
76	[1.0]
77	[1.0]
78	[0.07360297441482544]
79	[0.07360297441482544]
80	[1.0]
81	[1.0]
82	[1.0]
83	[1.0]
84	[0.33960020542144775]
85	[0.33960020542144775]
86	[0.5182284712791443]
87	[0.5182284712791443]
88	[0.5791314244270325]
89	[0.5791314244270325]
90	[1.0]
91	[1.0]
92	[0.4253939986228943]
93	[0.4253939986228943]
94	[0.6408144533634186]
95	[0.6408144533634186]
96	[1.0]
97	[1.0]
98	[0.7949545681476593]
99	[0.7949545681476593]
100	[1.0]
101	[1.0]
102	[0.4272526502609253]
103	[0.4272526502609253]
104	[0.6103032827377319]
105	[0.6103032827377319]
106	[0.08774536848068237]
107	[0.08774536848068237]
108	[1.0]
109	[1.0]
110	[1.0]
111	[1.0]
112	[0.4468337893486023]
113	[0.4468337893486023]
114	[1.0]
115	[1.0]
116	[1.0]
117	[1.0]
118	[1.0]
119	[1.0]
120	[1.0]
121	[1.0]
122	[0.6142297685146332]
123	[0.6142297685146332]
124	[1.0]
125	[1.0]
126	[0.28970658779144287]
127	[0.28970658779144287]
128	[0.14319437742233276]
129	[0.14319437742233276]
130	[1.0]
131	[1.0]
132	[0.5814760327339172]
133	[0.5814760327339172]
134	[1.0]
135	[1.0]
136	[0.8562183529138565]
137	[0.8562183529138565]
138	[1.0]
139	[1.0]
140	[1.0]
141	[1.0]
142	[0.5353545844554901]
143	[0.5353545844554901]
144	[0.5817461907863617]
145	[0.5817461907863617]
146	[0.9757033493369818]
147	[0.9757033493369818]
148	[1.0]
149	[1.0]
150	[1.0]
151	[1.0]
152	[1.0]
153	[1.0]
154	[1.0]
155	[1.0]
156	[0.7738960534334183]
157	[0.7738960534334183]
158	[0.8869291245937347]
159	[0.8869291245937347]
160	[0.1477956771850586]
161	[0.1477956771850586]
162	[1.0]
163	[1.0]
164	[0.5599216818809509]
165	[0.5599216818809509]
166	[0.10334169864654541]
167	[0.10334169864654541]
168	[0.7591446787118912]
169	[0.7591446787118912]
170	[1.0]
171	[1.0]
172	[1.0]
173	[1.0]
174	[1.0]
175	[1.0]
176	[0.7699172049760818]
177	[0.7699172049760818]
178	[1.0]
179	[1.0]
180	[1.0]
181	[1.0]
182	[0.484805703163147]
183	[0.484805703163147]
184	[0.7778014838695526]
185	[0.7778014838695526]
186	[0.27790600061416626]
187	[0.27790600061416626]
188	[0.9621384851634502]
189	[0.9621384851634502]
190	[1.0]
191	[1.0]
192	[1.0]
193	[1.0]
194	[1.0]
195	[1.0]
196	[0.14825987815856934]
197	[0.14825987815856934]
198	[0.39230722188949585]
199	[0.39230722188949585]
200	[0.4867219924926758]
201	[0.4867219924926758]
202	[1.0]
203	[1.0]
204	[0.9880284937098622]
205	[0.9880284937098622]
206	[1.0]
207	[1.0]
208	[0.9714196883141994]
209	[0.9714196883141994]
210	[1.0]
211	[1.0]
212	[1.0]
213	[1.0]
214	[0.9702051039785147]
215	[0.9702051039785147]
216	[1.0]
217	[1.0]
218	[0.01604539155960083]
219	[0.01604539155960083]
220	[1.0]
221	[1.0]
222	[1.0]
223	[1.0]
224	[1.0]
225	[1.0]
226	[1.0]
227	[1.0]
228	[1.0]
229	[1.0]
230	[1.0]
231	[1.0]
232	[1.0]
233	[1.0]
234	[0.500374048948288]
235	[0.500374048948288]
236	[1.0]
237	[1.0]
238	[0.27227121591567993]
239	[0.27227121591567993]
240	[0.812771201133728]
241	[0.812771201133728]
242	[1.0]
243	[1.0]
244	[0.5742678642272949]
245	[0.5742678642272949]
246	[1.0]
247	[1.0]
248	[1.0]
249	[1.0]
250	[0.9574992433190346]
251	[0.9574992433190346]
252	[0.9398008286952972]
253	[0.9398008286952972]
254	[1.0]
255	[1.0]
256	[0.5044148862361908]
257	[0.5044148862361908]
258	[0.05170315504074097]
259	[0.05170315504074097]
260	[1.0]
261	[1.0]
262	[0.42707329988479614]
263	[0.42707329988479614]
264	[1.0]
265	[1.0]
266	[0.12735307216644287]
267	[0.12735307216644287]
268	[1.0]
269	[1.0]
270	[1.0]
271	[1.0]
272	[0.8084930181503296]
273	[0.8084930181503296]
274	[0.20900863409042358]
275	[0.20900863409042358]
276	[1.0]
277	[1.0]
278	[0.6722209751605988]
279	[0.6722209751605988]
280	[1.0]
281	[1.0]
282	[1.0]
283	[1.0]
284	[1.0]
285	[1.0]
286	[0.8696660548448563]
287	[0.8696660548448563]
288	[0.7810350060462952]
289	[0.7810350060462952]
290	[0.25959616899490356]
291	[0.25959616899490356]
292	[0.6039322912693024]
293	[0.6039322912693024]
294	[1.0]
295	[1.0]
296	[0.6934213042259216]
297	[0.6934213042259216]
298	[0.40014463663101196]
299	[0.40014463663101196]
300	[1.0]
301	[1.0]
302	[0.9170209318399429]
303	[0.9170209318399429]
304	[0.5212384462356567]
305	[0.5212384462356567]
306	[1.0]
307	[1.0]
308	[0.9572869352996349]
309	[0.9572869352996349]
310	[1.0]
311	[1.0]
312	[0.6550446152687073]
313	[0.6550446152687073]
314	[0.7698311060667038]
315	[0.7698311060667038]
316	[0.8872635588049889]
317	[0.8872635588049889]
318	[0.6836816370487213]
319	[0.6836816370487213]
320	[0.8822493553161621]
321	[0.8822493553161621]
322	[0.1895197033882141]
323	[0.1895197033882141]
324	[1.0]
325	[1.0]
326	[1.0]
327	[1.0]
328	[1.0]
329	[1.0]
330	[0.5983682572841644]
331	[0.5983682572841644]
332	[1.0]
333	[1.0]
334	[0.5317111015319824]
335	[0.5317111015319824]
336	[0.7810963839292526]
337	[0.7810963839292526]
338	[1.0]
339	[1.0]
340	[0.7765770256519318]
341	[0.7765770256519318]
342	[1.0]
343	[1.0]
344	[1.0]
345	[1.0]
346	[0.5667277574539185]
347	[0.5667277574539185]
348	[0.7509362995624542]
349	[0.7509362995624542]
350	[1.0]
351	[1.0]
352	[0.9776768144220114]
353	[0.9776768144220114]
354	[0.7568917572498322]
355	[0.7568917572498322]
356	[0.32930755615234375]
357	[0.32930755615234375]
358	[0.03446066379547119]
359	[0.03446066379547119]
360	[0.4770299792289734]
361	[0.4770299792289734]
362	[1.0]
363	[1.0]
364	[0.4885910749435425]
365	[0.4885910749435425]
366	[1.0]
367	[1.0]
368	[0.25427883863449097]
369	[0.25427883863449097]
370	[0.3483387231826782]
371	[0.3483387231826782]
372	[0.4524041414260864]
373	[0.4524041414260864]
374	[1.0]
375	[1.0]
376	[1.0]
377	[1.0]
378	[0.14057129621505737]
379	[0.14057129621505737]
380	[1.0]
381	[1.0]
382	[1.0]
383	[1.0]
384	[1.0]
385	[1.0]
386	[0.6172364056110382]
387	[0.6172364056110382]
388	[1.0]
389	[1.0]
390	[0.8059857934713364]
391	[0.8059857934713364]
392	[0.4209514856338501]
393	[0.4209514856338501]
394	[1.0]
395	[1.0]
396	[0.5517105162143707]
397	[0.5517105162143707]
398	[1.0]
399	[1.0]
400	[1.0]
401	[1.0]
402	[1.0]
403	[1.0]
404	[1.0]
405	[1.0]
406	[0.6329675912857056]
407	[0.6329675912857056]
408	[0.5752978026866913]
409	[0.5752978026866913]
410	[0.7699905782938004]
411	[0.7699905782938004]
412	[1.0]
413	[1.0]
414	[1.0]
415	[1.0]
416	[1.0]
417	[1.0]
418	[1.0]
419	[1.0]
420	[0.8609476089477539]
421	[0.8609476089477539]
422	[1.0]
423	[1.0]
424	[0.1548193097114563]
425	[0.1548193097114563]
426	[0.749178409576416]
427	[0.749178409576416]
428	[1.0]
429	[1.0]
430	[0.6657131612300873]
431	[0.6657131612300873]
432	[0.39074063301086426]
433	[0.39074063301086426]
434	[0.9402119852602482]
435	[0.9402119852602482]
436	[0.8116271048784256]
437	[0.8116271048784256]
438	[1.0]
439	[1.0]
440	[1.0]
441	[1.0]
442	[1.0]
443	[1.0]
444	[0.6310562491416931]
445	[0.6310562491416931]
446	[0.8089002966880798]
447	[0.8089002966880798]
448	[1.0]
449	[1.0]
450	[0.5844096839427948]
451	[0.5844096839427948]
452	[1.0]
453	[1.0]
454	[0.8256669193506241]
455	[0.8256669193506241]
456	[0.7637961953878403]
457	[0.7637961953878403]
458	[1.0]
459	[1.0]
460	[1.0]
461	[1.0]
462	[1.0]
463	[1.0]
464	[0.8393678218126297]
465	[0.8393678218126297]
466	[1.0]
467	[1.0]
468	[0.5792437195777893]
469	[0.5792437195777893]
470	[1.0]
471	[1.0]
472	[0.34674084186553955]
473	[0.34674084186553955]
474	[0.6884142160415649]
475	[0.6884142160415649]
476	[0.9829705879092216]
477	[0.9829705879092216]
478	[0.6721058189868927]
479	[0.6721058189868927]
480	[1.0]
481	[1.0]
482	[1.0]
483	[1.0]
484	[1.0]
485	[1.0]
486	[1.0]
487	[1.0]
488	[0.4886968731880188]
489	[0.4886968731880188]
490	[1.0]
491	[1.0]
492	[0.24567699432373047]
493	[0.24567699432373047]
494	[1.0]
495	[1.0]
496	[1.0]
497	[1.0]
498	[0.9461754187941551]
499	[0.9461754187941551]
500	[1.0]
501	[1.0]
502	[0.20866823196411133]
503	[0.20866823196411133]
504	[0.7235916256904602]
505	[0.7235916256904602]
506	[0.23628336191177368]
507	[0.23628336191177368]
508	[0.4972071051597595]
509	[0.4972071051597595]
510	[1.0]
511	[1.0]
512	[1.0]
513	[1.0]
514	[0.688446044921875]
515	[0.688446044921875]
516	[0.9863782757893205]
517	[0.9863782757893205]
518	[0.9962517353706062]
519	[0.9962517353706062]
520	[0.8088259696960449]
521	[0.8088259696960449]
522	[0.08720314502716064]
523	[0.08720314502716064]
524	[1.0]
525	[1.0]
526	[0.25673115253448486]
527	[0.25673115253448486]
528	[1.0]
529	[1.0]
530	[0.6821797788143158]
531	[0.6821797788143158]
532	[1.0]
533	[1.0]
534	[1.0]
535	[1.0]
536	[0.7794165015220642]
537	[0.7794165015220642]
538	[0.9105295389890671]
539	[0.9105295389890671]
540	[1.0]
541	[1.0]
542	[1.0]
543	[1.0]
544	[1.0]
545	[1.0]
546	[0.7324315309524536]
547	[0.7324315309524536]
548	[0.9675321727991104]
549	[0.9675321727991104]
550	[1.0]
551	[1.0]
552	[0.9353256747126579]
553	[0.9353256747126579]
554	[1.0]
555	[1.0]
556	[0.1683715581893921]
557	[0.1683715581893921]
558	[0.5593879520893097]
559	[0.5593879520893097]
560	[0.5597369074821472]
561	[0.5597369074821472]
562	[1.0]
563	[1.0]
564	[0.4204593896865845]
565	[0.4204593896865845]
566	[1.0]
567	[1.0]
568	[0.7794865369796753]
569	[0.7794865369796753]
570	[0.5639758110046387]
571	[0.5639758110046387]
572	[0.9251502528786659]
573	[0.9251502528786659]
574	[0.6308690011501312]
575	[0.6308690011501312]
576	[0.6153174042701721]
577	[0.6153174042701721]
578	[1.0]
579	[1.0]
580	[0.034683167934417725]
581	[0.034683167934417725]
582	[1.0]
583	[1.0]
584	[0.3409765362739563]
585	[0.3409765362739563]
586	[1.0]
587	[1.0]
588	[0.9200292527675629]
589	[0.9200292527675629]
590	[0.8498528152704239]
591	[0.8498528152704239]
592	[1.0]
593	[1.0]
594	[0.919593557715416]
595	[0.919593557715416]
596	[0.49920380115509033]
597	[0.49920380115509033]
598	[0.6946930885314941]
599	[0.6946930885314941]
600	[0.9602866396307945]
601	[0.9602866396307945]
602	[1.0]
603	[1.0]
604	[0.9722550231963396]
605	[0.9722550231963396]
606	[0.10510760545730591]
607	[0.10510760545730591]
608	[0.65294548869133]
609	[0.65294548869133]
610	[1.0]
611	[1.0]
612	[1.0]
613	[1.0]
614	[0.9860513713210821]
615	[0.9860513713210821]
616	[0.9771289266645908]
617	[0.9771289266645908]
618	[0.9674269184470177]
619	[0.9674269184470177]
620	[1.0]
621	[1.0]
622	[0.2718939185142517]
623	[0.2718939185142517]
624	[1.0]
625	[1.0]
626	[0.6962270736694336]
627	[0.6962270736694336]
628	[0.01891946792602539]
629	[0.01891946792602539]
630	[0.8950763940811157]
631	[0.8950763940811157]
632	[1.0]
633	[1.0]
634	[0.1906055212020874]
635	[0.1906055212020874]
636	[0.31978970766067505]
637	[0.31978970766067505]
638	[0.6930397152900696]
639	[0.6930397152900696]
640	[1.0]
641	[1.0]
642	[0.4001076817512512]
643	[0.4001076817512512]
644	[1.0]
645	[1.0]
646	[1.0]
647	[1.0]
648	[1.0]
649	[1.0]
650	[1.0]
651	[1.0]
652	[1.0]
653	[1.0]
654	[0.8972566053271294]
655	[0.8972566053271294]
656	[0.19948208332061768]
657	[0.19948208332061768]
658	[0.7257547974586487]
659	[0.7257547974586487]
660	[1.0]
661	[1.0]
662	[0.24448561668395996]
663	[0.24448561668395996]
664	[0.6799488365650177]
665	[0.6799488365650177]
666	[0.1617991328239441]
667	[0.1617991328239441]
668	[0.2775951623916626]
669	[0.2775951623916626]
670	[0.38086849451065063]
671	[0.38086849451065063]
672	[0.6435516178607941]
673	[0.6435516178607941]
674	[0.7230143249034882]
675	[0.7230143249034882]
676	[0.14934080839157104]
677	[0.14934080839157104]
678	[1.0]
679	[1.0]
680	[1.0]
681	[1.0]
682	[0.79071906208992]
683	[0.79071906208992]
684	[1.0]
685	[1.0]
686	[0.23793405294418335]
687	[0.23793405294418335]
688	[0.8112588822841644]
689	[0.8112588822841644]
690	[1.0]
691	[1.0]
692	[1.0]
693	[1.0]
694	[0.5610922574996948]
695	[0.5610922574996948]
696	[0.45663368701934814]
697	[0.45663368701934814]
698	[1.0]
699	[1.0]
700	[0.5561240017414093]
701	[0.5561240017414093]
702	[0.7802787125110626]
703	[0.7802787125110626]
704	[0.7118732631206512]
705	[0.7118732631206512]
706	[1.0]
707	[1.0]
708	[1.0]
709	[1.0]
710	[0.7250468730926514]
711	[0.7250468730926514]
712	[0.6483058929443359]
713	[0.6483058929443359]
714	[1.0]
715	[1.0]
716	[1.0]
717	[1.0]
718	[0.5175791680812836]
719	[0.5175791680812836]
720	[0.5932423770427704]
721	[0.5932423770427704]
722	[1.0]
723	[1.0]
724	[1.0]
725	[1.0]
726	[0.671588808298111]
727	[0.671588808298111]
728	[0.6718288660049438]
729	[0.6718288660049438]
730	[0.7014630436897278]
731	[0.7014630436897278]
732	[0.6094910502433777]
733	[0.6094910502433777]
734	[0.3736323118209839]
735	[0.3736323118209839]
736	[0.7916844040155411]
737	[0.7916844040155411]
738	[0.3376830220222473]
739	[0.3376830220222473]
740	[0.493708074092865]
741	[0.493708074092865]
742	[0.22805583477020264]
743	[0.22805583477020264]
744	[0.7568858563899994]
745	[0.7568858563899994]
746	[1.0]
747	[1.0]
748	[0.4421371817588806]
749	[0.4421371817588806]
750	[1.0]
751	[1.0]
752	[1.0]
753	[1.0]
754	[0.37036556005477905]
755	[0.37036556005477905]
756	[0.9131024032831192]
757	[0.9131024032831192]
758	[0.9537132978439331]
759	[0.9537132978439331]
760	[1.0]
761	[1.0]
762	[1.0]
763	[1.0]
764	[0.998709142790176]
765	[0.998709142790176]
766	[0.9416717551648617]
767	[0.9416717551648617]
768	[0.24648410081863403]
769	[0.24648410081863403]
770	[0.7018468677997589]
771	[0.7018468677997589]
772	[1.0]
773	[1.0]
774	[0.9168295636773109]
775	[0.9168295636773109]
776	[0.7232420146465302]
777	[0.7232420146465302]
778	[1.0]
779	[1.0]
780	[0.302973210811615]
781	[0.302973210811615]
782	[0.6780163943767548]
783	[0.6780163943767548]
784	[1.0]
785	[1.0]
786	[0.9958708877675235]
787	[0.9958708877675235]
788	[1.0]
789	[1.0]
790	[1.0]
791	[1.0]
792	[1.0]
793	[1.0]
794	[0.8849811404943466]
795	[0.8849811404943466]
796	[0.827239528298378]
797	[0.827239528298378]
798	[1.0]
799	[1.0]
800	[0.399532675743103]
801	[0.399532675743103]
802	[1.0]
803	[1.0]
804	[0.058286428451538086]
805	[0.058286428451538086]
806	[0.4796707034111023]
807	[0.4796707034111023]
808	[1.0]
809	[1.0]
810	[0.7487014532089233]
811	[0.7487014532089233]
812	[0.4554043412208557]
813	[0.4554043412208557]
814	[1.0]
815	[1.0]
816	[0.6968604922294617]
817	[0.6968604922294617]
818	[0.7722473591566086]
819	[0.7722473591566086]
820	[0.8767155483365059]
821	[0.8767155483365059]
822	[0.3042023181915283]
823	[0.3042023181915283]
