# Supplementary material for: Retention time prediction for chromatographic enantioseparation by quantile geometry-enhanced graph neural network
Source: Nat Commun. 2023 May 29;14:3095. doi: 10.1038/s41467-023-38853-3 (PMC10227049; doi:10.1038/s41467-023-38853-3)
Supplement: Supplementary file 4 — Source Data [file 41467_2023_38853_MOESM4_ESM.zip › Source data/source_data_lgb.csv]

	pred	true
0	10.733057022167511	10.3
1	9.173237625220267	5.045
2	19.870772180301472	16.0
3	15.380228377157824	9.524999999999999
4	11.766220479768364	6.640000000000001
5	17.348584422136472	10.723
6	14.985117359655696	9.384
7	22.109728848169258	14.514
8	9.401490651333525	6.971
9	14.032400089209911	35.68
10	19.77742837298946	19.74
11	8.623380446723571	11.5
12	12.099971357041616	8.2
13	11.041733396694449	12.32
14	22.23149872355958	25.08
15	20.27676219792914	25.724999999999998
16	18.325348454791442	12.03
17	20.420938877994438	10.34
18	13.183300753189059	10.72
19	12.77002368938642	13.799999999999999
20	4.74822583603355	4.25
21	16.364547886801283	25.25
22	9.113643275406819	8.78
23	15.009546570957845	6.2
24	10.651885836016206	5.120000000000001
25	12.609369378019379	11.7
26	13.665908544197034	18.4
27	11.65954125793795	12.662
28	7.63616595095146	13.77
29	15.718525576036127	8.1
30	17.652003227217847	17.5
31	16.574238008809925	19.103
32	10.660017706377145	12.993
33	17.08959854860162	14.38
34	13.816900017970069	10.5
35	16.07621328400154	9.39
36	9.483212240255902	7.4399999999999995
37	10.777204809508008	10.62
38	9.576473939248647	8.5
39	17.921616053027236	17.0
40	21.746091564152927	23.91
41	7.0461183767082725	6.08
42	18.893765951073	15.11
43	12.01856779204051	5.83
44	11.559044318554342	5.9
45	11.397683810865447	17.599
46	13.979585486298953	16.26
47	10.808857364585464	5.24
48	11.946750218834627	14.73
49	14.16985469634003	6.3125
50	16.32235384485709	17.3
51	15.21807970737772	34.4
52	14.4872295398156	21.450000000000003
53	21.982571168065764	35.3
54	7.744277782760571	7.120000000000001
55	11.155272917728626	5.88
56	16.344845894598322	11.648000000000001
57	11.55180128536363	3.35
58	28.22001309939316	45.1
59	17.55918700626696	17.7
60	24.65847614398096	29.2
61	22.53542316157014	27.52
62	16.241327349750122	9.2
63	13.24576944024608	6.640000000000001
64	12.606037587580692	11.8
65	14.91392136226777	17.7
66	20.459614699926465	13.79
67	11.933546099619722	11.2
68	18.59897512390939	7.6
69	15.212280888103217	10.3
70	14.354673861814346	16.71
71	7.05979454597188	6.86
72	9.890880123241292	7.9
73	18.646841930529977	21.472
74	12.586567387854934	9.040000000000001
75	17.975060866784325	11.120000000000001
76	16.25960560512684	13.4
77	17.259423967662855	13.370000000000001
78	13.717338938098306	16.224
79	15.676193794514543	9.719999999999999
80	8.444547420182221	6.05
81	17.140280514174947	14.285
82	3.5635335015072687	2.155
83	14.160752954875168	5.82
84	17.158592237568186	17.52
85	6.222106837118964	4.86
86	6.831946559069766	4.592
87	16.931438427793086	16.88
88	13.836541421896989	6.0
89	16.762522947393386	19.92
90	14.302531287309092	10.8
91	15.870211759501663	29.386
92	10.366267376313479	6.2
93	10.799922647626722	10.6
94	8.263933533986638	5.04
95	11.036429023648944	7.678
96	20.59191391705121	21.28
97	12.322920135912742	8.88
98	22.738409210870614	54.4
99	13.287620365837384	15.64
100	13.416605724454914	9.01
101	14.221464825622762	6.4
102	9.034045776334382	5.3
103	13.633160341697714	30.480000000000004
104	10.08994608480352	13.4
105	8.532962754045291	4.81
106	11.60428486985305	8.08
107	9.949458137855927	8.03
108	25.03070982754349	18.4
109	11.843151022027326	12.5185
110	16.550817613906382	28.62
111	16.824970199271633	14.895
112	19.154283089148024	30.8
113	15.512251135216754	12.18
114	14.747191995386105	16.6
115	15.617207498009371	14.76
116	13.233195885575478	11.2
117	18.147654196284126	9.08
118	14.90040090352549	6.08
119	8.882541909781988	6.2
120	15.830082966065357	10.4
121	19.634978601558533	12.7
122	13.581956683777557	8.9
123	9.0093587135681	5.272
124	18.934110936129652	22.82
125	13.938667814212995	8.15
126	12.49108548614468	8.819999999999999
127	7.38593080326343	3.42
128	16.49129813192444	18.9
129	7.851980815967593	5.768000000000001
130	10.105493132488908	8.5671
131	16.421438041050205	15.18
132	14.942657796945808	16.66
133	12.094133246520641	13.8
134	14.72917044172862	17.4
135	16.299570585559906	45.075
136	15.647009845507206	25.760000000000005
137	20.128498016980345	25.95
138	17.83852094571546	24.525000000000002
139	13.60038475892147	9.891
140	14.502799776806494	17.5
141	7.4357510894798615	4.656
142	20.518936947510394	21.98
143	12.59449056131328	4.886
144	15.092831966913776	11.714
145	14.742446868125924	13.75
146	28.05092977141149	32.6
147	15.734183955032762	36.19
148	7.257690261224985	9.95
149	20.05951155897275	7.95
150	8.213211479334337	12.696
151	10.929556196693321	10.1
152	9.46441234168845	7.1185
153	13.883062712262822	10.01
154	10.963747224351103	9.75
155	13.026173534506617	8.75
156	7.3576722785130455	4.818
157	16.105103690636707	13.0
158	8.19625354657339	6.5
159	16.588635043627654	22.439999999999998
160	9.603506646357049	9.628
161	8.879090086852463	5.05
162	9.863807083622515	4.88
163	18.322599538797107	22.568
164	12.964492106262403	18.7
165	13.63598959455526	25.66
166	10.032111980627947	14.490400000000001
167	16.82408765460347	9.78
168	21.434126151794654	13.950000000000001
169	9.662046701817687	3.972
170	9.920583146607202	10.3
171	14.526509568022036	24.880000000000003
172	11.170736624355039	5.95
173	17.78757340690339	14.9
174	17.468062369917096	33.2
175	14.133158405143853	12.1
176	9.528991538549752	7.427
177	15.118528185270886	10.92
178	21.73226826053482	51.4
179	16.514914278361488	14.8
180	7.054185834075035	7.06
181	9.131234710593226	9.799999999999999
182	25.00764122319963	39.27
183	13.828546177407826	16.741
184	11.485155017867367	11.872
185	16.47739726231072	6.8
186	9.906509059898141	8.46
187	9.221975479949588	11.52
188	12.557121149587456	22.5
189	7.829893591551596	6.072
190	14.723878760083453	21.67
191	13.214082645789594	14.32
192	8.401466362601939	7.4125
193	9.920298770874389	8.456000000000001
194	16.481649707384932	10.87
195	9.605647374097774	8.1
196	16.881690141427242	11.332
197	21.392255028979676	19.5
198	13.753638093277415	10.43
199	16.817969281752514	17.429999999999996
200	20.268134860468027	21.2
201	21.364412106381973	14.080000000000002
202	17.753326840795495	12.6
203	10.242518009424398	9.906
204	13.988492873937336	17.5
205	10.790855865616999	7.65
206	15.844799305189651	25.85
207	13.001228581700634	9.02
208	15.980247616701707	8.75
209	15.306876693953607	16.1
210	11.662471281122363	16.687
211	15.952487633270934	11.76
212	9.069316959588535	5.36
213	14.423749629097568	16.0
214	19.83245208173545	42.7
215	7.92242671446527	4.1
216	16.21475717232162	19.2
217	17.525999924957027	8.8
218	17.348584422136472	5.873
219	18.55300300103743	13.3
220	12.807201123809268	10.085999999999999
221	14.97231290993671	13.3
222	12.99740550695904	11.2
223	7.05887605563733	5.15
224	18.12674638167575	13.6
225	18.250631286475567	9.66
226	21.496126274327874	47.92
227	11.065375375799604	19.49
228	13.418105838554569	15.8
229	21.260615756443677	30.85
230	13.565768759761912	13.680000000000001
231	13.93133291258889	13.31
232	10.318996246681518	11.422199999999998
233	17.72671550244903	6.35
234	14.981594731942682	9.6
235	20.854886211668507	26.6
236	25.227241886466103	11.6
237	9.589845759821388	9.296
238	12.401286309976156	7.35
239	16.966038149846003	6.5844
240	19.950440351816994	21.3
241	11.453250063057732	11.105
242	10.393959411434585	8.59
243	19.58911654555151	14.0
244	16.51208410482488	21.45
245	12.324594485304782	12.02
246	13.175092631824779	12.1
247	12.162124007450801	5.1
248	14.782948912929456	16.631
249	11.008972718975814	7.836
250	11.883200020970074	7.277
251	10.864249805941414	5.965
252	17.932604715028884	14.4
253	18.998529964597413	10.8
254	13.756856993913182	15.456
255	18.42201973810848	28.1
256	13.528737367026388	5.481
257	16.90536081264808	9.1
258	16.305326078688207	12.705000000000002
259	17.642853525927862	47.46
260	12.70460507163462	16.4541
261	17.163583659564186	18.528000000000002
262	13.672081649823971	8.7
263	12.352512244561245	7.0
264	22.57599530026615	28.909999999999997
265	21.975563121255504	23.58
266	23.519721553432365	49.76
267	15.504245727836699	9.0
268	15.748944314867492	28.080000000000002
269	10.25374915509853	6.25
270	15.314930635289357	16.85
271	16.298299534532994	19.1
272	12.766938509302523	11.200000000000001
273	7.485053005171257	6.1
274	19.77501909281814	52.43
275	12.510491626759052	17.2
276	16.90536081264808	11.65
277	18.918889309178525	22.87
278	15.181827648814947	9.2
279	12.919427599283873	12.6
280	13.71948132508281	7.84
281	14.333343065277546	9.348
282	16.55465002907096	7.359999999999999
283	8.882541909781988	5.920000000000001
284	18.87212344987137	23.856
285	6.206993917563094	6.3
286	19.257024826857553	24.4
287	23.087840726493923	21.1
288	5.284551300795677	7.072
289	20.47984176250642	14.6
290	10.645258467999742	5.55
291	9.180701403753922	11.9
292	12.798305987919637	7.069999999999999
293	24.03676210436607	23.7
294	9.019601010898537	7.9
295	8.643109509311806	14.4
296	22.603032061118792	21.52
297	21.575440274062743	31.439999999999998
298	17.864574557582372	11.15
299	12.180664174355625	11.48
300	16.0476641853582	6.56
301	22.354697059154756	33.4
302	27.66164512286989	23.05
303	22.42916862267685	55.98
304	13.16385074092531	10.84
305	14.919312657692492	22.0
306	10.276019523815078	5.18
307	9.935067167986544	10.15
308	15.129980577131807	7.376
309	14.069520595610076	17.52
310	12.278333625034817	3.1
311	17.840626471900084	34.974
312	11.965639992012676	12.8
313	11.182051826738016	4.6
314	19.443818281233604	20.7
315	16.514914278361488	18.2
316	22.05431042972148	17.824
317	15.310761185906888	20.625
318	18.099911886812848	14.080000000000002
319	6.947996387544176	6.3
320	8.424051060255918	6.892
321	19.8046932670071	16.9
322	16.20805313846171	10.95
323	11.922562974814639	17.4
324	7.72311407059838	6.2
325	9.353346372176727	26.080000000000002
326	11.009932558137018	9.25
327	14.02415704324622	11.51
328	15.549331739593887	13.21
329	14.21145803330767	8.66
330	19.54948210263501	12.352
331	18.311832494095043	12.42
332	12.14129719727046	8.32
333	13.071460761586076	9.200000000000001
334	20.651723232743226	17.2816
335	7.5081995766800285	4.55
336	20.920710242744867	33.607
337	11.694788052480101	21.384
338	15.677421199299904	16.880000000000003
339	8.75212904970111	8.4
340	11.77308267298434	7.1
341	15.889541276028977	14.23
342	24.857753692366877	17.2
343	17.517319188437565	11.040000000000001
344	12.774481788112992	8.2
345	16.58316013733582	15.51
346	10.908352649708245	5.46
347	7.57893531830564	8.54
348	13.013173338071056	6.1
349	20.75734929994162	50.0
350	16.382209827705502	20.0
351	11.460903288435139	10.51
352	11.542544357507612	5.5
353	8.22981258241281	6.2299999999999995
354	21.428025333573917	19.6
355	11.951822015518362	9.920000000000002
356	22.952892320387743	29.3
357	13.958957318962174	15.174
358	17.15166470203085	11.36
359	16.26983030395418	11.81
360	16.01664450422571	30.8
361	27.643319522850458	40.24
362	8.765616706113475	4.164000000000001
363	22.402262157481054	16.3
364	12.59880088681609	13.635
365	11.07092425181679	8.24
366	18.743902413707314	15.9
367	20.724314228652332	27.9
368	18.27815105089266	10.7
369	17.760078600137124	6.96
370	21.344935005551612	23.0
371	15.223734200571279	8.7472
372	8.402462555879863	6.9
373	12.987452247998096	9.16
374	7.539508282848414	5.55
375	18.566504387356527	11.32
376	15.73820223019847	21.3
377	15.003414494649485	13.799999999999999
378	12.615825942638894	26.6
379	14.807687865352207	11.16
380	12.908363020725643	10.7
381	16.18279552218263	9.033
382	18.627036584225802	19.3
383	12.966528422811873	8.2
384	2.8116110201529976	1.83
385	12.855162282128537	12.713
386	14.382550577528315	10.225
387	9.312433032307474	10.5
388	26.24310395372909	24.9
389	8.3605722278994	8.75
390	10.59129274653159	16.439999999999998
391	12.763184035982123	9.48
392	16.45427135015262	18.15
393	22.63111809682344	45.26
394	17.443207467381654	32.881
395	15.511456073259085	7.6
396	20.961359949798503	15.36
397	9.49728261203039	6.0
398	18.180225976644643	22.2
399	15.582150825609816	11.8
400	20.21404873691461	15.75
401	26.716257662207333	20.77
402	13.17505295606128	5.0
403	16.58358197808778	8.9
404	18.97449478432722	35.45
405	9.96702709349038	13.36
406	15.209642691362982	6.15
407	17.030873965058458	11.520000000000001
408	20.75007033005283	27.432000000000002
409	10.506478736371383	6.720000000000001
410	15.450306373239217	9.8751
411	15.323473652163154	11.57
412	13.751714953667955	9.200000000000001
413	10.177396666609008	7.7
414	10.025579198786836	7.0
415	7.9162601247616635	6.48
416	10.366267376313479	6.7
417	6.606780369514127	5.3
418	10.535296207914671	9.28
419	17.07982385129658	11.8
420	12.866964328169196	11.899999999999999
421	15.01753524267397	14.648
422	20.072564891350662	23.41
423	20.675722761841836	12.71
424	16.732675795128028	30.733600000000003
425	10.61815040217955	8.5
426	11.700398988732307	14.694
427	9.801762801109199	5.92
428	15.134355992000353	8.778
429	14.839830698248026	17.5
430	12.212624255258024	10.149999999999999
431	17.01752974873338	13.680000000000001
432	16.71125834248815	15.600000000000001
433	24.924435000222406	18.604
434	17.58800222597023	11.75
435	11.423871729335895	6.414
436	9.185930806324816	7.25
437	17.61559665697501	19.4
438	14.621829814415593	8.408
439	15.53165235384306	10.668
440	10.870578006429389	9.05
441	15.413086184089533	6.7
442	9.525475471515467	12.894
443	14.97194911640536	19.51
444	14.401105911423024	12.2
445	17.753058940396876	17.07
446	17.193291263993324	17.2
447	17.2464039450696	16.9
448	11.422864738298468	15.4
449	16.82547606744009	11.520000000000001
450	21.201113008684903	11.120000000000001
451	21.875277783220547	28.8
452	23.60013938082456	26.109999999999996
453	8.557984796552043	5.358
454	11.29578062771596	4.5
455	9.7376692592551	9.17
456	15.28404171227942	9.4
457	16.769665303124526	13.23
458	11.676444791329127	12.0
459	10.95829978580962	8.7
460	17.530781837769183	12.457
461	12.359375499076553	6.9
462	16.59575128169123	13.3
463	16.580909447033154	42.09
464	16.551152775866367	17.7
465	16.913937601583637	13.279
466	16.754474252782163	8.8
467	13.872434315340843	10.85
468	13.60068677050866	16.1
469	16.1338308201413	18.67
470	22.311978479138954	58.32
471	17.543941749968784	23.3
472	12.318837158741747	10.05
473	12.606037587580692	11.8
474	7.770632451218823	5.6
475	8.148989123364009	6.3
476	21.41651385635068	15.76
477	8.388911922644219	6.88
478	9.147371762191629	8.16
479	18.050066516610652	11.934
480	11.842691460487206	4.85
481	16.4921035473276	19.21
482	16.88200667948776	21.2
483	16.681179377025376	8.9
484	19.27789887740047	22.1
485	28.89394263415712	27.901999999999997
486	13.51896591024259	10.11
487	11.579355223112595	7.34
488	7.293365143986714	6.255
489	13.156046013642275	6.58
490	25.700629433738143	31.9
491	19.227891685374576	14.6
492	15.313283153507024	14.091
493	12.581783627912664	8.9232
494	13.784302465753356	22.880000000000003
495	21.383215090624056	32.69
496	13.484480417730522	12.024000000000001
497	17.331522831467684	26.8
498	7.190327767172067	4.022
499	4.049806378190357	5.04
500	10.193617881618254	6.4399999999999995
501	11.155272917728626	6.504000000000001
502	21.551354713463102	10.82
503	15.142138915778053	10.1
504	17.360710287574715	9.55
505	7.74714738968374	5.15
506	20.267368479551475	36.800000000000004
507	19.822845341052336	17.4
508	24.712082795853544	58.65
509	9.411766449970017	4.45
510	18.565468801875426	15.1
511	17.587850783848427	6.9879999999999995
512	14.834235910495611	10.43
513	29.5179073400205	57.54
514	19.994371859567423	23.44
515	28.041999127014336	15.839999999999998
516	16.909877210919372	8.219999999999999
517	9.833696282038252	6.85
518	16.131262562643293	16.4
519	15.62625994435685	10.6
520	20.94917430623487	10.992
521	9.305911785222417	8.2
522	13.009667516124809	8.16
523	23.021406914364295	40.8
524	11.454817157086755	11.888
525	13.801319216071562	8.021
526	12.542900142496645	6.15
527	16.7013037449472	23.96
528	22.401682963774064	25.0
529	14.66011901889172	10.51
530	17.254411144931634	24.240000000000002
531	14.878125767557654	14.5
532	25.258767267622584	52.9
533	13.18517382689919	6.16
534	16.538351959036017	17.5065
535	16.79241707966384	6.472
536	16.93602078038636	9.72
537	21.640265027332667	26.7
538	18.941272411811283	24.01
539	15.245901593183236	17.18
540	9.609943695497472	12.459999999999999
541	7.715147138287056	6.867
542	10.357541554673292	11.81
543	14.608670306658599	11.6
544	18.540951710315948	32.8
545	10.309192148594043	15.304
546	15.074548659024126	25.721999999999998
547	14.489559815988478	25.8685
548	13.888606066226364	14.488
549	17.243771377134365	10.91
550	17.635989948823994	17.25
551	14.776588148703363	10.5
552	11.988939744973004	25.44
553	13.722050980129733	8.1
554	15.164323576975184	15.840000000000002
555	9.408681318815075	12.52
556	18.085539907954768	5.8
557	6.733718943554988	5.9
558	13.902472438519053	30.775
559	13.06797308765013	8.98
560	10.567506098771672	4.952000000000001
561	19.975026041269782	24.5
562	15.265676672841135	15.008000000000003
563	16.19941993527019	19.8
564	18.788276797752324	17.8
565	17.03268772343261	38.1
566	18.92412207730223	25.09
567	14.423749629097568	13.1
568	16.477465222518486	54.25
569	13.44068885569635	17.19
570	19.70921959123036	7.02
571	16.87144429264643	8.4
572	12.307967537661488	17.7
573	27.0076378824387	27.1
574	15.909211022683202	26.1
575	11.603136611939943	11.424
576	14.861801921487169	30.9
577	8.803907567444137	9.904000000000002
578	16.709199158878814	10.860000000000001
579	14.466324308373306	11.069999999999999
580	7.880444230369726	7.2
581	23.88144752939612	15.9
582	5.992197295642496	3.594
583	13.647416942575807	11.128
584	15.870934752694602	37.8
585	10.03425870291147	7.982
586	14.299482353294973	14.9
587	17.79106866653913	21.51
588	6.695780396158371	6.26
589	19.24500321995663	11.8
590	16.155252663765108	16.6
591	12.248844697813865	8.91
592	11.241295939845422	21.419999999999998
593	12.734723823944798	10.4
594	16.952787779772244	15.4
595	17.779689686747695	20.6
596	20.833710437083564	19.95
597	14.736396342983877	34.04
598	15.678851997385566	12.81
599	22.319505444911737	27.73
600	11.070261007073455	15.0
601	21.564670476581988	25.11
602	22.59825253597853	51.11
603	14.569803267402294	5.68
604	20.444819943969016	10.279
605	14.611658480913547	10.3
606	17.538437651662605	15.77
607	10.036151399427585	17.41
608	18.837079231595983	32.55
609	16.072412033223113	17.174999999999997
610	22.699186699691456	21.7
611	10.280201794257867	4.32
612	7.7540115749870155	4.24
613	15.263499166958105	10.1
614	10.811599768952004	6.9
615	19.208685320970094	8.312800000000001
616	21.560061102345042	24.36
617	13.608050307689341	21.0
618	12.533270548045842	10.639999999999999
619	16.85377071017113	7.3
620	16.68842208872974	8.566
621	9.411766449970017	5.25
622	7.363864915723173	4.758
623	18.62351970950206	7.040000000000001
624	16.35707830424376	43.28
625	17.688911825163135	12.0
626	19.481764660276877	10.06
627	12.312188064777555	6.735
628	11.763209136911426	11.6
629	23.113408447931413	24.5
630	13.375981657540143	18.6
631	11.792926470867124	7.46
632	23.081521065449753	38.6
633	10.13299038547499	5.64
634	18.90017579771781	36.6
635	16.015727611607293	13.98
636	10.311599457432614	7.285
637	10.037363680871733	7.139999999999999
638	19.559266316695734	20.7
639	15.037865731768173	6.93
640	7.539508282848414	5.55
641	19.01517544064926	21.8
642	10.196031040011862	13.680000000000001
643	15.60867378882313	26.05
644	14.197758784483698	17.4
645	16.461848212879794	21.1
646	11.501546279768387	8.52
647	21.32809695012523	26.2
648	19.317047301852938	16.64
649	17.733310631193508	11.4
650	13.682565072173071	4.76
651	14.723878760083453	11.476
652	14.068168950894217	10.65
653	13.334740131649692	7.08
654	14.4376283975112	16.44
655	12.70626872121389	7.81
656	21.98097012711157	30.7
657	7.547656963477806	4.56
658	14.102159763577111	28.64
659	22.952892320387743	47.9
660	11.523502746474849	7.1
661	17.37438373641206	34.32
662	10.808857364585464	5.68
663	11.887009775661582	7.510400000000001
664	28.396337120213914	9.6
665	16.75750920449267	10.06
666	11.342926058024446	7.973
667	16.738881711547254	13.43
668	10.382261007678599	5.819999999999999
669	16.537448530465213	31.3
670	22.39761308663499	25.26
671	10.777204809508008	9.93
672	21.57816443825796	25.1
673	16.43696155422168	19.68
674	9.877351654993186	4.95
675	7.344889028046764	7.98
676	21.044337409116764	31.979999999999997
677	15.967016344537303	12.5
678	22.412683532780765	38.82
679	16.33634815502867	3.6599999999999997
680	7.347451952524023	6.5
681	8.394719885499175	4.29
682	15.582548632493696	17.983
683	30.144480951824452	41.0
684	9.674483570515815	4.6
685	15.719799039453362	14.88
686	14.371280709782436	7.0
687	15.851317146901263	9.4
688	16.241589055644464	9.415
689	14.863098914742624	14.16
690	7.595196461573323	2.2
691	13.870289182697272	10.803
692	13.25967888214969	7.4
693	12.430495398064563	9.5
694	19.95865571532072	15.240000000000002
695	17.48337758588485	52.64
696	11.615395682652226	17.22
697	9.688699429837277	8.75
698	8.831023544730558	6.6499999999999995
699	12.23036448264107	5.348
700	9.221975479949588	17.39
701	17.36171476881465	21.525
702	9.229709064795749	6.359999999999999
703	13.82084824723084	10.21
704	9.691070675184477	4.32
705	17.042263014933102	9.0
706	23.69636770176963	52.65
707	11.043788596613604	11.53
708	22.313899985577137	21.680000000000003
709	11.7072821092194	5.9
710	17.814615025226665	18.276
711	10.597959707910858	10.0
712	18.336265114191608	17.6
713	14.794473541150417	8.75
714	12.479772473712062	14.8
715	17.103040980999676	16.3
716	11.65468564283438	10.149999999999999
717	19.387582321840974	16.2
718	19.171751385951605	43.6
719	10.63913566234558	6.6290000000000004
720	17.611902564738894	17.73
721	12.292782167722162	8.01
722	19.655189443242374	27.04
723	20.337506606671905	45.2
724	13.434929196708152	19.35
725	11.551647408803504	18.28
726	16.22627731391035	30.312
727	21.489509731564965	18.96
728	10.162320847987214	8.68
729	11.051262205234885	6.5
730	14.810105624908061	24.2
731	17.839740115567352	10.498
732	18.204774610544824	24.009999999999998
733	22.11132007129089	28.8
734	20.217618030891686	13.5
735	14.576893600832488	12.4
736	14.16870801045563	16.307
737	14.78775096940674	10.2
738	22.535179160390314	32.3
739	13.252952124051463	21.6
740	22.466502396883662	34.8
741	18.51169956876561	18.6
742	9.229685482755912	17.65
743	17.8701631728743	31.4
744	12.603200260324149	8.315
745	12.05901319631346	11.664000000000001
746	16.101587734702406	16.1
747	13.445268994715315	30.880000000000003
748	10.612825809635877	10.75
749	17.411751048838564	10.856000000000002
750	17.144256970565092	13.208000000000002
751	10.034963067265661	12.4
752	20.426906420267855	27.15
753	14.322657666337394	13.33
754	16.791058403427638	28.418
755	20.12172887107807	12.45
756	9.988808968747422	5.5
757	9.054651120801795	7.7496
758	19.14696162030557	16.4
759	20.526157288170484	14.7408
760	12.407978789641593	9.5
761	19.38014716915657	17.1
762	10.273606744889143	5.188000000000001
763	15.934667084703005	17.8
764	14.39952030093094	20.5
765	14.681483032079083	11.8
766	10.224573677009968	6.15
767	18.834041194483948	16.104
768	16.799214767032716	9.9
769	26.626279140883874	19.4
770	20.505310728572642	23.3
771	8.766840754998352	6.72
772	18.123887204062562	15.9
773	8.25923157873618	5.238
774	12.6934627347222	7.069999999999999
775	16.6404732335065	18.93
776	11.489919178186204	7.2
777	20.641331310080858	11.52
778	9.606501169548896	8.64
779	14.536213868866179	15.485
780	14.756014860441098	15.3
781	18.4833985790999	16.9
782	11.842691460487206	4.6
783	10.40713210917061	7.7505
784	14.800648780695562	6.6205
785	13.938667814212995	9.45
786	9.479483557662563	8.04
787	12.142591499247368	7.35
788	8.543071070934788	6.77
789	12.7516247665012	13.02
790	17.488691334425027	23.1
791	16.882591946986786	17.75
792	13.408598613216926	6.64
793	10.165398675866538	7.768
794	19.353937074724133	21.0
795	13.918910730973735	13.0
796	20.03924408375936	17.9
797	9.221975479949588	7.36
798	20.595258748728998	36.7
799	12.641997073621159	7.9
800	21.15930043422141	45.8
801	11.199273242646024	40.28
802	10.998119279674066	6.2
803	13.217143065304006	9.239999999999998
804	16.336830899875	8.69
805	18.925580990100965	14.15
806	17.658741819441538	8.76
807	11.35413378097805	11.040000000000001
808	18.759817193000917	20.080000000000002
809	11.316577130462903	6.236
810	15.311095373851643	8.62
811	16.439217441928633	13.45
812	9.758813704880396	4.932
813	8.403151130986469	4.32
814	16.345568091607582	9.56
815	27.509570368636123	23.9
816	8.92786734985069	6.640000000000001
817	14.627469462622205	12.35
818	14.37744116580681	8.06
819	13.255121201888482	7.5
820	15.543849703116878	17.8
821	12.271718532059191	30.62
822	19.959828744360365	8.5
823	24.721248032581602	34.4
824	15.806395720550965	23.0
825	12.291794775491853	17.75
826	25.137330654027128	34.33
827	19.561261254008095	14.9
828	11.35413378097805	12.8
829	12.062299314345077	9.17
830	10.048248572370206	9.7
831	12.558075412764167	6.81
832	14.573549328463175	15.4
833	17.761620450645182	12.2
834	9.493419064074724	4.85
835	12.326918604394203	11.3
836	10.810491402513225	12.65
837	15.868850439683372	7.87
838	17.481651440200974	19.184
839	12.671750516446473	7.425
840	22.422898921081142	27.64
841	14.749048422344474	11.349300000000001
842	13.362045988222174	6.5
843	18.27978206974146	12.72
844	18.768414697817455	23.629
845	18.408098682801903	19.880000000000003
846	9.369381168171111	5.2
847	21.014673581873588	14.306
848	12.35941494328782	9.1
849	17.042364989168004	6.204
850	16.04967999862846	10.6
851	5.748739885762898	4.551
852	13.615834415857456	12.9
853	11.218399812831949	10.575
854	13.529651000943666	10.8
855	10.32404037905352	7.053
856	16.395202655804933	17.36
857	18.339245508700397	27.97
858	17.996090389410274	13.440000000000001
859	19.244445804914168	14.6
860	8.65251660420581	7.7
861	8.85044025513643	7.625
862	20.36275553846746	55.57
863	7.253473053129425	9.05
864	21.221527038083757	10.016
865	9.64535299300488	4.41
866	13.339687531377885	9.951
867	13.33708786175733	13.7
868	13.068551736020986	5.8
869	15.951149416512974	22.8
870	29.431952810628488	25.4
871	17.93474556182526	8.776000000000002
872	20.81007575756889	39.2
873	9.725912691913608	5.826
874	19.927947580575275	24.52
875	13.823388378543564	21.28
876	11.148367225253589	8.85
877	14.398030563654899	12.57
878	16.541849864057887	38.9
879	19.302928670950738	16.6
880	13.76110972834138	16.86
881	10.355055530911224	5.84
882	12.934282885697057	15.600000000000001
883	20.971986578629107	20.3
884	9.870679033302645	11.2
885	21.8269240076971	24.35
886	9.670632834073043	13.038
887	7.571879234836835	11.645999999999999
888	16.333668913906095	14.3
889	16.063943783409844	10.258
890	7.279429139575943	4.529999999999999
891	14.879257763301723	9.6
892	18.70789129680087	13.92
893	14.623294922996665	17.92
894	20.337891965302216	25.36
895	16.650732736181393	14.1
896	12.384226236467759	5.53
897	18.633015684984425	22.761
898	13.426892049626288	11.17
899	16.24492585899935	11.25
900	14.181896670545186	5.819999999999999
901	17.793972149933506	25.28
902	15.435728302272732	10.224
903	13.276385204065912	9.78
904	7.115687378893979	7.25
905	13.155384821624475	11.43
906	30.518146326037144	45.6
907	16.31930096712194	9.4
908	15.227537020815024	35.82
909	18.43116449850434	18.8
910	12.115004730086	13.9
911	16.07254950539123	9.54
912	16.527955100393704	10.62
913	20.838189814568512	23.659999999999997
914	24.476492170926985	21.96
915	14.007424382372118	12.711
916	13.023166697853338	8.816
917	12.619708288289203	7.67
918	34.614676982649975	40.3
919	10.720641960919371	5.3
920	12.117373680998481	13.2
921	10.142322624349303	7.2
922	13.878984276267753	10.1
923	17.611267977955162	35.349999999999994
924	16.347924284304508	10.4
925	12.008650774278827	9.36
926	11.014488602063643	9.7
927	18.053043036488035	10.18
928	19.171894862061652	9.920000000000002
929	16.019319059962886	19.05
930	22.397063615287298	19.8
931	9.513175661009317	13.45
932	6.778413378778371	4.88
933	14.114132300862423	12.164
934	20.865062444159577	19.1584
935	17.40637202214894	11.6
936	18.041258577112487	30.0
937	18.008980179021126	10.3
938	11.73536090878331	8.48
939	15.982814849695156	14.72
940	15.44649199135611	12.6145
941	17.156055473329342	12.972
942	13.495398309565958	10.535
943	15.76335183263161	11.41
944	18.123124041399514	11.36
945	14.323565792558668	9.8328
946	15.039906161909729	15.6
947	9.742112745411605	5.328
948	14.479957064673712	12.87
949	11.45505863458319	8.22
950	19.08158201035812	14.6
951	21.77594409522728	27.624000000000002
952	18.636159546148278	31.960000000000004
953	14.89046090543224	12.18
954	17.240917767512503	14.7
955	12.254936223622142	10.03
956	15.401002856639025	8.12
957	11.359205795035155	18.84
958	13.929379429337803	7.898
959	10.24150940171064	8.1
960	12.285892948342383	5.68
961	13.191758692991023	5.55
962	12.402332561507201	13.98
963	12.954244706799908	24.72
964	9.186585772797148	6.5249999999999995
965	24.064140605320414	20.16
966	11.298936165384564	9.9
967	9.599286226642695	13.69
968	13.906988948986921	29.05
969	10.051208172131524	4.415
970	8.862571157336026	7.8345
971	20.549961876852077	27.3
972	17.845606105477025	14.9
973	10.624595281925142	12.592999999999998
974	14.39585533288086	7.62
975	11.54348802286063	9.520000000000001
976	3.7262209385075464	2.555
977	12.9799305214178	13.453999999999999
978	17.680578867723007	17.939999999999998
979	18.64933485568221	23.868000000000002
980	13.565668907972324	10.9
981	9.10303175161366	5.5128
982	13.614906303531109	17.5
983	17.024426987063098	6.83
984	14.650354210612818	13.2
985	16.77273444152441	4.122
986	13.715086412864673	8.565
987	12.738522450968286	8.856
988	24.367086003248208	36.0
989	16.93199745461185	31.7
990	14.303992165653181	12.54
991	17.316654734308447	8.72
992	15.441609697150403	8.64
993	15.10247461465841	16.1
994	25.573289281568055	20.52
995	10.305664469041842	7.96
996	16.817249787501655	3.535
997	17.565149161806293	14.1
998	20.252556263029614	8.95
999	21.432834639332196	39.292
1000	15.09389330913037	9.54
1001	11.4388970462492	4.4
1002	12.90451099826974	22.48
1003	11.75660174716625	16.35
1004	11.681710616268603	11.83
1005	12.186588753237139	12.85
1006	24.434604293681964	18.9
1007	13.60032146753253	10.32
1008	10.203778208792356	8.264000000000001
1009	10.422306505784999	10.4
1010	18.768721134410487	14.0
1011	11.723414760870034	11.58
1012	20.431214619737503	52.7
1013	10.928661782485161	6.9
1014	10.322383133736222	5.04
1015	10.551924911503988	7.9799999999999995
1016	14.215759619980307	15.9
1017	12.669322851276766	17.6
1018	18.3213780937898	11.9
1019	18.27617294865825	12.2
1020	19.48616870667129	25.46
1021	12.276619191977732	9.36
1022	8.5633519872388	7.59
1023	9.479483557662563	9.51
1024	10.590672360430919	5.760000000000001
1025	22.171478350901356	29.6
1026	17.185322090388514	8.921
1027	17.874557555567193	11.814
1028	13.976478270128567	6.58
1029	16.916691694483983	15.280000000000001
1030	21.873623511495264	32.42
1031	12.225968099688423	7.859999999999999
1032	12.881175231866203	11.339999999999998
1033	14.707346203465361	13.0
1034	12.600717886097181	10.4
1035	17.52452192759066	53.04
1036	20.06801052995038	10.6
1037	19.209318495688137	18.4
1038	12.92719689041942	6.824999999999999
1039	16.290287700179274	10.6626
1040	17.601020460527614	22.6
1041	18.125462983942562	13.16
1042	13.615834415857456	14.116
1043	11.436164447285776	12.0
1044	14.241629637502603	13.12
1045	15.466181929280747	11.819999999999999
1046	16.503278490698012	8.6
1047	14.695522406679322	15.89
1048	9.295247199511307	7.840000000000001
1049	11.451096771665918	6.16
1050	15.763006817745596	28.7
1051	12.863987999992654	6.58
1052	15.338654535988155	14.0
1053	12.708951737759284	8.4
1054	15.365554950069356	8.45
1055	24.25162960655942	32.168
1056	24.074093517675127	16.880000000000003
1057	10.802057830553712	10.36
1058	12.483953650064555	17.42
1059	16.10517165239257	12.312000000000001
1060	14.243055880177792	11.2
1061	21.965109501923006	17.36
1062	8.21838296338732	5.16
1063	14.214248997085866	7.288
1064	13.36733157260022	8.868
1065	21.724884717954847	27.354
1066	17.094271387693357	20.33
1067	26.36271778652252	18.48
1068	21.038694388083133	15.440000000000001
1069	14.34265205501931	12.6
1070	13.512939709606151	6.7112
1071	16.27247452005813	10.96
1072	19.506077583916696	27.45
1073	12.645582316574723	7.192
1074	7.655828489792878	13.2
1075	9.551142982592298	6.46
1076	12.277276594391706	11.1
1077	23.812722196002106	19.03
1078	7.659720705014552	3.6959999999999997
1079	16.321796972461275	19.188
1080	19.860243055267293	14.240000000000002
1081	19.33723579407498	19.529999999999998
1082	10.517405807583941	14.59
1083	17.29309663913183	12.69
1084	12.114117189793214	6.1545
1085	10.954013027949282	11.82
1086	8.06250467435675	6.16
1087	11.503863675338705	7.1
1088	7.424040332807666	4.44
1089	11.655701112225383	5.9
1090	13.62410690455458	12.74
1091	13.54914494657244	7.51
1092	15.105058808529312	32.6
1093	16.329597840724166	13.72
1094	14.357300267211253	12.96
1095	10.318288842118237	11.87
1096	11.97887562163331	8.0
1097	25.00764122319963	24.26
1098	13.235526747808315	13.040000000000001
1099	17.808420905812817	21.200000000000003
1100	9.597293882437011	7.6000000000000005
1101	17.989339507461487	32.45
1102	9.592519834524996	5.71
1103	11.177841888098978	13.716
1104	11.565269066596443	15.13
1105	16.327639077768538	9.1
1106	14.216106339886522	5.59
1107	16.06066080592354	4.9
1108	16.376771240219618	13.84
1109	12.751647176854627	11.4
1110	14.641105353984425	10.49
1111	23.784861332706814	27.45
1112	15.889286662248084	15.8
1113	18.609931143859487	23.680000000000003
1114	14.135913908658004	5.28
1115	13.144081689408985	10.55
1116	14.968315180951183	13.182
1117	17.15026682505414	12.8
1118	9.65125450473557	4.0
1119	15.732169747633527	10.805
1120	15.548896683433053	13.056000000000001
1121	9.605647374097774	13.6
1122	23.929748522825353	22.0
1123	16.101012515690172	10.9
1124	15.403268658143356	10.6
1125	13.348463716837342	8.14
1126	14.099745716741324	15.0
1127	15.4848810655018	17.19
1128	12.991550027939656	6.82
1129	16.918747705639138	27.63
1130	13.88036363326787	6.0
1131	14.013483676777971	13.0
1132	13.462477530684726	30.87
1133	12.288895930606294	9.29
1134	17.58451751131809	6.16
1135	9.11497329323155	7.75
1136	32.073006313279286	29.8
1137	9.882739922969495	6.915
1138	13.69920063466875	5.175000000000001
1139	9.871363446210333	14.15
1140	8.94760921813929	8.576
1141	7.1740245976851655	3.97
1142	13.499301589850054	9.69
1143	14.384380593793743	19.7
1144	14.008516526413658	12.8
1145	13.612505225806384	16.952
1146	8.072726156613824	4.859
1147	13.578863404912049	15.65
1148	10.159460072226247	19.12
1149	17.72086761787831	9.28
1150	11.541007769178751	8.02
1151	8.320951316614225	4.68
1152	24.185576157036277	22.44
1153	9.396186055251476	19.5
1154	11.345852632002988	3.816
1155	18.68158208352852	19.11
1156	10.255456095164922	9.76
1157	13.03259203951069	11.54
1158	16.634285721823673	13.92
1159	14.376135800223402	19.1
1160	7.038014474274233	8.24
1161	8.366466794889224	6.342
1162	8.743022498265107	6.32
1163	18.52306555009086	14.719999999999999
1164	13.166116008347075	18.24
1165	14.395161981971366	18.7
1166	12.925712032361606	15.839999999999998
1167	6.897861828520731	3.7600000000000002
1168	10.284367184944413	22.2
1169	19.51599300646794	16.66
1170	13.622597846679348	6.182
1171	20.58995406259896	19.6
1172	20.588098346317924	49.19200000000001
1173	8.643109509311806	4.7
1174	22.29332116140881	40.89
1175	27.329653608766876	31.631999999999998
1176	17.075427042521532	6.38
1177	13.250316414518585	4.859999999999999
1178	8.679586435326378	4.695
1179	13.686392060794203	8.2
1180	17.28325154108107	27.28
1181	15.066678414632525	12.48
1182	12.352023442883896	10.432
1183	19.608318513328175	21.77
1184	20.293759174053225	28.68
1185	22.653836249666593	33.2
1186	11.256789075193511	7.2
1187	19.788134673653918	14.61
1188	14.186833316039204	5.425
1189	18.70381846035912	24.34
1190	6.8816567824691095	4.9559999999999995
1191	14.188750078174124	12.6
1192	11.893774942940603	7.8
1193	11.296271532482143	6.9
1194	13.81397565783994	14.26
1195	8.106930051801495	6.35
1196	10.0760328419277	6.58
1197	14.107566865227353	14.07
1198	9.398613909525896	4.8100000000000005
1199	11.890307427290493	8.219999999999999
1200	16.204544545481035	8.5935
1201	19.307211594112182	17.76
1202	16.282639733969635	36.39
1203	12.571429335144197	9.95
1204	16.314717720089387	11.496
1205	24.857753692366877	18.2
1206	13.625472353687295	12.376000000000001
1207	8.176459127473525	3.95
1208	19.72464533178588	8.909600000000001
1209	12.765433395060043	9.22
1210	12.926508417713489	12.3
1211	12.186781892507955	5.9
1212	9.457070855692532	12.12
1213	14.188750078174124	11.85
1214	8.442865560007878	8.8
1215	10.673490624743392	6.843
1216	19.06813498442786	14.71
1217	16.453299797238266	30.4
1218	5.110115835531668	9.078
1219	20.955587128317255	25.8
1220	8.458232659278979	7.87
1221	15.690986511565644	47.3
1222	15.781293522691893	6.4
1223	15.423822056240763	16.82
1224	11.76605202376525	9.45
1225	12.076653502850096	7.55
1226	14.304082979929001	6.269
1227	14.173831407918627	12.571
1228	13.419018409512024	11.94
1229	12.06365027439042	6.4
1230	17.09246137776154	10.0
1231	17.601020460527614	38.2
1232	15.711768001021257	10.2
1233	13.74298745278593	13.3536
1234	16.311839675040563	13.4
1235	10.737796595760303	7.83
1236	22.130809694022606	57.7
1237	21.899504488669116	11.94
1238	8.266356108309049	7.419999999999999
1239	16.50586077744879	11.45
1240	18.86144106548967	22.448
1241	14.320586598570795	20.5
1242	9.982500285299198	7.082
1243	11.96959151872525	13.44
1244	14.849378651503919	7.3
1245	7.424326497024353	9.21
1246	10.015387364521553	7.57
1247	17.196570906630686	5.1
1248	8.670885664623402	14.3
1249	15.37544208091479	23.392
1250	11.331451744425838	16.9
1251	18.75224365944648	15.163200000000002
1252	17.61199988532118	15.600000000000001
1253	12.50694382783949	5.79
1254	13.614247546519334	7.37
1255	27.688079470600275	27.12
1256	10.887587095100926	10.5
1257	16.362545179811274	11.8
1258	10.888004304885246	11.520000000000001
1259	16.426224240024155	14.61
1260	13.533361674054012	17.3
1261	15.956150272470158	10.65
1262	17.122585274982292	14.240000000000002
1263	15.441268363134947	11.73
1264	12.50121867587988	5.8
1265	12.917771823397555	10.463
1266	14.4872295398156	7.199999999999999
1267	22.292370205187467	16.880000000000003
1268	9.982500285299198	8.372
1269	13.111942855434627	7.392
1270	11.610223824120883	6.62
1271	16.20083892249378	11.7
1272	12.73464532843388	11.97
1273	15.261595965597348	16.91
1274	24.270958990179356	34.1
1275	15.654804974666753	8.0
1276	17.613767533495682	16.9
1277	11.202883950143745	9.1
