# Supplementary material for: Retention time prediction for chromatographic enantioseparation by quantile geometry-enhanced graph neural network
Source: Nat Commun. 2023 May 29;14:3095. doi: 10.1038/s41467-023-38853-3 (PMC10227049; doi:10.1038/s41467-023-38853-3)
Supplement: Supplementary file 4 — Source Data [file 41467_2023_38853_MOESM4_ESM.zip › Source data/source_data_xgb.csv]

	pred	true
0	11.206000328063965	10.3
1	7.514908790588379	5.045
2	20.80093002319336	16.0
3	15.898577690124512	9.524999999999999
4	11.378826141357422	6.640000000000001
5	16.96833038330078	10.723
6	16.28363037109375	9.384
7	20.86481475830078	14.514
8	9.134593963623047	6.971
9	14.624848365783691	35.68
10	19.920345306396484	19.74
11	7.997971057891846	11.5
12	12.854130744934082	8.2
13	11.412372589111328	12.32
14	20.305438995361328	25.08
15	19.813764572143555	25.724999999999998
16	16.578393936157227	12.03
17	20.604740142822266	10.34
18	13.157395362854004	10.72
19	13.754953384399414	13.799999999999999
20	5.0048089027404785	4.25
21	16.526220321655273	25.25
22	9.989449501037598	8.78
23	13.620901107788086	6.2
24	12.047143936157227	5.120000000000001
25	12.651612281799316	11.7
26	13.685835838317871	18.4
27	11.230019569396973	12.662
28	6.19148588180542	13.77
29	16.572023391723633	8.1
30	18.819740295410156	17.5
31	17.078231811523438	19.103
32	8.747061729431152	12.993
33	17.87578773498535	14.38
34	15.09442138671875	10.5
35	14.104354858398438	9.39
36	9.568342208862305	7.4399999999999995
37	12.694421768188477	10.62
38	10.245125770568848	8.5
39	18.908334732055664	17.0
40	23.13209342956543	23.91
41	8.583630561828613	6.08
42	18.54254150390625	15.11
43	9.757245063781738	5.83
44	12.017874717712402	5.9
45	11.463592529296875	17.599
46	14.453076362609863	16.26
47	11.825819969177246	5.24
48	11.22905445098877	14.73
49	14.541282653808594	6.3125
50	17.47720718383789	17.3
51	15.422520637512207	34.4
52	14.692840576171875	21.450000000000003
53	17.000232696533203	35.3
54	9.117620468139648	7.120000000000001
55	8.946328163146973	5.88
56	16.684642791748047	11.648000000000001
57	12.187281608581543	3.35
58	25.135250091552734	45.1
59	17.412181854248047	17.7
60	21.562997817993164	29.2
61	22.261709213256836	27.52
62	16.842390060424805	9.2
63	10.269635200500488	6.640000000000001
64	12.704774856567383	11.8
65	15.972455024719238	17.7
66	20.453264236450195	13.79
67	9.690140724182129	11.2
68	16.554899215698242	7.6
69	15.099939346313477	10.3
70	15.297119140625	16.71
71	6.695335865020752	6.86
72	11.642152786254883	7.9
73	17.69622230529785	21.472
74	12.444499015808105	9.040000000000001
75	16.690399169921875	11.120000000000001
76	15.936678886413574	13.4
77	17.338462829589844	13.370000000000001
78	12.495098114013672	16.224
79	16.124191284179688	9.719999999999999
80	7.464888095855713	6.05
81	17.783334732055664	14.285
82	3.0193679332733154	2.155
83	13.639382362365723	5.82
84	15.36726188659668	17.52
85	4.74045991897583	4.86
86	6.073031902313232	4.592
87	16.538700103759766	16.88
88	12.676525115966797	6.0
89	16.332332611083984	19.92
90	13.9905424118042	10.8
91	15.069384574890137	29.386
92	9.787086486816406	6.2
93	10.353965759277344	10.6
94	7.745837211608887	5.04
95	11.513933181762695	7.678
96	19.112354278564453	21.28
97	12.67984676361084	8.88
98	24.07661247253418	54.4
99	13.233332633972168	15.64
100	12.739194869995117	9.01
101	15.528558731079102	6.4
102	9.267647743225098	5.3
103	15.174830436706543	30.480000000000004
104	10.896324157714844	13.4
105	7.364474773406982	4.81
106	10.57033634185791	8.08
107	11.217065811157227	8.03
108	22.805294036865234	18.4
109	11.167162895202637	12.5185
110	16.928537368774414	28.62
111	16.33391571044922	14.895
112	19.508865356445312	30.8
113	14.236791610717773	12.18
114	14.892589569091797	16.6
115	14.365303039550781	14.76
116	12.908990859985352	11.2
117	18.727012634277344	9.08
118	14.605978965759277	6.08
119	9.43962574005127	6.2
120	16.80745506286621	10.4
121	18.915748596191406	12.7
122	14.154216766357422	8.9
123	9.983634948730469	5.272
124	21.228525161743164	22.82
125	14.594124794006348	8.15
126	12.218353271484375	8.819999999999999
127	5.376957416534424	3.42
128	16.553586959838867	18.9
129	8.463677406311035	5.768000000000001
130	10.21442699432373	8.5671
131	17.462581634521484	15.18
132	13.984159469604492	16.66
133	10.454110145568848	13.8
134	14.387459754943848	17.4
135	14.207258224487305	45.075
136	16.164379119873047	25.760000000000005
137	20.026023864746094	25.95
138	15.31766128540039	24.525000000000002
139	13.301393508911133	9.891
140	15.402241706848145	17.5
141	7.173851490020752	4.656
142	18.870956420898438	21.98
143	12.6258544921875	4.886
144	13.402517318725586	11.714
145	15.208822250366211	13.75
146	26.27646827697754	32.6
147	14.751791954040527	36.19
148	8.37134838104248	9.95
149	19.18733787536621	7.95
150	7.954726219177246	12.696
151	10.892143249511719	10.1
152	9.1007080078125	7.1185
153	12.494945526123047	10.01
154	10.6001558303833	9.75
155	13.956480979919434	8.75
156	7.584542274475098	4.818
157	15.95691967010498	13.0
158	8.482759475708008	6.5
159	16.832502365112305	22.439999999999998
160	10.459288597106934	9.628
161	9.896166801452637	5.05
162	11.04250431060791	4.88
163	18.72588539123535	22.568
164	14.351420402526855	18.7
165	15.391656875610352	25.66
166	8.697405815124512	14.490400000000001
167	14.979639053344727	9.78
168	19.66363525390625	13.950000000000001
169	10.820904731750488	3.972
170	10.644479751586914	10.3
171	14.049137115478516	24.880000000000003
172	10.323330879211426	5.95
173	16.94769859313965	14.9
174	17.409381866455078	33.2
175	15.803807258605957	12.1
176	9.985092163085938	7.427
177	14.866045951843262	10.92
178	16.056921005249023	51.4
179	15.81072998046875	14.8
180	6.307406902313232	7.06
181	9.28971004486084	9.799999999999999
182	24.46195411682129	39.27
183	13.497658729553223	16.741
184	10.42858600616455	11.872
185	17.540462493896484	6.8
186	10.135944366455078	8.46
187	7.2584662437438965	11.52
188	11.431875228881836	22.5
189	8.875919342041016	6.072
190	14.960071563720703	21.67
191	15.195684432983398	14.32
192	7.455167770385742	7.4125
193	9.887322425842285	8.456000000000001
194	15.329302787780762	10.87
195	10.220425605773926	8.1
196	16.133068084716797	11.332
197	21.044910430908203	19.5
198	13.844367027282715	10.43
199	17.01811408996582	17.429999999999996
200	20.82194709777832	21.2
201	19.428653717041016	14.080000000000002
202	16.879520416259766	12.6
203	9.789732933044434	9.906
204	13.517925262451172	17.5
205	10.281883239746094	7.65
206	16.284345626831055	25.85
207	14.415692329406738	9.02
208	15.902915000915527	8.75
209	18.005447387695312	16.1
210	11.829476356506348	16.687
211	16.050691604614258	11.76
212	7.75240421295166	5.36
213	14.637991905212402	16.0
214	19.16374397277832	42.7
215	5.799271583557129	4.1
216	16.133087158203125	19.2
217	18.097177505493164	8.8
218	16.96833038330078	5.873
219	18.793514251708984	13.3
220	13.418021202087402	10.085999999999999
221	14.21323299407959	13.3
222	10.514449119567871	11.2
223	6.837033271789551	5.15
224	17.272069931030273	13.6
225	19.18041229248047	9.66
226	21.649995803833008	47.92
227	11.784798622131348	19.49
228	14.501173973083496	15.8
229	20.036916732788086	30.85
230	13.92720890045166	13.680000000000001
231	13.326615333557129	13.31
232	10.879658699035645	11.422199999999998
233	17.600404739379883	6.35
234	14.618518829345703	9.6
235	21.790353775024414	26.6
236	23.96891212463379	11.6
237	10.010705947875977	9.296
238	12.461202621459961	7.35
239	19.027502059936523	6.5844
240	19.904531478881836	21.3
241	8.969597816467285	11.105
242	11.898825645446777	8.59
243	22.17786979675293	14.0
244	17.17420196533203	21.45
245	11.033246040344238	12.02
246	13.445371627807617	12.1
247	15.232234954833984	5.1
248	16.11901092529297	16.631
249	11.843734741210938	7.836
250	12.405386924743652	7.277
251	8.852035522460938	5.965
252	16.830005645751953	14.4
253	17.471227645874023	10.8
254	13.427775382995605	15.456
255	19.658811569213867	28.1
256	14.406224250793457	5.481
257	16.370582580566406	9.1
258	15.027755737304688	12.705000000000002
259	17.067968368530273	47.46
260	12.160953521728516	16.4541
261	16.321548461914062	18.528000000000002
262	14.015477180480957	8.7
263	11.96037769317627	7.0
264	22.133438110351562	28.909999999999997
265	21.571392059326172	23.58
266	26.13431167602539	49.76
267	17.287752151489258	9.0
268	14.28885269165039	28.080000000000002
269	9.715872764587402	6.25
270	16.012006759643555	16.85
271	14.789374351501465	19.1
272	12.309947967529297	11.200000000000001
273	7.3981781005859375	6.1
274	20.523971557617188	52.43
275	11.622245788574219	17.2
276	16.01997947692871	11.65
277	18.258743286132812	22.87
278	17.625595092773438	9.2
279	12.313636779785156	12.6
280	14.470169067382812	7.84
281	14.410572052001953	9.348
282	17.20905303955078	7.359999999999999
283	9.240814208984375	5.920000000000001
284	18.069095611572266	23.856
285	7.012624740600586	6.3
286	19.35042953491211	24.4
287	23.585481643676758	21.1
288	6.349565505981445	7.072
289	19.861040115356445	14.6
290	11.488153457641602	5.55
291	7.720452308654785	11.9
292	12.08393669128418	7.069999999999999
293	24.726272583007812	23.7
294	9.434494972229004	7.9
295	8.401461601257324	14.4
296	21.851804733276367	21.52
297	22.842247009277344	31.439999999999998
298	16.69552230834961	11.15
299	11.604701042175293	11.48
300	16.188291549682617	6.56
301	21.372102737426758	33.4
302	27.337072372436523	23.05
303	18.52777671813965	55.98
304	14.991545677185059	10.84
305	15.595075607299805	22.0
306	9.358353614807129	5.18
307	8.983068466186523	10.15
308	14.50841999053955	7.376
309	12.654274940490723	17.52
310	8.746604919433594	3.1
311	17.486061096191406	34.974
312	12.801554679870605	12.8
313	10.702452659606934	4.6
314	19.975631713867188	20.7
315	15.81072998046875	18.2
316	21.217485427856445	17.824
317	15.814624786376953	20.625
318	18.866029739379883	14.080000000000002
319	7.586574554443359	6.3
320	9.43795394897461	6.892
321	20.087472915649414	16.9
322	16.137069702148438	10.95
323	12.904688835144043	17.4
324	7.336505889892578	6.2
325	10.702113151550293	26.080000000000002
326	10.826712608337402	9.25
327	13.833168029785156	11.51
328	14.43018627166748	13.21
329	13.864616394042969	8.66
330	20.51449203491211	12.352
331	19.276180267333984	12.42
332	12.989527702331543	8.32
333	12.822748184204102	9.200000000000001
334	21.617082595825195	17.2816
335	5.719779968261719	4.55
336	20.41073226928711	33.607
337	11.647178649902344	21.384
338	16.10927391052246	16.880000000000003
339	9.259739875793457	8.4
340	11.974222183227539	7.1
341	14.21998119354248	14.23
342	25.95549774169922	17.2
343	16.54037857055664	11.040000000000001
344	12.017186164855957	8.2
345	17.260154724121094	15.51
346	11.227852821350098	5.46
347	7.577256679534912	8.54
348	15.457802772521973	6.1
349	21.78818130493164	50.0
350	16.175966262817383	20.0
351	11.217275619506836	10.51
352	11.900558471679688	5.5
353	8.0494384765625	6.2299999999999995
354	19.68172264099121	19.6
355	13.316507339477539	9.920000000000002
356	20.823205947875977	29.3
357	14.184063911437988	15.174
358	16.771146774291992	11.36
359	16.519424438476562	11.81
360	15.784573554992676	30.8
361	26.096364974975586	40.24
362	10.078455924987793	4.164000000000001
363	20.970806121826172	16.3
364	13.518609046936035	13.635
365	12.397531509399414	8.24
366	17.79301643371582	15.9
367	18.29500961303711	27.9
368	19.535844802856445	10.7
369	16.948406219482422	6.96
370	18.634660720825195	23.0
371	14.654523849487305	8.7472
372	8.957629203796387	6.9
373	12.452044486999512	9.16
374	7.845091342926025	5.55
375	18.470718383789062	11.32
376	15.518649101257324	21.3
377	15.574832916259766	13.799999999999999
378	12.508808135986328	26.6
379	14.4984769821167	11.16
380	12.500910758972168	10.7
381	15.815841674804688	9.033
382	18.060441970825195	19.3
383	13.40224552154541	8.2
384	1.3211601972579956	1.83
385	12.2460298538208	12.713
386	17.699922561645508	10.225
387	9.615530014038086	10.5
388	28.795202255249023	24.9
389	9.347515106201172	8.75
390	11.187602996826172	16.439999999999998
391	12.846549034118652	9.48
392	16.20304298400879	18.15
393	21.09089469909668	45.26
394	19.264049530029297	32.881
395	14.77746868133545	7.6
396	21.5489559173584	15.36
397	9.23707103729248	6.0
398	17.576189041137695	22.2
399	15.733013153076172	11.8
400	21.079580307006836	15.75
401	25.633481979370117	20.77
402	13.613356590270996	5.0
403	17.691343307495117	8.9
404	17.915481567382812	35.45
405	10.153656005859375	13.36
406	14.495895385742188	6.15
407	17.166166305541992	11.520000000000001
408	22.511829376220703	27.432000000000002
409	10.864931106567383	6.720000000000001
410	15.394051551818848	9.8751
411	15.306415557861328	11.57
412	12.672699928283691	9.200000000000001
413	11.02741813659668	7.7
414	10.596100807189941	7.0
415	6.071270942687988	6.48
416	9.787086486816406	6.7
417	5.8190693855285645	5.3
418	10.50916576385498	9.28
419	16.966087341308594	11.8
420	11.695971488952637	11.899999999999999
421	14.607460975646973	14.648
422	19.56926727294922	23.41
423	20.709556579589844	12.71
424	19.872560501098633	30.733600000000003
425	10.777299880981445	8.5
426	12.388718605041504	14.694
427	11.001360893249512	5.92
428	15.534758567810059	8.778
429	13.21540641784668	17.5
430	11.83082103729248	10.149999999999999
431	15.986416816711426	13.680000000000001
432	16.424163818359375	15.600000000000001
433	24.738210678100586	18.604
434	17.615800857543945	11.75
435	10.786142349243164	6.414
436	8.803215980529785	7.25
437	17.14743423461914	19.4
438	15.036060333251953	8.408
439	17.40705108642578	10.668
440	10.77434253692627	9.05
441	17.891376495361328	6.7
442	6.620115280151367	12.894
443	16.32693099975586	19.51
444	15.85008716583252	12.2
445	16.07358741760254	17.07
446	15.650607109069824	17.2
447	18.29818344116211	16.9
448	11.959112167358398	15.4
449	18.540138244628906	11.520000000000001
450	21.97831916809082	11.120000000000001
451	18.81211280822754	28.8
452	23.7127685546875	26.109999999999996
453	7.913556098937988	5.358
454	10.7155122756958	4.5
455	9.862386703491211	9.17
456	15.509629249572754	9.4
457	16.734554290771484	13.23
458	10.556967735290527	12.0
459	11.013762474060059	8.7
460	19.204235076904297	12.457
461	12.789095878601074	6.9
462	16.965885162353516	13.3
463	14.712153434753418	42.09
464	15.662744522094727	17.7
465	16.332693099975586	13.279
466	18.818326950073242	8.8
467	13.723896026611328	10.85
468	11.831445693969727	16.1
469	16.542457580566406	18.67
470	18.52777671813965	58.32
471	16.166088104248047	23.3
472	13.547131538391113	10.05
473	12.704774856567383	11.8
474	6.896933078765869	5.6
475	7.213543891906738	6.3
476	19.073444366455078	15.76
477	8.417532920837402	6.88
478	10.604644775390625	8.16
479	18.011547088623047	11.934
480	12.267314910888672	4.85
481	15.124922752380371	19.21
482	16.59031105041504	21.2
483	16.81859588623047	8.9
484	17.444292068481445	22.1
485	30.205766677856445	27.901999999999997
486	13.054976463317871	10.11
487	10.996618270874023	7.34
488	6.496624946594238	6.255
489	12.98854923248291	6.58
490	23.467241287231445	31.9
491	19.733428955078125	14.6
492	15.499093055725098	14.091
493	12.890053749084473	8.9232
494	14.305610656738281	22.880000000000003
495	20.99288558959961	32.69
496	14.182232856750488	12.024000000000001
497	14.933699607849121	26.8
498	6.793281555175781	4.022
499	4.741779327392578	5.04
500	9.646612167358398	6.4399999999999995
501	8.946328163146973	6.504000000000001
502	22.65217399597168	10.82
503	14.9415864944458	10.1
504	18.072694778442383	9.55
505	6.538991451263428	5.15
506	19.777233123779297	36.800000000000004
507	19.904531478881836	17.4
508	24.225387573242188	58.65
509	10.109902381896973	4.45
510	17.413219451904297	15.1
511	17.553396224975586	6.9879999999999995
512	14.045455932617188	10.43
513	24.20574188232422	57.54
514	19.732025146484375	23.44
515	27.57548713684082	15.839999999999998
516	16.204723358154297	8.219999999999999
517	8.730134010314941	6.85
518	15.1806058883667	16.4
519	15.336690902709961	10.6
520	21.779705047607422	10.992
521	9.429963111877441	8.2
522	12.417630195617676	8.16
523	20.594148635864258	40.8
524	14.084000587463379	11.888
525	15.338532447814941	8.021
526	13.00850772857666	6.15
527	15.955814361572266	23.96
528	20.836286544799805	25.0
529	14.245027542114258	10.51
530	16.22160530090332	24.240000000000002
531	14.141074180603027	14.5
532	23.77767562866211	52.9
533	13.360119819641113	6.16
534	16.501806259155273	17.5065
535	15.940731048583984	6.472
536	14.956493377685547	9.72
537	21.444726943969727	26.7
538	18.132423400878906	24.01
539	14.356587409973145	17.18
540	8.685918807983398	12.459999999999999
541	6.998298645019531	6.867
542	10.339791297912598	11.81
543	16.082672119140625	11.6
544	18.887619018554688	32.8
545	11.133225440979004	15.304
546	13.534161567687988	25.721999999999998
547	15.015819549560547	25.8685
548	11.47693920135498	14.488
549	18.2620849609375	10.91
550	18.95334815979004	17.25
551	16.229881286621094	10.5
552	11.531157493591309	25.44
553	12.202637672424316	8.1
554	14.78631591796875	15.840000000000002
555	7.976853370666504	12.52
556	16.16534423828125	5.8
557	6.654778957366943	5.9
558	14.461173057556152	30.775
559	13.324036598205566	8.98
560	9.86790657043457	4.952000000000001
561	18.558670043945312	24.5
562	14.040164947509766	15.008000000000003
563	16.391130447387695	19.8
564	17.497201919555664	17.8
565	15.502765655517578	38.1
566	20.4871768951416	25.09
567	14.637991905212402	13.1
568	16.134239196777344	54.25
569	12.531845092773438	17.19
570	18.33160972595215	7.02
571	15.999958038330078	8.4
572	12.804814338684082	17.7
573	27.716493606567383	27.1
574	16.572025299072266	26.1
575	12.271008491516113	11.424
576	15.069400787353516	30.9
577	8.71346664428711	9.904000000000002
578	16.51490020751953	10.860000000000001
579	15.343575477600098	11.069999999999999
580	8.258813858032227	7.2
581	22.712879180908203	15.9
582	4.877834320068359	3.594
583	13.943755149841309	11.128
584	16.335891723632812	37.8
585	10.037109375	7.982
586	13.775530815124512	14.9
587	15.867801666259766	21.51
588	5.191257953643799	6.26
589	18.790489196777344	11.8
590	15.359664916992188	16.6
591	11.980865478515625	8.91
592	10.808987617492676	21.419999999999998
593	14.6033353805542	10.4
594	19.89437484741211	15.4
595	17.77505874633789	20.6
596	20.419422149658203	19.95
597	14.183492660522461	34.04
598	17.5123233795166	12.81
599	22.92345428466797	27.73
600	10.408707618713379	15.0
601	21.640745162963867	25.11
602	24.242464065551758	51.11
603	17.146793365478516	5.68
604	22.17364501953125	10.279
605	14.44487476348877	10.3
606	16.789608001708984	15.77
607	10.341135025024414	17.41
608	18.66615104675293	32.55
609	16.03182029724121	17.174999999999997
610	23.503173828125	21.7
611	9.389301300048828	4.32
612	8.618364334106445	4.24
613	17.008861541748047	10.1
614	10.196887016296387	6.9
615	19.726490020751953	8.312800000000001
616	21.631988525390625	24.36
617	13.872737884521484	21.0
618	13.193123817443848	10.639999999999999
619	17.1991024017334	7.3
620	17.257183074951172	8.566
621	10.109902381896973	5.25
622	6.856366157531738	4.758
623	18.571313858032227	7.040000000000001
624	17.711748123168945	43.28
625	17.262636184692383	12.0
626	18.91956329345703	10.06
627	12.071927070617676	6.735
628	11.973761558532715	11.6
629	22.99015998840332	24.5
630	14.12088680267334	18.6
631	12.232572555541992	7.46
632	24.152135848999023	38.6
633	11.076416015625	5.64
634	19.098766326904297	36.6
635	16.18842887878418	13.98
636	11.354533195495605	7.285
637	11.79088306427002	7.139999999999999
638	18.955486297607422	20.7
639	15.146430015563965	6.93
640	7.845091342926025	5.55
641	19.55038070678711	21.8
642	9.226874351501465	13.680000000000001
643	18.722490310668945	26.05
644	14.131792068481445	17.4
645	15.990897178649902	21.1
646	11.497771263122559	8.52
647	21.678165435791016	26.2
648	21.039682388305664	16.64
649	16.833337783813477	11.4
650	13.807719230651855	4.76
651	14.960071563720703	11.476
652	15.991055488586426	10.65
653	12.531208038330078	7.08
654	13.550350189208984	16.44
655	12.338619232177734	7.81
656	21.390827178955078	30.7
657	8.496541023254395	4.56
658	13.405841827392578	28.64
659	20.823205947875977	47.9
660	12.270991325378418	7.1
661	15.561372756958008	34.32
662	11.825819969177246	5.68
663	11.616270065307617	7.510400000000001
664	26.260311126708984	9.6
665	16.964553833007812	10.06
666	11.70447826385498	7.973
667	18.695796966552734	13.43
668	9.604503631591797	5.819999999999999
669	16.142854690551758	31.3
670	22.676095962524414	25.26
671	12.694421768188477	9.93
672	23.292253494262695	25.1
673	17.399091720581055	19.68
674	10.3406343460083	4.95
675	6.307958602905273	7.98
676	21.46942710876465	31.979999999999997
677	16.16536521911621	12.5
678	22.088586807250977	38.82
679	18.26519775390625	3.6599999999999997
680	9.210410118103027	6.5
681	7.103394031524658	4.29
682	14.582742691040039	17.983
683	28.041515350341797	41.0
684	9.464563369750977	4.6
685	14.878456115722656	14.88
686	14.03721809387207	7.0
687	15.691033363342285	9.4
688	14.138077735900879	9.415
689	16.284353256225586	14.16
690	9.250248908996582	2.2
691	13.7489652633667	10.803
692	13.727302551269531	7.4
693	12.647248268127441	9.5
694	23.71217918395996	15.240000000000002
695	17.3387393951416	52.64
696	11.80128288269043	17.22
697	9.345571517944336	8.75
698	9.90429401397705	6.6499999999999995
699	12.690832138061523	5.348
700	7.2584662437438965	17.39
701	14.73827075958252	21.525
702	8.6033296585083	6.359999999999999
703	13.084525108337402	10.21
704	8.998926162719727	4.32
705	17.796079635620117	9.0
706	23.683650970458984	52.65
707	10.534862518310547	11.53
708	22.370372772216797	21.680000000000003
709	12.137893676757812	5.9
710	16.767454147338867	18.276
711	10.964982032775879	10.0
712	19.560213088989258	17.6
713	15.82182502746582	8.75
714	13.090593338012695	14.8
715	17.312923431396484	16.3
716	11.071269035339355	10.149999999999999
717	18.463502883911133	16.2
718	18.074565887451172	43.6
719	9.524056434631348	6.6290000000000004
720	17.953100204467773	17.73
721	11.006333351135254	8.01
722	21.734189987182617	27.04
723	20.946659088134766	45.2
724	16.53034210205078	19.35
725	11.70797061920166	18.28
726	15.222084045410156	30.312
727	21.69213104248047	18.96
728	10.260056495666504	8.68
729	9.761839866638184	6.5
730	13.812548637390137	24.2
731	18.99517059326172	10.498
732	17.29093360900879	24.009999999999998
733	23.99111557006836	28.8
734	19.032180786132812	13.5
735	14.245027542114258	12.4
736	16.63628578186035	16.307
737	15.685155868530273	10.2
738	22.001157760620117	32.3
739	12.632282257080078	21.6
740	22.4636287689209	34.8
741	19.62409782409668	18.6
742	8.592378616333008	17.65
743	16.867843627929688	31.4
744	12.707295417785645	8.315
745	12.235363960266113	11.664000000000001
746	14.916470527648926	16.1
747	13.314833641052246	30.880000000000003
748	11.997566223144531	10.75
749	18.751218795776367	10.856000000000002
750	17.288829803466797	13.208000000000002
751	10.065895080566406	12.4
752	19.23590087890625	27.15
753	15.100191116333008	13.33
754	17.448402404785156	28.418
755	19.82608985900879	12.45
756	10.988712310791016	5.5
757	8.06529712677002	7.7496
758	18.387826919555664	16.4
759	21.393903732299805	14.7408
760	12.673333168029785	9.5
761	17.665027618408203	17.1
762	10.89045238494873	5.188000000000001
763	16.01095199584961	17.8
764	16.92976951599121	20.5
765	14.184858322143555	11.8
766	12.217406272888184	6.15
767	20.394798278808594	16.104
768	16.703754425048828	9.9
769	25.897830963134766	19.4
770	24.37101173400879	23.3
771	8.245162963867188	6.72
772	14.501749992370605	15.9
773	5.851729869842529	5.238
774	11.781546592712402	7.069999999999999
775	16.64617919921875	18.93
776	13.930517196655273	7.2
777	19.913009643554688	11.52
778	9.658830642700195	8.64
779	15.186306953430176	15.485
780	15.193185806274414	15.3
781	18.871929168701172	16.9
782	12.267314910888672	4.6
783	10.530756950378418	7.7505
784	15.386099815368652	6.6205
785	14.594124794006348	9.45
786	9.66937255859375	8.04
787	12.83430290222168	7.35
788	9.410809516906738	6.77
789	12.632074356079102	13.02
790	16.095340728759766	23.1
791	15.554550170898438	17.75
792	13.279694557189941	6.64
793	8.733850479125977	7.768
794	17.72943687438965	21.0
795	14.793789863586426	13.0
796	20.658809661865234	17.9
797	7.2584662437438965	7.36
798	20.02399444580078	36.7
799	11.586370468139648	7.9
800	22.005788803100586	45.8
801	10.605103492736816	40.28
802	10.48373031616211	6.2
803	13.146278381347656	9.239999999999998
804	16.045970916748047	8.69
805	19.886640548706055	14.15
806	18.113037109375	8.76
807	11.005813598632812	11.040000000000001
808	18.691728591918945	20.080000000000002
809	10.604069709777832	6.236
810	15.428207397460938	8.62
811	15.39026165008545	13.45
812	11.431428909301758	4.932
813	9.914048194885254	4.32
814	17.714889526367188	9.56
815	25.612468719482422	23.9
816	10.715717315673828	6.640000000000001
817	15.324913024902344	12.35
818	14.37984848022461	8.06
819	16.42530632019043	7.5
820	17.77232551574707	17.8
821	11.175338745117188	30.62
822	20.47393226623535	8.5
823	24.94046401977539	34.4
824	16.497154235839844	23.0
825	12.204638481140137	17.75
826	24.412342071533203	34.33
827	20.606754302978516	14.9
828	11.005813598632812	12.8
829	11.368860244750977	9.17
830	10.952398300170898	9.7
831	13.755329132080078	6.81
832	15.935332298278809	15.4
833	17.650691986083984	12.2
834	10.182351112365723	4.85
835	13.112462043762207	11.3
836	11.416808128356934	12.65
837	16.458541870117188	7.87
838	16.802751541137695	19.184
839	14.006499290466309	7.425
840	22.006431579589844	27.64
841	14.611401557922363	11.349300000000001
842	13.62736988067627	6.5
843	19.881267547607422	12.72
844	19.39204978942871	23.629
845	15.725138664245605	19.880000000000003
846	10.30651569366455	5.2
847	22.190187454223633	14.306
848	12.000121116638184	9.1
849	16.380935668945312	6.204
850	16.922344207763672	10.6
851	6.907711505889893	4.551
852	14.8729887008667	12.9
853	12.678383827209473	10.575
854	13.488835334777832	10.8
855	9.833085060119629	7.053
856	16.530256271362305	17.36
857	17.766952514648438	27.97
858	18.21149444580078	13.440000000000001
859	18.078405380249023	14.6
860	8.489968299865723	7.7
861	7.634676933288574	7.625
862	19.273902893066406	55.57
863	7.479556560516357	9.05
864	20.22076988220215	10.016
865	9.425814628601074	4.41
866	16.600078582763672	9.951
867	13.437295913696289	13.7
868	13.636656761169434	5.8
869	15.672290802001953	22.8
870	29.236021041870117	25.4
871	16.57008934020996	8.776000000000002
872	20.759838104248047	39.2
873	8.172622680664062	5.826
874	20.202972412109375	24.52
875	13.899070739746094	21.28
876	11.577594757080078	8.85
877	14.5751314163208	12.57
878	15.474959373474121	38.9
879	19.349761962890625	16.6
880	14.590949058532715	16.86
881	10.315247535705566	5.84
882	12.431665420532227	15.600000000000001
883	19.564815521240234	20.3
884	9.782110214233398	11.2
885	21.96320915222168	24.35
886	11.27922534942627	13.038
887	6.795332908630371	11.645999999999999
888	16.08132553100586	14.3
889	16.11923599243164	10.258
890	8.636923789978027	4.529999999999999
891	15.691402435302734	9.6
892	19.866893768310547	13.92
893	16.22389030456543	17.92
894	19.85802459716797	25.36
895	17.68649673461914	14.1
896	13.214383125305176	5.53
897	18.713895797729492	22.761
898	14.550154685974121	11.17
899	16.755300521850586	11.25
900	14.922284126281738	5.819999999999999
901	16.45990753173828	25.28
902	13.065237998962402	10.224
903	10.35039234161377	9.78
904	6.383031845092773	7.25
905	13.200767517089844	11.43
906	27.45456314086914	45.6
907	17.97864532470703	9.4
908	16.63499641418457	35.82
909	17.84542465209961	18.8
910	12.816065788269043	13.9
911	18.129850387573242	9.54
912	16.173376083374023	10.62
913	20.554746627807617	23.659999999999997
914	23.819461822509766	21.96
915	12.602396011352539	12.711
916	13.62387466430664	8.816
917	12.319585800170898	7.67
918	30.423078536987305	40.3
919	11.742795944213867	5.3
920	13.039809226989746	13.2
921	10.083230018615723	7.2
922	13.510613441467285	10.1
923	17.405038833618164	35.349999999999994
924	18.91168975830078	10.4
925	12.613059997558594	9.36
926	12.805201530456543	9.7
927	18.3970890045166	10.18
928	18.024600982666016	9.920000000000002
929	15.48211669921875	19.05
930	22.188785552978516	19.8
931	8.826643943786621	13.45
932	6.136895656585693	4.88
933	15.039525032043457	12.164
934	22.549509048461914	19.1584
935	17.9747314453125	11.6
936	17.45368194580078	30.0
937	18.4742488861084	10.3
938	13.048335075378418	8.48
939	15.723528861999512	14.72
940	15.35608959197998	12.6145
941	18.161962509155273	12.972
942	13.994274139404297	10.535
943	16.876384735107422	11.41
944	17.698972702026367	11.36
945	14.78757095336914	9.8328
946	15.245467185974121	15.6
947	8.496716499328613	5.328
948	14.756974220275879	12.87
949	10.802877426147461	8.22
950	21.78277015686035	14.6
951	21.716833114624023	27.624000000000002
952	17.69622230529785	31.960000000000004
953	13.630273818969727	12.18
954	18.090152740478516	14.7
955	13.089116096496582	10.03
956	14.449113845825195	8.12
957	10.75806713104248	18.84
958	12.343063354492188	7.898
959	8.024251937866211	8.1
960	14.38927936553955	5.68
961	13.613356590270996	5.55
962	12.320601463317871	13.98
963	14.55764102935791	24.72
964	9.090092658996582	6.5249999999999995
965	23.22182273864746	20.16
966	10.930401802062988	9.9
967	8.541367530822754	13.69
968	14.449018478393555	29.05
969	9.328734397888184	4.415
970	7.998087406158447	7.8345
971	21.200124740600586	27.3
972	17.16271209716797	14.9
973	10.514155387878418	12.592999999999998
974	14.6873140335083	7.62
975	12.241171836853027	9.520000000000001
976	2.796537399291992	2.555
977	10.908038139343262	13.453999999999999
978	18.344459533691406	17.939999999999998
979	17.684080123901367	23.868000000000002
980	14.343857765197754	10.9
981	8.868237495422363	5.5128
982	13.491912841796875	17.5
983	17.50250244140625	6.83
984	15.746102333068848	13.2
985	16.78946304321289	4.122
986	13.453968048095703	8.565
987	13.592514991760254	8.856
988	23.02606201171875	36.0
989	16.292692184448242	31.7
990	15.926240921020508	12.54
991	18.004240036010742	8.72
992	14.133453369140625	8.64
993	15.231537818908691	16.1
994	28.648107528686523	20.52
995	11.228931427001953	7.96
996	18.643835067749023	3.535
997	17.951326370239258	14.1
998	20.768312454223633	8.95
999	20.229177474975586	39.292
1000	13.902647972106934	9.54
1001	11.10457992553711	4.4
1002	12.35799503326416	22.48
1003	11.22807788848877	16.35
1004	10.846622467041016	11.83
1005	10.807392120361328	12.85
1006	26.264739990234375	18.9
1007	12.443707466125488	10.32
1008	9.562973022460938	8.264000000000001
1009	7.727630138397217	10.4
1010	18.040212631225586	14.0
1011	11.862082481384277	11.58
1012	19.91140365600586	52.7
1013	9.550909996032715	6.9
1014	8.770838737487793	5.04
1015	9.689446449279785	7.9799999999999995
1016	14.228130340576172	15.9
1017	13.750236511230469	17.6
1018	18.74109649658203	11.9
1019	19.186922073364258	12.2
1020	19.62261199951172	25.46
1021	11.698473930358887	9.36
1022	7.451366901397705	7.59
1023	9.66937255859375	9.51
1024	9.59714412689209	5.760000000000001
1025	21.209674835205078	29.6
1026	18.302501678466797	8.921
1027	18.756240844726562	11.814
1028	13.961230278015137	6.58
1029	17.694961547851562	15.280000000000001
1030	23.074583053588867	32.42
1031	14.42467975616455	7.859999999999999
1032	12.33466911315918	11.339999999999998
1033	14.152159690856934	13.0
1034	12.979312896728516	10.4
1035	19.02672576904297	53.04
1036	19.63941764831543	10.6
1037	19.028139114379883	18.4
1038	13.966229438781738	6.824999999999999
1039	16.417922973632812	10.6626
1040	16.296300888061523	22.6
1041	17.053916931152344	13.16
1042	14.8729887008667	14.116
1043	13.026557922363281	12.0
1044	12.38326358795166	13.12
1045	18.687049865722656	11.819999999999999
1046	15.725726127624512	8.6
1047	14.271201133728027	15.89
1048	10.028000831604004	7.840000000000001
1049	12.548466682434082	6.16
1050	15.177703857421875	28.7
1051	12.945611953735352	6.58
1052	16.812129974365234	14.0
1053	13.385336875915527	8.4
1054	17.182680130004883	8.45
1055	24.264677047729492	32.168
1056	22.767621994018555	16.880000000000003
1057	11.138916015625	10.36
1058	12.37866497039795	17.42
1059	17.238826751708984	12.312000000000001
1060	15.016399383544922	11.2
1061	24.12034034729004	17.36
1062	8.65422248840332	5.16
1063	15.188844680786133	7.288
1064	13.58367919921875	8.868
1065	20.171937942504883	27.354
1066	16.79428482055664	20.33
1067	28.1353816986084	18.48
1068	20.509014129638672	15.440000000000001
1069	14.32587718963623	12.6
1070	13.105112075805664	6.7112
1071	17.38306999206543	10.96
1072	19.931835174560547	27.45
1073	13.245569229125977	7.192
1074	7.824507236480713	13.2
1075	9.160805702209473	6.46
1076	13.426639556884766	11.1
1077	22.424968719482422	19.03
1078	6.3460869789123535	3.6959999999999997
1079	15.122879028320312	19.188
1080	20.10801124572754	14.240000000000002
1081	19.886640548706055	19.529999999999998
1082	7.968860149383545	14.59
1083	16.22327995300293	12.69
1084	11.85562801361084	6.1545
1085	10.674116134643555	11.82
1086	7.562199592590332	6.16
1087	11.718208312988281	7.1
1088	6.9904279708862305	4.44
1089	11.982184410095215	5.9
1090	13.875205039978027	12.74
1091	14.500113487243652	7.51
1092	16.051607131958008	32.6
1093	16.45353126525879	13.72
1094	15.73019790649414	12.96
1095	10.435256004333496	11.87
1096	12.943554878234863	8.0
1097	24.46195411682129	24.26
1098	13.916915893554688	13.040000000000001
1099	19.134206771850586	21.200000000000003
1100	8.42896556854248	7.6000000000000005
1101	16.611711502075195	32.45
1102	9.579339027404785	5.71
1103	11.407642364501953	13.716
1104	12.329034805297852	15.13
1105	19.593597412109375	9.1
1106	12.10631275177002	5.59
1107	16.743234634399414	4.9
1108	16.631803512573242	13.84
1109	12.462122917175293	11.4
1110	15.174653053283691	10.49
1111	22.864715576171875	27.45
1112	16.48151397705078	15.8
1113	19.10919189453125	23.680000000000003
1114	15.16441822052002	5.28
1115	14.356193542480469	10.55
1116	16.257999420166016	13.182
1117	17.346403121948242	12.8
1118	9.344109535217285	4.0
1119	16.777198791503906	10.805
1120	16.0003662109375	13.056000000000001
1121	10.220425605773926	13.6
1122	23.124479293823242	22.0
1123	16.696550369262695	10.9
1124	16.19841766357422	10.6
1125	15.136540412902832	8.14
1126	16.692533493041992	15.0
1127	14.320195198059082	17.19
1128	12.633045196533203	6.82
1129	18.198184967041016	27.63
1130	13.610116004943848	6.0
1131	14.821196556091309	13.0
1132	13.166824340820312	30.87
1133	13.221652030944824	9.29
1134	18.065967559814453	6.16
1135	8.921708106994629	7.75
1136	35.36545944213867	29.8
1137	10.859758377075195	6.915
1138	13.163928031921387	5.175000000000001
1139	10.028377532958984	14.15
1140	8.687775611877441	8.576
1141	6.255527496337891	3.97
1142	14.297435760498047	9.69
1143	12.263200759887695	19.7
1144	14.152281761169434	12.8
1145	13.543745040893555	16.952
1146	6.936324119567871	4.859
1147	13.204134941101074	15.65
1148	9.150517463684082	19.12
1149	16.969242095947266	9.28
1150	13.168476104736328	8.02
1151	12.168120384216309	4.68
1152	23.257064819335938	22.44
1153	9.273486137390137	19.5
1154	10.430547714233398	3.816
1155	19.135046005249023	19.11
1156	10.663379669189453	9.76
1157	15.487793922424316	11.54
1158	17.294754028320312	13.92
1159	15.496847152709961	19.1
1160	8.119478225708008	8.24
1161	8.179337501525879	6.342
1162	7.740473747253418	6.32
1163	19.827733993530273	14.719999999999999
1164	13.385129928588867	18.24
1165	15.3692045211792	18.7
1166	10.879768371582031	15.839999999999998
1167	6.867196559906006	3.7600000000000002
1168	9.28387451171875	22.2
1169	17.468067169189453	16.66
1170	13.208342552185059	6.182
1171	19.112354278564453	19.6
1172	18.47915267944336	49.19200000000001
1173	8.259464263916016	4.7
1174	19.660985946655273	40.89
1175	28.021263122558594	31.631999999999998
1176	14.686079978942871	6.38
1177	13.748025894165039	4.859999999999999
1178	9.05139446258545	4.695
1179	15.784982681274414	8.2
1180	17.634510040283203	27.28
1181	15.083911895751953	12.48
1182	11.453843116760254	10.432
1183	18.978649139404297	21.77
1184	19.656896591186523	28.68
1185	22.95216178894043	33.2
1186	12.10307788848877	7.2
1187	20.749906539916992	14.61
1188	16.753265380859375	5.425
1189	18.984392166137695	24.34
1190	7.317841529846191	4.9559999999999995
1191	13.61999797821045	12.6
1192	12.613008499145508	7.8
1193	11.99321174621582	6.9
1194	13.298469543457031	14.26
1195	7.731114387512207	6.35
1196	9.479116439819336	6.58
1197	14.681079864501953	14.07
1198	8.882994651794434	4.8100000000000005
1199	12.302643775939941	8.219999999999999
1200	16.64988136291504	8.5935
1201	18.920127868652344	17.76
1202	15.470756530761719	36.39
1203	12.851555824279785	9.95
1204	16.43144416809082	11.496
1205	26.31643295288086	18.2
1206	14.046625137329102	12.376000000000001
1207	5.79580020904541	3.95
1208	19.641300201416016	8.909600000000001
1209	11.253417015075684	9.22
1210	13.225184440612793	12.3
1211	12.613701820373535	5.9
1212	11.0886812210083	12.12
1213	13.61999797821045	11.85
1214	7.522843360900879	8.8
1215	10.49294376373291	6.843
1216	19.29050064086914	14.71
1217	16.491273880004883	30.4
1218	4.54448938369751	9.078
1219	19.71796989440918	25.8
1220	7.10101318359375	7.87
1221	15.550987243652344	47.3
1222	14.801775932312012	6.4
1223	16.09172821044922	16.82
1224	12.630805015563965	9.45
1225	12.060002326965332	7.55
1226	14.639211654663086	6.269
1227	14.629469871520996	12.571
1228	13.39541244506836	11.94
1229	13.41671085357666	6.4
1230	18.180227279663086	10.0
1231	16.296300888061523	38.2
1232	15.27748966217041	10.2
1233	13.369563102722168	13.3536
1234	16.293701171875	13.4
1235	9.795255661010742	7.83
1236	21.374235153198242	57.7
1237	21.731185913085938	11.94
1238	7.430946350097656	7.419999999999999
1239	17.70890998840332	11.45
1240	18.069095611572266	22.448
1241	15.363212585449219	20.5
1242	10.551594734191895	7.082
1243	10.504528999328613	13.44
1244	11.259604454040527	7.3
1245	6.328468322753906	9.21
1246	8.511263847351074	7.57
1247	15.41279125213623	5.1
1248	9.30019474029541	14.3
1249	17.624473571777344	23.392
1250	12.066243171691895	16.9
1251	18.055522918701172	15.163200000000002
1252	17.777427673339844	15.600000000000001
1253	12.75655460357666	5.79
1254	13.394824028015137	7.37
1255	27.086788177490234	27.12
1256	10.201425552368164	10.5
1257	16.547420501708984	11.8
1258	10.90984058380127	11.520000000000001
1259	15.721702575683594	14.61
1260	13.07398796081543	17.3
1261	16.464439392089844	10.65
1262	15.022049903869629	14.240000000000002
1263	15.254679679870605	11.73
1264	12.188169479370117	5.8
1265	14.348701477050781	10.463
1266	14.692840576171875	7.199999999999999
1267	21.55367088317871	16.880000000000003
1268	10.551594734191895	8.372
1269	12.488994598388672	7.392
1270	12.372750282287598	6.62
1271	14.994885444641113	11.7
1272	11.057926177978516	11.97
1273	14.74796199798584	16.91
1274	21.156532287597656	34.1
1275	15.884038925170898	8.0
1276	16.880172729492188	16.9
1277	11.429746627807617	9.1
