# Supplementary material for: Retention time prediction for chromatographic enantioseparation by quantile geometry-enhanced graph neural network
Source: Nat Commun. 2023 May 29;14:3095. doi: 10.1038/s41467-023-38853-3 (PMC10227049; doi:10.1038/s41467-023-38853-3)
Supplement: Supplementary file 4 — Source Data [file 41467_2023_38853_MOESM4_ESM.zip › Source data/source_separation.xlsx]

## Sheet: Sheet1
smiles	column	prop	speed	RT	NN	LGB	XGB	GNN	GeoGNN
C=C[C@H](CCCCC)N1C2=CC=CC=C2C3=C1CCCC3	ADH	0.001	1	3.926	[ 8.66548824]	[ 8.16656633]	[ 7.15882587]	[3.78555298e+00]	[[7.3919325 8.068172 8.786772 ]]
C=C[C@@H](CCCCC)N1C2=CC=CC=C2C3=C1CCCC3	ADH	0.001	1	3.926	[ 8.64307499]	[ 8.16656633]	[ 7.15882587]	[ 7.10855389e+00 ]	[[7.1493797 7.789456 8.470794 ]]
C=C[C@H](CCCCC)N1C2=CC=CC=C2C3=C1CCCC3	ASH	0.001	0.5	6.757	[16.41558647]	[16.22000746]	[13.91397667]	[0.00000000e+00 ]	[[ 8.802156 9.98911 11.202418]]
C=C[C@@H](CCCCC)N1C2=CC=CC=C2C3=C1CCCC3	ASH	0.001	0.5	6.757	[16.41558647]	[16.22000746]	[13.91397667]	[ 0.00000000e+00 ]	[[ 8.177562 9.3208885 10.499376 ]]
C=C[C@H](CCCCC)N1C2=CC=CC=C2C3=C1CCCC3	IC	0.001	0.5	7.615	[13.81065559]	[18.34351357]	[15.98354816]	[ 1.99291077e+01]	[[ 9.308104 10.247705 11.168762]]
C=C[C@@H](CCCCC)N1C2=CC=CC=C2C3=C1CCCC3	IC	0.001	0.5	7.615	[13.83365154]	[18.34351357]	[15.98354816]	[ 2.22135849e+01]	[[ 9.611149 10.775933 11.960269]]
C=C[C@H](CCCCC)N1C2=CC=CC=C2C3=C1CCCC3	ID	0.001	0.5	7.43	[13.4278717 ]	[17.83517692]	[15.95668888]	[ 2.72703533e+01]	[[ 9.058778 10.013875 10.932857]]
C=C[C@@H](CCCCC)N1C2=CC=CC=C2C3=C1CCCC3	ID	0.001	0.5	7.43	[13.42785835]	[17.83517692]	[15.95668888]	[ 2.37882767e+01 ]	[[ 9.118577 10.2487 11.383422]]
C=C[C@H](CCCCC)N1C2=CC=CC=C2C3=C1CCCC3	IG	0	0.5	8.915	[14.04066467]	[18.85137128]	[18.33948898]	[ 9.14708519e+00]	[[6.63492 7.630281 8.631766]]
C=C[C@@H](CCCCC)N1C2=CC=CC=C2C3=C1CCCC3	IG	0	0.5	9.47	[14.13365078]	[18.85137128]	[18.33948898]	[ 9.05858707e+00 ]	[[ 9.48947 10.556081 11.661298]]
C=C[C@H](CCCCC)N1C2=CC=CC=C2C3=C1CCCC3	ODH	0.001	1	4.963	[ 8.64640141]	[ 8.15952526]	[ 7.1195693 ]	[ 1.02298336e+01]	[[6.6584134 7.313944 8.026368 ]]
C=C[C@@H](CCCCC)N1C2=CC=CC=C2C3=C1CCCC3	ODH	0.001	1	4.963	[ 8.64640903]]	[ 8.15952526]	[ 7.1195693 ]	[ 1.04962120e+01 ]	[[6.883068 7.492929 8.140587]]
